# Supplementary material for: Transmissible cancers and the evolution of sex under the Red Queen hypothesis
Source: PLoS Biol. 2020 Nov 19;18(11):e3000916. doi: 10.1371/journal.pbio.3000916 (PMC7676742; doi:10.1371/journal.pbio.3000916)
Supplement: S1 Source Code — (ZIP) [file pbio.3000916.s010.zip]

Archive with 27 entries (23 files):
- SimulationCode/
- SimulationCode/.RData
- SimulationCode/.Rhistory
- SimulationCode/CodeR/
- SimulationCode/CodeR/DemographyModel_Run_Plot.R
- SimulationCode/CodeR/FunctionsPopulationGeneticModel.R
- SimulationCode/CodeR/SensitivityAnalysis_Plot.R
- SimulationCode/CodeR/SensitivityAnalysis_Run.R
- SimulationCode/CodeR/SingleSimulation_Run_Plot.R
- SimulationCode/Data/
- SimulationCode/Data/DataRepSensitivity1_Tbefore2e3Tmax1e6mut1e5PropVertical01_SelectPar01Rep1_3.txt
- SimulationCode/Data/DataRepSensitivity1_Tbefore2e3Tmax1e6mut1e5PropVertical01_SelectPar05Rep1_3.txt
- SimulationCode/Data/DataRepSensitivity1_Tbefore2e3Tmax1e6mut1e5PropVertical01_SelectPar099Rep1_3.txt
- SimulationCode/Data/DataRepSensitivity1_Tbefore2e3Tmax1e6mut1e5PropVertical0_SelectPar01Rep1_3.txt
- SimulationCode/Data/DataRepSensitivity1_Tbefore2e3Tmax1e6mut1e5PropVertical0_SelectPar01Rep1_3_FacSex.txt
- SimulationCode/Data/DataRepSensitivity1_Tbefore2e3Tmax1e6mut1e5PropVertical0_SelectPar05Rep1_3.txt
- SimulationCode/Data/DataRepSensitivity1_Tbefore2e3Tmax1e6mut1e5PropVertical0_SelectPar05Rep1_3_FacSex.txt
- SimulationCode/Data/DataRepSensitivity1_Tbefore2e3Tmax1e6mut1e5PropVertical0_SelectPar099Rep1_3.txt
- SimulationCode/Data/DataRepSensitivity1_Tbefore2e3Tmax1e6mut1e5PropVertical0_SelectPar099Rep1_3_FacSex.txt
- SimulationCode/Graphes/
- SimulationCode/Graphes/CombinPlot1.pdf
- SimulationCode/Graphes/CombinPlot2.pdf
- SimulationCode/Graphes/CombinPlot3.pdf
- SimulationCode/Graphes/SingleSimulation.pdf
- SimulationCode/Graphes/plotDemography.pdf
- SimulationCode/Graphes/plotDemographyPrevalence.pdf
- SimulationCode/READ_ME
