# Supplementary material for: Transmissible cancers and the evolution of sex under the Red Queen hypothesis
Source: PLoS Biol. 2020 Nov 19;18(11):e3000916. doi: 10.1371/journal.pbio.3000916 (PMC7676742; doi:10.1371/journal.pbio.3000916)
Supplement: S1 Source Code — (ZIP) [file pbio.3000916.s010.zip › SimulationCode/CodeR/DemographyModel_Run_Plot.R]

library(ggplot2)
library(cowplot)

################ CHARACTERISTICS ################ 

generateNewData = TRUE                              # if TRUE: re-run the analysis of the demographic model

b = 1.0                                             # birth rate
K = 500                                             # carrying capacity
rMFocus = -1                                        # focus on a given recombination rate; if not, write '-1'

theta = 1.0                                         # switch between infected status

lambda0Values = c(0.01,0.1,0.2)                     # rates of neoplasia tested
betaValues = c(0.05,0.5,0.95)                       # transmission rates tested
  
nbInterv = 20                                       # number of values of mu and nu tested # in the analysis in the manuscript=70; in the analysis with a lower resolution: 20
muRange = seq( 0.0001,  1,  length.out=nbInterv)    # range of mu values
nuRange = seq( 0.0001,  1,  length.out=nbInterv)    # range of nu values


################ PLOT ################ 

# functions used to draw the plot
discrete_gradient_pal <- function(colours, bins = 5) {
  ramp <- scales::colour_ramp(colours)
  
  function(x) {
    if (length(x) == 0) return(character())
    
    i <- floor(x * bins)
    i <- ifelse(i > bins-1, bins-1, i)
    ramp(i/(bins-1))
  }
}
scale_colour_discrete_gradient <- function(..., colours, bins = 5, na.value = ColorNA, guide = "colourbar", aesthetics = "colour", colors)  {
  colours <- if (missing(colours)) 
    colors
  else colours
  continuous_scale(
    aesthetics,
    "discrete_gradient",
    discrete_gradient_pal(colours, bins),
    na.value = na.value,
    guide = guide,
    ...
  )
}
scale_fill_discrete_gradient <- function(..., colours, bins = 5, na.value = ColorNA, guide = "colourbar", aesthetics = "colour", colors)  {
  colours <- if (missing(colours)) 
    colors
  else colours
  continuous_scale(
    "fill","discrete_gradient",
    discrete_gradient_pal(colours, bins),
    na.value = na.value,
    guide = guide,
    ...
  )
}

# fetch simulation data from population genetic model; and calculate analytical conditions from the epidemiological model 
if(generateNewData == TRUE){
  nbCombin = length(lambda0Values) * length(betaValues)
  
  muVec <- rep(rep(muRange,each=length(nuRange)),nbCombin)
  nuVec <- rep(rep(nuRange,length(muRange)),nbCombin)
  
  lambda0Vec <- rep(rep(lambda0Values,each=length(muVec)/nbCombin),length(betaValues))
  betaVec <-  rep(rep(betaValues,each=length(muVec)/nbCombin),each=length(lambda0Values))
  
  nuSave <- c()
  muSave <- c()
  betaSave <- c()
  lambda0Save <- c()
  propNeoCancerSave <- c()
  selectCancerSave <- c()
  
  popSizeSave <- c()
  popInfectSave <- c()
  sexEvolutionSave <- c()
  sexEvolutionAlphaSave <- c()
  sexEvolutionSelectSave <- c()
  
  for (i in 1:length(nuVec)){
    
    mu = muVec[i]
    nu = nuVec[i]
    beta = betaVec[i]
    lambda0 = lambda0Vec[i]
    
    if(mu+nu>=mu){
      #### math
      prevalence = (beta-lambda0-mu-nu+sqrt((beta-lambda0-mu-nu)^2+4*lambda0*beta))/(2*beta)
      
      Nmath = K * (1-(mu+prevalence*nu)/b)
      Imath = prevalence * Nmath
      I0math =  lambda0*(1-prevalence)/(mu+nu)  * Nmath
      
      #### condition existence
      condEx = b - (mu+nu*prevalence)
      
      #### densities and proportion
      densityEnd = c(Nmath-Imath,I0math, Imath-I0math)
      propEnd = densityEnd/Nmath
      
      #### save parameters
      nuSave <- c(nuSave,nu)
      betaSave <- c(betaSave,beta)
      muSave <- c(muSave,mu)
      lambda0Save <- c(lambda0Save, lambda0)
      
      if(condEx>0){
        
        popSizeSave <- c(popSizeSave,Nmath)
        popInfectSave <- c(popInfectSave,prevalence)
        
        # propNeoCancer = I0math/Imath
        propNeoCancer = lambda0/(mu+nu)*(1/prevalence-1) 
        
        # selectCancer: reduction in lifespan; continuous
        selectCancer = 1 /(1+mu/nu*1/prevalence) 

        propNeoCancerSave <- c(propNeoCancerSave,propNeoCancer)
        selectCancerSave <- c(selectCancerSave,selectCancer)
        
        #  conditions favourable to the evolution of sex
        if (rMFocus>=0){
          data2One = data2[data2$rM==rMFocus,]  
          data2One$invasionProp[data2One$invasionProp>0] = 1 # any invasion --> sex is favoured
          
          data2One$closeAlpha = abs(data2One$alpha-propNeoCancer)
          data2One$closeSelect = abs(data2One$select-selectCancer)
          indexClose = which(data2One$closeAlpha==min(data2One$closeAlpha) & data2One$closeSelect==min(data2One$closeSelect))
          indexCloseAlpha = which(data2One$closeAlpha==min(data2One$closeAlpha))
          indexCloseSelect = which(data2One$closeSelect==min(data2One$closeSelect))
          
          sexEvolutionSave <- c(sexEvolutionSave,data2One$invasionProp[indexClose])
          sexEvolutionAlphaSave <- c(sexEvolutionAlphaSave,max(data2One$invasionProp[indexCloseAlpha]))
          sexEvolutionSelectSave <- c(sexEvolutionSelectSave,max(data2One$invasionProp[indexCloseSelect]))
        }else{
          if(length(which(names(data3)=="selectParasite"))>0){
            data2One = data3
            data2One$invasionProp[data2One$invasionProp>0] = 1 # any invasion --> sex is favoured
            
            data2One$closeAlpha = abs(data2One$alpha-propNeoCancer)
            data2One$closeSelect = abs(data2One$select-selectCancer)
            indexClose = which(data2One$closeAlpha==min(data2One$closeAlpha) & data2One$closeSelect==min(data2One$closeSelect))
            
            indexCloseAlpha = which(data2One$closeAlpha==min(data2One$closeAlpha))
            indexCloseSelect = which(data2One$closeSelect==min(data2One$closeSelect))
            
                        
            if(max(data2One$invasionProp[indexClose])==0){
              # length(data2One$selectParasite[data2One$invasionProp[indexClose]==1])==0
              sexEvolutionSave <- c(sexEvolutionSave,0)
            }else{
              # print("")
              # print(indexClose)
              # print(data2One$selectParasite[data2One$invasionProp[indexClose]==1])
              # print(length(data2One$selectParasite[data2One$invasionProp[indexClose]==1]))
              # print(max(data2One$invasionProp[indexClose]))
              # print(min(data2One$selectParasite[data2One$invasionProp[indexClose]==1]))
              sexEvolutionSave <- c(sexEvolutionSave,min(data2One$selectParasite[data2One$invasionProp[indexClose]==1]))
            }
            if(max(data2One$invasionProp[indexCloseAlpha])==0){
              sexEvolutionAlphaSave <- c(sexEvolutionAlphaSave,0)
            }else{
              sexEvolutionAlphaSave <- c(sexEvolutionAlphaSave,min(data2One$selectParasite[data2One$invasionProp[indexCloseAlpha]==1]))
            }
            if(max(data2One$invasionProp[indexCloseSelect])==0){
              sexEvolutionSelectSave <- c(sexEvolutionSelectSave,0)
            }else{
              sexEvolutionSelectSave <- c(sexEvolutionSelectSave,min(data2One$selectParasite[data2One$invasionProp[indexCloseSelect]==1]))
            }
          }else{
            data2One = data3
            data2One$closeAlpha = abs(data2One$alpha-propNeoCancer)
            data2One$closeSelect = abs(data2One$select-selectCancer)
            indexClose = which(data2One$closeAlpha==min(data2One$closeAlpha) & data2One$closeSelect==min(data2One$closeSelect))
            indexCloseAlpha = which(data2One$closeAlpha==min(data2One$closeAlpha))
            indexCloseSelect = which(data2One$closeSelect==min(data2One$closeSelect))
            
            sexEvolutionSave <- c(sexEvolutionSave,data2One$invasionProp[indexClose])
            sexEvolutionAlphaSave <- c(sexEvolutionAlphaSave,data2One$invasionProp[indexCloseAlpha])
            sexEvolutionSelectSave <- c(sexEvolutionSelectSave,data2One$invasionProp[indexCloseSelect])
            
          }
        }
      }else{ # pop extinction
        popSizeSave <- c(popSizeSave,NA)
        popInfectSave <- c(popInfectSave,NA)
        
        propNeoCancerSave <- c(propNeoCancerSave,NA)
        selectCancerSave <- c(selectCancerSave,NA)
        sexEvolutionSave <- c(sexEvolutionSave, NA)
        sexEvolutionAlphaSave <- c(sexEvolutionAlphaSave, NA)
        sexEvolutionSelectSave <- c(sexEvolutionSelectSave, NA)
      } 
    }
  }
  popInfectSave[popInfectSave<0]=0
}

# arrange data 
if(length(which(names(data3)=="selectParasite"))>0){
  
  dataDemo = data.frame(lambda0=lambda0Save, nu=nuSave, beta=betaSave, mu=muSave, 
                        propNeoCancer=propNeoCancerSave, selectCancer=selectCancerSave, 
                        popSize=popSizeSave, popInfect=popInfectSave, 
                        sexEvolution=sexEvolutionSave, 
                        sexEvolutionAlpha=sexEvolutionAlphaSave, 
                        sexEvolutionSelect=sexEvolutionSelectSave
  )
  
}else{
  dataDemo = data.frame(lambda0=lambda0Save, nu=nuSave, beta=betaSave, mu=muSave, 
                        propNeoCancer=propNeoCancerSave, selectCancer=selectCancerSave, 
                        popSize=popSizeSave, popInfect=popInfectSave, 
                        sexEvolution=sexEvolutionSave, 
                        sexEvolutionAlpha=sexEvolutionAlphaSave, 
                        sexEvolutionSelect=sexEvolutionSelectSave
  )
  
}

summary(dataDemo)
intervMu = (sort(unique(dataDemo$mu))[2]-sort(unique(dataDemo$mu))[1])/2
intervNu = (sort(unique(dataDemo$nu))[2]-sort(unique(dataDemo$nu))[1])/2

dataDemo$lambda02=factor(dataDemo$lambda0,levels=lambda0Values,labels=c(expression(lambda[0]==0.01),expression(lambda[0]==0.1),expression(lambda[0]==0.2)))
dataDemo$beta2=factor(dataDemo$beta,levels=rev(betaValues),labels=rev(c(expression(beta==0.05),expression(beta==0.5),expression(beta==0.95))))

dataDemoOne = dataDemo[1,]
dataDemoOne$mu=0.5

for(i in c(0,unique(data2One$selectParasite))){
  dataDemoOne$sexEvolution = i
  dataDemoOne$sexEvolutionAlpha = i
  dataDemoOne$sexEvolutionSelect = i
  dataDemo <- rbind(dataDemoOne,dataDemo)
}
levelsSex = c(0,rev(sort(unique(dataDemo$sexEvolution))[2:length(unique(dataDemo$sexEvolution))]))
dataDemo$sexEvolution=factor(dataDemo$sexEvolution,levels = as.character(levelsSex))
dataDemo$sexEvolutionAlpha=factor(dataDemo$sexEvolutionAlpha,levels = as.character(levelsSex))    # based on the proportion of neocancers only
dataDemo$sexEvolutionSelect=factor(dataDemo$sexEvolutionSelect,levels = as.character(levelsSex))  # based on the selection coefficient only

# plot characteristics: colours
ColorNA = "#606060"
colorAxisX = "red3"
colorAxisY = "blue3"
nbDiscCol=9

# plot selection coefficient
choicePaletteColor = c("#fff7ec","#fee8c8","#fdd49e","#fdbb84","#fc8d59","#ef6548","#d7301f","#b30000","#7f0000")
choicePaletteColor = c("#fff5f0","#fee0d2","#fcbba1","#fc9272","#fb6a4a","#ef3b2c","#cb181d","#a50f15","#67000d")
plot_select <-   ggplot() +
  geom_rect(data=dataDemo, 
            aes(xmin=mu-intervMu, xmax=mu+intervMu,
                ymin=nu-intervNu, ymax=nu+intervNu,
                # alpha=density,
                fill =selectCancer,
                color =selectCancer))+
  scale_fill_discrete_gradient(name=expression(hat(s)[host]),
                               colours = choicePaletteColor,
                               bins=nbDiscCol,
                               limits = c(0, 1),
                               breaks=c(0,0.5,1),
                               guide = guide_colourbar(title.position = "top",
                                                       title.vjust = -1.7,
                                                       title.hjust = +0.52,
                                                       label=F,
                                                       label.position='bottom',
                                                       nbin = 100, raster = FALSE, frame.colour = "black", ticks.colour = NA)
  )+
  scale_colour_discrete_gradient(name=expression(hat(s)[host]),
                                 colours = choicePaletteColor,
                                 bins=nbDiscCol,
                                 limits = c(0, 1),
                                 breaks=c(0,0.5,1),
                                 guide = guide_colourbar(title.position = "top",
                                                         title.vjust = -1.7,
                                                         title.hjust = +0.5,
                                                         label=F,
                                                         label.position='bottom',
                                                         nbin = 100, raster = FALSE, frame.colour = "black", ticks.colour = NA)
  )+
  facet_grid(beta2~lambda02,labeller=label_parsed)+
  theme(strip.background = element_rect(colour="white", fill="white", 
                                        size=0., linetype="solid"),
        strip.text.x = element_text(size=9),
        strip.text.y = element_text(angle = 360,size=9),
        legend.position=c(0.125, 1.225),
        legend.direction = 'horizontal',
        plot.margin      = grid::unit(c(1.2,0.1,-0.8,-0.6), 'lines'),
        legend.key.width = unit(1.2, "lines"),
        legend.key.height = unit(0.8, "lines"),
        legend.title = element_text(size=12),
        axis.title.x = element_text(size=11,vjust=+5.5),       
        axis.title.y = element_text(size=11,vjust=-2.5,hjust=0.55),      
        axis.text=element_text(size=8),
        plot.title = element_text(size=11,face='plain',vjust = 0.5))+
  xlab(expression(paste("",mu,"                              ",sep="")))+
  ylab(expression(paste("",nu,"                                ",sep="")))+
  scale_x_continuous(limits=c(-0.07,NA),breaks=c(0,1))+
  scale_y_continuous(limits=c(-0.07,NA),breaks=c(0,1))+
  ggtitle("0                              1")

# plot proportion of neocancers
choicePaletteColor = c("#fff7fb","#ece7f2","#d0d1e6","#a6bddb","#74a9cf","#3690c0","#0570b0","#045a8d","#023858")
choicePaletteColor = c("#f7fbff","#deebf7","#c6dbef","#9ecae1","#6baed6","#4292c6","#2171b5","#08519c","#08306b")
plot_prop0 <-   ggplot() +
  geom_rect(data=dataDemo, 
            aes(xmin=mu-intervMu, xmax=mu+intervMu,
                ymin=nu-intervNu, ymax=nu+intervNu,
                # alpha=density,
                fill =propNeoCancer,
                color =propNeoCancer))+
  scale_fill_discrete_gradient(name=expression(hat(alpha)),
                               colours = choicePaletteColor,
                               bins=nbDiscCol,
                               limits = c(0, 1),
                               breaks=c(0,0.5,1),
                               guide = guide_colourbar(title.position = "top",
                                                       title.vjust = -1.7,
                                                       title.hjust = +0.5,
                                                       label=F,
                                                       label.position='bottom',
                                                       nbin = 100, raster = FALSE, frame.colour = "black", ticks.colour = NA)
  )+
  scale_colour_discrete_gradient(name=expression(hat(alpha)),
                                 colours = choicePaletteColor,
                                 bins=nbDiscCol,
                                 limits = c(0, 1),
                                 breaks=c(0,0.5,1),
                                 guide = guide_colourbar(title.position = "top",
                                                         title.vjust = -1.7,
                                                         title.hjust = +0.5,
                                                         label=F,
                                                         label.position='bottom',
                                                         nbin = 100, raster = FALSE, frame.colour = "black", ticks.colour = NA)
  )+
  facet_grid(beta2~lambda02,labeller=label_parsed)+
  theme(strip.background = element_rect(colour="white", fill="white", 
                                        size=0., linetype="solid"),
        strip.text.x = element_text(size=9),
        strip.text.y = element_text(angle = 360,size=9),
        legend.position=c(0.125, 1.225),
        legend.direction = 'horizontal',
        plot.margin      = grid::unit(c(1.2,0.1,-0.5,-0.6), 'lines'),
        legend.key.width = unit(1.2, "lines"),
        legend.key.height = unit(0.8, "lines"),
        legend.title = element_text(size=12),
        axis.title.x = element_text(size=11,vjust=+5.5),       
        axis.title.y = element_text(size=11,vjust=-2.5,hjust=0.55),               
        axis.text=element_text(size=8),
        plot.title = element_text(size=11,face='plain',vjust = 0.5))+
  xlab(expression(paste("",mu,"                              ",sep="")))+
  ylab(expression(paste("",nu,"                                ",sep="")))+
  scale_x_continuous(limits=c(-0.07,NA),breaks=c(0,1))+
  scale_y_continuous(limits=c(-0.07,NA),breaks=c(0,1))+
  ggtitle("0                              1")

# plot prevalence
choicePaletteColor = c("#f7fcfd","#e5f5f9","#ccece6","#99d8c9","#66c2a4","#41ae76","#238b45","#006d2c","#00441b")
choicePaletteColor = c("#f7fcf5","#e5f5e0","#c7e9c0","#a1d99b","#74c476","#41ab5d","#238b45","#006d2c","#00441b")
plot_prevalence <-   ggplot() +
  geom_rect(data=dataDemo, 
            aes(xmin=mu-intervMu, xmax=mu+intervMu,
                ymin=nu-intervNu, ymax=nu+intervNu,
                # alpha=density,
                fill =popInfect,
                color =popInfect))+
  scale_fill_discrete_gradient(name="Cancer prevalence",
                               colours = choicePaletteColor,
                               bins=nbDiscCol,
                               limits = c(0, 1),
                               breaks=c(0,0.5,1),
                               guide = guide_colourbar(title.position = "top",
                                                       title.vjust = 0.5,
                                                       title.hjust = 5.,
                                                       label=F,
                                                       label.position='bottom',
                                                       nbin = 100, raster = FALSE, frame.colour = "black", ticks.colour = NA)
  )+
  scale_colour_discrete_gradient(name="Cancer prevalence",
                                 colours = choicePaletteColor,
                                 bins=nbDiscCol,
                                 limits = c(0, 1),
                                 breaks=c(0,0.5,1),
                                 guide = guide_colourbar(title.position = "top",
                                                         title.vjust = 0.5,
                                                         title.hjust = 5.0,
                                                         label=F,
                                                         label.position='bottom',
                                                         nbin = 100, raster = FALSE, frame.colour = "black", ticks.colour = NA)
  )+
  facet_grid(beta2~lambda02,labeller=label_parsed)+
  theme(strip.background = element_rect(colour="white", fill="white", 
                                        size=0., linetype="solid"),
        plot.margin      = grid::unit(c(1.5,-0.1,-0.1,0), 'lines'),
        strip.text.y = element_text(angle = 360),
        legend.position=c(0.35, 1.1),
        legend.direction = 'horizontal',
        legend.key.width = unit(1.2, "lines"),
        legend.key.height = unit(0.8, "lines"),
        legend.title = element_text(size=14, face="bold"),
        plot.title = element_text(size=14, face="plain")
  )+
  xlab(expression(paste("Basal mortality rate (",mu,")",sep="")))+
  ylab(expression(paste("Mortality rate due to cancer (",nu,")",sep="")))+
  scale_x_continuous(limits=c(-0.05,NA),breaks=c(0,1))+
  scale_y_continuous(limits=c(-0.05,NA),breaks=c(0,1))+
  ggtitle("0                           1")

# plot conditions favourable to the evolution of sex
levelsLabels = rev(c("never",
                     expression(paste("for ",s[cancer]>=0.99,sep="")),
                     expression(paste("for ",s[cancer]>=0.5,sep="")),
                     expression(paste("for ",s[cancer]>=0.1,sep=""))
))

colorLabels = c("#efedf5","#D0BBE5","#A071D0","#3f007d")


limmUpAlpha1=max(dataDemo$nu[dataDemo$sexEvolution!="0"],na.rm=TRUE)+2*intervNu
limmUpAlpha1=10  
plot_sex <-   ggplot() +
  geom_rect(data=dataDemo[dataDemo$nu<limmUpAlpha1,], 
            aes(xmin=mu-intervMu, xmax=mu+intervMu,
                ymin=nu-intervNu, ymax=nu+intervNu,
                # alpha=density,
                fill =sexEvolution,
                color =sexEvolution))+
  scale_colour_manual(name="Sex can invade:",breaks=rev(levels(dataDemo$sexEvolution)),
                      values = colorLabels,labels=levelsLabels,drop=TRUE,
                      na.value=ColorNA)+
  scale_fill_manual(name="Sex can invade:",breaks=rev(levels(dataDemo$sexEvolution)),
                    values = colorLabels,labels=levelsLabels,drop=TRUE,
                    na.value=ColorNA)+
  # guides(colour=guide_legend("", override.aes=list(fill=ColorNA,colour=ColorNA)))+
  facet_grid(beta2~lambda02,labeller=label_parsed)+
  theme(strip.background = element_rect(colour="white", fill="white", 
                                        size=0., linetype="solid"),
        plot.margin      = grid::unit(c(0.9,-0.5,-0.1,0), 'lines'),
        strip.text.y = element_text(angle = 360),
        legend.text.align = 0)+
  xlab(expression(paste("Basal mortality rate (",mu,")",sep="")))+
  ylab(expression(paste("Mortality rate due to cancer (",nu,")",sep="")))+
  scale_x_continuous(limits=c(-0.05,NA),breaks=c(0,1))+
  scale_y_continuous(limits=c(-0.05,NA),breaks=c(0,1))

limmUpAlpha2=max(dataDemo$nu[dataDemo$sexEvolutionAlpha!="0"],na.rm=TRUE)+2*intervNu
limmUpAlpha2 = 10
plot_sexAlpha <-   ggplot() +
  geom_rect(data=dataDemo[dataDemo$nu<limmUpAlpha2,], 
            aes(xmin=mu-intervMu, xmax=mu+intervMu,
                ymin=nu-intervNu, ymax=nu+intervNu,
                # alpha=density,
                fill =sexEvolutionAlpha,
                color =sexEvolutionAlpha))+
  scale_colour_manual(name="Sex can invade:",breaks=rev(levels(dataDemo$sexEvolution)),values = colorLabels,labels=levelsLabels,drop=FALSE,
                      na.value=ColorNA)+
  scale_fill_manual(name="Sex can invade:",breaks=rev(levels(dataDemo$sexEvolution)),values = colorLabels,labels=levelsLabels,drop=FALSE,
                    na.value=ColorNA)+
  facet_grid(beta2~lambda02,labeller=label_parsed)+
  theme(strip.background = element_rect(colour="white", fill="white", 
                                        size=0., linetype="solid"),
        plot.margin      = grid::unit(c(0.9,-0.7,-0.1,0), 'lines'),
        strip.text.y = element_text(angle = 360),
        legend.text.align = 0)+
  xlab(expression(paste("Basal mortality rate (",mu,")",sep="")))+
  ylab(expression(paste("Mortality rate due to cancer (",nu,")",sep="")))+
  scale_x_continuous(limits=c(-0.05,NA),breaks=c(0,1))+
  scale_y_continuous(limits=c(-0.05,NA),breaks=c(0,1))


plot_sexSelect <-   ggplot() +
  geom_rect(data=dataDemo, 
            aes(xmin=mu-intervMu, xmax=mu+intervMu,
                ymin=nu-intervNu, ymax=nu+intervNu,
                # alpha=density,
                fill =sexEvolutionSelect,
                color =sexEvolutionSelect))+
  scale_colour_manual(name="Sex can invade:",breaks=rev(levels(dataDemo$sexEvolution)),values = colorLabels,labels=levelsLabels,drop=FALSE,
                      na.value=ColorNA)+
  scale_fill_manual(name="Sex can invade:",breaks=rev(levels(dataDemo$sexEvolution)),values = colorLabels,labels=levelsLabels,drop=FALSE,
                    na.value=ColorNA)+
  facet_grid(beta2~lambda02,labeller=label_parsed)+
  theme(strip.background = element_rect(colour="white", fill="white", 
                                        size=0., linetype="solid"),
        plot.margin      = grid::unit(c(0.9,-0.7,-0.1,0), 'lines'),
        strip.text.y = element_text(angle = 360),
        legend.text.align = 0)+
  xlab(expression(paste("Basal mortality rate (",mu,")",sep="")))+
  ylab(expression(paste("Mortality rate due to cancer (",nu,")",sep="")))+
  scale_x_continuous(limits=c(-0.05,NA),breaks=c(0,1))+
  scale_y_continuous(limits=c(-0.05,NA),breaks=c(0,1))


##### COMBINATION OF PLOT #####

plot_selectGrob <- ggplotGrob(plot_select)
plot_prop0Grob <- ggplotGrob(plot_prop0)
plot_sexGrob <- ggplotGrob(plot_sex)
plot_prevalenceGrob <- ggplotGrob(plot_prevalence)
plot_selectGrob$widths <- plot_prop0Grob$widths

ggplotEmpty = ggplot()+ theme_void()
plotMain <- plot_grid(plot_grid(plot_prop0Grob,plot_selectGrob, ggplotEmpty, nrow=3, labels = c('A', 'B', ''),
                                rel_heights = c(1,1,0.07)),
                      ggplotEmpty,
                      plot_grid(plot_sexGrob, ggplotEmpty, nrow=1, rel_widths = c(1,0.)),
                      nrow=1, labels = c('','','C'),rel_widths = c(1.03,0.05,2.9))

### PREVALENCE PLOT

plotPrevalence <- plot_grid(plot_prevalenceGrob)

### PLOT WITH/WITHOUT EPIDEMIOLOGICAL CONSTRAINTS

g_legend<-function(a.gplot){
  tmp <- ggplot_gtable(ggplot_build(a.gplot))
  leg <- which(sapply(tmp$grobs, function(x) x$name) == "guide-box")
  legend <- tmp$grobs[[leg]]
  return(legend)}
mylegend<-g_legend(plot_sex)
plotCombined <- plot_grid(plot_sexAlpha+theme(legend.position="none", plot.margin = grid::unit(c(0.9,-0.,-0.1,0), 'lines'),
                                              plot.title = element_text(size=15, face="bold",vjust=5))+
                            ggtitle(expression(paste("Inference from ",hat(alpha), sep=""))),
                          ggplotEmpty,
                          plot_sex+theme(legend.position="none",plot.margin = grid::unit(c(0.9,-0.,-0.1,0), 'lines'),
                                         plot.title = element_text(size = 15, face =
                                                                     "bold", vjust = 5))+
                            ggtitle(expression(paste("Inference from ",hat(alpha)," and ",hat(s)[host], sep=""))),
                          ggplotEmpty,
                          mylegend,
                          labels = c('A','','B'),
                          hjust = -5,
                          vjust = 1.75,
                          rel_widths = c(1,0.1,1,0.1,0.3),
                          nrow = 1)

##### SAVE PLOT #####

save_plot("/mnt/Big/Temp/plotDemographyDifferentInference.pdf",
          plotCombined,
          base_height = 5,
          base_aspect_ratio = 2.3)


save_plot("Graphes/plotDemography.pdf",
          plotMain,
          base_height = 6,
          base_aspect_ratio = 1.7)

save_plot("Graphes/plotDemographyPrevalence.pdf",
          plotPrevalence,
          base_height = 6,
          base_aspect_ratio = 0.99)

plotMain
