# Supplementary material for: Transmissible cancers and the evolution of sex under the Red Queen hypothesis
Source: PLoS Biol. 2020 Nov 19;18(11):e3000916. doi: 10.1371/journal.pbio.3000916 (PMC7676742; doi:10.1371/journal.pbio.3000916)
Supplement: S1 Source Code — (ZIP) [file pbio.3000916.s010.zip › SimulationCode/CodeR/FunctionsPopulationGeneticModel.R]

# genotypes
ListM = c()
ListA = c()
ListB = c()
for (m in c(0,1)){
  for (a in c(0,1)){
    for (b in c(0,1)){
      ListM = c(ListM,m)
      ListA = c(ListA,a)
      ListB = c(ListB,b)
    } 
  } 
}
nbGenotypes = length(ListA)
ListSexRate = c(rep(sexH_m,4),rep(sexH_M,4))
ListParasiteSexRate = c(rep(sexP_m,4),rep(sexP_M,4))


#get mating matrix
getMatingMatrix <- function(r_mm, r_Mm, r_MM, R_mm, R_Mm, R_MM){
  MatingMatrix <- array(0,dim=c(nbGenotypes,nbGenotypes,nbGenotypes))
  rMatrix = matrix(c(r_mm,r_Mm,r_Mm,r_MM),nrow=2)
  RMatrix = matrix(c(R_mm,R_Mm,R_Mm,R_MM),nrow=2)
  
  for(i in 1:nbGenotypes){
    for(j in 1:nbGenotypes){
      alleleMVec = c(ListM[i],ListM[j])
      alleleAVec = c(ListA[i],ListA[j])
      alleleBVec = c(ListB[i],ListB[j])
      
      R = RMatrix[alleleMVec[1]+1,alleleMVec[2]+1] # recombin rate MA
      r = rMatrix[alleleMVec[1]+1,alleleMVec[2]+1] # recombin rate AB
      
      # no recomb MA and no recomb AB
      alleleMVec2 = c(alleleMVec[1],alleleMVec[2])
      alleleAVec2 = c(alleleAVec[1],alleleAVec[2])
      alleleBVec2 = c(alleleBVec[1],alleleBVec[2])
      for(k in 1:nbGenotypes){
        if (ListM[k]==alleleMVec2[1] & ListA[k]==alleleAVec2[1] & ListB[k]==alleleBVec2[1]) {
          MatingMatrix[i,j,k] = MatingMatrix[i,j,k] + 0.5*(1-R)*(1-r)
        }
        if (ListM[k]==alleleMVec2[2] & ListA[k]==alleleAVec2[2] & ListB[k]==alleleBVec2[2]){
          MatingMatrix[i,j,k] = MatingMatrix[i,j,k] + 0.5*(1-R)*(1-r)
        }
      }
      
      # no recomb MA and recomb AB
      alleleMVec2 = c(alleleMVec[1],alleleMVec[2])
      alleleAVec2 = c(alleleAVec[1],alleleAVec[2])
      alleleBVec2 = c(alleleBVec[2],alleleBVec[1])
      for(k in 1:nbGenotypes){
        if (ListM[k]==alleleMVec2[1] & ListA[k]==alleleAVec2[1] & ListB[k]==alleleBVec2[1]) {
          MatingMatrix[i,j,k] = MatingMatrix[i,j,k] + 0.5*(1-R)*(r)
        }
        if (ListM[k]==alleleMVec2[2] & ListA[k]==alleleAVec2[2] & ListB[k]==alleleBVec2[2]) {
          MatingMatrix[i,j,k] = MatingMatrix[i,j,k] + 0.5*(1-R)*(r)
        }
      }
      
      # recomb MA and no recomb AB
      alleleMVec2 = c(alleleMVec[1],alleleMVec[2])
      alleleAVec2 = c(alleleAVec[2],alleleAVec[1])
      alleleBVec2 = c(alleleBVec[2],alleleBVec[1])
      for(k in 1:nbGenotypes){
        if (ListM[k]==alleleMVec2[1] & ListA[k]==alleleAVec2[1] & ListB[k]==alleleBVec2[1]) {
          MatingMatrix[i,j,k] = MatingMatrix[i,j,k] + 0.5*(R)*(1-r)
        }
        if (ListM[k]==alleleMVec2[2] & ListA[k]==alleleAVec2[2] & ListB[k]==alleleBVec2[2]) {
          MatingMatrix[i,j,k] = MatingMatrix[i,j,k] + 0.5*(R)*(1-r)
        }      
      }
      
      # recomb MA and recomb AB
      alleleMVec2 = c(alleleMVec[1],alleleMVec[2])
      alleleAVec2 = c(alleleAVec[2],alleleAVec[1])
      alleleBVec2 = c(alleleBVec[1],alleleBVec[2])
      for(k in 1:nbGenotypes){
        if (ListM[k]==alleleMVec2[1] & ListA[k]==alleleAVec2[1] & ListB[k]==alleleBVec2[1]) {
          MatingMatrix[i,j,k] = MatingMatrix[i,j,k] + 0.5*(R)*(r)
        }
        if (ListM[k]==alleleMVec2[2] & ListA[k]==alleleAVec2[2] & ListB[k]==alleleBVec2[2]) {
          MatingMatrix[i,j,k] = MatingMatrix[i,j,k] + 0.5*(R)*(r)
        }      
      }
    } 
  }
  return(MatingMatrix)
}

# get selection matrix
getSelectionMatrices <- function(interactionModel,
                                 selectH, costSexSelectH, sexH_M, sexH_m,
                                 selectP, costSexSelectP, sexP_M, sexP_m){
  SelectionMatrixHost <- matrix(1,nrow=nbGenotypes,ncol=nbGenotypes)
  SelectionMatrixParasite <- matrix(1,nrow=nbGenotypes,ncol=nbGenotypes)
  if (interactionModel=="MAM") {
    for(i in 1:nbGenotypes){
      for(j in 1:nbGenotypes){
        if(ListA[i]==ListA[j] & ListB[i]==ListB[j]){
          SelectionMatrixHost[i,j] = 1 - selectH
        }else{
          SelectionMatrixParasite[j,i] = 1 - selectP
        }
        if(ListM[i]==1){
          SelectionMatrixHost[i,j] =  SelectionMatrixHost[i,j] * (1-costSexSelectH * sexH_M)
        }else if (ListM[i]==0) {
          SelectionMatrixHost[i,j] =  SelectionMatrixHost[i,j] * (1-costSexSelectH * sexH_m)
        }
        if(ListM[j]==1){
          SelectionMatrixParasite[j,i] = SelectionMatrixParasite[j,i] * (1-costSexSelectP * sexP_M)
        }else if (ListM[j]==0) {
          SelectionMatrixParasite[j,i] = SelectionMatrixParasite[j,i] * (1-costSexSelectP * sexP_m)
        }
      } 
    }
  }else if (interactionModel=="IMAM") {
    for(i in 1:nbGenotypes){
      for(j in 1:nbGenotypes){
        if(ListA[i]!=ListA[j] | ListB[i]!=ListB[j]){
          SelectionMatrixHost[i,j] = 1 - selectH
        }else{
          SelectionMatrixParasite[j,i] = 1 - selectP
        }
        if(ListM[i]==1){
          SelectionMatrixHost[i,j] =  SelectionMatrixHost[i,j] * (1-costSexSelectH * sexH_M)
        }else if (ListM[i]==0) {
          SelectionMatrixHost[i,j] =  SelectionMatrixHost[i,j] * (1-costSexSelectH * sexH_m)
        }
        if(ListM[j]==1){
          SelectionMatrixParasite[j,i] = SelectionMatrixParasite[j,i] * (1-costSexSelectP * sexP_M)
        }else if (ListM[j]==0) {
          SelectionMatrixParasite[j,i] = SelectionMatrixParasite[j,i] * (1-costSexSelectP * sexP_m)
        }
      } 
    }
  }else if (interactionModel=="Nee") {
    for(i in 1:nbGenotypes){
      for(j in 1:nbGenotypes){
        if( (ListA[i]==ListA[j] & ListB[i]==ListB[j]) ||
            (ListA[i]!=ListA[j] & ListB[i]!=ListB[j]) ){
          SelectionMatrixHost[i,j] = 1 - selectH
        }else{
          SelectionMatrixParasite[j,i] = 1 - selectP
        }
        if(ListM[i]==1){
          SelectionMatrixHost[i,j] =  SelectionMatrixHost[i,j] * (1-costSexSelectH * sexH_M)
        }else if (ListM[i]==0) {
          SelectionMatrixHost[i,j] =  SelectionMatrixHost[i,j] * (1-costSexSelectH * sexH_m)
        }
        if(ListM[j]==1){
          SelectionMatrixParasite[j,i] = SelectionMatrixParasite[j,i] * (1-costSexSelectP * sexP_M)
        }else if (ListM[j]==0) {
          SelectionMatrixParasite[j,i] = SelectionMatrixParasite[j,i] * (1-costSexSelectP * sexP_m)
        }
      } 
    }
  }else if (interactionModel=="GFG") {
    costGFG_Host = 0.05
    costGFG_Parasite = 0.05
    for(i in 1:nbGenotypesHost){
      for(j in 1:nbGenotypesHost){
        if( ListParasiteA[j]==1 & ListParasiteB[j]==1){ # two virulence alleles
          SelectionMatrixParasite[j,i] = (1 - costGFG_Parasite)^2
          
          SelectionMatrixHost[i,j] =  SelectionMatrixHost[i,j] * (1 - selectH)
          if( ListHostA[i]==0){ # resistant allele that is useless
            SelectionMatrixHost[i,j] = SelectionMatrixHost[i,j] * (1 - costGFG_Host)
          }
          if( ListHostB[i]==0){
            SelectionMatrixHost[i,j] = SelectionMatrixHost[i,j] * (1 - costGFG_Host)
          }
        }else if( ListParasiteA[j]==1 & ListParasiteB[j]==0){ # one virulence allele
          SelectionMatrixParasite[j,i] = (1 - costGFG_Parasite)
          
          if( ListHostA[i]==0){
            SelectionMatrixHost[i,j] = SelectionMatrixHost[i,j] * (1 - costGFG_Host)
          }
          if( ListHostB[i]==0){ # good resistance allele
            SelectionMatrixHost[i,j] = SelectionMatrixHost[i,j] * (1 - costGFG_Host)
            SelectionMatrixParasite[j,i] = SelectionMatrixParasite[j,i] * (1 - selectP)
          }else{
            SelectionMatrixHost[i,j] =  SelectionMatrixHost[i,j] * (1 - selectH)
          }
        }else if( ListParasiteA[j]==0 & ListParasiteB[j]==1){ # one virulence allele
          SelectionMatrixParasite[j,i] = (1 - costGFG_Parasite)
          
          if( ListHostB[i]==0){
            SelectionMatrixHost[i,j] = SelectionMatrixHost[i,j] * (1 - costGFG_Host)
          }
          if( ListHostA[i]==0){ # good resistance allele
            SelectionMatrixHost[i,j] = SelectionMatrixHost[i,j] * (1 - costGFG_Host)
            SelectionMatrixParasite[j,i] = SelectionMatrixParasite[j,i] * (1 - selectP)
          }else{
            SelectionMatrixHost[i,j] =  SelectionMatrixHost[i,j] * (1 - selectH)
          }
        }else if( ListParasiteA[j]==0 & ListParasiteB[j]==0){ # no virulence allele
          SelectionMatrixParasite[j,i] = 1
          
          if( ListHostA[i]==0 || ListHostB[i]==0){ # good resistance allele
            SelectionMatrixParasite[j,i] = SelectionMatrixParasite[j,i] * (1 - selectP)
          }else{
            SelectionMatrixHost[i,j] =  SelectionMatrixHost[i,j] * (1 - selectH)
          }
          if( ListHostA[i]==0){ 
            SelectionMatrixHost[i,j] = SelectionMatrixHost[i,j] * (1 - costGFG_Host)
          }
          if( ListHostB[i]==0){ 
            SelectionMatrixHost[i,j] = SelectionMatrixHost[i,j] * (1 - costGFG_Host)
          }
        }
        
        if(ListHostM[i]==1){
          SelectionMatrixHost[i,j] =  SelectionMatrixHost[i,j] * (1-costSexSelectH * sexH_M)
        }else if (ListHostM[i]==0) {
          SelectionMatrixHost[i,j] =  SelectionMatrixHost[i,j] * (1-costSexSelectH * sexH_m)
        }
      } 
    }
  }
  SelectionMatrixHost[SelectionMatrixHost<0] = 0
  SelectionMatrixParasite[SelectionMatrixParasite<0] = 0
  return(list(SelectionMatrixHost,SelectionMatrixParasite))
}

# get selection matrix
getMutationMatrices <- function(mutH, mutP){
  MutationMatrixHost <- matrix(1,nrow=nbGenotypes,ncol=nbGenotypes)
  MutationMatrixParasite <- matrix(1,nrow=nbGenotypes,ncol=nbGenotypes)
  for(i in 1:nbGenotypes){
    for(j in 1:nbGenotypes){
      
      alleleMVec = c(ListM[i],ListM[j])
      alleleAVec = c(ListA[i],ListA[j])
      alleleBVec = c(ListB[i],ListB[j])
      nbMutations = 0
      nbNoMutations = 0
      if (alleleMVec[1]==alleleMVec[2]) {
        if (alleleAVec[1]==alleleAVec[2]) {
          nbNoMutations = nbNoMutations +1 
        }else{
          nbMutations = nbMutations +1 
        }
        if (alleleBVec[1]==alleleBVec[2]) {
          nbNoMutations = nbNoMutations +1 
        }else{
          nbMutations = nbMutations +1 
        }
        
        MutationMatrixHost[i,j] = (1-mutH)^nbNoMutations * mutH^nbMutations
        MutationMatrixParasite[i,j] = (1-mutP)^nbNoMutations * mutP^nbMutations
        
      }else{
        MutationMatrixHost[i,j] = 0
        MutationMatrixParasite[i,j] = 0
      }
    } 
  }
  return(list(MutationMatrixHost,MutationMatrixParasite))
}

# initialize genotypic frequences
getFreqIni <- function(FixedInitialization,IniEqualFrequencyAlleles,InitializationHostM,InitializationParasiteM){
  freqHost = rnorm(8,mean=50,sd=10)
  freqHost[freqHost<0] = 0.001
  freqParasite = rnorm(8,mean=50,sd=10)
  freqParasite[freqParasite<0] = 0.001
  
  if(FixedInitialization==1){   # an arbitrary chosen frequency vector
    freqHost = c(0.1308042,0.2046065,0.4872960,0.1772933,0.1308042,0.2046065,0.4872960,0.1772933)
    freqParasite = c(0.1665743,0.1314328,0.5319705,0.1700224,0.1665743,0.1314328,0.5319705,0.1700224)
  }
  
  if (IniEqualFrequencyAlleles==1) {
    freqHost[1]=freqHost[4]
    freqHost[2]=freqHost[3]
    freqHost[5:8]=freqHost[1:4]
    freqParasite[1]=freqParasite[4]
    freqParasite[2]=freqParasite[3]
    freqParasite[5:8]=freqParasite[1:4]
  }
  
  if (InitializationHostM==0) {
    freqHost[ListM==1] = 0
  }else{
    freqHost[ListM==0] = 0
  }
  if (InitializationParasiteM==0) {
    freqParasite[ListM==1] = 0
  }else{
    freqParasite[ListM==0] = 0
  }
  freqHost = freqHost/sum(freqHost)
  freqParasite = freqParasite/sum(freqParasite)
  return(list(freqHost,freqParasite))
}

# simulation
oneSimulation <- function(Tbefore,Tmax,freqHost,freqParasite,TinvasionHost,boolStopInvasion){
  timeCheck = 1000
  timeCheckPeriod = 1000
  epsilon = 1e-3 
  
  tVec = 0:Tmax
  FreqHostVec = matrix(NA,Tmax+1,8)
  FreqParasiteVec = matrix(NA,Tmax+1,8)
  boolStop = 0
  for(t in -Tbefore:Tmax){
    if(t==-Tbefore){
      freqHostInfected = rep(0,8)
    }
    
    if(boolStopInvasion==1 && t==timeCheck){
      # if (t>TinvasionHost && (sum(freqHost[ListM==1])>1-epsilon || sum(freqHost[ListM==1])<epsilon || (sum(freqHost[ListM==1])<propInvasion+epsilon && sum(freqHost[ListM==1])>propInvasion-epsilon) ) ){
      if (t>TinvasionHost && (sum(freqHost[ListM==1])>1-epsilon || sum(freqHost[ListM==1])<epsilon  ) ){
        boolStop = 1
      }
      timeCheck = timeCheck + timeCheckPeriod
    }
    
    if (boolStop==0){
      ### INVASION ###
      if(t==TinvasionHost){
          freqHost[ListM==1] = freqHost[ListM==0] * propInvasion
          freqHost[ListM==0] = freqHost[ListM==0] * (1-propInvasion)
      }
      
      ### CENSUS ###
      if (t>=0) {
        FreqHostVec[t+1,] = freqHost
        FreqParasiteVec[t+1,] = freqParasite
      } 
      
      ### REPRODUCTION ###
      
      # vector to keep track of the host mother; only if deathH=deathP = 1 !!! 
      # used to account for vertical transmission
      AssociationOffspringMotherMatrix <- array(0,dim=c(nbGenotypes,nbGenotypes))
      
      # asex host
      freqHostMating = freqHost*(1-ListSexRate)
      diag(AssociationOffspringMotherMatrix) <- freqHostMating

      # sex host
      freqHostSex = freqHost*ListSexRate
      if (uniquegametePoolHOST==1){   # when hosts with alleles m and M mate with each other (when sexual reproduction)
        freqHostSexPool= freqHostSex
        freqSexuals = sum(freqHostSexPool)
        if (freqSexuals!=0) {
          freqHostSexPool = freqHostSexPool/freqSexuals
          freqMatingMatrixHost = (freqHostSexPool %o% freqHostSexPool)*freqSexuals
          for(k in 1:8){
            matingLeadingToOffspringK = freqMatingMatrixHost*MatingMatrixHost[,,k]
            freqHostMating[k] = freqHostMating[k] + (1-costSexReprodH) * sum(matingLeadingToOffspringK)
            AssociationOffspringMotherMatrix[k,] = AssociationOffspringMotherMatrix[k,] + rowSums(matingLeadingToOffspringK)
          }
        }
      }else{                          # when hosts with alleles m and M do not mate with each other (when sexual reproduction)
        freqHostSexPool=freqHostSex
        freqHostSexPool[ListM==0] = 0 # only M
        freqSexuals = sum(freqHostSexPool)
        if (freqSexuals!=0) {
          freqHostSexPool = freqHostSexPool/freqSexuals
          freqMatingMatrixHost = (freqHostSexPool %o% freqHostSexPool)*freqSexuals
          for(k in 1:8){
            matingLeadingToOffspringK = freqMatingMatrixHost*MatingMatrixHost[,,k]
            freqHostMating[k] = freqHostMating[k] + (1-costSexReprodH) * sum(matingLeadingToOffspringK)
            AssociationOffspringMotherMatrix[k,] = AssociationOffspringMotherMatrix[k,] + rowSums(matingLeadingToOffspringK)
          }
        }
        freqHostSexPool=freqHostSex
        freqHostSexPool[ListM==1] = 0 # only m
        freqSexuals = sum(freqHostSexPool)
        if (freqSexuals!=0) {
          freqHostSexPool = freqHostSexPool/freqSexuals
          freqMatingMatrixHost = (freqHostSexPool %o% freqHostSexPool)*freqSexuals
          for(k in 1:8){
            matingLeadingToOffspringK = freqMatingMatrixHost*MatingMatrixHost[,,k]
            freqHostMating[k] = freqHostMating[k] + (1-costSexReprodH) * sum(freqMatingMatrixHost*MatingMatrixHost[,,k])
            AssociationOffspringMotherMatrix[k,] = AssociationOffspringMotherMatrix[k,] + rowSums(matingLeadingToOffspringK)
          }
        }
      }
      sumAssociation = rowSums(AssociationOffspringMotherMatrix)
      sumAssociation[sumAssociation==0]=1
      AssociationOffspringMotherMatrix = AssociationOffspringMotherMatrix/sumAssociation
      
      
      freqHostMating = freqHostMating/sum(freqHostMating)
      freqParasiteMating = freqParasite
      
      ### MUTATION ON FREQ OFFSPRING ###
      
      freqHostMating = colSums(freqHostMating * MutationMatrixHost)
      AssociationOffspringMotherMatrix = MutationMatrixHost%*%AssociationOffspringMotherMatrix
      freqParasiteMating = colSums(freqParasiteMating * MutationMatrixParasite)
      
      ### REPLACEMENT BY OFFSPRING ###
      
      # Otto & Nuismer, 2004
      freqHost = (1-deathH)*freqHost + # alive ind
        (1-(1-deathH)*sum(freqHost))*freqHostMating # offspring replace dead inds
      freqParasite = (1-deathP)*freqParasite +
        (1-(1-deathP)*sum(freqParasite))*freqParasiteMating
      
      ### DEVELOPMENT OF NEW CANCERS ###
      
      if (CANCER==TRUE){
        freqHostAll = c(freqHost[1:4]+freqHost[5:8],c(0,0,0,0))  # regardless of the modifier allele carryied by the host
        freqParasite = Alpha * freqHostAll + (1-Alpha) * freqParasite
      }
      
      ### SELECTION ###
      
      matrixInfectionStatus = SelectionMatrixHost
      matrixInfectionStatus[matrixInfectionStatus==1] = 0
      matrixInfectionStatus[matrixInfectionStatus!=0] = 1
      
      # vertical and horizontal transmission, and consequences for the host fitness
      freqHostInfectedHorizontally <- rowSums(t(t(matrixInfectionStatus) * freqParasite))
      freqHostInfectedVertically <- diag(AssociationOffspringMotherMatrix)*freqHostInfected

      freqHostInfected <- PropVerticalTransmission * freqHostInfectedVertically + 
                          (1-PropVerticalTransmission)*freqHostInfectedHorizontally  # each term in [0,1]

      freqHostSelect =  freqHost * (1 - freqHostInfected*selectH)
      freqHostInfected = freqHostInfected*(1-selectH) # the ones that reproduce
      
      
      # vertical and horizontal transmission, and consequences for the parasite fitness
      matrixFreqParasiteWithinHost = t(t(SelectionMatrixParasite) * freqHost)* freqParasite
      freqParasiteSelectHorizontally = rowSums(matrixFreqParasiteWithinHost) 

      freqHostInfectedVertically2 <- freqHostInfectedVertically*freqHost
      if(sum(freqHostInfectedVertically2)>0){
        freqHostInfectedVertically2 = freqHostInfectedVertically2/sum(freqHostInfectedVertically2)
        SelectionMatrixParasite2 = SelectionMatrixParasite
        SelectionMatrixParasite2[SelectionMatrixParasite2<1]=0
        matrixFreqParasiteWithinHost <- t(t(SelectionMatrixParasite2) * freqHostInfectedVertically2) * freqParasite
        freqParasiteSelectVertically = rowSums(matrixFreqParasiteWithinHost)
      }else{
        freqParasiteSelectVertically <- freqParasiteSelectHorizontally
      }
      
      freqParasiteSelect = PropVerticalTransmission * freqParasiteSelectVertically + 
        (1-PropVerticalTransmission)*freqParasiteSelectHorizontally
      
      # normalization of frequencies after selection
      freqHost = freqHostSelect/sum(freqHostSelect)
      freqParasite = freqParasiteSelect/sum(freqParasiteSelect)
    }
  }
  return(list(FreqHostVec,FreqParasiteVec,tVec))
}
