# Supplementary material for: Transmissible cancers and the evolution of sex under the Red Queen hypothesis
Source: PLoS Biol. 2020 Nov 19;18(11):e3000916. doi: 10.1371/journal.pbio.3000916 (PMC7676742; doi:10.1371/journal.pbio.3000916)
Supplement: S1 Source Code — (ZIP) [file pbio.3000916.s010.zip › SimulationCode/CodeR/SensitivityAnalysis_Plot.R]

setwd("/home/taubier/SimulationCode/")

require(ggplot2)
require(cowplot)
library(grid)
library(gridExtra)
library(plyr)

################ CHARACTERISTICS ################ 

# With low resolution; cf. RunSensitivityAnalysis.R

# vertical transmission = 0.0; ancestral state = asex; low resolution (NbalphaStep 100)
nameVec = c("Sensitivity1_Tbefore2e3Tmax1e6mut1e5PropVertical0_SelectPar01Rep1_3",
            "Sensitivity1_Tbefore2e3Tmax1e6mut1e5PropVertical0_SelectPar05Rep1_3",
            "Sensitivity1_Tbefore2e3Tmax1e6mut1e5PropVertical0_SelectPar099Rep1_3"
)

# vertical transmission = 0.0; ancestral state = facultative sex; low resolution (NbalphaStep 100)
# nameVec = c("Sensitivity1_Tbefore2e3Tmax1e6mut1e5PropVertical0_SelectPar01Rep1_3_FacSex",
#             "Sensitivity1_Tbefore2e3Tmax1e6mut1e5PropVertical0_SelectPar05Rep1_3_FacSex",
#             "Sensitivity1_Tbefore2e3Tmax1e6mut1e5PropVertical0_SelectPar099Rep1_3_FacSex"
# )


# vertical transmission = 0.1; ancestral state = asex; low resolution (NbalphaStep 100)
# nameVec = c("Sensitivity1_Tbefore2e3Tmax1e6mut1e5PropVertical01_SelectPar01Rep1_3",
#             "Sensitivity1_Tbefore2e3Tmax1e6mut1e5PropVertical01_SelectPar05Rep1_3",
#             "Sensitivity1_Tbefore2e3Tmax1e6mut1e5PropVertical01_SelectPar099Rep1_3"
# )


valueSP = c(0.1,0.5,0.99)       # strength of selection in cancer; associated with each data file in nameVec

nbDiscCol = 9                   # number of discrete categories when plotting variation at interaction loci (not shown in the manuscript)
oneRecombH = -1                 # focus on a given recombination rate; if not, write '-1'


################ PLOT ################ 


# functions used to draw the plot
discrete_gradient_pal <- function(colours, bins = 5) {
  ramp <- scales::colour_ramp(colours)
  
  function(x) {
    if (length(x) == 0) return(character())
    
    i <- floor(x * bins)
    i <- ifelse(i > bins-1, bins-1, i)
    ramp(i/(bins-1))
  }
}
scale_colour_discrete_gradient <- function(..., colours, bins = 5, na.value = "grey50", guide = "colourbar", aesthetics = "colour", colors)  {
  colours <- if (missing(colours)) 
    colors
  else colours
  continuous_scale(
    aesthetics,
    "discrete_gradient",
    discrete_gradient_pal(colours, bins),
    na.value = na.value,
    guide = guide,
    ...
  )
}
scale_fill_discrete_gradient <- function(..., colours, bins = 5, na.value = "grey50", guide = "colourbar", aesthetics = "colour", colors)  {
  colours <- if (missing(colours)) 
    colors
  else colours
  continuous_scale(
    "fill","discrete_gradient",
    discrete_gradient_pal(colours, bins),
    na.value = na.value,
    guide = guide,
    ...
  )
}

# fetch simulation data
firstFile = 1
for (i in 1:length(nameVec)){
  nameFile = paste("Data/DataRep",nameVec[i],".txt",sep="") 
  param = valueSP[i]
  if(file.exists(nameFile)){
    dataOne <- read.table(file=nameFile,sep=";",header=TRUE)
    dataOne$selectParasite = param
    if(oneRecombH>=0){
      dataOne <- dataOne[dataOne$rM==oneRecombH,]
    }
    if(firstFile==1){
      data = dataOne
      firstFile = 0  
    }else{
      data = rbind(data,dataOne)
    }
  }
}

# arrange data depending on the criterion used to assess the conditions that are favourable to sex
data$invasionBool = 0
data$invasionBool[data$freqSex>=0.99] = 1
data$One = 1

data2 <- ddply(data, 
               .(alpha,rM,select,selectParasite), 
               summarise,
               invasionProp = sum(invasionBool),
               freqVarIni = mean(freqVarIni,na.rm=T),
               nbRep = sum(One,na.rm=T)
)
data2$invasionProp = data2$invasionProp/data2$nbRep
data2$invasionCrit = 0
data2$invasionCrit[data2$invasionProp>0] = 1 # any invasion --> sex is favoured

data3<- ddply(data2, 
              .(alpha,select, selectParasite), 
              summarise,
              invasionProp = max(invasionProp),
              freqVarIni = mean(freqVarIni,na.rm=T)
)
data3$invasionCrit = 0
data3$invasionCrit[data3$invasionProp>0] = 1 # any invasion --> sex is favoured


alphaStepPlot = (unique(data2$alpha)[3]-unique(data2$alpha)[2])/2
selectStepPlot = (unique(data2$select)[3]-unique(data2$select)[2])/2

data2$freqVarIniBool = 0
data2$freqVarIniBool[data2$freqVarIni>0.0005] = 1
data2$freqVarIniBool = factor(data2$freqVarIniBool)  

data3$freqVarIniBool = 0
data3$freqVarIniBool[data3$freqVarIni>0.0005] = 1
data3$freqVarIniBool = factor(data3$freqVarIniBool)  

# plot characteristics: colours
shadesOfGrey <- colorRampPalette(c("grey85","grey1"))
choicePaletteColor = shadesOfGrey(nbDiscCol)

colorAxisX = "#cb181d"
colorAxisY = "blue3"

colorAxisX = "black"
colorAxisY = "black"

# get analytical conditions (one-locus model) or numerical conditions (three-locus model) for non-steady coevolutionary dynamics 
sHmath = seq(0,1,by=0.05)
sHmathVec = c()
sPmathVec = c()
AlphamathVec = c()
sHNum = c()
sPNum = c()
AlphaNum = c()
for(sP in unique(data3$selectParasite)){
  firstAlphaValueFound = FALSE
  alphaTOld = 0
  sHOld = 0
  sHMid = sHOld
  for(sH in unique(data3$select)){
    if(length(data3$alpha[data3$selectParasite==sP & data3$select==sH & data3$freqVarIniBool=="1"])>0){
      alphaT = max(data3$alpha[data3$selectParasite==sP & data3$select==sH & data3$freqVarIniBool=="1"])
    }else{
      alphaT=NA # NA
    }
    if(is.na(alphaT)==FALSE){
      if(firstAlphaValueFound==FALSE){
        firstAlphaValueFound=TRUE
        sHNum = c(sHNum,sH)
        sPNum = c(sPNum,sP)
        AlphaNum = c(AlphaNum,alphaT)
        alphaTOld = alphaT
        sHOld = sH
      }else{
        if(alphaT>alphaTOld){
          sHNum = c(sHNum,(sH-sHOld)/2)
          sPNum = c(sPNum,sP)
          AlphaNum = c(AlphaNum,(alphaT-alphaTOld)/2)
          sHNum = c(sHNum,sH)
          sPNum = c(sPNum,sP)
          AlphaNum = c(AlphaNum,alphaT)
          alphaTOld = alphaT
          sHOld = sH
        }else{
          if(sH==max(data3$select)){
            if(length(AlphaNum)>1){
              sHNum = c(sHNum,sH)
              sPNum = c(sPNum,sP)
              AlphaNum = c(AlphaNum,AlphaNum[length(AlphaNum)]+(AlphaNum[length(AlphaNum)]-AlphaNum[length(AlphaNum)-1])/3)
            }

          }
        }
      }
    }else{
      print("here")
    }
  }
  if(length(AlphaNum)>1){
    sHend = sHNum[length(AlphaNum)]+0.002507537
    AlphaNum = c(AlphaNum,AlphaNum[length(AlphaNum)]+(AlphaNum[length(AlphaNum)]-AlphaNum[length(AlphaNum)-1])*(sHend-sHNum[length(AlphaNum)])/(sHNum[length(AlphaNum)]-sHNum[length(AlphaNum)-1]))
    sHNum = c(sHNum,sHend)
    sPNum = c(sPNum,sP)
  }
  alphamath = sHmath * sP / ((2-sP)*(2-sHmath)+sHmath*sP)
  sHmathVec = c(sHmathVec,sHmath)
  sPmathVec = c(sPmathVec,rep(sP,length(sHmath)))
  AlphamathVec = c(AlphamathVec,alphamath)
}
dataMath = data.frame(sH=sHmathVec,selectParasite=sPmathVec,alpha=AlphamathVec)
dataNum = data.frame(sH=sHNum,selectParasite=sPNum,alpha=AlphaNum)
summary(dataNum)

# plot variation at interaction loci
plotVarIni2DAll <- ggplot()+
  geom_rect(data=data3,mapping=aes(xmin=select-selectStepPlot, xmax=select+selectStepPlot,
                                   ymin=alpha-alphaStepPlot, ymax=alpha+alphaStepPlot,
                                   fill=freqVarIni, color=freqVarIni))+
  scale_fill_discrete_gradient(name="Temporal variation\nat interaction loci",
                               colours = choicePaletteColor,
                               bins=nbDiscCol-1,
                               breaks=c(0,0.05,0.1,0.15),
                               limits = c(0, max(0.15,max(data3$freqVarIni))),
                               guide = guide_colourbar(nbin = 100, raster = FALSE, frame.colour = "black", ticks.colour = NA)
  )+
  geom_rect(data=data3[data3$freqVarIniBool==0,],mapping=aes(xmin=select-selectStepPlot, xmax=select+selectStepPlot, 
                                                             ymin=alpha-alphaStepPlot, ymax=alpha+alphaStepPlot), 
            fill="grey93", color="grey93")+
  scale_colour_discrete_gradient(name="Temporal variation\nat interaction loci",
                                 colours = choicePaletteColor,
                                 bins=nbDiscCol-1,
                                 breaks=c(0,0.05,0.1,0.15),
                                 limits = c(0, max(0.15,max(data3$freqVarIni))),
                                 guide = guide_colourbar(nbin = 100, raster = FALSE, frame.colour = "black", ticks.colour = NA)
  )+
  geom_line(data=dataMath, aes(sH,alpha),color='gray30',lty=2)+
  geom_line(data=dataNum, aes(sH,alpha),color='red',lty=1)+
  # ylab(expression(paste("Proportion of neocancers (",alpha,")",sep="")))+
  # xlab(expression(paste("Selection coefficient in the host (",s[host],")",sep="")))+
  facet_grid(~selectParasite,labeller=label_parsed)+
  ylab("")+
  xlab("")+
  scale_x_continuous(breaks = c(0,0.5,1))+
  scale_y_continuous(breaks = c(0,0.5,1))+
  theme(axis.title.x = element_text(color = colorAxisX),
        axis.title.y = element_text(color = colorAxisY),
        strip.background = element_blank(),
        strip.text = element_blank(),
        panel.spacing = unit(1.5, "lines"),
        plot.margin = unit(c(0, 0, 0, 0), "cm")
  )

# plot invasion conditions
plotInv2DAll <- ggplot(data3)+
  geom_rect(mapping=aes(xmin=select-selectStepPlot, xmax=select+selectStepPlot, 
                        ymin=alpha-alphaStepPlot, ymax=alpha+alphaStepPlot, 
                        fill=factor(invasionCrit,levels=c("1","0")), color=factor(invasionCrit,levels=c("1","0"))))+
  # geom_contour(aes(select,alpha,z=invasionCrit),size=0.2,color="black")+
  scale_fill_manual(name="Sex:",values=c("#3f007d","#efedf5"),labels=c("can invade","never invades"))+
  scale_color_manual(name="Sex:",values=c("#3f007d","#efedf5"),labels=c("can invade","never invades"))+
  geom_line(data=dataMath, aes(sH,alpha),color='black',lty=2)+
  geom_line(data=dataNum, aes(sH,alpha),color='red',lty=1)+
  # ylab(expression(paste("Proportion of neocancers (",alpha,")",sep="")))+
  # xlab(expression(paste("Selection coefficient in the host (",s[host],")",sep="")))+
  facet_grid(~selectParasite,labeller=label_parsed)+
  ylab("")+
  xlab("")+
  scale_x_continuous(breaks = c(0,0.5,1.0))+
  scale_y_continuous(breaks = c(0,0.5,1.0))+
  theme(axis.title.x = element_text(color = colorAxisX),
        axis.title.y = element_text(color = colorAxisY),
        strip.background = element_blank(),
        strip.text = element_blank(),
        panel.spacing = unit(1.5, "lines"),
        plot.margin = unit(c(0, 0, 0, 0), "cm")
  )

# plot invasion conditions for each recombination rate value
plotInv2DAll_rM <- ggplot(data2)+
  geom_rect(mapping=aes(xmin=select-selectStepPlot, xmax=select+selectStepPlot, 
                        ymin=alpha-alphaStepPlot, ymax=alpha+alphaStepPlot, 
                        fill=factor(invasionCrit,levels=c("1","0")), color=factor(invasionCrit,levels=c("1","0"))))+
  # geom_contour(aes(select,alpha,z=invasionCrit),size=0.2,color="black")+
  scale_fill_manual(name="Sex:",values=c("#3f007d","#efedf5"),labels=c("can invade","never invades"))+
  scale_color_manual(name="Sex:",values=c("#3f007d","#efedf5"),labels=c("can invade","never invades"))+
  ylab(expression(paste("Proportion of neocancers (",alpha,")",sep="")))+
  xlab(expression(paste("Selection coefficient in the host (",s[host],")",sep="")))+
  facet_grid(rM~selectParasite,labeller=label_parsed)+
  scale_x_continuous(breaks = c(0,0.5,1.0))+
  scale_y_continuous(breaks = c(0,0.5,1.0))+
  theme(axis.title.x = element_text(color = colorAxisX),
        axis.title.y = element_text(color = colorAxisY),
        panel.spacing = unit(1.5, "lines"),
        plot.margin = unit(c(0, 0, 0, 0), "cm")
  )+
  ggtitle("rows: different recombination rates: colums: different s_c")


##### COMBINATION OF PLOT 1 #####

plotInv2DAllGrob <- ggplotGrob(plotInv2DAll)
plotVarIni2DAllGrob <- ggplotGrob(plotVarIni2DAll)
plotInv2DAllGrob$widths <- plotVarIni2DAllGrob$widths
plotAll2H <- plot_grid(plotVarIni2DAllGrob,plotInv2DAllGrob,ncol=1,
                       rel_widths = c(1, 1))

y.grob <- textGrob(expression(paste("Proportion of neocancers (",alpha,")",sep="")), 
                   gp=gpar(fontface="plain", col=colorAxisY, fontsize=13), rot=90, vjust = 1.8,hjust=0.3)
x.grob <- textGrob(expression(paste("Selection coefficient in the host (",s[host],")",sep="")), 
                   gp=gpar(fontface="plain", col=colorAxisX, fontsize=13),hjust = 0.72,vjust = -0.5)

title.grob <- textGrob(expression(paste(s[cancer]==0.1,"                               ",
                                        s[cancer]==0.5,"                               ",
                                        s[cancer]==0.99,sep="")), 
                       gp=gpar(fontface="plain", col=colorAxisX, fontsize=14),hjust = 0.605,vjust=0.35)


CombinPlot1 <- grid.arrange(arrangeGrob(plotAll2H, left = y.grob, bottom = x.grob,top=title.grob))

##### COMBINATION OF PLOT 2 #####


dataMath$type = "in the one-locus model"
dataNum$type = "in the three-locus model"

dataComb = rbind(dataMath,dataNum)
dataComb$type = as.factor(dataComb$type)

labels <- tibble::tribble(~select, ~alpha, ~selectParasite, ~label,
                          0.51, 0.5, max(data$selectParasite), "steady",
                          0.78, 0.1, max(data$selectParasite), "non-steady")

limmUpAlpha1=max(data3$alpha[data3$invasionCrit==1])+2*alphaStepPlot
plotInv2DAll <- ggplot(data3[data3$alpha<limmUpAlpha1,])+
  geom_rect(mapping=aes(xmin=select-selectStepPlot, xmax=select+selectStepPlot, 
                        ymin=alpha-alphaStepPlot, ymax=alpha+alphaStepPlot, 
                        fill=factor(invasionCrit,levels=c("1","0")), color=factor(invasionCrit,levels=c("1","0"))))+
  geom_rect(mapping=aes(xmin=min(data3$select)-selectStepPlot, xmax=max(data3$select)+selectStepPlot, 
                        ymin=limmUpAlpha1-alphaStepPlot, ymax=max(data3$alpha)+alphaStepPlot),
            fill="#efedf5", color="#efedf5")+
  scale_fill_manual(name="Sex in the three-locus model:",values=c("#3f007d","#efedf5"),labels=c("can invade","never invades"))+
  scale_color_manual(name="Sex in the three-locus model:",values=c("#3f007d","#efedf5"),labels=c("can invade","never invades"))+
  geom_line(data=dataComb, aes(sH,alpha,lty=type),color='red',size=0.8)+
  scale_linetype_manual(name="Limit between steady\nand non-steady dynamics:",values=c(2, 1))+
  facet_grid(~selectParasite,labeller=label_parsed)+
  ylab(expression(paste("Proportion of neocancers (",alpha,")",sep="")))+
  xlab(expression(paste("Selection coefficient in the host (",s[host],")",sep="")))+
  scale_x_continuous(breaks = c(0,0.5,1.0))+
  scale_y_continuous(breaks = c(0,0.5,1.0))+
  theme(axis.title.x = element_text(color = colorAxisX),
        axis.title.y = element_text(color = colorAxisY),
        legend.key.width = unit(1,"cm"),
        strip.background = element_blank(),
        strip.text = element_blank(),
        panel.spacing = unit(1.5, "lines"),
        plot.margin = unit(c(0, 0, 0, 0), "cm"))+
  guides(
    color = guide_legend(order = 0),
    lty = guide_legend(order = 1,override.aes = list(size = 0.5))
  )+
  geom_text(data = labels, aes(x=select,y=alpha,label = label),color='red')

#create common x and y labels
title.grob <- textGrob(expression(paste(s[cancer]==0.1,"                                ",
                                        s[cancer]==0.5,"                               ",
                                        s[cancer]==0.99,sep="")),
                       gp=gpar(fontface="plain", col=colorAxisX, fontsize=14),hjust = 0.655,vjust=0.35)


CombinPlot2 <- grid.arrange(arrangeGrob(plotInv2DAll,top=title.grob))


##### COMBINATION OF PLOT 3 #####

CombinPlot3 <- plotInv2DAll_rM


##### SAVE PLOT #####

save_plot("Graphes/CombinPlot1.pdf",
          CombinPlot1,
          base_height = 6.5,
          base_aspect_ratio = 1.6)


save_plot("Graphes/CombinPlot2.pdf",
          CombinPlot2,
          base_height = 3.27,
          base_aspect_ratio = 3.4)

save_plot("Graphes/CombinPlot3.pdf",
          CombinPlot3,
          base_height = 6.5,
          base_aspect_ratio = 1.6)
