# Supplementary material for: Transmissible cancers and the evolution of sex under the Red Queen hypothesis
Source: PLoS Biol. 2020 Nov 19;18(11):e3000916. doi: 10.1371/journal.pbio.3000916 (PMC7676742; doi:10.1371/journal.pbio.3000916)
Supplement: S1 Source Code — (ZIP) [file pbio.3000916.s010.zip › SimulationCode/CodeR/SensitivityAnalysis_Run.R]

setwd("/home/taubier/SimulationCode/")

require(ggplot2)
require(cowplot)
library(grid)
library(gridExtra)


################ PARAMETERS ################ 

# name of the file
name = "Sensitivity1_Tbefore2e3Tmax1e6mut1e5PropVertical0_SelectPar099Rep1_3"


SelectParasite = 0.99           # strength of selection in cancer

Tmax = 1e6                      # number of time steps
Tbefore = 0                     # initial duration of the burn-in period


timeMeasureVar = 1e4            # number of time steps before assessment of the coevolutionary dynamics (steady vs. non-steady);
                                # included in the burn-in period

FixedInitialization = 0         # fixed initial frequency (1) or random (0)
IniEqualFrequencyAlleles = 0    # same genotypic frequencies at interaction loci in hosts with alleles m or M  (yes: 1; no: 0)

PropVerticalTransmission = 0.0  # proportion of transmission occurring vertically vs. horizontally

propInvasion = 0.05             # frequency at which alleles M is included 
boolStopInvasion = 1            # whether the simulation stops when allele M has invaded  (yes: 1; no: 0)

minRep = 1                      # number of replicates per combination of parameters, from minRep to maxRep
maxRep = 3

CANCER = TRUE                   # occurrence of neoplasia 
alphaNbStep = 100               # number of alpha values tested # in the analysis in the manuscript=150; in the analysis with a lower resolution: 100
alphaMin = 0.0                  # from alphaMin ot alphaMax
alphaMax = 1.0

# recombination rates tested
# recombValues = c(0.005,0.01,0.02,0.05,0.1,0.2,0.3,0.4,0.5)      # in the analysis in the manuscript
recombValues = c(0.005,0.01)                                      # in the analysis with a lower resolution

# SELECTION HOST
selectNbStep = 10   # number of sH values tested; # in the analysis in the manuscript=100; in the analysis with a lower resolution: 10
minSelect = 0.01    # from minSelect ot maxSelect
maxSelect = 0.999

# MUTATION RATE IN HOST AND CANCER AT INTERACTION LOCI
mutValues = c(1e-5)

#HOST
sexH_M = 1.0; sexH_m = 0.0               # proba of sex associated with each allele at locus M; if ancestral facultative sex: sexH_m>0.0
costSexSelectH = 0.0                     # cost sex during selection
costSexReprodH = 0.0                     # cost sex during reproduction
RH_Mm = 0.5                              # recomb rate MA if sex; neutral parameter unless if ancestral facultative sex

interactionModel = "MAM"                 # MAM (matching allele model; as in the paper) ; IMAM (inverse matching allele model);
                                         # GFG (gene for gene); Nee (cf. Gandon & Otto, 2007)

deathH = 1.                             # external death rate in hosts (=1 in the analysis; generations do not overlap)
deathP = 1.                             # external death rate in cancer


################ SENSITIVITY ANALYSIS ################ 


#HOST
if (sexH_m*sexH_M==0){
  uniquegametePoolHOST = 0
}else{
  uniquegametePoolHOST = 1
}

# in cancer:
sexP_M = 0.0; sexP_m = 0.0              # proba of sex = 0; always clonal reproduction
costSexSelectP = 0.0                    # cost sex during selection; neutral parameter given that proba of sex = 0
rP_MM = 0.1; rP_mm = 0.1                # recomb rate AB if sex; neutral parameter given that proba of sex = 0
rP_Mm = (rP_mm+rP_MM)/2 
RP_Mm = 0.0                             # recomb rate MA if sex; neutral parameter given that proba of sex = 0
InitializationParasiteM = 0             # no allele M in cancer

RH_MM = 0.1 # no effect
RH_mm = 0.1 # no effect
RP_MM = 0.1 # no effect
RP_mm = 0.1 # no effect

TinvasionHost = 1

##### PLOT CHARACTERISTICS #####

alphaValues = seq(alphaMin,alphaMax,length.out=alphaNbStep)
selectValues = seq(minSelect,maxSelect,length.out=selectNbStep)


##### RUN SIMULATION ACROSS PARAMETER SPACE #####

InitializationHostM = 0

InvasionHostM = 1
InvasionParasiteM = 0

rOtherVec = c()
rMVec = c()
freqSexVec = c()
freqVarIniVec = c()
selectVec = c()
mutVec = c()
alphaVec = c()
repVec = c()

for (rM in recombValues){
  print("######")
  print(rM)
  print("######")
  rH_MM = rM; rH_mm = rM               # recomb rate AB if sex, associated with each allele at locus M
  rH_Mm = (rH_mm+rH_MM)/2  
  for(mut in mutValues){
    mutH = mut
    mutP = mut
    for (Alpha in alphaValues) {
      print(Alpha)
      for(select in selectValues){
        selectH = select
        selectP = SelectParasite
        
        for (rep in minRep:maxRep){
          
          source("CodeR/FunctionsPopulationGeneticModel.R")
          
          # mutation matrix 
          MutationMatrices = getMutationMatrices(mutH,mutP)
          MutationMatrixHost = MutationMatrices[[1]]
          MutationMatrixParasite = MutationMatrices[[2]]
          
          # selection matrix interaction
          SelectionMatrices = getSelectionMatrices(interactionModel,
                                                   selectH, costSexSelectH, sexH_M, sexH_m,
                                                   selectP, costSexSelectP, sexP_M, sexP_m)
          SelectionMatrixHost = SelectionMatrices[[1]]
          SelectionMatrixParasite = SelectionMatrices[[2]]
          
          # mating matrix
          MatingMatrixHost = getMatingMatrix(rH_mm, rH_Mm, rH_MM, RH_mm, RH_Mm, RH_MM) 
          MatingMatrixParasite = getMatingMatrix(rP_mm, rP_Mm, rP_MM, RP_mm, RP_Mm, RP_MM) 
          
          #initialization
          freqIni = getFreqIni(FixedInitialization,IniEqualFrequencyAlleles,InitializationHostM,InitializationParasiteM)
          freqHost = freqIni[[1]]
          freqParasite = freqIni[[2]]
          
          # check at coevolutionary pattern
          freqIniVar <- oneSimulation(Tbefore,timeMeasureVar-1,freqHost,freqParasite,timeMeasureVar,0)
          FreqHostIniVec = freqIniVar[[1]]
          FreqParasiteIniVec = freqIniVar[[2]]
          FreqHostIniVar = mean(apply(FreqHostIniVec[,1:4]+FreqHostIniVec[,5:8], 2, var))
          
          
          freqHost = FreqHostIniVec[dim(FreqHostIniVec)[1],]
          freqParasite = FreqParasiteIniVec[dim(FreqParasiteIniVec)[1],]
          freqFinal <- oneSimulation(0,Tmax,freqHost,freqParasite,1,boolStopInvasion)
          FreqHostVec = freqFinal[[1]]
          FreqParasiteVec = freqFinal[[2]]
          tVec = freqFinal[[3]]
          
          # get frequency of allele M at the end of the simulation
          Ttrack = 50   # measures based on the 50 last time steps
          noDataIndex = which(is.na(FreqHostVec[,1]))
          if(length(noDataIndex)>0){
            FreqHostEnd = FreqHostVec[(noDataIndex[1]-1-Ttrack):noDataIndex[1]-1,]
            freqParasiteEnd = FreqParasiteVec[(noDataIndex[1]-1-Ttrack):noDataIndex[1]-1,]
            tVecEnd = tVec[noDataIndex[1]-1]
          }else{
            FreqHostEnd = FreqHostVec[(dim(FreqHostVec)[1]-Ttrack):dim(FreqHostVec)[1],]
            freqParasiteEnd = FreqParasiteVec[(dim(FreqHostVec)[1]-Ttrack):dim(FreqHostVec)[1],]
            tVecEnd = tVec[dim(FreqHostVec)[1]]
          }

          if(Ttrack==0){
            FreqHostEndSex = sum(FreqHostEnd[5:8])
          }else{
            FreqHostEndSex = sum(FreqHostEnd[Ttrack+1,5:8])
          }
          
          
          # print(paste(rOther,rm,tVecEnd,freqInv,sep=" "))
          selectVec = c(selectVec,select)
          mutVec = c(mutVec,mut)
          alphaVec = c(alphaVec,Alpha)
          repVec = c(repVec, rep)
          rMVec = c(rMVec,rM)
          freqSexVec = c(freqSexVec,FreqHostEndSex)
          freqVarIniVec = c(freqVarIniVec, FreqHostIniVar)
          
        }
      }
    }
  }
}

# compile data in a data frame
DataHost <- data.frame(select=selectVec, mut=mutVec, alpha=alphaVec, rep=repVec, rM=rMVec,freqSex=freqSexVec,freqVarIni=freqVarIniVec)
summary(DataHost)
print(name)

# save table in folder 'Data'
write.table(DataHost,file=paste("Data/DataRep",name,".txt",sep=""),sep=";",row.names=FALSE)
