# Supplementary material for: Transmissible cancers and the evolution of sex under the Red Queen hypothesis
Source: PLoS Biol. 2020 Nov 19;18(11):e3000916. doi: 10.1371/journal.pbio.3000916 (PMC7676742; doi:10.1371/journal.pbio.3000916)
Supplement: S1 Source Code — (ZIP) [file pbio.3000916.s010.zip › SimulationCode/CodeR/SingleSimulation_Run_Plot.R]

setwd("/home/taubier/SimulationCode/")

start_time <- Sys.time()
require(ggplot2)
require(cowplot)
library(grid)
library(gridExtra)


################ PARAMETERS ################ 

Tmax = 2e3                               # number of time steps
Tbefore = 1e4                            # duration of the burn-in period

FixedInitialization = 0                  # fixed initial frequency (1) or random (0)
IniEqualFrequencyAlleles = 0             # same genotypic frequencies at interaction loci in hosts with alleles m or M  (yes: 1; no: 0)

InitializationHostM = 0                  # hosts with alleles M are present initially? 
TinvasionHost = 500                      # time step at which allele M is included 
propInvasion = 0.05                      # frequency at which alleles M is included 

CANCER = TRUE                            # occurrence of neoplasia
Alpha = 0.0                              # proportion of neocancers

PropVerticalTransmission = 0.0           # proportion of transmission occurring vertically vs. horizontally

#HOST
selectH = 0.5                            # strength of selection
sexH_M = 1.0; sexH_m = 0.0               # proba of sex associated with each allele at locus M
costSexSelectH = 0.0                     # cost sex during selection
costSexReprodH = 0.0                     # cost sex during reproduction
rH_MM = 0.005; rH_mm = 0.005             # recomb rate AB if sex, associated with each allele at locus M
rH_Mm = (rH_mm+rH_MM)/2  
RH_Mm = 0.5                              # recomb rate MA if sex, associated with each allele at locus M
mutH = 1e-5                              # mutation rate at loci A and B

#PARASITE (here TRANSMISSIBLE CANCERS)
selectP = 0.5                            # strength of selection
mutP = 1e-5                              # mutation rate at loci A and B

boolStopInvasion = 0                     # whether the simulation stops when allele M has invaded (yes: 1; no: 0)

interactionModel = "MAM"                 # MAM (matching allele model; as in the paper) ; IMAM (inverse matching allele model);
                                         # GFG (gene for gene); Nee (cf. Gandon & Otto, 2007)

deathH = 1.                              # external death rate in hosts (=1 in the analysis; generations do not overlap)
deathP = 1.                              # external death rate in cancer


################ ONE SIMULATION ################ 

if (sexH_m*sexH_M==0){
  uniquegametePoolHOST = 0
}else{
  uniquegametePoolHOST = 1
}

# in cancer:
sexP_M = 0.0; sexP_m = 0.0              # proba of sex = 0; always clonal reproduction
costSexSelectP = 0.0                    # cost sex during selection; neutral parameter given that proba of sex = 0
rP_MM = 0.1; rP_mm = 0.1                # recomb rate AB if sex; neutral parameter given that proba of sex = 0
rP_Mm = (rP_mm+rP_MM)/2 
RP_Mm = 0.0                             # recomb rate MA if sex; neutral parameter given that proba of sex = 0
InitializationParasiteM = 0             # no allele M in cancer

source("CodeR/FunctionsPopulationGeneticModel.R")

# mating matrix
RH_MM = 0.1 # no effect
RH_mm = 0.1 # no effect
RP_MM = 0.1 # no effect
RP_mm = 0.1 # no effect
MatingMatrixHost = getMatingMatrix(rH_mm, rH_Mm, rH_MM, RH_mm, RH_Mm, RH_MM) 
MatingMatrixParasite = getMatingMatrix(rP_mm, rP_Mm, rP_MM, RP_mm, RP_Mm, RP_MM) 

# selection matrix interaction
SelectionMatrices = getSelectionMatrices(interactionModel,
                                         selectH, costSexSelectH, sexH_M, sexH_m,
                                         selectP, costSexSelectP, sexP_M, sexP_m)
SelectionMatrixHost = SelectionMatrices[[1]]
SelectionMatrixParasite = SelectionMatrices[[2]]

# mutation matrix 
MutationMatrices = getMutationMatrices(mutH,mutP)
MutationMatrixHost = MutationMatrices[[1]]
MutationMatrixParasite = MutationMatrices[[2]]

#initialization
freqIni = getFreqIni(FixedInitialization,IniEqualFrequencyAlleles,InitializationHostM,InitializationParasiteM)
freqHost = freqIni[[1]]
freqParasite = freqIni[[2]]

#simulation
freqFinal <- oneSimulation(Tbefore,Tmax,freqHost,freqParasite,TinvasionHost,boolStopInvasion)
FreqHostVec = freqFinal[[1]]
FreqParasiteVec = freqFinal[[2]]
tVec = freqFinal[[3]]

# data genotype host
DataGenotypesHost = data.frame(time=numeric(),genotype=character(),freq=numeric())
DataGenotypesHostOne = data.frame(time=tVec,genotype='AB',
                                  freq=rowSums(FreqHostVec[,ListA==1 & ListB==1]))
DataGenotypesHost = rbind(DataGenotypesHost,DataGenotypesHostOne)
DataGenotypesHostOne = data.frame(time=tVec,genotype='Ab',
                                  freq=rowSums(FreqHostVec[,ListA==1 & ListB==0]))
DataGenotypesHost = rbind(DataGenotypesHost,DataGenotypesHostOne)
DataGenotypesHostOne = data.frame(time=tVec,genotype='aB',
                                  freq=rowSums(FreqHostVec[,ListA==0 & ListB==1]))
DataGenotypesHost = rbind(DataGenotypesHost,DataGenotypesHostOne)
DataGenotypesHostOne = data.frame(time=tVec,genotype='ab',
                                  freq=rowSums(FreqHostVec[,ListA==0 & ListB==0]))
DataGenotypesHost = rbind(DataGenotypesHost,DataGenotypesHostOne)
DataGenotypesHost$genotype = factor(DataGenotypesHost$genotype)

# data loci host
DataLociHost = data.frame(time=numeric(),locus=character(),freq=numeric())
DataLociHostOne = data.frame(time=tVec,locus='A',
                             freq=rowSums(FreqHostVec[,ListA==1]))
DataLociHost = rbind(DataLociHost,DataLociHostOne)
DataLociHostOne = data.frame(time=tVec,locus='B',
                             freq=rowSums(FreqHostVec[,ListB==1]))
DataLociHost = rbind(DataLociHost,DataLociHostOne)
DataLociHost$locus = factor(DataLociHost$locus)

# data genotype parasite
DataGenotypesParasite = data.frame(time=numeric(),genotype=character(),freq=numeric())
DataGenotypesParasiteOne = data.frame(time=tVec,genotype='AB',
                                      freq=rowSums(FreqParasiteVec[,ListA==1 & ListB==1]))
DataGenotypesParasite = rbind(DataGenotypesParasite,DataGenotypesParasiteOne)
DataGenotypesParasiteOne = data.frame(time=tVec,genotype='Ab',
                                      freq=rowSums(FreqParasiteVec[,ListA==1 & ListB==0]))
DataGenotypesParasite = rbind(DataGenotypesParasite,DataGenotypesParasiteOne)
DataGenotypesParasiteOne = data.frame(time=tVec,genotype='aB',
                                      freq=rowSums(FreqParasiteVec[,ListA==0 & ListB==1]))
DataGenotypesParasite = rbind(DataGenotypesParasite,DataGenotypesParasiteOne)
DataGenotypesParasiteOne = data.frame(time=tVec,genotype='ab',
                                      freq=rowSums(FreqParasiteVec[,ListA==0 & ListB==0]))
DataGenotypesParasite = rbind(DataGenotypesParasite,DataGenotypesParasiteOne)
DataGenotypesParasite$genotype = factor(DataGenotypesParasite$genotype)

# data loci parasite
DataLociParasite = data.frame(time=numeric(),locus=character(),freq=numeric())
DataLociParasiteOne = data.frame(time=tVec,locus='A',
                                 freq=rowSums(FreqParasiteVec[,ListA==1]))
DataLociParasite = rbind(DataLociParasite,DataLociParasiteOne)
DataLociParasiteOne = data.frame(time=tVec,locus='B',
                                 freq=rowSums(FreqParasiteVec[,ListB==1]))
DataLociParasite = rbind(DataLociParasite,DataLociParasiteOne)
DataLociParasite$locus = factor(DataLociParasite$locus)

# data sex host and parasite
DataSex = data.frame(time=numeric(),focus=character(),freq=numeric())
DataSexOne = data.frame(time=tVec,focus="host",freq=rowSums(FreqHostVec[,5:8]))
DataSex = rbind(DataSex,DataSexOne)
DataSex$focus = factor(DataSex$focus)

# plot
colGenotypes = c("#CC0000",
                 "#FF9933",
                 "#0D6101",
                 "#0901F5")
plotGenotypeHost <- ggplot(DataGenotypesHost)+
  geom_line(aes(time,freq,color=genotype))+
  scale_color_manual("genotype",values=colGenotypes)+
  scale_y_continuous(limits=c(0,1),breaks=c(0,1))+
  ylab("")+xlab("")
plotGenotypeParasite <- ggplot(DataGenotypesParasite)+
  geom_line(aes(time,freq,color=genotype))+
  scale_color_manual("genotype",values=colGenotypes)+
  scale_y_continuous(limits=c(0,1),breaks=c(0,1))+
  ylab("")+xlab("")

colLoci = c("#000000",
            "#C0C0C0")
plotLocusHost <- ggplot(DataLociHost)+
  geom_hline(yintercept = 0.5,color="red")+
  geom_line(aes(time,freq,color=locus))+
  scale_color_manual("allele",values=colLoci)+
  scale_y_continuous(limits=c(0,1),breaks=c(0,1))+
  ylab("")+xlab("")
plotLocusParasite <- ggplot(DataLociParasite)+
  geom_hline(yintercept = 0.5,color="red")+
  geom_line(aes(time,freq,color=locus))+
  scale_color_manual("allele",values=colLoci)+
  scale_y_continuous(limits=c(0,1),breaks=c(0,1))+
  ylab("")+xlab("")

colSex = c("#4C0099",
           "#FF0000")
plotSex <- ggplot(DataSex)+
  geom_hline(yintercept = 1,lty=2)+
  geom_line(aes(time,freq,color=focus))+
  scale_color_manual("M in:",values=colSex)+
  scale_y_continuous(limits=c(0,1),breaks=c(0,1))+
  ylab("")+xlab("")

# combine all plots
legend <- get_legend(plotGenotypeHost)
plotGenotype <- plot_grid( plot_grid(plotGenotypeHost+theme(legend.position="none"), 
                                     plotGenotypeParasite+theme(legend.position="none"),
                                     ncol=1),
                legend, rel_widths = c(3, .5))
legend <- get_legend(plotLocusHost)
plotLocus <- plot_grid( plot_grid(plotLocusHost+theme(legend.position="none"), 
                                     plotLocusParasite+theme(legend.position="none"),
                                     ncol=1),
                           legend, rel_widths = c(3, .5))

x.grob <- textGrob("Time",gp=gpar(col="black", fontsize=18))
y.grob <- textGrob("Frequency",gp=gpar(col="black", fontsize=18), rot=90)

plotTemp <-  plot_grid(plot_grid(plotGenotype,plotLocus,ncol=2),
                       plotSex+theme(legend.position="none"),ncol=1)
plotAll <- grid.arrange(arrangeGrob(plotTemp, left = y.grob, bottom = x.grob))


freqHost = FreqHostVec[dim(FreqHostVec)[1],]
freqParasite = FreqParasiteVec[dim(FreqParasiteVec)[1],]


#save plot
save_plot("Graphes/SingleSimulation.pdf",
          plotAll,
          base_height = 6.5,
          base_aspect_ratio = 1.6)


# get frequency of allele M at the end of the simulation
Ttrack = 50 # measures based on the 50 last time steps
noDataIndex = which(is.na(FreqHostVec[,1]))
if(length(noDataIndex)>0){
  FreqHostEnd = FreqHostVec[(noDataIndex[1]-1-Ttrack):noDataIndex[1]-1,]
  freqParasiteEnd = FreqParasiteVec[(noDataIndex[1]-1-Ttrack):noDataIndex[1]-1,]
  tVecEnd = tVec[noDataIndex[1]-1]
}else{
  FreqHostEnd = FreqHostVec[(dim(FreqHostVec)[1]-Ttrack):dim(FreqHostVec)[1],]
  freqParasiteEnd = FreqParasiteVec[(dim(FreqHostVec)[1]-Ttrack):dim(FreqHostVec)[1],]
  tVecEnd = tVec[dim(FreqHostVec)[1]]
}
if(Ttrack==0){
  FreqHostEndSex = sum(FreqHostEnd[5:8])
}else{
  FreqHostEndSex = sum(FreqHostEnd[Ttrack+1,5:8])
}
FreqHostEndSex
