# Supplementary material for: Transmissible cancers and the evolution of sex under the Red Queen hypothesis
Source: PLoS Biol. 2020 Nov 19;18(11):e3000916. doi: 10.1371/journal.pbio.3000916 (PMC7676742; doi:10.1371/journal.pbio.3000916)
Supplement: S1 Source Code — (ZIP) [file pbio.3000916.s010.zip › SimulationCode/Data/DataRepSensitivity1_Tbefore2e3Tmax1e6mut1e5PropVertical01_SelectPar01Rep1_3.txt]

select	mut	alpha	rep	rM	freqSex	freqVarIni
0.01	1e-05	0	1	0.005	0.00222301411335684	0.00041070795615277
0.01	1e-05	0	2	0.005	0.00218946805699133	0.000263260695475283
0.01	1e-05	0	3	0.005	0.00220248686070907	0.000416956471128668
0.119888888888889	1e-05	0	1	0.005	0.999936958698535	0.129000274649891
0.119888888888889	1e-05	0	2	0.005	0.999952096082493	0.127942543445717
0.119888888888889	1e-05	0	3	0.005	0.999946670474568	0.12891540902037
0.229777777777778	1e-05	0	1	0.005	0.999985173803216	0.133298236119114
0.229777777777778	1e-05	0	2	0.005	0.999986032674137	0.132178365095123
0.229777777777778	1e-05	0	3	0.005	0.999988103270951	0.141764221099959
0.339666666666667	1e-05	0	1	0.005	0.999999984592745	0.149260944511492
0.339666666666667	1e-05	0	2	0.005	0.999999984596178	0.145979831911656
0.339666666666667	1e-05	0	3	0.005	0.999999984672737	0.150120257401696
0.449555555555556	1e-05	0	1	0.005	0.999999999996946	0.15549491304728
0.449555555555556	1e-05	0	2	0.005	0.99999999999856	0.154989787627601
0.449555555555556	1e-05	0	3	0.005	0.999999999998458	0.155450738802278
0.559444444444444	1e-05	0	1	0.005	0.999999999999991	0.157980191553601
0.559444444444444	1e-05	0	2	0.005	0.999999999999999	0.157101510649151
0.559444444444444	1e-05	0	3	0.005	1	0.158574355516776
0.669333333333333	1e-05	0	1	0.005	1	0.158884258499221
0.669333333333333	1e-05	0	2	0.005	1	0.157316761928155
0.669333333333333	1e-05	0	3	0.005	1	0.158404860697534
0.779222222222222	1e-05	0	1	0.005	1	0.159102490690678
0.779222222222222	1e-05	0	2	0.005	1	0.160591872669819
0.779222222222222	1e-05	0	3	0.005	1	0.157826711021247
0.889111111111111	1e-05	0	1	0.005	1	0.16096315431169
0.889111111111111	1e-05	0	2	0.005	1	0.160952827316434
0.889111111111111	1e-05	0	3	0.005	1	0.159992339473339
0.999	1e-05	0	1	0.005	1	0.159340140198274
0.999	1e-05	0	2	0.005	1	0.161791698413373
0.999	1e-05	0	3	0.005	1	0.161418005782725
0.01	1e-05	0.0101010101010101	1	0.005	0.99902887761892	0.0113140598572028
0.01	1e-05	0.0101010101010101	2	0.005	0.998997598443017	0.0114441382868127
0.01	1e-05	0.0101010101010101	3	0.005	0.999008146977463	0.0109348046735844
0.119888888888889	1e-05	0.0101010101010101	1	0.005	0.999831482148212	0.0277842369517338
0.119888888888889	1e-05	0.0101010101010101	2	0.005	0.999839148350452	0.0288090342024219
0.119888888888889	1e-05	0.0101010101010101	3	0.005	0.999699472068879	0.0288269728855246
0.229777777777778	1e-05	0.0101010101010101	1	0.005	0.999949136826616	0.0456396330200926
0.229777777777778	1e-05	0.0101010101010101	2	0.005	0.999646608673223	0.0462113058144857
0.229777777777778	1e-05	0.0101010101010101	3	0.005	0.999981293492463	0.0436755081339412
0.339666666666667	1e-05	0.0101010101010101	1	0.005	0.99999805131382	0.060827617562702
0.339666666666667	1e-05	0.0101010101010101	2	0.005	0.999602985753412	0.0629851663726877
0.339666666666667	1e-05	0.0101010101010101	3	0.005	0.999999362045295	0.0599528786559828
0.449555555555556	1e-05	0.0101010101010101	1	0.005	0.999903394005625	0.0717621568661597
0.449555555555556	1e-05	0.0101010101010101	2	0.005	0.999875540564419	0.0733806230004074
0.449555555555556	1e-05	0.0101010101010101	3	0.005	0.999637056218237	0.069153893900133
0.559444444444444	1e-05	0.0101010101010101	1	0.005	0.999999986985271	0.080125896976116
0.559444444444444	1e-05	0.0101010101010101	2	0.005	0.999755478087489	0.0804192403785822
0.559444444444444	1e-05	0.0101010101010101	3	0.005	0.999767181584957	0.0818342141617033
0.669333333333333	1e-05	0.0101010101010101	1	0.005	0.999995748292984	0.0902013839337009
0.669333333333333	1e-05	0.0101010101010101	2	0.005	0.999894038022975	0.0880153330034129
0.669333333333333	1e-05	0.0101010101010101	3	0.005	0.999925330190588	0.0876213079719813
0.779222222222222	1e-05	0.0101010101010101	1	0.005	0.999999329582676	0.0968372002847823
0.779222222222222	1e-05	0.0101010101010101	2	0.005	0.999999926381949	0.0909447920526715
0.779222222222222	1e-05	0.0101010101010101	3	0.005	0.999999969644613	0.0961735370822012
0.889111111111111	1e-05	0.0101010101010101	1	0.005	0.999999993312171	0.0964071064717421
0.889111111111111	1e-05	0.0101010101010101	2	0.005	0.999997985602285	0.103507086671892
0.889111111111111	1e-05	0.0101010101010101	3	0.005	0.999871555807475	0.0967179774496375
0.999	1e-05	0.0101010101010101	1	0.005	0.999999996173021	0.105205882833944
0.999	1e-05	0.0101010101010101	2	0.005	0.999999999990324	0.103777108728605
0.999	1e-05	0.0101010101010101	3	0.005	0.99999997299528	0.103637119125387
0.01	1e-05	0.0202020202020202	1	0.005	0.999002712333235	0.00431086777416879
0.01	1e-05	0.0202020202020202	2	0.005	0.999006726238382	0.0040930424766998
0.01	1e-05	0.0202020202020202	3	0.005	0.999003506445478	0.00426460490860318
0.119888888888889	1e-05	0.0202020202020202	1	0.005	0.999095852158498	0.0139118607900277
0.119888888888889	1e-05	0.0202020202020202	2	0.005	0.999060534929388	0.0134621319851973
0.119888888888889	1e-05	0.0202020202020202	3	0.005	0.999064746797431	0.0135979794704667
0.229777777777778	1e-05	0.0202020202020202	1	0.005	0.999911111566734	0.0216510520010802
0.229777777777778	1e-05	0.0202020202020202	2	0.005	0.999658134044135	0.0218212096551141
0.229777777777778	1e-05	0.0202020202020202	3	0.005	0.999911878177491	0.0226969503149604
0.339666666666667	1e-05	0.0202020202020202	1	0.005	0.999960248474046	0.0274191662558896
0.339666666666667	1e-05	0.0202020202020202	2	0.005	0.999886026858147	0.0287049090128508
0.339666666666667	1e-05	0.0202020202020202	3	0.005	0.999888201511901	0.0284235501878108
0.449555555555556	1e-05	0.0202020202020202	1	0.005	0.999671269620649	0.03562391880261
0.449555555555556	1e-05	0.0202020202020202	2	0.005	0.999781404559938	0.0366930594677151
0.449555555555556	1e-05	0.0202020202020202	3	0.005	0.99985967574006	0.0355577946005435
0.559444444444444	1e-05	0.0202020202020202	1	0.005	0.999975912185796	0.0447839760028844
0.559444444444444	1e-05	0.0202020202020202	2	0.005	0.999978372187936	0.0456443506081001
0.559444444444444	1e-05	0.0202020202020202	3	0.005	0.99998688386388	0.0437377027881835
0.669333333333333	1e-05	0.0202020202020202	1	0.005	0.999996400041484	0.0520981063099848
0.669333333333333	1e-05	0.0202020202020202	2	0.005	0.999994024458574	0.0501351836221216
0.669333333333333	1e-05	0.0202020202020202	3	0.005	0.999987582358073	0.052246301328811
0.779222222222222	1e-05	0.0202020202020202	1	0.005	0.999999772673929	0.0617510501515028
0.779222222222222	1e-05	0.0202020202020202	2	0.005	0.99942998136271	0.060845236272934
0.779222222222222	1e-05	0.0202020202020202	3	0.005	0.999996552055962	0.0612159976440563
0.889111111111111	1e-05	0.0202020202020202	1	0.005	0.999937475007955	0.0692045899795474
0.889111111111111	1e-05	0.0202020202020202	2	0.005	0.999999958190331	0.0694312318009796
0.889111111111111	1e-05	0.0202020202020202	3	0.005	0.999561098829258	0.06644555484029
0.999	1e-05	0.0202020202020202	1	0.005	0.999539430868909	0.0724476165097694
0.999	1e-05	0.0202020202020202	2	0.005	0.999958632471266	0.0768050210688789
0.999	1e-05	0.0202020202020202	3	0.005	0.999822080292614	0.0737306931466471
0.01	1e-05	0.0303030303030303	1	0.005	0.999068216930256	1.18109069590833e-05
0.01	1e-05	0.0303030303030303	2	0.005	0.999068216930268	2.75744088841599e-05
0.01	1e-05	0.0303030303030303	3	0.005	0.999068216930253	4.81236814723643e-05
0.119888888888889	1e-05	0.0303030303030303	1	0.005	0.999551282960466	9.14576887662982e-05
0.119888888888889	1e-05	0.0303030303030303	2	0.005	0.999551241557088	0.000217162492460456
0.119888888888889	1e-05	0.0303030303030303	3	0.005	0.999551452903838	0.000208137764498721
0.229777777777778	1e-05	0.0303030303030303	1	0.005	0.999634529450227	0.00321806025456151
0.229777777777778	1e-05	0.0303030303030303	2	0.005	0.999692582849646	0.00326152571191183
0.229777777777778	1e-05	0.0303030303030303	3	0.005	0.999692487854221	0.00308609803102565
0.339666666666667	1e-05	0.0303030303030303	1	0.005	0.999194647096382	0.0108317199027587
0.339666666666667	1e-05	0.0303030303030303	2	0.005	0.999194267358927	0.00968880223251547
0.339666666666667	1e-05	0.0303030303030303	3	0.005	0.9991946053897	0.0111296729411954
0.449555555555556	1e-05	0.0303030303030303	1	0.005	0.99956749986449	0.0213163076854995
0.449555555555556	1e-05	0.0303030303030303	2	0.005	0.99992696894182	0.0220444443331466
0.449555555555556	1e-05	0.0303030303030303	3	0.005	0.999927590464061	0.0225074220068383
0.559444444444444	1e-05	0.0303030303030303	1	0.005	0.999772098864365	0.0336287679958364
0.559444444444444	1e-05	0.0303030303030303	2	0.005	0.99976985337599	0.0350231402337347
0.559444444444444	1e-05	0.0303030303030303	3	0.005	0.999777684681079	0.0344006551395445
0.669333333333333	1e-05	0.0303030303030303	1	0.005	0.999948012154821	0.0387353465494578
0.669333333333333	1e-05	0.0303030303030303	2	0.005	0.999943525735792	0.0404636423526907
0.669333333333333	1e-05	0.0303030303030303	3	0.005	0.999946372204118	0.0396803748942156
0.779222222222222	1e-05	0.0303030303030303	1	0.005	0.999975139329785	0.0408024859771966
0.779222222222222	1e-05	0.0303030303030303	2	0.005	0.999446787465584	0.0413445662936699
0.779222222222222	1e-05	0.0303030303030303	3	0.005	0.999978219075405	0.0401946070909341
0.889111111111111	1e-05	0.0303030303030303	1	0.005	0.99997898814051	0.0427695497773782
0.889111111111111	1e-05	0.0303030303030303	2	0.005	0.999981847133379	0.0423238534227504
0.889111111111111	1e-05	0.0303030303030303	3	0.005	0.9998554690025	0.0425134634205109
0.999	1e-05	0.0303030303030303	1	0.005	0.999974871851765	0.0466120716969825
0.999	1e-05	0.0303030303030303	2	0.005	0.99969886600088	0.0472644371773669
0.999	1e-05	0.0303030303030303	3	0.005	0.999978185352684	0.0458791953358159
0.01	1e-05	0.0404040404040404	1	0.005	0.999068216930251	4.88269001452938e-05
0.01	1e-05	0.0404040404040404	2	0.005	0.999068216930251	0.000104889336349263
0.01	1e-05	0.0404040404040404	3	0.005	0.999068216930252	1.14356606879492e-05
0.119888888888889	1e-05	0.0404040404040404	1	0.005	0.999551192904316	1.24284044232188e-05
0.119888888888889	1e-05	0.0404040404040404	2	0.005	0.999551192904316	8.0614889321775e-06
0.119888888888889	1e-05	0.0404040404040404	3	0.005	0.999551192904316	4.5299445341551e-06
0.229777777777778	1e-05	0.0404040404040404	1	0.005	0.999614533690064	5.24992267290446e-06
0.229777777777778	1e-05	0.0404040404040404	2	0.005	0.999614533690064	6.34356350414014e-06
0.229777777777778	1e-05	0.0404040404040404	3	0.005	0.999614533690064	3.0516307955879e-05
0.339666666666667	1e-05	0.0404040404040404	1	0.005	0.99980894736409	1.03697525236965e-05
0.339666666666667	1e-05	0.0404040404040404	2	0.005	0.99980894736409	1.16938924249633e-05
0.339666666666667	1e-05	0.0404040404040404	3	0.005	0.99980894736409	4.95249405779379e-06
0.449555555555556	1e-05	0.0404040404040404	1	0.005	0.999325658511032	1.25832720395784e-05
0.449555555555556	1e-05	0.0404040404040404	2	0.005	0.999325658511032	5.96838645014775e-05
0.449555555555556	1e-05	0.0404040404040404	3	0.005	0.999325658511032	1.94097653414447e-05
0.559444444444444	1e-05	0.0404040404040404	1	0.005	0.999361540963173	5.05331923916368e-05
0.559444444444444	1e-05	0.0404040404040404	2	0.005	0.999361540963173	6.32349821818643e-05
0.559444444444444	1e-05	0.0404040404040404	3	0.005	0.999361540963173	1.75723900597231e-05
0.669333333333333	1e-05	0.0404040404040404	1	0.005	0.999838847479538	5.6757285648548e-05
0.669333333333333	1e-05	0.0404040404040404	2	0.005	0.999838847479538	4.924471524253e-05
0.669333333333333	1e-05	0.0404040404040404	3	0.005	0.999838847479538	3.16883364463113e-05
0.779222222222222	1e-05	0.0404040404040404	1	0.005	0.999684472264426	0.000186279088909044
0.779222222222222	1e-05	0.0404040404040404	2	0.005	0.99968447187333	0.000218007315904422
0.779222222222222	1e-05	0.0404040404040404	3	0.005	0.999684472311229	0.000177343860946558
0.889111111111111	1e-05	0.0404040404040404	1	0.005	0.999313727607972	0.00370211930686128
0.889111111111111	1e-05	0.0404040404040404	2	0.005	0.999643128614026	0.00414199358355756
0.889111111111111	1e-05	0.0404040404040404	3	0.005	0.999353742699533	0.00366824486634389
0.999	1e-05	0.0404040404040404	1	0.005	0.99917647033124	0.0248940902429232
0.999	1e-05	0.0404040404040404	2	0.005	0.999182929078086	0.0231595451769537
0.999	1e-05	0.0404040404040404	3	0.005	0.999006553829642	0.0260374710600367
0.01	1e-05	0.0505050505050505	1	0.005	0.999068216930254	2.27679013893478e-05
0.01	1e-05	0.0505050505050505	2	0.005	0.999068216930251	7.4316212598038e-06
0.01	1e-05	0.0505050505050505	3	0.005	0.999068216930253	4.00241054738907e-06
0.119888888888889	1e-05	0.0505050505050505	1	0.005	0.999551192904316	4.89814720855898e-06
0.119888888888889	1e-05	0.0505050505050505	2	0.005	0.999551192904316	5.52989068396473e-06
0.119888888888889	1e-05	0.0505050505050505	3	0.005	0.999551192904316	4.60117472248231e-06
0.229777777777778	1e-05	0.0505050505050505	1	0.005	0.999614533690064	8.56216219358863e-06
0.229777777777778	1e-05	0.0505050505050505	2	0.005	0.999614533690064	7.40673566977937e-06
0.229777777777778	1e-05	0.0505050505050505	3	0.005	0.999614533690064	5.83831985515593e-06
0.339666666666667	1e-05	0.0505050505050505	1	0.005	0.99980894736409	8.66858456650602e-06
0.339666666666667	1e-05	0.0505050505050505	2	0.005	0.99980894736409	7.21781437209126e-06
0.339666666666667	1e-05	0.0505050505050505	3	0.005	0.99980894736409	1.1109998492373e-05
0.449555555555556	1e-05	0.0505050505050505	1	0.005	0.999325658511032	8.97913966651517e-06
0.449555555555556	1e-05	0.0505050505050505	2	0.005	0.999325658511032	7.42167600509157e-06
0.449555555555556	1e-05	0.0505050505050505	3	0.005	0.999325658511032	1.68894046155269e-05
0.559444444444444	1e-05	0.0505050505050505	1	0.005	0.999361540963173	1.81120934787876e-05
0.559444444444444	1e-05	0.0505050505050505	2	0.005	0.999361540963173	1.05418678668932e-05
0.559444444444444	1e-05	0.0505050505050505	3	0.005	0.999361540963173	1.31288931084077e-05
0.669333333333333	1e-05	0.0505050505050505	1	0.005	0.999838847479538	3.70543855577949e-05
0.669333333333333	1e-05	0.0505050505050505	2	0.005	0.999838847479538	4.88222308708207e-06
0.669333333333333	1e-05	0.0505050505050505	3	0.005	0.999838847479538	1.24098904806793e-05
0.779222222222222	1e-05	0.0505050505050505	1	0.005	0.999684471714396	6.52212441734822e-05
0.779222222222222	1e-05	0.0505050505050505	2	0.005	0.999684471714396	1.39356565028433e-05
0.779222222222222	1e-05	0.0505050505050505	3	0.005	0.999684471714396	2.64095897200027e-05
0.889111111111111	1e-05	0.0505050505050505	1	0.005	0.99953957076896	4.30646631870611e-05
0.889111111111111	1e-05	0.0505050505050505	2	0.005	0.99953957076896	4.33116748643413e-05
0.889111111111111	1e-05	0.0505050505050505	3	0.005	0.99953957076896	4.34435524514058e-05
0.999	1e-05	0.0505050505050505	1	0.005	0.99900682676022	5.91867623382238e-06
0.999	1e-05	0.0505050505050505	2	0.005	0.999006826760212	2.52782240511419e-05
0.999	1e-05	0.0505050505050505	3	0.005	0.99900682676022	2.44165534196379e-05
0.01	1e-05	0.0606060606060606	1	0.005	0.999068216930252	5.43420125614034e-06
0.01	1e-05	0.0606060606060606	2	0.005	0.999068216930251	1.81917797352016e-05
0.01	1e-05	0.0606060606060606	3	0.005	0.999068216930253	2.0030761851432e-05
0.119888888888889	1e-05	0.0606060606060606	1	0.005	0.999551192904316	3.4293660540455e-06
0.119888888888889	1e-05	0.0606060606060606	2	0.005	0.999551192904316	5.21914626959358e-07
0.119888888888889	1e-05	0.0606060606060606	3	0.005	0.999551192904316	5.79804110138699e-06
0.229777777777778	1e-05	0.0606060606060606	1	0.005	0.999614533690064	5.16337886509087e-06
0.229777777777778	1e-05	0.0606060606060606	2	0.005	0.999614533690064	3.71261723647788e-06
0.229777777777778	1e-05	0.0606060606060606	3	0.005	0.999614533690064	6.24501250435271e-06
0.339666666666667	1e-05	0.0606060606060606	1	0.005	0.99980894736409	1.73528072693436e-06
0.339666666666667	1e-05	0.0606060606060606	2	0.005	0.99980894736409	4.91336274962582e-06
0.339666666666667	1e-05	0.0606060606060606	3	0.005	0.99980894736409	6.42846223260274e-06
0.449555555555556	1e-05	0.0606060606060606	1	0.005	0.999325658511032	4.403833962009e-06
0.449555555555556	1e-05	0.0606060606060606	2	0.005	0.999325658511032	4.17696884707999e-06
0.449555555555556	1e-05	0.0606060606060606	3	0.005	0.999325658511032	3.76532328396599e-06
0.559444444444444	1e-05	0.0606060606060606	1	0.005	0.999361540963173	8.91501686622593e-06
0.559444444444444	1e-05	0.0606060606060606	2	0.005	0.999361540963173	2.46236932326565e-06
0.559444444444444	1e-05	0.0606060606060606	3	0.005	0.999361540963173	1.12040875805632e-05
0.669333333333333	1e-05	0.0606060606060606	1	0.005	0.999838847479538	1.50229371683137e-06
0.669333333333333	1e-05	0.0606060606060606	2	0.005	0.999838847479538	7.75275891473493e-06
0.669333333333333	1e-05	0.0606060606060606	3	0.005	0.999838847479538	7.75127598141029e-06
0.779222222222222	1e-05	0.0606060606060606	1	0.005	0.999684471714396	3.72459301469001e-06
0.779222222222222	1e-05	0.0606060606060606	2	0.005	0.999684471714396	7.00571246534428e-06
0.779222222222222	1e-05	0.0606060606060606	3	0.005	0.999684471714396	1.16842760641688e-05
0.889111111111111	1e-05	0.0606060606060606	1	0.005	0.99953957076896	1.01369995599331e-05
0.889111111111111	1e-05	0.0606060606060606	2	0.005	0.99953957076896	2.09272631683466e-05
0.889111111111111	1e-05	0.0606060606060606	3	0.005	0.99953957076896	1.75320662194984e-06
0.999	1e-05	0.0606060606060606	1	0.005	0.999006826760194	7.4461584919894e-06
0.999	1e-05	0.0606060606060606	2	0.005	0.999006826760216	6.03705484802097e-06
0.999	1e-05	0.0606060606060606	3	0.005	0.999006826760216	1.23508840693454e-05
0.01	1e-05	0.0707070707070707	1	0.005	0.999068216930253	5.32026319595055e-05
0.01	1e-05	0.0707070707070707	2	0.005	0.999068216930253	8.5425273970536e-06
0.01	1e-05	0.0707070707070707	3	0.005	0.999068216930253	3.91576635351619e-05
0.119888888888889	1e-05	0.0707070707070707	1	0.005	0.999551192904316	3.61905594248863e-06
0.119888888888889	1e-05	0.0707070707070707	2	0.005	0.999551192904316	5.88578049129809e-06
0.119888888888889	1e-05	0.0707070707070707	3	0.005	0.999551192904316	2.0829487093863e-06
0.229777777777778	1e-05	0.0707070707070707	1	0.005	0.999614533690064	4.48512450046926e-06
0.229777777777778	1e-05	0.0707070707070707	2	0.005	0.999614533690064	2.39163799211976e-06
0.229777777777778	1e-05	0.0707070707070707	3	0.005	0.999614533690064	9.09138050396085e-06
0.339666666666667	1e-05	0.0707070707070707	1	0.005	0.99980894736409	5.74889631024933e-06
0.339666666666667	1e-05	0.0707070707070707	2	0.005	0.99980894736409	1.51296000286114e-06
0.339666666666667	1e-05	0.0707070707070707	3	0.005	0.99980894736409	3.15410623595167e-07
0.449555555555556	1e-05	0.0707070707070707	1	0.005	0.999325658511032	2.28843989113887e-06
0.449555555555556	1e-05	0.0707070707070707	2	0.005	0.999325658511032	3.25040544814022e-06
0.449555555555556	1e-05	0.0707070707070707	3	0.005	0.999325658511032	3.04574404213666e-06
0.559444444444444	1e-05	0.0707070707070707	1	0.005	0.999361540963173	1.16456669583478e-05
0.559444444444444	1e-05	0.0707070707070707	2	0.005	0.999361540963173	4.21860815625695e-06
0.559444444444444	1e-05	0.0707070707070707	3	0.005	0.999361540963173	4.28863276815039e-06
0.669333333333333	1e-05	0.0707070707070707	1	0.005	0.999838847479538	1.00362678929404e-05
0.669333333333333	1e-05	0.0707070707070707	2	0.005	0.999838847479538	2.52622201880857e-06
0.669333333333333	1e-05	0.0707070707070707	3	0.005	0.999838847479538	9.61841009467918e-06
0.779222222222222	1e-05	0.0707070707070707	1	0.005	0.999684471714396	3.25630335266399e-06
0.779222222222222	1e-05	0.0707070707070707	2	0.005	0.999684471714396	9.01506189479479e-06
0.779222222222222	1e-05	0.0707070707070707	3	0.005	0.999684471714396	1.98466587147473e-05
0.889111111111111	1e-05	0.0707070707070707	1	0.005	0.99953957076896	5.10434813130384e-06
0.889111111111111	1e-05	0.0707070707070707	2	0.005	0.99953957076896	7.15930918769657e-06
0.889111111111111	1e-05	0.0707070707070707	3	0.005	0.99953957076896	5.65751535438294e-06
0.999	1e-05	0.0707070707070707	1	0.005	0.999006826760217	8.95964150604209e-06
0.999	1e-05	0.0707070707070707	2	0.005	0.999006826760218	6.07804984730651e-06
0.999	1e-05	0.0707070707070707	3	0.005	0.999006826760219	1.00878162919894e-05
0.01	1e-05	0.0808080808080808	1	0.005	0.999068216930251	1.80880555285726e-05
0.01	1e-05	0.0808080808080808	2	0.005	0.999068216930249	2.15806963720131e-05
0.01	1e-05	0.0808080808080808	3	0.005	0.999068216930249	3.80824238903888e-05
0.119888888888889	1e-05	0.0808080808080808	1	0.005	0.999551192904316	1.24331027947822e-06
0.119888888888889	1e-05	0.0808080808080808	2	0.005	0.999551192904316	2.77832330642765e-06
0.119888888888889	1e-05	0.0808080808080808	3	0.005	0.999551192904316	5.68254982001508e-07
0.229777777777778	1e-05	0.0808080808080808	1	0.005	0.999614533690064	1.05375640703604e-06
0.229777777777778	1e-05	0.0808080808080808	2	0.005	0.999614533690064	5.24792016656031e-06
0.229777777777778	1e-05	0.0808080808080808	3	0.005	0.999614533690064	3.69484129764096e-06
0.339666666666667	1e-05	0.0808080808080808	1	0.005	0.99980894736409	4.39416950860611e-06
0.339666666666667	1e-05	0.0808080808080808	2	0.005	0.99980894736409	5.29702433883594e-06
0.339666666666667	1e-05	0.0808080808080808	3	0.005	0.99980894736409	4.00205167663336e-06
0.449555555555556	1e-05	0.0808080808080808	1	0.005	0.999325658511032	5.28045137429424e-06
0.449555555555556	1e-05	0.0808080808080808	2	0.005	0.999325658511032	1.33479138180373e-06
0.449555555555556	1e-05	0.0808080808080808	3	0.005	0.999325658511032	2.31862601297143e-06
0.559444444444444	1e-05	0.0808080808080808	1	0.005	0.999361540963173	5.72041667318358e-06
0.559444444444444	1e-05	0.0808080808080808	2	0.005	0.999361540963173	1.28704162260115e-06
0.559444444444444	1e-05	0.0808080808080808	3	0.005	0.999361540963173	2.93833557598718e-06
0.669333333333333	1e-05	0.0808080808080808	1	0.005	0.999838847479538	1.09934425790893e-06
0.669333333333333	1e-05	0.0808080808080808	2	0.005	0.999838847479538	1.67151730859142e-06
0.669333333333333	1e-05	0.0808080808080808	3	0.005	0.999838847479538	4.45552527446378e-06
0.779222222222222	1e-05	0.0808080808080808	1	0.005	0.999684471714396	6.53504908922604e-06
0.779222222222222	1e-05	0.0808080808080808	2	0.005	0.999684471714396	6.14040480760226e-06
0.779222222222222	1e-05	0.0808080808080808	3	0.005	0.999684471714396	3.39132768555847e-06
0.889111111111111	1e-05	0.0808080808080808	1	0.005	0.99953957076896	6.37055057189285e-06
0.889111111111111	1e-05	0.0808080808080808	2	0.005	0.99953957076896	5.27428893565047e-06
0.889111111111111	1e-05	0.0808080808080808	3	0.005	0.99953957076896	2.36870553570447e-06
0.999	1e-05	0.0808080808080808	1	0.005	0.999006826760207	3.3163793907435e-06
0.999	1e-05	0.0808080808080808	2	0.005	0.999006826760214	1.1106905927551e-05
0.999	1e-05	0.0808080808080808	3	0.005	0.999006826760219	4.54797203484371e-06
0.01	1e-05	0.0909090909090909	1	0.005	0.99906821693025	2.89943313036921e-05
0.01	1e-05	0.0909090909090909	2	0.005	0.999068216930253	9.2835053354861e-06
0.01	1e-05	0.0909090909090909	3	0.005	0.999068216930251	1.49487728376143e-05
0.119888888888889	1e-05	0.0909090909090909	1	0.005	0.999551192904316	2.96142352869105e-06
0.119888888888889	1e-05	0.0909090909090909	2	0.005	0.999551192904316	3.49494440930379e-06
0.119888888888889	1e-05	0.0909090909090909	3	0.005	0.999551192904316	1.64949437053045e-06
0.229777777777778	1e-05	0.0909090909090909	1	0.005	0.999614533690064	3.88221953362865e-06
0.229777777777778	1e-05	0.0909090909090909	2	0.005	0.999614533690064	1.87186345910203e-06
0.229777777777778	1e-05	0.0909090909090909	3	0.005	0.999614533690064	1.04306658670507e-06
0.339666666666667	1e-05	0.0909090909090909	1	0.005	0.99980894736409	4.14455950009903e-06
0.339666666666667	1e-05	0.0909090909090909	2	0.005	0.99980894736409	1.34065319268702e-06
0.339666666666667	1e-05	0.0909090909090909	3	0.005	0.99980894736409	2.38902731164968e-06
0.449555555555556	1e-05	0.0909090909090909	1	0.005	0.999325658511032	6.09615854375189e-06
0.449555555555556	1e-05	0.0909090909090909	2	0.005	0.999325658511032	1.98389015062796e-06
0.449555555555556	1e-05	0.0909090909090909	3	0.005	0.999325658511032	3.58886728859967e-06
0.559444444444444	1e-05	0.0909090909090909	1	0.005	0.999361540963173	1.9819233328598e-06
0.559444444444444	1e-05	0.0909090909090909	2	0.005	0.999361540963173	2.33571364636434e-06
0.559444444444444	1e-05	0.0909090909090909	3	0.005	0.999361540963173	3.28884849271721e-06
0.669333333333333	1e-05	0.0909090909090909	1	0.005	0.999838847479538	3.58264582618125e-06
0.669333333333333	1e-05	0.0909090909090909	2	0.005	0.999838847479538	5.71475909480385e-07
0.669333333333333	1e-05	0.0909090909090909	3	0.005	0.999838847479538	2.41220221377778e-06
0.779222222222222	1e-05	0.0909090909090909	1	0.005	0.999684471714396	5.02367938976553e-06
0.779222222222222	1e-05	0.0909090909090909	2	0.005	0.999684471714396	1.37300452604531e-05
0.779222222222222	1e-05	0.0909090909090909	3	0.005	0.999684471714396	1.77574235519968e-06
0.889111111111111	1e-05	0.0909090909090909	1	0.005	0.99953957076896	6.55953610701438e-06
0.889111111111111	1e-05	0.0909090909090909	2	0.005	0.99953957076896	4.38767040142008e-06
0.889111111111111	1e-05	0.0909090909090909	3	0.005	0.99953957076896	2.65218988194546e-06
0.999	1e-05	0.0909090909090909	1	0.005	0.999006826760208	6.82479930771646e-06
0.999	1e-05	0.0909090909090909	2	0.005	0.999006826760217	6.22212702946416e-06
0.999	1e-05	0.0909090909090909	3	0.005	0.999006826760218	2.16049752007005e-06
0.01	1e-05	0.101010101010101	1	0.005	0.999068216930252	1.43630157175074e-05
0.01	1e-05	0.101010101010101	2	0.005	0.999068216930253	3.7474777606234e-05
0.01	1e-05	0.101010101010101	3	0.005	0.999068216930254	3.15084870370119e-05
0.119888888888889	1e-05	0.101010101010101	1	0.005	0.999551192904316	4.02062239067416e-06
0.119888888888889	1e-05	0.101010101010101	2	0.005	0.999551192904316	3.25055300922191e-06
0.119888888888889	1e-05	0.101010101010101	3	0.005	0.999551192904316	1.98666419312833e-06
0.229777777777778	1e-05	0.101010101010101	1	0.005	0.999614533690064	8.89698949752197e-07
0.229777777777778	1e-05	0.101010101010101	2	0.005	0.999614533690064	2.09182483267302e-06
0.229777777777778	1e-05	0.101010101010101	3	0.005	0.999614533690064	3.66411559695008e-07
0.339666666666667	1e-05	0.101010101010101	1	0.005	0.99980894736409	4.85245373522491e-07
0.339666666666667	1e-05	0.101010101010101	2	0.005	0.99980894736409	2.63131518278866e-06
0.339666666666667	1e-05	0.101010101010101	3	0.005	0.99980894736409	2.13078032744461e-06
0.449555555555556	1e-05	0.101010101010101	1	0.005	0.999325658511032	1.61164717661234e-06
0.449555555555556	1e-05	0.101010101010101	2	0.005	0.999325658511032	1.60379490799351e-06
0.449555555555556	1e-05	0.101010101010101	3	0.005	0.999325658511032	2.43854089728328e-06
0.559444444444444	1e-05	0.101010101010101	1	0.005	0.999361540963173	1.96548432834224e-06
0.559444444444444	1e-05	0.101010101010101	2	0.005	0.999361540963173	3.84247272670301e-06
0.559444444444444	1e-05	0.101010101010101	3	0.005	0.999361540963173	2.66374980555163e-06
0.669333333333333	1e-05	0.101010101010101	1	0.005	0.999838847479538	1.73596606157167e-06
0.669333333333333	1e-05	0.101010101010101	2	0.005	0.999838847479538	1.13947064029678e-06
0.669333333333333	1e-05	0.101010101010101	3	0.005	0.999838847479538	4.57020269428938e-06
0.779222222222222	1e-05	0.101010101010101	1	0.005	0.999684471714396	2.36141459378077e-06
0.779222222222222	1e-05	0.101010101010101	2	0.005	0.999684471714396	4.11397240867268e-06
0.779222222222222	1e-05	0.101010101010101	3	0.005	0.999684471714396	3.19980534659518e-06
0.889111111111111	1e-05	0.101010101010101	1	0.005	0.99953957076896	1.20312967003757e-05
0.889111111111111	1e-05	0.101010101010101	2	0.005	0.99953957076896	2.65761282565093e-06
0.889111111111111	1e-05	0.101010101010101	3	0.005	0.99953957076896	7.22126045005755e-06
0.999	1e-05	0.101010101010101	1	0.005	0.999006826760226	6.77962446018453e-06
0.999	1e-05	0.101010101010101	2	0.005	0.999006826760222	2.85121392940601e-06
0.999	1e-05	0.101010101010101	3	0.005	0.999006826760212	2.77989807215324e-06
0.01	1e-05	0.111111111111111	1	0.005	0.999068216930253	1.51517671090352e-05
0.01	1e-05	0.111111111111111	2	0.005	0.999068216930253	1.77138682222616e-05
0.01	1e-05	0.111111111111111	3	0.005	0.999068216930249	2.20503533232589e-05
0.119888888888889	1e-05	0.111111111111111	1	0.005	0.999551192904316	1.92504456439898e-06
0.119888888888889	1e-05	0.111111111111111	2	0.005	0.999551192904316	8.72269043130503e-07
0.119888888888889	1e-05	0.111111111111111	3	0.005	0.999551192904316	1.20863961883193e-06
0.229777777777778	1e-05	0.111111111111111	1	0.005	0.999614533690064	9.58496997095564e-07
0.229777777777778	1e-05	0.111111111111111	2	0.005	0.999614533690064	1.38045694785715e-06
0.229777777777778	1e-05	0.111111111111111	3	0.005	0.999614533690064	4.72319136625542e-06
0.339666666666667	1e-05	0.111111111111111	1	0.005	0.99980894736409	3.54755443398268e-06
0.339666666666667	1e-05	0.111111111111111	2	0.005	0.99980894736409	8.17843529001834e-07
0.339666666666667	1e-05	0.111111111111111	3	0.005	0.99980894736409	5.94986547296971e-07
0.449555555555556	1e-05	0.111111111111111	1	0.005	0.999325658511032	1.82305017617405e-06
0.449555555555556	1e-05	0.111111111111111	2	0.005	0.999325658511032	1.11080248953394e-06
0.449555555555556	1e-05	0.111111111111111	3	0.005	0.999325658511032	5.98764452704583e-06
0.559444444444444	1e-05	0.111111111111111	1	0.005	0.999361540963173	9.73082439785503e-07
0.559444444444444	1e-05	0.111111111111111	2	0.005	0.999361540963173	5.32018962797654e-06
0.559444444444444	1e-05	0.111111111111111	3	0.005	0.999361540963173	7.60034564451929e-06
0.669333333333333	1e-05	0.111111111111111	1	0.005	0.999838847479538	2.45389203015608e-06
0.669333333333333	1e-05	0.111111111111111	2	0.005	0.999838847479538	2.61666311399609e-06
0.669333333333333	1e-05	0.111111111111111	3	0.005	0.999838847479538	1.20620025586534e-06
0.779222222222222	1e-05	0.111111111111111	1	0.005	0.999684471714396	1.62421590080555e-06
0.779222222222222	1e-05	0.111111111111111	2	0.005	0.999684471714396	2.20337444770859e-06
0.779222222222222	1e-05	0.111111111111111	3	0.005	0.999684471714396	5.45050047143589e-06
0.889111111111111	1e-05	0.111111111111111	1	0.005	0.99953957076896	3.92223952461391e-06
0.889111111111111	1e-05	0.111111111111111	2	0.005	0.99953957076896	2.5626838908459e-06
0.889111111111111	1e-05	0.111111111111111	3	0.005	0.99953957076896	2.15860596924075e-06
0.999	1e-05	0.111111111111111	1	0.005	0.999006826760216	5.56024888127492e-07
0.999	1e-05	0.111111111111111	2	0.005	0.999006826760187	2.94826150715115e-06
0.999	1e-05	0.111111111111111	3	0.005	0.99900682676019	3.63269452017528e-06
0.01	1e-05	0.121212121212121	1	0.005	0.999068216930252	1.11125583613098e-05
0.01	1e-05	0.121212121212121	2	0.005	0.999068216930254	1.86482638334279e-05
0.01	1e-05	0.121212121212121	3	0.005	0.99906821693025	2.14426173731702e-05
0.119888888888889	1e-05	0.121212121212121	1	0.005	0.999551192904316	7.25957581829941e-06
0.119888888888889	1e-05	0.121212121212121	2	0.005	0.999551192904316	8.26866478455408e-07
0.119888888888889	1e-05	0.121212121212121	3	0.005	0.999551192904316	9.19321165164968e-06
0.229777777777778	1e-05	0.121212121212121	1	0.005	0.999614533690064	1.43482068418726e-06
0.229777777777778	1e-05	0.121212121212121	2	0.005	0.999614533690064	8.75611036635713e-07
0.229777777777778	1e-05	0.121212121212121	3	0.005	0.999614533690064	1.85221393698292e-06
0.339666666666667	1e-05	0.121212121212121	1	0.005	0.99980894736409	7.01398436746463e-07
0.339666666666667	1e-05	0.121212121212121	2	0.005	0.99980894736409	5.20393526555068e-06
0.339666666666667	1e-05	0.121212121212121	3	0.005	0.99980894736409	8.96147323636746e-07
0.449555555555556	1e-05	0.121212121212121	1	0.005	0.999325658511032	1.68378059077591e-06
0.449555555555556	1e-05	0.121212121212121	2	0.005	0.999325658511032	1.4807085629261e-06
0.449555555555556	1e-05	0.121212121212121	3	0.005	0.999325658511032	1.73605840734672e-06
0.559444444444444	1e-05	0.121212121212121	1	0.005	0.999361540963173	1.72503146754031e-06
0.559444444444444	1e-05	0.121212121212121	2	0.005	0.999361540963173	2.22553703070282e-06
0.559444444444444	1e-05	0.121212121212121	3	0.005	0.999361540963173	3.39143492455417e-06
0.669333333333333	1e-05	0.121212121212121	1	0.005	0.999838847479538	3.41751929872959e-06
0.669333333333333	1e-05	0.121212121212121	2	0.005	0.999838847479538	7.77989356980041e-06
0.669333333333333	1e-05	0.121212121212121	3	0.005	0.999838847479538	2.17651088220821e-06
0.779222222222222	1e-05	0.121212121212121	1	0.005	0.999684471714396	2.2627370854103e-06
0.779222222222222	1e-05	0.121212121212121	2	0.005	0.999684471714396	1.43407410080682e-06
0.779222222222222	1e-05	0.121212121212121	3	0.005	0.999684471714396	4.91587030774755e-06
0.889111111111111	1e-05	0.121212121212121	1	0.005	0.99953957076896	2.74611165021235e-06
0.889111111111111	1e-05	0.121212121212121	2	0.005	0.99953957076896	1.5425041182972e-06
0.889111111111111	1e-05	0.121212121212121	3	0.005	0.99953957076896	1.85259373134215e-06
0.999	1e-05	0.121212121212121	1	0.005	0.999006826760203	2.48751518738494e-06
0.999	1e-05	0.121212121212121	2	0.005	0.99900682676022	4.58367555066985e-07
0.999	1e-05	0.121212121212121	3	0.005	0.99900682676022	3.25070337913841e-06
0.01	1e-05	0.131313131313131	1	0.005	0.999068216930252	1.54792877172186e-05
0.01	1e-05	0.131313131313131	2	0.005	0.99906821693025	5.23865003169669e-06
0.01	1e-05	0.131313131313131	3	0.005	0.999068216930253	4.0351535010577e-05
0.119888888888889	1e-05	0.131313131313131	1	0.005	0.999551192904316	1.99905546719804e-06
0.119888888888889	1e-05	0.131313131313131	2	0.005	0.999551192904316	4.44825854239451e-07
0.119888888888889	1e-05	0.131313131313131	3	0.005	0.999551192904316	1.12262287035767e-06
0.229777777777778	1e-05	0.131313131313131	1	0.005	0.999614533690064	3.27700642934638e-06
0.229777777777778	1e-05	0.131313131313131	2	0.005	0.999614533690064	7.29513967996254e-06
0.229777777777778	1e-05	0.131313131313131	3	0.005	0.999614533690064	7.46761099511537e-06
0.339666666666667	1e-05	0.131313131313131	1	0.005	0.99980894736409	1.90398981996465e-06
0.339666666666667	1e-05	0.131313131313131	2	0.005	0.99980894736409	2.95174908220763e-07
0.339666666666667	1e-05	0.131313131313131	3	0.005	0.999808947364091	5.58715514523612e-07
0.449555555555556	1e-05	0.131313131313131	1	0.005	0.999325658511032	3.10514467481056e-06
0.449555555555556	1e-05	0.131313131313131	2	0.005	0.999325658511032	2.86275378253444e-06
0.449555555555556	1e-05	0.131313131313131	3	0.005	0.999325658511032	1.26875195731365e-06
0.559444444444444	1e-05	0.131313131313131	1	0.005	0.999361540963173	4.9872579604671e-06
0.559444444444444	1e-05	0.131313131313131	2	0.005	0.999361540963173	4.75134842057309e-07
0.559444444444444	1e-05	0.131313131313131	3	0.005	0.999361540963173	2.01275115126077e-06
0.669333333333333	1e-05	0.131313131313131	1	0.005	0.999838847479538	6.29238866006407e-07
0.669333333333333	1e-05	0.131313131313131	2	0.005	0.999838847479538	1.9069182033608e-06
0.669333333333333	1e-05	0.131313131313131	3	0.005	0.999838847479538	6.30746409720988e-07
0.779222222222222	1e-05	0.131313131313131	1	0.005	0.999684471714396	2.75372408174773e-06
0.779222222222222	1e-05	0.131313131313131	2	0.005	0.999684471714396	1.16763887021588e-06
0.779222222222222	1e-05	0.131313131313131	3	0.005	0.999684471714396	2.36007744176085e-06
0.889111111111111	1e-05	0.131313131313131	1	0.005	0.99953957076896	2.26667198369361e-06
0.889111111111111	1e-05	0.131313131313131	2	0.005	0.99953957076896	1.47093287964744e-06
0.889111111111111	1e-05	0.131313131313131	3	0.005	0.99953957076896	2.2235784606771e-06
0.999	1e-05	0.131313131313131	1	0.005	0.999006826760232	2.29088502631773e-06
0.999	1e-05	0.131313131313131	2	0.005	0.999006826760199	7.94753635246635e-06
0.999	1e-05	0.131313131313131	3	0.005	0.999006826760204	3.33742833918599e-06
0.01	1e-05	0.141414141414141	1	0.005	0.999068216930253	7.03896429015252e-06
0.01	1e-05	0.141414141414141	2	0.005	0.999068216930249	6.91327464605956e-06
0.01	1e-05	0.141414141414141	3	0.005	0.99906821693025	3.14893587616871e-06
0.119888888888889	1e-05	0.141414141414141	1	0.005	0.999551192904316	1.91500395716212e-06
0.119888888888889	1e-05	0.141414141414141	2	0.005	0.999551192904316	7.90208265890411e-07
0.119888888888889	1e-05	0.141414141414141	3	0.005	0.999551192904316	7.57888386548383e-06
0.229777777777778	1e-05	0.141414141414141	1	0.005	0.999614533690064	2.80551689405498e-06
0.229777777777778	1e-05	0.141414141414141	2	0.005	0.999614533690064	5.25985087177969e-06
0.229777777777778	1e-05	0.141414141414141	3	0.005	0.999614533690064	3.01042722496591e-06
0.339666666666667	1e-05	0.141414141414141	1	0.005	0.99980894736409	2.59304954736684e-06
0.339666666666667	1e-05	0.141414141414141	2	0.005	0.99980894736409	5.20449725382074e-07
0.339666666666667	1e-05	0.141414141414141	3	0.005	0.99980894736409	7.44374596075756e-07
0.449555555555556	1e-05	0.141414141414141	1	0.005	0.999325658511032	5.31459916494036e-07
0.449555555555556	1e-05	0.141414141414141	2	0.005	0.999325658511032	5.28843111765841e-07
0.449555555555556	1e-05	0.141414141414141	3	0.005	0.999325658511032	2.00112163131706e-06
0.559444444444444	1e-05	0.141414141414141	1	0.005	0.999361540963173	2.37980488061478e-06
0.559444444444444	1e-05	0.141414141414141	2	0.005	0.999361540963173	3.43087313903917e-06
0.559444444444444	1e-05	0.141414141414141	3	0.005	0.999361540963173	2.14442029944837e-06
0.669333333333333	1e-05	0.141414141414141	1	0.005	0.999838847479538	1.12176205018113e-06
0.669333333333333	1e-05	0.141414141414141	2	0.005	0.999838847479538	1.69849410105507e-06
0.669333333333333	1e-05	0.141414141414141	3	0.005	0.999838847479538	1.24176133916804e-06
0.779222222222222	1e-05	0.141414141414141	1	0.005	0.999684471714396	1.01246210479548e-06
0.779222222222222	1e-05	0.141414141414141	2	0.005	0.999684471714396	7.87842865517454e-07
0.779222222222222	1e-05	0.141414141414141	3	0.005	0.999684471714396	1.73990956394363e-06
0.889111111111111	1e-05	0.141414141414141	1	0.005	0.99953957076896	1.56737414466313e-06
0.889111111111111	1e-05	0.141414141414141	2	0.005	0.99953957076896	1.95956137117638e-06
0.889111111111111	1e-05	0.141414141414141	3	0.005	0.99953957076896	1.49289563597033e-06
0.999	1e-05	0.141414141414141	1	0.005	0.999006826760209	1.91003343826278e-06
0.999	1e-05	0.141414141414141	2	0.005	0.999006826760209	7.70385200882046e-07
0.999	1e-05	0.141414141414141	3	0.005	0.999006826760209	1.80475235356796e-06
0.01	1e-05	0.151515151515152	1	0.005	0.999068216930254	4.35502409818413e-05
0.01	1e-05	0.151515151515152	2	0.005	0.999068216930252	2.93590789992938e-06
0.01	1e-05	0.151515151515152	3	0.005	0.999068216930252	2.88879988432796e-05
0.119888888888889	1e-05	0.151515151515152	1	0.005	0.999551192904316	8.27197510226334e-06
0.119888888888889	1e-05	0.151515151515152	2	0.005	0.999551192904316	3.63173226846264e-06
0.119888888888889	1e-05	0.151515151515152	3	0.005	0.999551192904316	1.34465299778029e-06
0.229777777777778	1e-05	0.151515151515152	1	0.005	0.999614533690064	4.09480585733152e-07
0.229777777777778	1e-05	0.151515151515152	2	0.005	0.999614533690064	1.5501990645789e-06
0.229777777777778	1e-05	0.151515151515152	3	0.005	0.999614533690064	8.29725022435954e-07
0.339666666666667	1e-05	0.151515151515152	1	0.005	0.99980894736409	8.7233008459142e-07
0.339666666666667	1e-05	0.151515151515152	2	0.005	0.99980894736409	2.18726168765512e-06
0.339666666666667	1e-05	0.151515151515152	3	0.005	0.99980894736409	3.48798585061815e-06
0.449555555555556	1e-05	0.151515151515152	1	0.005	0.999325658511032	2.02190471362553e-06
0.449555555555556	1e-05	0.151515151515152	2	0.005	0.999325658511032	3.22700637278748e-06
0.449555555555556	1e-05	0.151515151515152	3	0.005	0.999325658511032	1.01303852768086e-06
0.559444444444444	1e-05	0.151515151515152	1	0.005	0.999361540963173	1.86373200278666e-06
0.559444444444444	1e-05	0.151515151515152	2	0.005	0.999361540963173	5.07396745084207e-06
0.559444444444444	1e-05	0.151515151515152	3	0.005	0.999361540963173	8.70067400520028e-07
0.669333333333333	1e-05	0.151515151515152	1	0.005	0.999838847479538	3.16898512220042e-06
0.669333333333333	1e-05	0.151515151515152	2	0.005	0.999838847479538	5.5419119258006e-07
0.669333333333333	1e-05	0.151515151515152	3	0.005	0.999838847479538	4.32309077974353e-06
0.779222222222222	1e-05	0.151515151515152	1	0.005	0.999684471714396	1.9609054966267e-06
0.779222222222222	1e-05	0.151515151515152	2	0.005	0.999684471714396	2.77952939935833e-06
0.779222222222222	1e-05	0.151515151515152	3	0.005	0.999684471714396	1.68518377766488e-06
0.889111111111111	1e-05	0.151515151515152	1	0.005	0.99953957076896	2.58837641561347e-06
0.889111111111111	1e-05	0.151515151515152	2	0.005	0.99953957076896	3.85332767985692e-06
0.889111111111111	1e-05	0.151515151515152	3	0.005	0.99953957076896	1.32135058966645e-06
0.999	1e-05	0.151515151515152	1	0.005	0.99900682676022	8.66121826415433e-07
0.999	1e-05	0.151515151515152	2	0.005	0.999006826760199	6.59916935546145e-07
0.999	1e-05	0.151515151515152	3	0.005	0.999006826760233	1.74192546736142e-06
0.01	1e-05	0.161616161616162	1	0.005	0.999068216930253	3.84584012487425e-05
0.01	1e-05	0.161616161616162	2	0.005	0.999068216930249	1.117364398415e-05
0.01	1e-05	0.161616161616162	3	0.005	0.999068216930248	2.00815076996365e-05
0.119888888888889	1e-05	0.161616161616162	1	0.005	0.999551192904316	3.0474371502642e-06
0.119888888888889	1e-05	0.161616161616162	2	0.005	0.999551192904316	4.26377034047406e-06
0.119888888888889	1e-05	0.161616161616162	3	0.005	0.999551192904316	4.46922903878113e-06
0.229777777777778	1e-05	0.161616161616162	1	0.005	0.999614533690064	1.47326316051358e-06
0.229777777777778	1e-05	0.161616161616162	2	0.005	0.999614533690064	1.95675807024735e-07
0.229777777777778	1e-05	0.161616161616162	3	0.005	0.999614533690064	1.48082373124109e-07
0.339666666666667	1e-05	0.161616161616162	1	0.005	0.99980894736409	1.06444079264294e-06
0.339666666666667	1e-05	0.161616161616162	2	0.005	0.99980894736409	2.49660009676044e-06
0.339666666666667	1e-05	0.161616161616162	3	0.005	0.99980894736409	3.41957219551853e-06
0.449555555555556	1e-05	0.161616161616162	1	0.005	0.999325658511032	1.01323941937937e-06
0.449555555555556	1e-05	0.161616161616162	2	0.005	0.999325658511032	3.97059394366018e-07
0.449555555555556	1e-05	0.161616161616162	3	0.005	0.999325658511032	7.09054742082133e-07
0.559444444444444	1e-05	0.161616161616162	1	0.005	0.999361540963173	6.1719103602761e-07
0.559444444444444	1e-05	0.161616161616162	2	0.005	0.999361540963173	5.81323680040803e-07
0.559444444444444	1e-05	0.161616161616162	3	0.005	0.999361540963173	1.2407047420057e-06
0.669333333333333	1e-05	0.161616161616162	1	0.005	0.999838847479538	5.61212845248013e-07
0.669333333333333	1e-05	0.161616161616162	2	0.005	0.999838847479538	9.50891468579985e-07
0.669333333333333	1e-05	0.161616161616162	3	0.005	0.999838847479538	9.44748703665904e-07
0.779222222222222	1e-05	0.161616161616162	1	0.005	0.999684471714396	8.31988716912353e-07
0.779222222222222	1e-05	0.161616161616162	2	0.005	0.999684471714396	7.34335940499762e-07
0.779222222222222	1e-05	0.161616161616162	3	0.005	0.999684471714396	2.20702539565189e-06
0.889111111111111	1e-05	0.161616161616162	1	0.005	0.99953957076896	3.54416643181741e-06
0.889111111111111	1e-05	0.161616161616162	2	0.005	0.99953957076896	2.18321863078462e-06
0.889111111111111	1e-05	0.161616161616162	3	0.005	0.99953957076896	2.39248516589663e-06
0.999	1e-05	0.161616161616162	1	0.005	0.999006826760224	1.61426527335413e-06
0.999	1e-05	0.161616161616162	2	0.005	0.999006826760224	4.19916583075025e-07
0.999	1e-05	0.161616161616162	3	0.005	0.999006826760232	5.71698155182272e-07
0.01	1e-05	0.171717171717172	1	0.005	0.999068216930252	9.65373457846689e-06
0.01	1e-05	0.171717171717172	2	0.005	0.999068216930251	7.74100869533281e-06
0.01	1e-05	0.171717171717172	3	0.005	0.99906821693025	8.81520789913201e-05
0.119888888888889	1e-05	0.171717171717172	1	0.005	0.999551192904316	2.99476754676788e-06
0.119888888888889	1e-05	0.171717171717172	2	0.005	0.999551192904316	3.61856970741363e-06
0.119888888888889	1e-05	0.171717171717172	3	0.005	0.999551192904316	4.73271304628994e-06
0.229777777777778	1e-05	0.171717171717172	1	0.005	0.999614533690064	1.16318534175338e-06
0.229777777777778	1e-05	0.171717171717172	2	0.005	0.999614533690064	8.47799293367358e-07
0.229777777777778	1e-05	0.171717171717172	3	0.005	0.999614533690064	1.24695612736129e-06
0.339666666666667	1e-05	0.171717171717172	1	0.005	0.99980894736409	1.63530697462679e-06
0.339666666666667	1e-05	0.171717171717172	2	0.005	0.99980894736409	2.74563409061307e-07
0.339666666666667	1e-05	0.171717171717172	3	0.005	0.99980894736409	1.13543096061068e-06
0.449555555555556	1e-05	0.171717171717172	1	0.005	0.999325658511032	4.70950820762315e-07
0.449555555555556	1e-05	0.171717171717172	2	0.005	0.999325658511032	1.57468982854254e-07
0.449555555555556	1e-05	0.171717171717172	3	0.005	0.999325658511032	7.7478437689154e-07
0.559444444444444	1e-05	0.171717171717172	1	0.005	0.999361540963173	5.15288663530567e-07
0.559444444444444	1e-05	0.171717171717172	2	0.005	0.999361540963173	8.93608032099751e-07
0.559444444444444	1e-05	0.171717171717172	3	0.005	0.999361540963173	1.7635217560353e-07
0.669333333333333	1e-05	0.171717171717172	1	0.005	0.999838847479538	1.09300782703834e-06
0.669333333333333	1e-05	0.171717171717172	2	0.005	0.999838847479538	1.25246704377782e-07
0.669333333333333	1e-05	0.171717171717172	3	0.005	0.999838847479538	1.35879272613219e-06
0.779222222222222	1e-05	0.171717171717172	1	0.005	0.999684471714396	5.63099299983784e-07
0.779222222222222	1e-05	0.171717171717172	2	0.005	0.999684471714396	7.70377943989904e-07
0.779222222222222	1e-05	0.171717171717172	3	0.005	0.999684471714396	2.83455321341298e-06
0.889111111111111	1e-05	0.171717171717172	1	0.005	0.99953957076896	2.89256074479114e-07
0.889111111111111	1e-05	0.171717171717172	2	0.005	0.99953957076896	8.23641936390867e-07
0.889111111111111	1e-05	0.171717171717172	3	0.005	0.99953957076896	5.78008713738347e-07
0.999	1e-05	0.171717171717172	1	0.005	0.999006826760203	7.68181010973711e-07
0.999	1e-05	0.171717171717172	2	0.005	0.999006826760216	1.13053052675518e-06
0.999	1e-05	0.171717171717172	3	0.005	0.999006826760216	4.28905528096201e-06
0.01	1e-05	0.181818181818182	1	0.005	0.999068216930251	2.45428572271152e-05
0.01	1e-05	0.181818181818182	2	0.005	0.999068216930253	2.44615614646128e-05
0.01	1e-05	0.181818181818182	3	0.005	0.999068216930252	4.88130148539419e-05
0.119888888888889	1e-05	0.181818181818182	1	0.005	0.999551192904316	1.43077566883287e-06
0.119888888888889	1e-05	0.181818181818182	2	0.005	0.999551192904316	4.6566871251777e-06
0.119888888888889	1e-05	0.181818181818182	3	0.005	0.999551192904316	2.25353209471594e-07
0.229777777777778	1e-05	0.181818181818182	1	0.005	0.999614533690064	3.85154854940031e-06
0.229777777777778	1e-05	0.181818181818182	2	0.005	0.999614533690064	3.08972161903059e-06
0.229777777777778	1e-05	0.181818181818182	3	0.005	0.999614533690064	1.2752285071725e-06
0.339666666666667	1e-05	0.181818181818182	1	0.005	0.99980894736409	2.40659807066486e-06
0.339666666666667	1e-05	0.181818181818182	2	0.005	0.99980894736409	1.72549866042333e-07
0.339666666666667	1e-05	0.181818181818182	3	0.005	0.99980894736409	2.62883297374811e-06
0.449555555555556	1e-05	0.181818181818182	1	0.005	0.999325658511032	2.78347203892368e-06
0.449555555555556	1e-05	0.181818181818182	2	0.005	0.999325658511032	1.0002884079316e-06
0.449555555555556	1e-05	0.181818181818182	3	0.005	0.999325658511032	2.22286375906696e-06
0.559444444444444	1e-05	0.181818181818182	1	0.005	0.999361540963173	1.18291111396265e-06
0.559444444444444	1e-05	0.181818181818182	2	0.005	0.999361540963173	1.00030217024448e-06
0.559444444444444	1e-05	0.181818181818182	3	0.005	0.999361540963173	1.67171384175934e-06
0.669333333333333	1e-05	0.181818181818182	1	0.005	0.999838847479538	5.44907782733794e-07
0.669333333333333	1e-05	0.181818181818182	2	0.005	0.999838847479538	9.09166485571525e-07
0.669333333333333	1e-05	0.181818181818182	3	0.005	0.999838847479538	1.52202019376165e-06
0.779222222222222	1e-05	0.181818181818182	1	0.005	0.999684471714396	1.74976985156384e-06
0.779222222222222	1e-05	0.181818181818182	2	0.005	0.999684471714396	9.60909434064444e-07
0.779222222222222	1e-05	0.181818181818182	3	0.005	0.999684471714396	2.88346670726259e-06
0.889111111111111	1e-05	0.181818181818182	1	0.005	0.99953957076896	1.60923416631746e-06
0.889111111111111	1e-05	0.181818181818182	2	0.005	0.99953957076896	3.65096050026733e-07
0.889111111111111	1e-05	0.181818181818182	3	0.005	0.99953957076896	1.1790418205452e-06
0.999	1e-05	0.181818181818182	1	0.005	0.999006826760195	2.93988109204926e-06
0.999	1e-05	0.181818181818182	2	0.005	0.999006826760212	3.11948584350979e-06
0.999	1e-05	0.181818181818182	3	0.005	0.999006826760195	6.92397500309602e-07
0.01	1e-05	0.191919191919192	1	0.005	0.999068216930253	2.2703441802057e-06
0.01	1e-05	0.191919191919192	2	0.005	0.999068216930253	6.10695596166729e-06
0.01	1e-05	0.191919191919192	3	0.005	0.999068216930253	4.01604203414887e-05
0.119888888888889	1e-05	0.191919191919192	1	0.005	0.999551192904316	2.78658684419911e-06
0.119888888888889	1e-05	0.191919191919192	2	0.005	0.999551192904316	1.24772093173856e-06
0.119888888888889	1e-05	0.191919191919192	3	0.005	0.999551192904316	1.37334026270762e-06
0.229777777777778	1e-05	0.191919191919192	1	0.005	0.999614533690064	2.54646066355123e-07
0.229777777777778	1e-05	0.191919191919192	2	0.005	0.999614533690064	1.48312938538295e-06
0.229777777777778	1e-05	0.191919191919192	3	0.005	0.999614533690064	2.39934619207082e-06
0.339666666666667	1e-05	0.191919191919192	1	0.005	0.99980894736409	2.32812957889364e-06
0.339666666666667	1e-05	0.191919191919192	2	0.005	0.99980894736409	6.50364447963354e-07
0.339666666666667	1e-05	0.191919191919192	3	0.005	0.99980894736409	1.1988283917212e-06
0.449555555555556	1e-05	0.191919191919192	1	0.005	0.999325658511032	2.2007043811503e-06
0.449555555555556	1e-05	0.191919191919192	2	0.005	0.999325658511032	6.55504766815905e-07
0.449555555555556	1e-05	0.191919191919192	3	0.005	0.999325658511032	2.1277063781208e-06
0.559444444444444	1e-05	0.191919191919192	1	0.005	0.999361540963173	3.10498554540091e-07
0.559444444444444	1e-05	0.191919191919192	2	0.005	0.999361540963173	1.20661802379953e-06
0.559444444444444	1e-05	0.191919191919192	3	0.005	0.999361540963173	7.76101111059719e-07
0.669333333333333	1e-05	0.191919191919192	1	0.005	0.999838847479538	1.89285836554812e-06
0.669333333333333	1e-05	0.191919191919192	2	0.005	0.999838847479538	5.07497036212402e-07
0.669333333333333	1e-05	0.191919191919192	3	0.005	0.999838847479538	3.69745503566495e-07
0.779222222222222	1e-05	0.191919191919192	1	0.005	0.999684471714396	1.69329091563399e-06
0.779222222222222	1e-05	0.191919191919192	2	0.005	0.999684471714396	5.40694802810918e-07
0.779222222222222	1e-05	0.191919191919192	3	0.005	0.999684471714396	2.23360606942243e-06
0.889111111111111	1e-05	0.191919191919192	1	0.005	0.99953957076896	9.62256698328882e-07
0.889111111111111	1e-05	0.191919191919192	2	0.005	0.99953957076896	1.20711475226339e-06
0.889111111111111	1e-05	0.191919191919192	3	0.005	0.99953957076896	3.86329231413208e-06
0.999	1e-05	0.191919191919192	1	0.005	0.999006826760196	4.45797731082783e-06
0.999	1e-05	0.191919191919192	2	0.005	0.999006826760196	1.5206232801828e-06
0.999	1e-05	0.191919191919192	3	0.005	0.999006826760196	5.95040291742948e-07
0.01	1e-05	0.202020202020202	1	0.005	0.999068216930254	1.98597576024491e-05
0.01	1e-05	0.202020202020202	2	0.005	0.999068216930251	3.53275386671956e-05
0.01	1e-05	0.202020202020202	3	0.005	0.999068216930248	5.40724991051883e-06
0.119888888888889	1e-05	0.202020202020202	1	0.005	0.999551192904316	2.31901832869372e-06
0.119888888888889	1e-05	0.202020202020202	2	0.005	0.999551192904316	9.80719061559279e-07
0.119888888888889	1e-05	0.202020202020202	3	0.005	0.999551192904316	4.2738634026365e-06
0.229777777777778	1e-05	0.202020202020202	1	0.005	0.999614533690064	2.92084716011543e-06
0.229777777777778	1e-05	0.202020202020202	2	0.005	0.999614533690064	1.49112148267185e-06
0.229777777777778	1e-05	0.202020202020202	3	0.005	0.999614533690064	2.05223861809073e-06
0.339666666666667	1e-05	0.202020202020202	1	0.005	0.99980894736409	4.11716500719051e-07
0.339666666666667	1e-05	0.202020202020202	2	0.005	0.99980894736409	3.14254410096065e-06
0.339666666666667	1e-05	0.202020202020202	3	0.005	0.99980894736409	1.72542237253191e-06
0.449555555555556	1e-05	0.202020202020202	1	0.005	0.999325658511032	1.0142365684527e-06
0.449555555555556	1e-05	0.202020202020202	2	0.005	0.999325658511032	4.03907964373436e-07
0.449555555555556	1e-05	0.202020202020202	3	0.005	0.999325658511032	1.0380304274746e-06
0.559444444444444	1e-05	0.202020202020202	1	0.005	0.999361540963173	8.26653844784885e-07
0.559444444444444	1e-05	0.202020202020202	2	0.005	0.999361540963173	6.48780075067845e-07
0.559444444444444	1e-05	0.202020202020202	3	0.005	0.999361540963173	1.21372820299505e-06
0.669333333333333	1e-05	0.202020202020202	1	0.005	0.999838847479538	5.8215279936565e-07
0.669333333333333	1e-05	0.202020202020202	2	0.005	0.999838847479538	3.90287533477844e-07
0.669333333333333	1e-05	0.202020202020202	3	0.005	0.999838847479538	2.36777362238287e-06
0.779222222222222	1e-05	0.202020202020202	1	0.005	0.999684471714396	7.57094101741031e-07
0.779222222222222	1e-05	0.202020202020202	2	0.005	0.999684471714396	8.29362003105309e-07
0.779222222222222	1e-05	0.202020202020202	3	0.005	0.999684471714396	1.4794281573694e-06
0.889111111111111	1e-05	0.202020202020202	1	0.005	0.99953957076896	4.61481022886423e-07
0.889111111111111	1e-05	0.202020202020202	2	0.005	0.99953957076896	9.00450647393314e-07
0.889111111111111	1e-05	0.202020202020202	3	0.005	0.99953957076896	8.62841416934886e-07
0.999	1e-05	0.202020202020202	1	0.005	0.999006826760216	2.27909571774035e-06
0.999	1e-05	0.202020202020202	2	0.005	0.999006826760224	4.94712617491164e-07
0.999	1e-05	0.202020202020202	3	0.005	0.999006826760216	2.5893936800568e-06
0.01	1e-05	0.212121212121212	1	0.005	0.999068216930253	1.3161106331378e-05
0.01	1e-05	0.212121212121212	2	0.005	0.99906821693025	5.47988775585717e-06
0.01	1e-05	0.212121212121212	3	0.005	0.99906821693025	4.38522148529131e-05
0.119888888888889	1e-05	0.212121212121212	1	0.005	0.999551192904316	2.05862027072495e-07
0.119888888888889	1e-05	0.212121212121212	2	0.005	0.999551192904316	3.82332469871469e-06
0.119888888888889	1e-05	0.212121212121212	3	0.005	0.999551192904316	1.26074727598259e-06
0.229777777777778	1e-05	0.212121212121212	1	0.005	0.999614533690064	1.02659934676272e-06
0.229777777777778	1e-05	0.212121212121212	2	0.005	0.999614533690064	1.3626218612656e-06
0.229777777777778	1e-05	0.212121212121212	3	0.005	0.999614533690064	8.08994907255785e-07
0.339666666666667	1e-05	0.212121212121212	1	0.005	0.99980894736409	3.93415219069178e-07
0.339666666666667	1e-05	0.212121212121212	2	0.005	0.99980894736409	1.35978899287446e-06
0.339666666666667	1e-05	0.212121212121212	3	0.005	0.99980894736409	1.72604051597953e-06
0.449555555555556	1e-05	0.212121212121212	1	0.005	0.999325658511032	7.23955565726661e-07
0.449555555555556	1e-05	0.212121212121212	2	0.005	0.999325658511032	1.60284263444269e-06
0.449555555555556	1e-05	0.212121212121212	3	0.005	0.999325658511032	1.44840268608722e-06
0.559444444444444	1e-05	0.212121212121212	1	0.005	0.999361540963173	1.32110610962175e-06
0.559444444444444	1e-05	0.212121212121212	2	0.005	0.999361540963173	1.90854697761397e-06
0.559444444444444	1e-05	0.212121212121212	3	0.005	0.999361540963173	1.35413136076399e-06
0.669333333333333	1e-05	0.212121212121212	1	0.005	0.999838847479538	7.38746615387051e-07
0.669333333333333	1e-05	0.212121212121212	2	0.005	0.999838847479538	1.55545344223629e-06
0.669333333333333	1e-05	0.212121212121212	3	0.005	0.999838847479538	1.89739392762636e-06
0.779222222222222	1e-05	0.212121212121212	1	0.005	0.999684471714396	1.13903988795387e-06
0.779222222222222	1e-05	0.212121212121212	2	0.005	0.999684471714396	8.83312223370602e-07
0.779222222222222	1e-05	0.212121212121212	3	0.005	0.999684471714396	1.01993996444022e-06
0.889111111111111	1e-05	0.212121212121212	1	0.005	0.99953957076896	6.07365247344689e-07
0.889111111111111	1e-05	0.212121212121212	2	0.005	0.99953957076896	4.1905897650104e-06
0.889111111111111	1e-05	0.212121212121212	3	0.005	0.99953957076896	1.01583386476894e-06
0.999	1e-05	0.212121212121212	1	0.005	0.999006826760221	1.70966100260539e-06
0.999	1e-05	0.212121212121212	2	0.005	0.999006826760221	3.78899042665457e-07
0.999	1e-05	0.212121212121212	3	0.005	0.999006826760226	1.41605086893683e-06
0.01	1e-05	0.222222222222222	1	0.005	0.99906821693025	2.56374342291424e-06
0.01	1e-05	0.222222222222222	2	0.005	0.999068216930254	4.64393583366916e-05
0.01	1e-05	0.222222222222222	3	0.005	0.99906821693025	2.50349754620108e-05
0.119888888888889	1e-05	0.222222222222222	1	0.005	0.999551192904316	8.90237632758666e-06
0.119888888888889	1e-05	0.222222222222222	2	0.005	0.999551192904316	1.69293625914918e-06
0.119888888888889	1e-05	0.222222222222222	3	0.005	0.999551192904316	4.49066142570713e-06
0.229777777777778	1e-05	0.222222222222222	1	0.005	0.999614533690064	1.97394127012939e-07
0.229777777777778	1e-05	0.222222222222222	2	0.005	0.999614533690064	9.71910927157136e-07
0.229777777777778	1e-05	0.222222222222222	3	0.005	0.999614533690064	2.88825188512882e-06
0.339666666666667	1e-05	0.222222222222222	1	0.005	0.99980894736409	3.95809715056539e-07
0.339666666666667	1e-05	0.222222222222222	2	0.005	0.99980894736409	2.42988830631122e-06
0.339666666666667	1e-05	0.222222222222222	3	0.005	0.99980894736409	3.19237929084811e-06
0.449555555555556	1e-05	0.222222222222222	1	0.005	0.999325658511032	9.36740460019301e-07
0.449555555555556	1e-05	0.222222222222222	2	0.005	0.999325658511032	7.05121003748265e-07
0.449555555555556	1e-05	0.222222222222222	3	0.005	0.999325658511032	8.24363709384043e-07
0.559444444444444	1e-05	0.222222222222222	1	0.005	0.999361540963173	3.3045266048232e-07
0.559444444444444	1e-05	0.222222222222222	2	0.005	0.999361540963173	3.22466718541185e-06
0.559444444444444	1e-05	0.222222222222222	3	0.005	0.999361540963173	1.95897742985396e-06
0.669333333333333	1e-05	0.222222222222222	1	0.005	0.999838847479538	1.68423862154338e-06
0.669333333333333	1e-05	0.222222222222222	2	0.005	0.999838847479538	8.30111252534608e-07
0.669333333333333	1e-05	0.222222222222222	3	0.005	0.999838847479538	3.86089758990903e-07
0.779222222222222	1e-05	0.222222222222222	1	0.005	0.999684471714396	6.56942520459284e-07
0.779222222222222	1e-05	0.222222222222222	2	0.005	0.999684471714396	2.64252695033707e-07
0.779222222222222	1e-05	0.222222222222222	3	0.005	0.999684471714396	6.63578852572151e-07
0.889111111111111	1e-05	0.222222222222222	1	0.005	0.99953957076896	7.55161270428066e-07
0.889111111111111	1e-05	0.222222222222222	2	0.005	0.99953957076896	1.55324811540984e-06
0.889111111111111	1e-05	0.222222222222222	3	0.005	0.99953957076896	5.59242082643113e-07
0.999	1e-05	0.222222222222222	1	0.005	0.999006826760219	2.76324989508836e-06
0.999	1e-05	0.222222222222222	2	0.005	0.999006826760221	7.73662064627425e-07
0.999	1e-05	0.222222222222222	3	0.005	0.999006826760219	1.43666476810614e-06
0.01	1e-05	0.232323232323232	1	0.005	0.999068216930252	2.60420528595449e-05
0.01	1e-05	0.232323232323232	2	0.005	0.999068216930252	2.29981401226311e-05
0.01	1e-05	0.232323232323232	3	0.005	0.999068216930252	6.67843060831999e-05
0.119888888888889	1e-05	0.232323232323232	1	0.005	0.999551192904316	2.10963459551844e-06
0.119888888888889	1e-05	0.232323232323232	2	0.005	0.999551192904316	7.73981842297299e-07
0.119888888888889	1e-05	0.232323232323232	3	0.005	0.999551192904316	1.54823354861554e-06
0.229777777777778	1e-05	0.232323232323232	1	0.005	0.999614533690064	2.17587031790772e-07
0.229777777777778	1e-05	0.232323232323232	2	0.005	0.999614533690064	5.92855046850022e-06
0.229777777777778	1e-05	0.232323232323232	3	0.005	0.999614533690064	3.42573851408604e-07
0.339666666666667	1e-05	0.232323232323232	1	0.005	0.99980894736409	3.70477917610011e-07
0.339666666666667	1e-05	0.232323232323232	2	0.005	0.99980894736409	2.42338051528884e-07
0.339666666666667	1e-05	0.232323232323232	3	0.005	0.99980894736409	1.20841990215597e-06
0.449555555555556	1e-05	0.232323232323232	1	0.005	0.999325658511032	3.9305525360105e-06
0.449555555555556	1e-05	0.232323232323232	2	0.005	0.999325658511032	5.4748243275884e-07
0.449555555555556	1e-05	0.232323232323232	3	0.005	0.999325658511032	1.06259241328517e-06
0.559444444444444	1e-05	0.232323232323232	1	0.005	0.999361540963173	6.04914052081246e-07
0.559444444444444	1e-05	0.232323232323232	2	0.005	0.999361540963173	1.18928587719425e-06
0.559444444444444	1e-05	0.232323232323232	3	0.005	0.999361540963173	1.4069820185796e-07
0.669333333333333	1e-05	0.232323232323232	1	0.005	0.999838847479538	1.56670053450038e-07
0.669333333333333	1e-05	0.232323232323232	2	0.005	0.999838847479538	5.68051266581318e-07
0.669333333333333	1e-05	0.232323232323232	3	0.005	0.999838847479538	9.2735956495085e-07
0.779222222222222	1e-05	0.232323232323232	1	0.005	0.999684471714396	5.71357305307494e-07
0.779222222222222	1e-05	0.232323232323232	2	0.005	0.999684471714396	5.91644097953644e-07
0.779222222222222	1e-05	0.232323232323232	3	0.005	0.999684471714396	1.29638363152613e-06
0.889111111111111	1e-05	0.232323232323232	1	0.005	0.99953957076896	1.68933087907245e-07
0.889111111111111	1e-05	0.232323232323232	2	0.005	0.99953957076896	5.35844033433854e-07
0.889111111111111	1e-05	0.232323232323232	3	0.005	0.99953957076896	2.72537093986976e-06
0.999	1e-05	0.232323232323232	1	0.005	0.999006826760221	2.8521809665533e-06
0.999	1e-05	0.232323232323232	2	0.005	0.99900682676022	7.36271903755079e-07
0.999	1e-05	0.232323232323232	3	0.005	0.99900682676022	1.23343300060381e-06
0.01	1e-05	0.242424242424242	1	0.005	0.999068216930248	5.88735811369252e-05
0.01	1e-05	0.242424242424242	2	0.005	0.999068216930253	6.25976912448956e-05
0.01	1e-05	0.242424242424242	3	0.005	0.999068216930252	3.13861111607388e-05
0.119888888888889	1e-05	0.242424242424242	1	0.005	0.999551192904316	6.3129716541951e-07
0.119888888888889	1e-05	0.242424242424242	2	0.005	0.999551192904316	2.74663919318499e-06
0.119888888888889	1e-05	0.242424242424242	3	0.005	0.999551192904316	1.15546536159812e-06
0.229777777777778	1e-05	0.242424242424242	1	0.005	0.999614533690064	2.9799673134091e-06
0.229777777777778	1e-05	0.242424242424242	2	0.005	0.999614533690064	7.01080039996366e-07
0.229777777777778	1e-05	0.242424242424242	3	0.005	0.999614533690064	9.54827027359437e-07
0.339666666666667	1e-05	0.242424242424242	1	0.005	0.99980894736409	4.0599092271656e-07
0.339666666666667	1e-05	0.242424242424242	2	0.005	0.99980894736409	1.50258311061835e-06
0.339666666666667	1e-05	0.242424242424242	3	0.005	0.99980894736409	4.16039892298956e-07
0.449555555555556	1e-05	0.242424242424242	1	0.005	0.999325658511032	2.09117541276564e-06
0.449555555555556	1e-05	0.242424242424242	2	0.005	0.999325658511032	7.89898164806579e-07
0.449555555555556	1e-05	0.242424242424242	3	0.005	0.999325658511032	1.86671215950173e-06
0.559444444444444	1e-05	0.242424242424242	1	0.005	0.999361540963173	1.11995963515124e-06
0.559444444444444	1e-05	0.242424242424242	2	0.005	0.999361540963173	1.09689397883494e-06
0.559444444444444	1e-05	0.242424242424242	3	0.005	0.999361540963173	9.24551635036477e-07
0.669333333333333	1e-05	0.242424242424242	1	0.005	0.999838847479538	6.68413268144637e-07
0.669333333333333	1e-05	0.242424242424242	2	0.005	0.999838847479538	9.54085557868874e-07
0.669333333333333	1e-05	0.242424242424242	3	0.005	0.999838847479538	1.36522833239061e-07
0.779222222222222	1e-05	0.242424242424242	1	0.005	0.999684471714396	5.73166679885894e-07
0.779222222222222	1e-05	0.242424242424242	2	0.005	0.999684471714396	4.04231867744033e-07
0.779222222222222	1e-05	0.242424242424242	3	0.005	0.999684471714396	7.15057207679751e-07
0.889111111111111	1e-05	0.242424242424242	1	0.005	0.99953957076896	2.36897211279282e-06
0.889111111111111	1e-05	0.242424242424242	2	0.005	0.99953957076896	2.29280553547358e-06
0.889111111111111	1e-05	0.242424242424242	3	0.005	0.99953957076896	1.26549100595274e-06
0.999	1e-05	0.242424242424242	1	0.005	0.999006826760228	2.19904278974821e-07
0.999	1e-05	0.242424242424242	2	0.005	0.999006826760228	7.61844305191532e-07
0.999	1e-05	0.242424242424242	3	0.005	0.999006826760228	3.15913880803144e-06
0.01	1e-05	0.252525252525253	1	0.005	0.999068216930251	8.35419641780997e-06
0.01	1e-05	0.252525252525253	2	0.005	0.999068216930253	2.6619320336303e-05
0.01	1e-05	0.252525252525253	3	0.005	0.99906821693025	9.88178934938844e-06
0.119888888888889	1e-05	0.252525252525253	1	0.005	0.999551192904316	3.88880059031419e-06
0.119888888888889	1e-05	0.252525252525253	2	0.005	0.999551192904316	3.25627899786694e-06
0.119888888888889	1e-05	0.252525252525253	3	0.005	0.999551192904316	8.71449069246108e-07
0.229777777777778	1e-05	0.252525252525253	1	0.005	0.999614533690064	9.15824412180191e-07
0.229777777777778	1e-05	0.252525252525253	2	0.005	0.999614533690064	5.41561396641056e-06
0.229777777777778	1e-05	0.252525252525253	3	0.005	0.999614533690064	2.89845933703244e-06
0.339666666666667	1e-05	0.252525252525253	1	0.005	0.99980894736409	1.34027091629474e-06
0.339666666666667	1e-05	0.252525252525253	2	0.005	0.99980894736409	3.69204544837268e-06
0.339666666666667	1e-05	0.252525252525253	3	0.005	0.99980894736409	7.47112311886329e-07
0.449555555555556	1e-05	0.252525252525253	1	0.005	0.999325658511032	4.20708234530773e-06
0.449555555555556	1e-05	0.252525252525253	2	0.005	0.999325658511032	1.46170798993708e-06
0.449555555555556	1e-05	0.252525252525253	3	0.005	0.999325658511032	4.30050551089863e-07
0.559444444444444	1e-05	0.252525252525253	1	0.005	0.999361540963173	5.78198370951591e-07
0.559444444444444	1e-05	0.252525252525253	2	0.005	0.999361540963173	6.36621194176447e-07
0.559444444444444	1e-05	0.252525252525253	3	0.005	0.999361540963173	7.32389904445403e-07
0.669333333333333	1e-05	0.252525252525253	1	0.005	0.999838847479538	1.17215641492795e-06
0.669333333333333	1e-05	0.252525252525253	2	0.005	0.999838847479538	1.70558879496765e-06
0.669333333333333	1e-05	0.252525252525253	3	0.005	0.999838847479538	1.66228390601343e-06
0.779222222222222	1e-05	0.252525252525253	1	0.005	0.999684471714396	3.50948390718237e-08
0.779222222222222	1e-05	0.252525252525253	2	0.005	0.999684471714396	5.49341796072177e-07
0.779222222222222	1e-05	0.252525252525253	3	0.005	0.999684471714396	1.11529385745689e-06
0.889111111111111	1e-05	0.252525252525253	1	0.005	0.99953957076896	2.5226007354425e-07
0.889111111111111	1e-05	0.252525252525253	2	0.005	0.99953957076896	1.31614450667064e-06
0.889111111111111	1e-05	0.252525252525253	3	0.005	0.99953957076896	1.28416569973552e-06
0.999	1e-05	0.252525252525253	1	0.005	0.999006826760189	1.34126872280949e-06
0.999	1e-05	0.252525252525253	2	0.005	0.999006826760219	5.18835177737928e-07
0.999	1e-05	0.252525252525253	3	0.005	0.999006826760189	9.30197792190807e-07
0.01	1e-05	0.262626262626263	1	0.005	0.99906821693025	1.97877150352366e-05
0.01	1e-05	0.262626262626263	2	0.005	0.999068216930251	1.07631999635457e-05
0.01	1e-05	0.262626262626263	3	0.005	0.99906821693025	9.99051058178944e-06
0.119888888888889	1e-05	0.262626262626263	1	0.005	0.999551192904316	3.13968456035703e-07
0.119888888888889	1e-05	0.262626262626263	2	0.005	0.999551192904316	2.57771163155212e-06
0.119888888888889	1e-05	0.262626262626263	3	0.005	0.999551192904316	7.21835900290947e-06
0.229777777777778	1e-05	0.262626262626263	1	0.005	0.999614533690064	8.87968600826001e-08
0.229777777777778	1e-05	0.262626262626263	2	0.005	0.999614533690064	4.2389117596593e-07
0.229777777777778	1e-05	0.262626262626263	3	0.005	0.999614533690064	1.13012447865418e-06
0.339666666666667	1e-05	0.262626262626263	1	0.005	0.99980894736409	1.11030594399745e-06
0.339666666666667	1e-05	0.262626262626263	2	0.005	0.99980894736409	3.52685779158398e-07
0.339666666666667	1e-05	0.262626262626263	3	0.005	0.99980894736409	3.46277731521397e-06
0.449555555555556	1e-05	0.262626262626263	1	0.005	0.999325658511032	1.18184028100201e-06
0.449555555555556	1e-05	0.262626262626263	2	0.005	0.999325658511032	7.81272189320386e-07
0.449555555555556	1e-05	0.262626262626263	3	0.005	0.999325658511032	4.36995242252483e-07
0.559444444444444	1e-05	0.262626262626263	1	0.005	0.999361540963173	4.42109746323275e-06
0.559444444444444	1e-05	0.262626262626263	2	0.005	0.999361540963173	3.5293001305673e-07
0.559444444444444	1e-05	0.262626262626263	3	0.005	0.999361540963173	1.22971783652788e-06
0.669333333333333	1e-05	0.262626262626263	1	0.005	0.999838847479538	5.08716234601436e-07
0.669333333333333	1e-05	0.262626262626263	2	0.005	0.999838847479538	3.47216549433235e-07
0.669333333333333	1e-05	0.262626262626263	3	0.005	0.999838847479538	2.15187611229617e-06
0.779222222222222	1e-05	0.262626262626263	1	0.005	0.999684471714396	4.53829482625789e-07
0.779222222222222	1e-05	0.262626262626263	2	0.005	0.999684471714396	6.47353346238408e-07
0.779222222222222	1e-05	0.262626262626263	3	0.005	0.999684471714396	4.95593466273315e-07
0.889111111111111	1e-05	0.262626262626263	1	0.005	0.99953957076896	3.79341517770065e-06
0.889111111111111	1e-05	0.262626262626263	2	0.005	0.99953957076896	6.09430581063543e-07
0.889111111111111	1e-05	0.262626262626263	3	0.005	0.99953957076896	2.36147700739155e-07
0.999	1e-05	0.262626262626263	1	0.005	0.999006826760224	1.28992277013012e-06
0.999	1e-05	0.262626262626263	2	0.005	0.999006826760224	1.18006940483336e-07
0.999	1e-05	0.262626262626263	3	0.005	0.999006826760216	2.32756467020741e-06
0.01	1e-05	0.272727272727273	1	0.005	0.999068216930251	3.12215905568375e-05
0.01	1e-05	0.272727272727273	2	0.005	0.999068216930253	2.35765845442407e-05
0.01	1e-05	0.272727272727273	3	0.005	0.99906821693025	7.80012286303426e-05
0.119888888888889	1e-05	0.272727272727273	1	0.005	0.999551192904316	5.55946143115156e-06
0.119888888888889	1e-05	0.272727272727273	2	0.005	0.999551192904316	1.95079844684031e-06
0.119888888888889	1e-05	0.272727272727273	3	0.005	0.999551192904316	2.08484187688671e-06
0.229777777777778	1e-05	0.272727272727273	1	0.005	0.999614533690064	3.53321877472255e-07
0.229777777777778	1e-05	0.272727272727273	2	0.005	0.999614533690064	2.26244585256718e-06
0.229777777777778	1e-05	0.272727272727273	3	0.005	0.999614533690064	2.44509899649764e-06
0.339666666666667	1e-05	0.272727272727273	1	0.005	0.99980894736409	6.70263092377813e-08
0.339666666666667	1e-05	0.272727272727273	2	0.005	0.99980894736409	5.78695030672496e-07
0.339666666666667	1e-05	0.272727272727273	3	0.005	0.99980894736409	2.16124836074033e-06
0.449555555555556	1e-05	0.272727272727273	1	0.005	0.999325658511032	4.0766923022621e-07
0.449555555555556	1e-05	0.272727272727273	2	0.005	0.999325658511032	1.35660149717586e-06
0.449555555555556	1e-05	0.272727272727273	3	0.005	0.999325658511032	1.16076338057526e-06
0.559444444444444	1e-05	0.272727272727273	1	0.005	0.999361540963173	1.99479730777292e-06
0.559444444444444	1e-05	0.272727272727273	2	0.005	0.999361540963173	5.47748049887957e-07
0.559444444444444	1e-05	0.272727272727273	3	0.005	0.999361540963173	2.05508002431691e-07
0.669333333333333	1e-05	0.272727272727273	1	0.005	0.999838847479538	5.43277921730963e-07
0.669333333333333	1e-05	0.272727272727273	2	0.005	0.999838847479538	8.98707594828505e-07
0.669333333333333	1e-05	0.272727272727273	3	0.005	0.999838847479538	1.15516877868436e-06
0.779222222222222	1e-05	0.272727272727273	1	0.005	0.999684471714396	4.4803737674698e-07
0.779222222222222	1e-05	0.272727272727273	2	0.005	0.999684471714396	3.80937406806443e-07
0.779222222222222	1e-05	0.272727272727273	3	0.005	0.999684471714396	5.44371109742432e-07
0.889111111111111	1e-05	0.272727272727273	1	0.005	0.99953957076896	1.31516224600125e-06
0.889111111111111	1e-05	0.272727272727273	2	0.005	0.99953957076896	9.06141020755469e-07
0.889111111111111	1e-05	0.272727272727273	3	0.005	0.99953957076896	1.9866844607101e-07
0.999	1e-05	0.272727272727273	1	0.005	0.999006826760198	1.28413207152716e-06
0.999	1e-05	0.272727272727273	2	0.005	0.999006826760198	1.87581594420257e-06
0.999	1e-05	0.272727272727273	3	0.005	0.999006826760198	1.70722706864816e-07
0.01	1e-05	0.282828282828283	1	0.005	0.999068216930254	1.46226309190445e-05
0.01	1e-05	0.282828282828283	2	0.005	0.999068216930248	1.84272301216579e-05
0.01	1e-05	0.282828282828283	3	0.005	0.99906821693025	0.000144055785675469
0.119888888888889	1e-05	0.282828282828283	1	0.005	0.999551192904316	6.1973319724011e-07
0.119888888888889	1e-05	0.282828282828283	2	0.005	0.999551192904316	3.80249289544098e-07
0.119888888888889	1e-05	0.282828282828283	3	0.005	0.999551192904316	4.79324367525866e-06
0.229777777777778	1e-05	0.282828282828283	1	0.005	0.999614533690064	1.62936641366098e-06
0.229777777777778	1e-05	0.282828282828283	2	0.005	0.999614533690064	9.60183364143042e-07
0.229777777777778	1e-05	0.282828282828283	3	0.005	0.999614533690064	1.12307691946476e-06
0.339666666666667	1e-05	0.282828282828283	1	0.005	0.99980894736409	1.46422465425903e-06
0.339666666666667	1e-05	0.282828282828283	2	0.005	0.99980894736409	5.62914092714993e-07
0.339666666666667	1e-05	0.282828282828283	3	0.005	0.99980894736409	4.73106097815489e-07
0.449555555555556	1e-05	0.282828282828283	1	0.005	0.999325658511032	5.8764758245575e-07
0.449555555555556	1e-05	0.282828282828283	2	0.005	0.999325658511032	3.39258832134228e-07
0.449555555555556	1e-05	0.282828282828283	3	0.005	0.999325658511032	9.96235167317853e-07
0.559444444444444	1e-05	0.282828282828283	1	0.005	0.999361540963173	3.94784089714664e-07
0.559444444444444	1e-05	0.282828282828283	2	0.005	0.999361540963173	1.32282689582112e-06
0.559444444444444	1e-05	0.282828282828283	3	0.005	0.999361540963173	3.23783950625188e-07
0.669333333333333	1e-05	0.282828282828283	1	0.005	0.999838847479538	6.02401052570436e-07
0.669333333333333	1e-05	0.282828282828283	2	0.005	0.999838847479538	3.23866215676917e-07
0.669333333333333	1e-05	0.282828282828283	3	0.005	0.999838847479538	3.8745472300846e-07
0.779222222222222	1e-05	0.282828282828283	1	0.005	0.999684471714396	1.42369067859545e-06
0.779222222222222	1e-05	0.282828282828283	2	0.005	0.999684471714396	1.77492851817131e-07
0.779222222222222	1e-05	0.282828282828283	3	0.005	0.999684471714396	7.6062565762134e-07
0.889111111111111	1e-05	0.282828282828283	1	0.005	0.99953957076896	8.78780380465607e-07
0.889111111111111	1e-05	0.282828282828283	2	0.005	0.99953957076896	2.13658279957317e-07
0.889111111111111	1e-05	0.282828282828283	3	0.005	0.99953957076896	1.18085550342952e-06
0.999	1e-05	0.282828282828283	1	0.005	0.99900682676022	3.69516221146809e-07
0.999	1e-05	0.282828282828283	2	0.005	0.99900682676022	2.50681105021304e-07
0.999	1e-05	0.282828282828283	3	0.005	0.999006826760224	1.49344109002954e-06
0.01	1e-05	0.292929292929293	1	0.005	0.999068216930254	2.89092442716815e-05
0.01	1e-05	0.292929292929293	2	0.005	0.99906821693025	2.48923229095425e-05
0.01	1e-05	0.292929292929293	3	0.005	0.999068216930253	1.21731516992375e-05
0.119888888888889	1e-05	0.292929292929293	1	0.005	0.999551192904316	1.85382204297908e-07
0.119888888888889	1e-05	0.292929292929293	2	0.005	0.999551192904316	6.47766401392358e-06
0.119888888888889	1e-05	0.292929292929293	3	0.005	0.999551192904316	5.58622956453831e-06
0.229777777777778	1e-05	0.292929292929293	1	0.005	0.999614533690064	6.17017917452495e-07
0.229777777777778	1e-05	0.292929292929293	2	0.005	0.999614533690064	1.0343883603518e-06
0.229777777777778	1e-05	0.292929292929293	3	0.005	0.999614533690064	4.38950558055142e-07
0.339666666666667	1e-05	0.292929292929293	1	0.005	0.99980894736409	7.85607406600261e-07
0.339666666666667	1e-05	0.292929292929293	2	0.005	0.99980894736409	3.0299586963719e-06
0.339666666666667	1e-05	0.292929292929293	3	0.005	0.99980894736409	2.07210337020236e-06
0.449555555555556	1e-05	0.292929292929293	1	0.005	0.999325658511032	6.52697170260911e-07
0.449555555555556	1e-05	0.292929292929293	2	0.005	0.999325658511032	1.2144107860281e-06
0.449555555555556	1e-05	0.292929292929293	3	0.005	0.999325658511032	8.9174747417966e-07
0.559444444444444	1e-05	0.292929292929293	1	0.005	0.999361540963173	6.64838136694656e-07
0.559444444444444	1e-05	0.292929292929293	2	0.005	0.999361540963173	1.41970750450607e-06
0.559444444444444	1e-05	0.292929292929293	3	0.005	0.999361540963173	9.59501862671706e-07
0.669333333333333	1e-05	0.292929292929293	1	0.005	0.999838847479538	7.92387320186832e-07
0.669333333333333	1e-05	0.292929292929293	2	0.005	0.999838847479538	1.13870166884061e-06
0.669333333333333	1e-05	0.292929292929293	3	0.005	0.999838847479538	3.04467470615769e-07
0.779222222222222	1e-05	0.292929292929293	1	0.005	0.999684471714396	1.67993512968415e-06
0.779222222222222	1e-05	0.292929292929293	2	0.005	0.999684471714396	1.54465961699023e-07
0.779222222222222	1e-05	0.292929292929293	3	0.005	0.999684471714396	2.76905432429977e-07
0.889111111111111	1e-05	0.292929292929293	1	0.005	0.99953957076896	3.51315255543733e-07
0.889111111111111	1e-05	0.292929292929293	2	0.005	0.99953957076896	9.98808064806447e-07
0.889111111111111	1e-05	0.292929292929293	3	0.005	0.99953957076896	4.95677475933218e-07
0.999	1e-05	0.292929292929293	1	0.005	0.999006826760209	4.05650055180303e-07
0.999	1e-05	0.292929292929293	2	0.005	0.999006826760209	6.04614503301736e-07
0.999	1e-05	0.292929292929293	3	0.005	0.999006826760217	1.24662023571418e-06
0.01	1e-05	0.303030303030303	1	0.005	0.999068216930252	4.70421588588168e-06
0.01	1e-05	0.303030303030303	2	0.005	0.99906821693025	3.59953089226579e-05
0.01	1e-05	0.303030303030303	3	0.005	0.999068216930252	4.71091630453332e-05
0.119888888888889	1e-05	0.303030303030303	1	0.005	0.999551192904316	1.94696390371214e-06
0.119888888888889	1e-05	0.303030303030303	2	0.005	0.999551192904316	3.5521005378548e-06
0.119888888888889	1e-05	0.303030303030303	3	0.005	0.999551192904316	1.73810384112859e-06
0.229777777777778	1e-05	0.303030303030303	1	0.005	0.999614533690064	1.00341090040974e-05
0.229777777777778	1e-05	0.303030303030303	2	0.005	0.999614533690064	8.05312481388126e-07
0.229777777777778	1e-05	0.303030303030303	3	0.005	0.999614533690064	4.00797470885184e-06
0.339666666666667	1e-05	0.303030303030303	1	0.005	0.99980894736409	2.71729213900191e-06
0.339666666666667	1e-05	0.303030303030303	2	0.005	0.99980894736409	6.05321656398328e-07
0.339666666666667	1e-05	0.303030303030303	3	0.005	0.99980894736409	1.27332684492651e-06
0.449555555555556	1e-05	0.303030303030303	1	0.005	0.999325658511032	1.15499913598286e-06
0.449555555555556	1e-05	0.303030303030303	2	0.005	0.999325658511032	1.26231772976289e-06
0.449555555555556	1e-05	0.303030303030303	3	0.005	0.999325658511032	3.78690993001138e-06
0.559444444444444	1e-05	0.303030303030303	1	0.005	0.999361540963173	9.41804769712009e-07
0.559444444444444	1e-05	0.303030303030303	2	0.005	0.999361540963173	4.784357130011e-07
0.559444444444444	1e-05	0.303030303030303	3	0.005	0.999361540963173	6.95851664765034e-07
0.669333333333333	1e-05	0.303030303030303	1	0.005	0.999838847479538	7.69688436003173e-07
0.669333333333333	1e-05	0.303030303030303	2	0.005	0.999838847479538	6.59237352862e-07
0.669333333333333	1e-05	0.303030303030303	3	0.005	0.999838847479538	9.8789701681499e-07
0.779222222222222	1e-05	0.303030303030303	1	0.005	0.999684471714396	1.37024857860179e-06
0.779222222222222	1e-05	0.303030303030303	2	0.005	0.999684471714396	1.79798078158152e-07
0.779222222222222	1e-05	0.303030303030303	3	0.005	0.999684471714396	1.41505795622686e-06
0.889111111111111	1e-05	0.303030303030303	1	0.005	0.99953957076896	1.00001453487728e-06
0.889111111111111	1e-05	0.303030303030303	2	0.005	0.99953957076896	7.34327072002797e-08
0.889111111111111	1e-05	0.303030303030303	3	0.005	0.99953957076896	4.65742818482724e-07
0.999	1e-05	0.303030303030303	1	0.005	0.999006826760205	1.09912157363702e-06
0.999	1e-05	0.303030303030303	2	0.005	0.999006826760205	1.57491509176794e-07
0.999	1e-05	0.303030303030303	3	0.005	0.999006826760205	1.7095821374237e-06
0.01	1e-05	0.313131313131313	1	0.005	0.999068216930252	1.58737801600824e-05
0.01	1e-05	0.313131313131313	2	0.005	0.999068216930252	1.04810657132661e-05
0.01	1e-05	0.313131313131313	3	0.005	0.999068216930253	3.06410993952712e-05
0.119888888888889	1e-05	0.313131313131313	1	0.005	0.999551192904316	4.91430164644499e-06
0.119888888888889	1e-05	0.313131313131313	2	0.005	0.999551192904316	5.5360730279011e-08
0.119888888888889	1e-05	0.313131313131313	3	0.005	0.999551192904316	5.32947978764028e-07
0.229777777777778	1e-05	0.313131313131313	1	0.005	0.999614533690064	2.11398875857359e-07
0.229777777777778	1e-05	0.313131313131313	2	0.005	0.999614533690064	7.96342601314615e-07
0.229777777777778	1e-05	0.313131313131313	3	0.005	0.999614533690064	1.21780378610809e-06
0.339666666666667	1e-05	0.313131313131313	1	0.005	0.99980894736409	2.39273049966206e-06
0.339666666666667	1e-05	0.313131313131313	2	0.005	0.99980894736409	2.85076378021369e-07
0.339666666666667	1e-05	0.313131313131313	3	0.005	0.99980894736409	5.86614007324729e-07
0.449555555555556	1e-05	0.313131313131313	1	0.005	0.999325658511032	3.62935458825134e-07
0.449555555555556	1e-05	0.313131313131313	2	0.005	0.999325658511032	5.21790218783398e-07
0.449555555555556	1e-05	0.313131313131313	3	0.005	0.999325658511032	1.45583853511085e-06
0.559444444444444	1e-05	0.313131313131313	1	0.005	0.999361540963173	2.96205867413284e-06
0.559444444444444	1e-05	0.313131313131313	2	0.005	0.999361540963173	4.39643612383342e-06
0.559444444444444	1e-05	0.313131313131313	3	0.005	0.999361540963173	1.30956349501997e-06
0.669333333333333	1e-05	0.313131313131313	1	0.005	0.999838847479538	8.18122303936484e-07
0.669333333333333	1e-05	0.313131313131313	2	0.005	0.999838847479538	3.11802196218511e-07
0.669333333333333	1e-05	0.313131313131313	3	0.005	0.999838847479538	7.78645372733664e-07
0.779222222222222	1e-05	0.313131313131313	1	0.005	0.999684471714396	1.46466608063238e-06
0.779222222222222	1e-05	0.313131313131313	2	0.005	0.999684471714396	8.67904831225026e-07
0.779222222222222	1e-05	0.313131313131313	3	0.005	0.999684471714396	3.90864327867021e-07
0.889111111111111	1e-05	0.313131313131313	1	0.005	0.99953957076896	1.28554923590996e-07
0.889111111111111	1e-05	0.313131313131313	2	0.005	0.99953957076896	1.89606890017785e-06
0.889111111111111	1e-05	0.313131313131313	3	0.005	0.99953957076896	3.00229960596116e-07
0.999	1e-05	0.313131313131313	1	0.005	0.999006826760216	1.61736094014516e-07
0.999	1e-05	0.313131313131313	2	0.005	0.999006826760216	8.67116091642904e-07
0.999	1e-05	0.313131313131313	3	0.005	0.999006826760216	2.77387047820509e-07
0.01	1e-05	0.323232323232323	1	0.005	0.999068216930252	3.7932007003231e-05
0.01	1e-05	0.323232323232323	2	0.005	0.99906821693025	8.76147490365266e-06
0.01	1e-05	0.323232323232323	3	0.005	0.999068216930252	1.48677797069355e-05
0.119888888888889	1e-05	0.323232323232323	1	0.005	0.999551192904316	5.22573255557876e-06
0.119888888888889	1e-05	0.323232323232323	2	0.005	0.999551192904316	2.90721979841082e-06
0.119888888888889	1e-05	0.323232323232323	3	0.005	0.999551192904316	2.06050158103522e-07
0.229777777777778	1e-05	0.323232323232323	1	0.005	0.999614533690064	3.49359632835185e-06
0.229777777777778	1e-05	0.323232323232323	2	0.005	0.999614533690064	1.66604612543814e-06
0.229777777777778	1e-05	0.323232323232323	3	0.005	0.999614533690064	3.71210459768496e-06
0.339666666666667	1e-05	0.323232323232323	1	0.005	0.99980894736409	2.59306930279521e-07
0.339666666666667	1e-05	0.323232323232323	2	0.005	0.99980894736409	2.03476042543379e-06
0.339666666666667	1e-05	0.323232323232323	3	0.005	0.99980894736409	1.17669584478417e-06
0.449555555555556	1e-05	0.323232323232323	1	0.005	0.999325658511032	5.60782565239843e-07
0.449555555555556	1e-05	0.323232323232323	2	0.005	0.999325658511032	4.27903551245613e-06
0.449555555555556	1e-05	0.323232323232323	3	0.005	0.999325658511032	1.94218165070635e-06
0.559444444444444	1e-05	0.323232323232323	1	0.005	0.999361540963173	1.76398518630058e-06
0.559444444444444	1e-05	0.323232323232323	2	0.005	0.999361540963173	6.15643896701612e-07
0.559444444444444	1e-05	0.323232323232323	3	0.005	0.999361540963173	3.64056668188648e-07
0.669333333333333	1e-05	0.323232323232323	1	0.005	0.999838847479538	2.88646256653033e-07
0.669333333333333	1e-05	0.323232323232323	2	0.005	0.999838847479538	3.55850381627208e-07
0.669333333333333	1e-05	0.323232323232323	3	0.005	0.999838847479538	7.71674217438818e-07
0.779222222222222	1e-05	0.323232323232323	1	0.005	0.999684471714396	1.40366054442537e-06
0.779222222222222	1e-05	0.323232323232323	2	0.005	0.999684471714396	1.26710687408236e-06
0.779222222222222	1e-05	0.323232323232323	3	0.005	0.999684471714396	1.34561124261366e-07
0.889111111111111	1e-05	0.323232323232323	1	0.005	0.99953957076896	1.5178148562519e-06
0.889111111111111	1e-05	0.323232323232323	2	0.005	0.99953957076896	1.42513544055975e-06
0.889111111111111	1e-05	0.323232323232323	3	0.005	0.99953957076896	8.10217099624558e-07
0.999	1e-05	0.323232323232323	1	0.005	0.99900682676022	4.82077636764254e-07
0.999	1e-05	0.323232323232323	2	0.005	0.999006826760222	8.68920573089979e-07
0.999	1e-05	0.323232323232323	3	0.005	0.99900682676022	2.85971570302337e-07
0.01	1e-05	0.333333333333333	1	0.005	0.999068216930251	4.89315480645338e-05
0.01	1e-05	0.333333333333333	2	0.005	0.999068216930253	1.39472368406966e-05
0.01	1e-05	0.333333333333333	3	0.005	0.999068216930251	8.14574307192743e-05
0.119888888888889	1e-05	0.333333333333333	1	0.005	0.999551192904316	2.05232224757649e-07
0.119888888888889	1e-05	0.333333333333333	2	0.005	0.999551192904316	6.59156416361355e-06
0.119888888888889	1e-05	0.333333333333333	3	0.005	0.999551192904316	1.24869990132708e-06
0.229777777777778	1e-05	0.333333333333333	1	0.005	0.999614533690064	4.6479525153332e-07
0.229777777777778	1e-05	0.333333333333333	2	0.005	0.999614533690064	1.41681123834502e-06
0.229777777777778	1e-05	0.333333333333333	3	0.005	0.999614533690064	2.75636222978015e-06
0.339666666666667	1e-05	0.333333333333333	1	0.005	0.99980894736409	8.41331454601544e-07
0.339666666666667	1e-05	0.333333333333333	2	0.005	0.99980894736409	9.59966510962588e-08
0.339666666666667	1e-05	0.333333333333333	3	0.005	0.99980894736409	1.76090304564126e-06
0.449555555555556	1e-05	0.333333333333333	1	0.005	0.999325658511032	1.79726565110316e-06
0.449555555555556	1e-05	0.333333333333333	2	0.005	0.999325658511032	1.23942666362221e-06
0.449555555555556	1e-05	0.333333333333333	3	0.005	0.999325658511032	9.52849832377071e-07
0.559444444444444	1e-05	0.333333333333333	1	0.005	0.999361540963173	3.22234276576359e-06
0.559444444444444	1e-05	0.333333333333333	2	0.005	0.999361540963173	3.76624228064347e-07
0.559444444444444	1e-05	0.333333333333333	3	0.005	0.999361540963173	1.10378165925338e-06
0.669333333333333	1e-05	0.333333333333333	1	0.005	0.999838847479538	2.47513063220002e-07
0.669333333333333	1e-05	0.333333333333333	2	0.005	0.999838847479538	4.04554685265817e-07
0.669333333333333	1e-05	0.333333333333333	3	0.005	0.999838847479538	2.60243726642952e-07
0.779222222222222	1e-05	0.333333333333333	1	0.005	0.999684471714396	1.23694655518736e-06
0.779222222222222	1e-05	0.333333333333333	2	0.005	0.999684471714396	3.97286252796085e-07
0.779222222222222	1e-05	0.333333333333333	3	0.005	0.999684471714396	9.56268402802152e-07
0.889111111111111	1e-05	0.333333333333333	1	0.005	0.99953957076896	3.60426108964287e-07
0.889111111111111	1e-05	0.333333333333333	2	0.005	0.99953957076896	2.47732438495336e-07
0.889111111111111	1e-05	0.333333333333333	3	0.005	0.99953957076896	3.93725466317768e-07
0.999	1e-05	0.333333333333333	1	0.005	0.999006826760224	2.37126708101809e-07
0.999	1e-05	0.333333333333333	2	0.005	0.999006826760212	6.63108255207465e-07
0.999	1e-05	0.333333333333333	3	0.005	0.999006826760224	2.33050338392997e-07
0.01	1e-05	0.343434343434343	1	0.005	0.999068216930248	7.12679986918476e-05
0.01	1e-05	0.343434343434343	2	0.005	0.999068216930251	7.61864328610428e-06
0.01	1e-05	0.343434343434343	3	0.005	0.999068216930253	3.47384423540768e-06
0.119888888888889	1e-05	0.343434343434343	1	0.005	0.999551192904316	2.55292824603928e-06
0.119888888888889	1e-05	0.343434343434343	2	0.005	0.999551192904316	9.92406691139225e-07
0.119888888888889	1e-05	0.343434343434343	3	0.005	0.999551192904316	1.04209954793796e-06
0.229777777777778	1e-05	0.343434343434343	1	0.005	0.999614533690064	2.07338523713934e-06
0.229777777777778	1e-05	0.343434343434343	2	0.005	0.999614533690064	1.40871333396586e-06
0.229777777777778	1e-05	0.343434343434343	3	0.005	0.999614533690064	7.17860275507897e-07
0.339666666666667	1e-05	0.343434343434343	1	0.005	0.99980894736409	1.67731758354045e-06
0.339666666666667	1e-05	0.343434343434343	2	0.005	0.99980894736409	1.53051760521287e-07
0.339666666666667	1e-05	0.343434343434343	3	0.005	0.99980894736409	2.35140635453688e-06
0.449555555555556	1e-05	0.343434343434343	1	0.005	0.999325658511032	7.46642606322655e-07
0.449555555555556	1e-05	0.343434343434343	2	0.005	0.999325658511032	1.08240970270516e-06
0.449555555555556	1e-05	0.343434343434343	3	0.005	0.999325658511032	1.78057067303673e-06
0.559444444444444	1e-05	0.343434343434343	1	0.005	0.999361540963173	2.95550809403593e-07
0.559444444444444	1e-05	0.343434343434343	2	0.005	0.999361540963173	1.78658807768961e-06
0.559444444444444	1e-05	0.343434343434343	3	0.005	0.999361540963173	3.34348765783138e-06
0.669333333333333	1e-05	0.343434343434343	1	0.005	0.999838847479538	7.41859875234009e-07
0.669333333333333	1e-05	0.343434343434343	2	0.005	0.999838847479538	1.3602621546526e-06
0.669333333333333	1e-05	0.343434343434343	3	0.005	0.999838847479538	1.59195983363527e-06
0.779222222222222	1e-05	0.343434343434343	1	0.005	0.999684471714396	8.94317362984933e-07
0.779222222222222	1e-05	0.343434343434343	2	0.005	0.999684471714396	2.9111767319092e-07
0.779222222222222	1e-05	0.343434343434343	3	0.005	0.999684471714396	1.55844201179735e-06
0.889111111111111	1e-05	0.343434343434343	1	0.005	0.99953957076896	6.21734750761621e-07
0.889111111111111	1e-05	0.343434343434343	2	0.005	0.99953957076896	1.11981385040528e-07
0.889111111111111	1e-05	0.343434343434343	3	0.005	0.99953957076896	1.73793249323467e-07
0.999	1e-05	0.343434343434343	1	0.005	0.999006826760228	5.79918263215159e-07
0.999	1e-05	0.343434343434343	2	0.005	0.999006826760228	1.70857362839804e-06
0.999	1e-05	0.343434343434343	3	0.005	0.999006826760228	6.47998746267104e-07
0.01	1e-05	0.353535353535354	1	0.005	0.999068216930252	2.66619614361641e-05
0.01	1e-05	0.353535353535354	2	0.005	0.999068216930253	3.11337148914921e-05
0.01	1e-05	0.353535353535354	3	0.005	0.999068216930251	0.000132433126698046
0.119888888888889	1e-05	0.353535353535354	1	0.005	0.999551192904316	5.22680447162779e-06
0.119888888888889	1e-05	0.353535353535354	2	0.005	0.999551192904316	1.05106031512127e-05
0.119888888888889	1e-05	0.353535353535354	3	0.005	0.999551192904316	5.22075769251246e-06
0.229777777777778	1e-05	0.353535353535354	1	0.005	0.999614533690064	1.22319210990899e-06
0.229777777777778	1e-05	0.353535353535354	2	0.005	0.999614533690064	1.21023413882105e-05
0.229777777777778	1e-05	0.353535353535354	3	0.005	0.999614533690064	6.64349233855314e-07
0.339666666666667	1e-05	0.353535353535354	1	0.005	0.99980894736409	1.61770532256107e-07
0.339666666666667	1e-05	0.353535353535354	2	0.005	0.99980894736409	5.65802763582633e-07
0.339666666666667	1e-05	0.353535353535354	3	0.005	0.99980894736409	4.89440055183426e-07
0.449555555555556	1e-05	0.353535353535354	1	0.005	0.999325658511032	1.48808085933178e-06
0.449555555555556	1e-05	0.353535353535354	2	0.005	0.999325658511032	1.04356044135204e-06
0.449555555555556	1e-05	0.353535353535354	3	0.005	0.999325658511032	1.45485320253194e-06
0.559444444444444	1e-05	0.353535353535354	1	0.005	0.999361540963173	1.40952568022268e-06
0.559444444444444	1e-05	0.353535353535354	2	0.005	0.999361540963173	4.55328205819796e-08
0.559444444444444	1e-05	0.353535353535354	3	0.005	0.999361540963173	1.6050675543269e-06
0.669333333333333	1e-05	0.353535353535354	1	0.005	0.999838847479538	3.36776197719157e-07
0.669333333333333	1e-05	0.353535353535354	2	0.005	0.999838847479538	1.01866469484203e-06
0.669333333333333	1e-05	0.353535353535354	3	0.005	0.999838847479538	3.82970752512278e-07
0.779222222222222	1e-05	0.353535353535354	1	0.005	0.999684471714396	3.09618046881542e-07
0.779222222222222	1e-05	0.353535353535354	2	0.005	0.999684471714396	1.41104998355015e-06
0.779222222222222	1e-05	0.353535353535354	3	0.005	0.999684471714396	1.72666010367639e-06
0.889111111111111	1e-05	0.353535353535354	1	0.005	0.99953957076896	2.0718452058225e-07
0.889111111111111	1e-05	0.353535353535354	2	0.005	0.99953957076896	1.31976485207021e-06
0.889111111111111	1e-05	0.353535353535354	3	0.005	0.99953957076896	1.44328467608423e-06
0.999	1e-05	0.353535353535354	1	0.005	0.999006826760213	2.07102108988915e-07
0.999	1e-05	0.353535353535354	2	0.005	0.999006826760211	3.48864382304408e-07
0.999	1e-05	0.353535353535354	3	0.005	0.999006826760213	4.20106131471585e-07
0.01	1e-05	0.363636363636364	1	0.005	0.999068216930253	1.82976791200144e-05
0.01	1e-05	0.363636363636364	2	0.005	0.999068216930248	7.53884395032066e-05
0.01	1e-05	0.363636363636364	3	0.005	0.999068216930252	3.24625610152108e-05
0.119888888888889	1e-05	0.363636363636364	1	0.005	0.999551192904316	1.06259189379249e-06
0.119888888888889	1e-05	0.363636363636364	2	0.005	0.999551192904316	4.27821304922675e-06
0.119888888888889	1e-05	0.363636363636364	3	0.005	0.999551192904316	7.29374917293219e-07
0.229777777777778	1e-05	0.363636363636364	1	0.005	0.999614533690064	1.29955219074361e-06
0.229777777777778	1e-05	0.363636363636364	2	0.005	0.999614533690064	6.46690710408067e-07
0.229777777777778	1e-05	0.363636363636364	3	0.005	0.999614533690064	4.95360374334549e-07
0.339666666666667	1e-05	0.363636363636364	1	0.005	0.99980894736409	1.91779957365339e-07
0.339666666666667	1e-05	0.363636363636364	2	0.005	0.99980894736409	1.94398001323945e-06
0.339666666666667	1e-05	0.363636363636364	3	0.005	0.99980894736409	9.66827695107233e-07
0.449555555555556	1e-05	0.363636363636364	1	0.005	0.999325658511032	1.27592242282834e-06
0.449555555555556	1e-05	0.363636363636364	2	0.005	0.999325658511032	7.31066506307292e-07
0.449555555555556	1e-05	0.363636363636364	3	0.005	0.999325658511032	1.09185863576562e-06
0.559444444444444	1e-05	0.363636363636364	1	0.005	0.999361540963173	1.01654442850967e-07
0.559444444444444	1e-05	0.363636363636364	2	0.005	0.999361540963173	5.15677913897019e-07
0.559444444444444	1e-05	0.363636363636364	3	0.005	0.999361540963173	3.65179074767367e-07
0.669333333333333	1e-05	0.363636363636364	1	0.005	0.999838847479538	7.17030592352435e-07
0.669333333333333	1e-05	0.363636363636364	2	0.005	0.999838847479538	1.39587964398099e-06
0.669333333333333	1e-05	0.363636363636364	3	0.005	0.999838847479538	1.59244118730641e-07
0.779222222222222	1e-05	0.363636363636364	1	0.005	0.999684471714396	7.92181249365536e-08
0.779222222222222	1e-05	0.363636363636364	2	0.005	0.999684471714396	1.93371521816126e-06
0.779222222222222	1e-05	0.363636363636364	3	0.005	0.999684471714396	7.36265359754484e-08
0.889111111111111	1e-05	0.363636363636364	1	0.005	0.99953957076896	5.01330518550459e-07
0.889111111111111	1e-05	0.363636363636364	2	0.005	0.99953957076896	4.60309483389625e-07
0.889111111111111	1e-05	0.363636363636364	3	0.005	0.99953957076896	3.99250976553566e-07
0.999	1e-05	0.363636363636364	1	0.005	0.999006826760211	1.02750760931439e-06
0.999	1e-05	0.363636363636364	2	0.005	0.999006826760226	1.64742689670564e-07
0.999	1e-05	0.363636363636364	3	0.005	0.999006826760226	1.00102197413065e-06
0.01	1e-05	0.373737373737374	1	0.005	0.999068216930251	2.10860543934447e-05
0.01	1e-05	0.373737373737374	2	0.005	0.99906821693025	0.000213249306408774
0.01	1e-05	0.373737373737374	3	0.005	0.99906821693025	7.25366655236265e-06
0.119888888888889	1e-05	0.373737373737374	1	0.005	0.999551192904316	1.22871871345205e-07
0.119888888888889	1e-05	0.373737373737374	2	0.005	0.999551192904316	7.22578637108273e-06
0.119888888888889	1e-05	0.373737373737374	3	0.005	0.999551192904316	3.89414445982983e-06
0.229777777777778	1e-05	0.373737373737374	1	0.005	0.999614533690064	2.31353908948928e-06
0.229777777777778	1e-05	0.373737373737374	2	0.005	0.999614533690064	1.44030076956759e-06
0.229777777777778	1e-05	0.373737373737374	3	0.005	0.999614533690064	5.34261186504921e-06
0.339666666666667	1e-05	0.373737373737374	1	0.005	0.99980894736409	1.32566616798187e-06
0.339666666666667	1e-05	0.373737373737374	2	0.005	0.99980894736409	7.67456520938759e-07
0.339666666666667	1e-05	0.373737373737374	3	0.005	0.99980894736409	3.49315608358885e-08
0.449555555555556	1e-05	0.373737373737374	1	0.005	0.999325658511032	2.71721727541208e-07
0.449555555555556	1e-05	0.373737373737374	2	0.005	0.999325658511032	1.47322987034506e-07
0.449555555555556	1e-05	0.373737373737374	3	0.005	0.999325658511032	8.9959153561485e-07
0.559444444444444	1e-05	0.373737373737374	1	0.005	0.999361540963173	3.30758849389859e-07
0.559444444444444	1e-05	0.373737373737374	2	0.005	0.999361540963173	1.67114329316392e-07
0.559444444444444	1e-05	0.373737373737374	3	0.005	0.999361540963173	2.07488594810452e-07
0.669333333333333	1e-05	0.373737373737374	1	0.005	0.999838847479538	2.08523824695418e-07
0.669333333333333	1e-05	0.373737373737374	2	0.005	0.999838847479538	1.22111796615656e-06
0.669333333333333	1e-05	0.373737373737374	3	0.005	0.999838847479538	1.79838198493363e-06
0.779222222222222	1e-05	0.373737373737374	1	0.005	0.999684471714396	1.29462241606391e-06
0.779222222222222	1e-05	0.373737373737374	2	0.005	0.999684471714396	2.69052521285432e-07
0.779222222222222	1e-05	0.373737373737374	3	0.005	0.999684471714396	1.08173541088405e-06
0.889111111111111	1e-05	0.373737373737374	1	0.005	0.99953957076896	3.86766359827679e-07
0.889111111111111	1e-05	0.373737373737374	2	0.005	0.99953957076896	1.16107584873963e-06
0.889111111111111	1e-05	0.373737373737374	3	0.005	0.99953957076896	6.99751978534638e-07
0.999	1e-05	0.373737373737374	1	0.005	0.999006826760205	6.87969437943738e-07
0.999	1e-05	0.373737373737374	2	0.005	0.999006826760205	3.78647396780043e-07
0.999	1e-05	0.373737373737374	3	0.005	0.999006826760205	1.62637584046239e-06
0.01	1e-05	0.383838383838384	1	0.005	0.99906821693025	5.300886522267e-05
0.01	1e-05	0.383838383838384	2	0.005	0.999068216930252	1.78100817369523e-05
0.01	1e-05	0.383838383838384	3	0.005	0.99906821693025	2.00727008991076e-05
0.119888888888889	1e-05	0.383838383838384	1	0.005	0.999551192904316	3.91916107450857e-06
0.119888888888889	1e-05	0.383838383838384	2	0.005	0.999551192904316	2.50071024920085e-06
0.119888888888889	1e-05	0.383838383838384	3	0.005	0.999551192904316	9.31759136487567e-07
0.229777777777778	1e-05	0.383838383838384	1	0.005	0.999614533690064	1.62974636036832e-06
0.229777777777778	1e-05	0.383838383838384	2	0.005	0.999614533690064	5.47835736905899e-07
0.229777777777778	1e-05	0.383838383838384	3	0.005	0.999614533690064	3.39211608478799e-07
0.339666666666667	1e-05	0.383838383838384	1	0.005	0.99980894736409	5.86464540909521e-07
0.339666666666667	1e-05	0.383838383838384	2	0.005	0.99980894736409	7.90304853209254e-07
0.339666666666667	1e-05	0.383838383838384	3	0.005	0.99980894736409	9.54270722962423e-07
0.449555555555556	1e-05	0.383838383838384	1	0.005	0.999325658511032	7.50857155306652e-07
0.449555555555556	1e-05	0.383838383838384	2	0.005	0.999325658511032	5.73671247641964e-06
0.449555555555556	1e-05	0.383838383838384	3	0.005	0.999325658511032	1.27079697733822e-06
0.559444444444444	1e-05	0.383838383838384	1	0.005	0.999361540963173	2.30948295356058e-07
0.559444444444444	1e-05	0.383838383838384	2	0.005	0.999361540963173	6.12142774320938e-07
0.559444444444444	1e-05	0.383838383838384	3	0.005	0.999361540963173	5.9492027135025e-07
0.669333333333333	1e-05	0.383838383838384	1	0.005	0.999838847479538	4.30768904228662e-07
0.669333333333333	1e-05	0.383838383838384	2	0.005	0.999838847479538	3.67562666304762e-07
0.669333333333333	1e-05	0.383838383838384	3	0.005	0.999838847479538	6.27786223868016e-07
0.779222222222222	1e-05	0.383838383838384	1	0.005	0.999684471714396	3.7566609407163e-07
0.779222222222222	1e-05	0.383838383838384	2	0.005	0.999684471714396	2.47928011990432e-07
0.779222222222222	1e-05	0.383838383838384	3	0.005	0.999684471714396	5.09324262688903e-07
0.889111111111111	1e-05	0.383838383838384	1	0.005	0.99953957076896	3.098118273313e-07
0.889111111111111	1e-05	0.383838383838384	2	0.005	0.99953957076896	4.48643526418363e-07
0.889111111111111	1e-05	0.383838383838384	3	0.005	0.99953957076896	4.20786753593747e-07
0.999	1e-05	0.383838383838384	1	0.005	0.999006826760222	5.96743545222633e-07
0.999	1e-05	0.383838383838384	2	0.005	0.999006826760222	1.60914198113093e-06
0.999	1e-05	0.383838383838384	3	0.005	0.999006826760222	4.97429825944251e-07
0.01	1e-05	0.393939393939394	1	0.005	0.99906821693025	8.1050541170566e-06
0.01	1e-05	0.393939393939394	2	0.005	0.99906821693025	5.41776012113899e-05
0.01	1e-05	0.393939393939394	3	0.005	0.999068216930252	3.03004108359535e-05
0.119888888888889	1e-05	0.393939393939394	1	0.005	0.999551192904316	9.60579171920873e-06
0.119888888888889	1e-05	0.393939393939394	2	0.005	0.999551192904316	4.72872743449464e-06
0.119888888888889	1e-05	0.393939393939394	3	0.005	0.999551192904316	3.68961571714689e-06
0.229777777777778	1e-05	0.393939393939394	1	0.005	0.999614533690064	1.06504909567656e-06
0.229777777777778	1e-05	0.393939393939394	2	0.005	0.999614533690064	1.18195350149339e-06
0.229777777777778	1e-05	0.393939393939394	3	0.005	0.999614533690064	1.58034991042595e-06
0.339666666666667	1e-05	0.393939393939394	1	0.005	0.99980894736409	1.90899288280069e-07
0.339666666666667	1e-05	0.393939393939394	2	0.005	0.99980894736409	1.12902287458675e-06
0.339666666666667	1e-05	0.393939393939394	3	0.005	0.99980894736409	1.19534699027726e-06
0.449555555555556	1e-05	0.393939393939394	1	0.005	0.999325658511032	9.70273840414934e-07
0.449555555555556	1e-05	0.393939393939394	2	0.005	0.999325658511032	3.04645406502182e-07
0.449555555555556	1e-05	0.393939393939394	3	0.005	0.999325658511032	5.86021893676972e-07
0.559444444444444	1e-05	0.393939393939394	1	0.005	0.999361540963173	7.28378073162811e-08
0.559444444444444	1e-05	0.393939393939394	2	0.005	0.999361540963173	7.03681335211102e-07
0.559444444444444	1e-05	0.393939393939394	3	0.005	0.999361540963173	2.91344288049188e-06
0.669333333333333	1e-05	0.393939393939394	1	0.005	0.999838847479538	2.33184007249704e-07
0.669333333333333	1e-05	0.393939393939394	2	0.005	0.999838847479538	2.37075349379629e-07
0.669333333333333	1e-05	0.393939393939394	3	0.005	0.999838847479538	5.7342362208901e-07
0.779222222222222	1e-05	0.393939393939394	1	0.005	0.999684471714396	2.98208920964495e-07
0.779222222222222	1e-05	0.393939393939394	2	0.005	0.999684471714396	7.39524171747155e-07
0.779222222222222	1e-05	0.393939393939394	3	0.005	0.999684471714396	5.32774659355319e-07
0.889111111111111	1e-05	0.393939393939394	1	0.005	0.99953957076896	1.20489311636329e-06
0.889111111111111	1e-05	0.393939393939394	2	0.005	0.99953957076896	6.12235261362963e-08
0.889111111111111	1e-05	0.393939393939394	3	0.005	0.99953957076896	2.38185334711537e-07
0.999	1e-05	0.393939393939394	1	0.005	0.999006826760218	8.76884252172183e-07
0.999	1e-05	0.393939393939394	2	0.005	0.999006826760218	4.61645741631817e-07
0.999	1e-05	0.393939393939394	3	0.005	0.999006826760218	3.69587531550358e-07
0.01	1e-05	0.404040404040404	1	0.005	0.999068216930252	7.56497121908873e-06
0.01	1e-05	0.404040404040404	2	0.005	0.999068216930252	4.55943391915676e-06
0.01	1e-05	0.404040404040404	3	0.005	0.99906821693025	8.80750354746203e-06
0.119888888888889	1e-05	0.404040404040404	1	0.005	0.999551192904316	4.55123185422465e-06
0.119888888888889	1e-05	0.404040404040404	2	0.005	0.999551192904316	2.01375616327227e-06
0.119888888888889	1e-05	0.404040404040404	3	0.005	0.999551192904316	2.92694076601548e-06
0.229777777777778	1e-05	0.404040404040404	1	0.005	0.999614533690064	6.22959590686652e-07
0.229777777777778	1e-05	0.404040404040404	2	0.005	0.999614533690064	1.24905189794019e-06
0.229777777777778	1e-05	0.404040404040404	3	0.005	0.999614533690064	3.60272188538639e-07
0.339666666666667	1e-05	0.404040404040404	1	0.005	0.99980894736409	1.01031726074397e-06
0.339666666666667	1e-05	0.404040404040404	2	0.005	0.99980894736409	1.51915134109599e-06
0.339666666666667	1e-05	0.404040404040404	3	0.005	0.99980894736409	5.23614076374958e-08
0.449555555555556	1e-05	0.404040404040404	1	0.005	0.999325658511032	1.31231910543271e-06
0.449555555555556	1e-05	0.404040404040404	2	0.005	0.999325658511032	8.02462609178896e-07
0.449555555555556	1e-05	0.404040404040404	3	0.005	0.999325658511032	1.56028637201642e-06
0.559444444444444	1e-05	0.404040404040404	1	0.005	0.999361540963173	2.06092206678907e-07
0.559444444444444	1e-05	0.404040404040404	2	0.005	0.999361540963173	1.33968804197281e-07
0.559444444444444	1e-05	0.404040404040404	3	0.005	0.999361540963173	6.31538490859049e-07
0.669333333333333	1e-05	0.404040404040404	1	0.005	0.999838847479538	2.51823004137655e-08
0.669333333333333	1e-05	0.404040404040404	2	0.005	0.999838847479538	1.27241606480126e-06
0.669333333333333	1e-05	0.404040404040404	3	0.005	0.999838847479538	1.71342555727247e-06
0.779222222222222	1e-05	0.404040404040404	1	0.005	0.999684471714396	1.47905234032272e-07
0.779222222222222	1e-05	0.404040404040404	2	0.005	0.999684471714396	6.74431329639074e-07
0.779222222222222	1e-05	0.404040404040404	3	0.005	0.999684471714396	1.50196714459273e-06
0.889111111111111	1e-05	0.404040404040404	1	0.005	0.99953957076896	9.44067928268957e-07
0.889111111111111	1e-05	0.404040404040404	2	0.005	0.99953957076896	9.59717497891578e-07
0.889111111111111	1e-05	0.404040404040404	3	0.005	0.99953957076896	3.11531970254688e-07
0.999	1e-05	0.404040404040404	1	0.005	0.999006826760222	3.76099157099716e-07
0.999	1e-05	0.404040404040404	2	0.005	0.999006826760222	9.36322059290679e-07
0.999	1e-05	0.404040404040404	3	0.005	0.999006826760222	5.71975191770762e-07
0.01	1e-05	0.414141414141414	1	0.005	0.999068216930252	7.94470852823944e-05
0.01	1e-05	0.414141414141414	2	0.005	0.999068216930253	3.99214074845896e-05
0.01	1e-05	0.414141414141414	3	0.005	0.999068216930252	3.48815105323773e-05
0.119888888888889	1e-05	0.414141414141414	1	0.005	0.999551192904316	3.03645546689461e-06
0.119888888888889	1e-05	0.414141414141414	2	0.005	0.999551192904316	2.77439547443123e-06
0.119888888888889	1e-05	0.414141414141414	3	0.005	0.999551192904316	1.87987294952215e-06
0.229777777777778	1e-05	0.414141414141414	1	0.005	0.999614533690064	7.41226849467286e-07
0.229777777777778	1e-05	0.414141414141414	2	0.005	0.999614533690064	4.71122369372849e-06
0.229777777777778	1e-05	0.414141414141414	3	0.005	0.999614533690064	1.17498320632747e-06
0.339666666666667	1e-05	0.414141414141414	1	0.005	0.99980894736409	3.47817051434711e-07
0.339666666666667	1e-05	0.414141414141414	2	0.005	0.99980894736409	8.59753162371944e-07
0.339666666666667	1e-05	0.414141414141414	3	0.005	0.99980894736409	1.67348988149868e-06
0.449555555555556	1e-05	0.414141414141414	1	0.005	0.999325658511032	4.57701248030025e-07
0.449555555555556	1e-05	0.414141414141414	2	0.005	0.999325658511032	2.69003247048624e-07
0.449555555555556	1e-05	0.414141414141414	3	0.005	0.999325658511032	1.86557481303568e-07
0.559444444444444	1e-05	0.414141414141414	1	0.005	0.999361540963173	4.30432300231851e-07
0.559444444444444	1e-05	0.414141414141414	2	0.005	0.999361540963173	4.60841967159355e-07
0.559444444444444	1e-05	0.414141414141414	3	0.005	0.999361540963173	4.43482453271364e-06
0.669333333333333	1e-05	0.414141414141414	1	0.005	0.999838847479538	7.52136435258112e-07
0.669333333333333	1e-05	0.414141414141414	2	0.005	0.999838847479538	1.44512357685148e-06
0.669333333333333	1e-05	0.414141414141414	3	0.005	0.999838847479538	4.65949128761644e-07
0.779222222222222	1e-05	0.414141414141414	1	0.005	0.999684471714396	1.49243450344994e-06
0.779222222222222	1e-05	0.414141414141414	2	0.005	0.999684471714396	9.9481669417187e-08
0.779222222222222	1e-05	0.414141414141414	3	0.005	0.999684471714396	9.66116811789538e-07
0.889111111111111	1e-05	0.414141414141414	1	0.005	0.99953957076896	1.15375401085019e-06
0.889111111111111	1e-05	0.414141414141414	2	0.005	0.99953957076896	8.80582980966498e-08
0.889111111111111	1e-05	0.414141414141414	3	0.005	0.99953957076896	1.35801195248528e-06
0.999	1e-05	0.414141414141414	1	0.005	0.999006826760214	1.98350272864426e-08
0.999	1e-05	0.414141414141414	2	0.005	0.999006826760214	7.19321869700254e-07
0.999	1e-05	0.414141414141414	3	0.005	0.999006826760214	4.77457521668762e-07
0.01	1e-05	0.424242424242424	1	0.005	0.999068216930251	4.13082364810686e-05
0.01	1e-05	0.424242424242424	2	0.005	0.999068216930252	0.000101946983968084
0.01	1e-05	0.424242424242424	3	0.005	0.999068216930251	3.70156781598421e-05
0.119888888888889	1e-05	0.424242424242424	1	0.005	0.999551192904316	1.22978602704532e-06
0.119888888888889	1e-05	0.424242424242424	2	0.005	0.999551192904316	5.06709894181385e-06
0.119888888888889	1e-05	0.424242424242424	3	0.005	0.999551192904316	8.67261269112718e-07
0.229777777777778	1e-05	0.424242424242424	1	0.005	0.999614533690064	1.41756720630218e-06
0.229777777777778	1e-05	0.424242424242424	2	0.005	0.999614533690064	9.30986198559745e-07
0.229777777777778	1e-05	0.424242424242424	3	0.005	0.999614533690064	2.91541265100902e-06
0.339666666666667	1e-05	0.424242424242424	1	0.005	0.99980894736409	1.11228368265416e-06
0.339666666666667	1e-05	0.424242424242424	2	0.005	0.99980894736409	3.3436355181661e-07
0.339666666666667	1e-05	0.424242424242424	3	0.005	0.99980894736409	8.59796769418353e-07
0.449555555555556	1e-05	0.424242424242424	1	0.005	0.999325658511032	3.64503739366966e-07
0.449555555555556	1e-05	0.424242424242424	2	0.005	0.999325658511032	1.77384850681178e-06
0.449555555555556	1e-05	0.424242424242424	3	0.005	0.999325658511032	1.14891654925196e-06
0.559444444444444	1e-05	0.424242424242424	1	0.005	0.999361540963173	1.17202306091425e-06
0.559444444444444	1e-05	0.424242424242424	2	0.005	0.999361540963173	2.13076461900184e-07
0.559444444444444	1e-05	0.424242424242424	3	0.005	0.999361540963173	1.6931561979659e-07
0.669333333333333	1e-05	0.424242424242424	1	0.005	0.999838847479538	3.61458165002713e-07
0.669333333333333	1e-05	0.424242424242424	2	0.005	0.999838847479538	1.22811960934441e-06
0.669333333333333	1e-05	0.424242424242424	3	0.005	0.999838847479538	7.01247262078066e-07
0.779222222222222	1e-05	0.424242424242424	1	0.005	0.999684471714396	2.53523891732381e-07
0.779222222222222	1e-05	0.424242424242424	2	0.005	0.999684471714396	3.54272596357398e-07
0.779222222222222	1e-05	0.424242424242424	3	0.005	0.999684471714396	3.05640435304885e-07
0.889111111111111	1e-05	0.424242424242424	1	0.005	0.99953957076896	1.91735191854001e-07
0.889111111111111	1e-05	0.424242424242424	2	0.005	0.99953957076896	5.47927341030125e-07
0.889111111111111	1e-05	0.424242424242424	3	0.005	0.99953957076896	3.15082028488082e-07
0.999	1e-05	0.424242424242424	1	0.005	0.999006826760222	3.51407655379244e-07
0.999	1e-05	0.424242424242424	2	0.005	0.999006826760222	1.33213253014587e-06
0.999	1e-05	0.424242424242424	3	0.005	0.999006826760222	4.59026888248508e-07
0.01	1e-05	0.434343434343434	1	0.005	0.999068216930252	2.91947936684425e-05
0.01	1e-05	0.434343434343434	2	0.005	0.999068216930254	2.69961586927519e-06
0.01	1e-05	0.434343434343434	3	0.005	0.999068216930251	6.7462786273983e-06
0.119888888888889	1e-05	0.434343434343434	1	0.005	0.999551192904316	1.50615556620283e-06
0.119888888888889	1e-05	0.434343434343434	2	0.005	0.999551192904316	2.24926603965082e-06
0.119888888888889	1e-05	0.434343434343434	3	0.005	0.999551192904316	3.08477110278064e-06
0.229777777777778	1e-05	0.434343434343434	1	0.005	0.999614533690064	2.76661181614716e-06
0.229777777777778	1e-05	0.434343434343434	2	0.005	0.999614533690064	2.22469125213572e-07
0.229777777777778	1e-05	0.434343434343434	3	0.005	0.999614533690064	1.64457149605424e-06
0.339666666666667	1e-05	0.434343434343434	1	0.005	0.99980894736409	2.72388446709512e-07
0.339666666666667	1e-05	0.434343434343434	2	0.005	0.99980894736409	1.20162293700619e-06
0.339666666666667	1e-05	0.434343434343434	3	0.005	0.99980894736409	1.69594284047957e-08
0.449555555555556	1e-05	0.434343434343434	1	0.005	0.999325658511032	6.40552992316441e-07
0.449555555555556	1e-05	0.434343434343434	2	0.005	0.999325658511032	2.46576642540158e-07
0.449555555555556	1e-05	0.434343434343434	3	0.005	0.999325658511032	2.50314727212091e-07
0.559444444444444	1e-05	0.434343434343434	1	0.005	0.999361540963173	1.64850463518594e-06
0.559444444444444	1e-05	0.434343434343434	2	0.005	0.999361540963173	1.89015870186837e-06
0.559444444444444	1e-05	0.434343434343434	3	0.005	0.999361540963173	9.33199156589142e-07
0.669333333333333	1e-05	0.434343434343434	1	0.005	0.999838847479538	2.46042150997768e-07
0.669333333333333	1e-05	0.434343434343434	2	0.005	0.999838847479538	5.13802031139216e-07
0.669333333333333	1e-05	0.434343434343434	3	0.005	0.999838847479538	4.56893272444289e-07
0.779222222222222	1e-05	0.434343434343434	1	0.005	0.999684471714396	1.95843067919166e-06
0.779222222222222	1e-05	0.434343434343434	2	0.005	0.999684471714396	2.19015212964702e-07
0.779222222222222	1e-05	0.434343434343434	3	0.005	0.999684471714396	1.49057740647061e-06
0.889111111111111	1e-05	0.434343434343434	1	0.005	0.99953957076896	5.13923362561421e-07
0.889111111111111	1e-05	0.434343434343434	2	0.005	0.99953957076896	1.0542785960252e-06
0.889111111111111	1e-05	0.434343434343434	3	0.005	0.99953957076896	3.68375614056256e-07
0.999	1e-05	0.434343434343434	1	0.005	0.999006826760225	1.70989818585324e-07
0.999	1e-05	0.434343434343434	2	0.005	0.999006826760225	1.03080304635885e-06
0.999	1e-05	0.434343434343434	3	0.005	0.999006826760225	9.48141207805321e-07
0.01	1e-05	0.444444444444444	1	0.005	0.999068216930251	2.19057176699792e-05
0.01	1e-05	0.444444444444444	2	0.005	0.999068216930252	5.29588001776597e-05
0.01	1e-05	0.444444444444444	3	0.005	0.999068216930251	2.44590793250063e-06
0.119888888888889	1e-05	0.444444444444444	1	0.005	0.999551192904316	1.47474851049657e-06
0.119888888888889	1e-05	0.444444444444444	2	0.005	0.999551192904316	1.84793280731057e-06
0.119888888888889	1e-05	0.444444444444444	3	0.005	0.999551192904316	8.63632368952027e-09
0.229777777777778	1e-05	0.444444444444444	1	0.005	0.999614533690064	3.33603516359675e-07
0.229777777777778	1e-05	0.444444444444444	2	0.005	0.999614533690064	2.24863526582551e-06
0.229777777777778	1e-05	0.444444444444444	3	0.005	0.999614533690064	1.19972180125897e-06
0.339666666666667	1e-05	0.444444444444444	1	0.005	0.99980894736409	8.66316145635134e-07
0.339666666666667	1e-05	0.444444444444444	2	0.005	0.99980894736409	3.59251703587306e-07
0.339666666666667	1e-05	0.444444444444444	3	0.005	0.99980894736409	1.37305978814607e-06
0.449555555555556	1e-05	0.444444444444444	1	0.005	0.999325658511032	9.64109989202957e-07
0.449555555555556	1e-05	0.444444444444444	2	0.005	0.999325658511032	2.02493954632385e-06
0.449555555555556	1e-05	0.444444444444444	3	0.005	0.999325658511032	1.68737124264945e-07
0.559444444444444	1e-05	0.444444444444444	1	0.005	0.999361540963173	1.43029899348541e-06
0.559444444444444	1e-05	0.444444444444444	2	0.005	0.999361540963173	2.30004922805829e-07
0.559444444444444	1e-05	0.444444444444444	3	0.005	0.999361540963173	6.22536398434642e-07
0.669333333333333	1e-05	0.444444444444444	1	0.005	0.999838847479538	7.21900060699116e-07
0.669333333333333	1e-05	0.444444444444444	2	0.005	0.999838847479538	6.54419447506128e-07
0.669333333333333	1e-05	0.444444444444444	3	0.005	0.999838847479538	8.37755526527473e-07
0.779222222222222	1e-05	0.444444444444444	1	0.005	0.999684471714396	1.34111448691763e-07
0.779222222222222	1e-05	0.444444444444444	2	0.005	0.999684471714396	6.82937567178825e-07
0.779222222222222	1e-05	0.444444444444444	3	0.005	0.999684471714396	2.19361008224367e-07
0.889111111111111	1e-05	0.444444444444444	1	0.005	0.99953957076896	5.59225502697023e-07
0.889111111111111	1e-05	0.444444444444444	2	0.005	0.99953957076896	6.19798614501083e-07
0.889111111111111	1e-05	0.444444444444444	3	0.005	0.99953957076896	1.00893523353649e-07
0.999	1e-05	0.444444444444444	1	0.005	0.999006826760217	2.45425135281753e-07
0.999	1e-05	0.444444444444444	2	0.005	0.999006826760212	6.8151072946629e-07
0.999	1e-05	0.444444444444444	3	0.005	0.999006826760212	1.36909430314785e-07
0.01	1e-05	0.454545454545455	1	0.005	0.999068216930251	3.14289654374422e-05
0.01	1e-05	0.454545454545455	2	0.005	0.999068216930251	8.77824966217714e-05
0.01	1e-05	0.454545454545455	3	0.005	0.99906821693025	1.15148136005623e-05
0.119888888888889	1e-05	0.454545454545455	1	0.005	0.999551192904316	1.68718403030084e-06
0.119888888888889	1e-05	0.454545454545455	2	0.005	0.999551192904316	1.56701706810138e-06
0.119888888888889	1e-05	0.454545454545455	3	0.005	0.999551192904316	7.25446376097785e-07
0.229777777777778	1e-05	0.454545454545455	1	0.005	0.999614533690064	3.24224860827062e-07
0.229777777777778	1e-05	0.454545454545455	2	0.005	0.999614533690064	1.19597454738067e-07
0.229777777777778	1e-05	0.454545454545455	3	0.005	0.999614533690064	1.52426438578135e-07
0.339666666666667	1e-05	0.454545454545455	1	0.005	0.99980894736409	4.91697616886735e-07
0.339666666666667	1e-05	0.454545454545455	2	0.005	0.99980894736409	7.86517110241354e-07
0.339666666666667	1e-05	0.454545454545455	3	0.005	0.99980894736409	4.80915127127432e-07
0.449555555555556	1e-05	0.454545454545455	1	0.005	0.999325658511032	2.59326690008516e-07
0.449555555555556	1e-05	0.454545454545455	2	0.005	0.999325658511032	1.99444090897229e-06
0.449555555555556	1e-05	0.454545454545455	3	0.005	0.999325658511032	1.97726057174374e-07
0.559444444444444	1e-05	0.454545454545455	1	0.005	0.999361540963173	1.04355068864992e-06
0.559444444444444	1e-05	0.454545454545455	2	0.005	0.999361540963173	8.77608565786579e-07
0.559444444444444	1e-05	0.454545454545455	3	0.005	0.999361540963173	6.57196061565028e-07
0.669333333333333	1e-05	0.454545454545455	1	0.005	0.999838847479538	1.58713656217924e-06
0.669333333333333	1e-05	0.454545454545455	2	0.005	0.999838847479538	2.06590877161451e-07
0.669333333333333	1e-05	0.454545454545455	3	0.005	0.999838847479538	1.14806466870348e-06
0.779222222222222	1e-05	0.454545454545455	1	0.005	0.999684471714396	1.19982884138383e-06
0.779222222222222	1e-05	0.454545454545455	2	0.005	0.999684471714396	3.4794260071494e-07
0.779222222222222	1e-05	0.454545454545455	3	0.005	0.999684471714396	1.83543879877026e-07
0.889111111111111	1e-05	0.454545454545455	1	0.005	0.99953957076896	6.83287890262499e-07
0.889111111111111	1e-05	0.454545454545455	2	0.005	0.99953957076896	1.32153214707287e-07
0.889111111111111	1e-05	0.454545454545455	3	0.005	0.99953957076896	5.19864543339944e-07
0.999	1e-05	0.454545454545455	1	0.005	0.999006826760215	9.06599635942453e-07
0.999	1e-05	0.454545454545455	2	0.005	0.999006826760188	1.38756143864707e-07
0.999	1e-05	0.454545454545455	3	0.005	0.999006826760188	1.94513974175269e-08
0.01	1e-05	0.464646464646465	1	0.005	0.999068216930253	5.14049293122922e-05
0.01	1e-05	0.464646464646465	2	0.005	0.999068216930253	5.39965681870313e-05
0.01	1e-05	0.464646464646465	3	0.005	0.999068216930252	7.41231705180637e-06
0.119888888888889	1e-05	0.464646464646465	1	0.005	0.999551192904316	2.65057535122223e-06
0.119888888888889	1e-05	0.464646464646465	2	0.005	0.999551192904316	1.62984949881026e-06
0.119888888888889	1e-05	0.464646464646465	3	0.005	0.999551192904316	6.64812556645637e-06
0.229777777777778	1e-05	0.464646464646465	1	0.005	0.999614533690064	3.30140009306493e-06
0.229777777777778	1e-05	0.464646464646465	2	0.005	0.999614533690064	7.3413156630293e-07
0.229777777777778	1e-05	0.464646464646465	3	0.005	0.999614533690064	2.53995456841726e-07
0.339666666666667	1e-05	0.464646464646465	1	0.005	0.99980894736409	1.0093730939177e-06
0.339666666666667	1e-05	0.464646464646465	2	0.005	0.99980894736409	3.6304989026404e-07
0.339666666666667	1e-05	0.464646464646465	3	0.005	0.99980894736409	8.04650960433589e-07
0.449555555555556	1e-05	0.464646464646465	1	0.005	0.999325658511032	9.88841352834588e-07
0.449555555555556	1e-05	0.464646464646465	2	0.005	0.999325658511032	3.13277386125139e-07
0.449555555555556	1e-05	0.464646464646465	3	0.005	0.999325658511032	8.76118011121655e-07
0.559444444444444	1e-05	0.464646464646465	1	0.005	0.999361540963173	1.11970275052793e-07
0.559444444444444	1e-05	0.464646464646465	2	0.005	0.999361540963173	1.24155017086947e-07
0.559444444444444	1e-05	0.464646464646465	3	0.005	0.999361540963173	4.56595156071332e-07
0.669333333333333	1e-05	0.464646464646465	1	0.005	0.999838847479538	3.11832326293359e-07
0.669333333333333	1e-05	0.464646464646465	2	0.005	0.999838847479538	1.51797764549177e-06
0.669333333333333	1e-05	0.464646464646465	3	0.005	0.999838847479538	2.17290001742553e-07
0.779222222222222	1e-05	0.464646464646465	1	0.005	0.999684471714396	4.52096484859966e-08
0.779222222222222	1e-05	0.464646464646465	2	0.005	0.999684471714396	6.12039206303112e-07
0.779222222222222	1e-05	0.464646464646465	3	0.005	0.999684471714396	4.55969451365108e-07
0.889111111111111	1e-05	0.464646464646465	1	0.005	0.99953957076896	5.2598289470704e-07
0.889111111111111	1e-05	0.464646464646465	2	0.005	0.99953957076896	2.31572715645812e-07
0.889111111111111	1e-05	0.464646464646465	3	0.005	0.99953957076896	1.53162446813001e-07
0.999	1e-05	0.464646464646465	1	0.005	0.999006826760227	2.63756898699428e-07
0.999	1e-05	0.464646464646465	2	0.005	0.999006826760227	4.5633532876245e-07
0.999	1e-05	0.464646464646465	3	0.005	0.999006826760227	4.79106937137465e-07
0.01	1e-05	0.474747474747475	1	0.005	0.99906821693025	5.03823984115987e-05
0.01	1e-05	0.474747474747475	2	0.005	0.999068216930253	1.62181533658126e-05
0.01	1e-05	0.474747474747475	3	0.005	0.999068216930253	1.22450549543984e-05
0.119888888888889	1e-05	0.474747474747475	1	0.005	0.999551192904316	3.47112153434816e-06
0.119888888888889	1e-05	0.474747474747475	2	0.005	0.999551192904316	1.35239526226921e-06
0.119888888888889	1e-05	0.474747474747475	3	0.005	0.999551192904316	7.36864193460273e-06
0.229777777777778	1e-05	0.474747474747475	1	0.005	0.999614533690064	7.72584075682467e-07
0.229777777777778	1e-05	0.474747474747475	2	0.005	0.999614533690064	2.78128848944305e-07
0.229777777777778	1e-05	0.474747474747475	3	0.005	0.999614533690064	2.50041885274493e-06
0.339666666666667	1e-05	0.474747474747475	1	0.005	0.99980894736409	2.65807948528196e-06
0.339666666666667	1e-05	0.474747474747475	2	0.005	0.99980894736409	1.02187767716091e-06
0.339666666666667	1e-05	0.474747474747475	3	0.005	0.99980894736409	1.19817831756464e-06
0.449555555555556	1e-05	0.474747474747475	1	0.005	0.999325658511032	1.16208686514095e-06
0.449555555555556	1e-05	0.474747474747475	2	0.005	0.999325658511032	1.03547994939905e-06
0.449555555555556	1e-05	0.474747474747475	3	0.005	0.999325658511032	3.76017334422617e-07
0.559444444444444	1e-05	0.474747474747475	1	0.005	0.999361540963173	1.78881717398512e-07
0.559444444444444	1e-05	0.474747474747475	2	0.005	0.999361540963173	3.77548078416729e-07
0.559444444444444	1e-05	0.474747474747475	3	0.005	0.999361540963173	1.34705556009121e-06
0.669333333333333	1e-05	0.474747474747475	1	0.005	0.999838847479538	7.70153900229713e-07
0.669333333333333	1e-05	0.474747474747475	2	0.005	0.999838847479538	3.22792054863252e-07
0.669333333333333	1e-05	0.474747474747475	3	0.005	0.999838847479538	3.64452168542981e-07
0.779222222222222	1e-05	0.474747474747475	1	0.005	0.999684471714396	3.18763948784969e-07
0.779222222222222	1e-05	0.474747474747475	2	0.005	0.999684471714396	1.10986164967739e-06
0.779222222222222	1e-05	0.474747474747475	3	0.005	0.999684471714396	3.75635540260945e-07
0.889111111111111	1e-05	0.474747474747475	1	0.005	0.99953957076896	5.85015431120091e-07
0.889111111111111	1e-05	0.474747474747475	2	0.005	0.99953957076896	1.25523378169495e-07
0.889111111111111	1e-05	0.474747474747475	3	0.005	0.99953957076896	9.40765997974505e-07
0.999	1e-05	0.474747474747475	1	0.005	0.999006826760212	5.58567787048373e-07
0.999	1e-05	0.474747474747475	2	0.005	0.999006826760196	4.23534996094541e-07
0.999	1e-05	0.474747474747475	3	0.005	0.999006826760196	2.63838268563752e-07
0.01	1e-05	0.484848484848485	1	0.005	0.99906821693025	1.76682942899995e-05
0.01	1e-05	0.484848484848485	2	0.005	0.999068216930254	3.98316940564826e-05
0.01	1e-05	0.484848484848485	3	0.005	0.999068216930248	6.81682865238214e-05
0.119888888888889	1e-05	0.484848484848485	1	0.005	0.999551192904316	1.68106913010769e-07
0.119888888888889	1e-05	0.484848484848485	2	0.005	0.999551192904316	4.23961096709715e-06
0.119888888888889	1e-05	0.484848484848485	3	0.005	0.999551192904316	2.97054243135445e-06
0.229777777777778	1e-05	0.484848484848485	1	0.005	0.999614533690064	5.16063279499266e-07
0.229777777777778	1e-05	0.484848484848485	2	0.005	0.999614533690064	2.59049148129191e-06
0.229777777777778	1e-05	0.484848484848485	3	0.005	0.999614533690064	3.9893622741624e-07
0.339666666666667	1e-05	0.484848484848485	1	0.005	0.99980894736409	1.25058199913279e-06
0.339666666666667	1e-05	0.484848484848485	2	0.005	0.99980894736409	3.73895145407745e-06
0.339666666666667	1e-05	0.484848484848485	3	0.005	0.99980894736409	9.33631566258801e-07
0.449555555555556	1e-05	0.484848484848485	1	0.005	0.999325658511032	1.72297441286666e-06
0.449555555555556	1e-05	0.484848484848485	2	0.005	0.999325658511032	9.76230632953427e-07
0.449555555555556	1e-05	0.484848484848485	3	0.005	0.999325658511032	2.34073027244319e-07
0.559444444444444	1e-05	0.484848484848485	1	0.005	0.999361540963173	6.99300747239097e-07
0.559444444444444	1e-05	0.484848484848485	2	0.005	0.999361540963173	3.41252076608316e-07
0.559444444444444	1e-05	0.484848484848485	3	0.005	0.999361540963173	3.28968770748193e-07
0.669333333333333	1e-05	0.484848484848485	1	0.005	0.999838847479538	1.25900214442847e-07
0.669333333333333	1e-05	0.484848484848485	2	0.005	0.999838847479538	6.88513531543888e-07
0.669333333333333	1e-05	0.484848484848485	3	0.005	0.999838847479538	1.21230286224037e-06
0.779222222222222	1e-05	0.484848484848485	1	0.005	0.999684471714396	1.68905580453004e-06
0.779222222222222	1e-05	0.484848484848485	2	0.005	0.999684471714396	5.75694245056333e-08
0.779222222222222	1e-05	0.484848484848485	3	0.005	0.999684471714396	7.51668276950149e-07
0.889111111111111	1e-05	0.484848484848485	1	0.005	0.99953957076896	3.28609160736435e-07
0.889111111111111	1e-05	0.484848484848485	2	0.005	0.99953957076896	6.86810721499555e-07
0.889111111111111	1e-05	0.484848484848485	3	0.005	0.99953957076896	4.88630540980535e-07
0.999	1e-05	0.484848484848485	1	0.005	0.999006826760196	1.52962685841012e-07
0.999	1e-05	0.484848484848485	2	0.005	0.999006826760196	3.45574709870851e-07
0.999	1e-05	0.484848484848485	3	0.005	0.999006826760196	5.69539636908563e-07
0.01	1e-05	0.494949494949495	1	0.005	0.999068216930252	3.19071925802543e-05
0.01	1e-05	0.494949494949495	2	0.005	0.99906821693025	1.61789981896469e-05
0.01	1e-05	0.494949494949495	3	0.005	0.999068216930252	1.3336870248027e-06
0.119888888888889	1e-05	0.494949494949495	1	0.005	0.999551192904316	1.99290309468309e-06
0.119888888888889	1e-05	0.494949494949495	2	0.005	0.999551192904316	4.51869346657617e-06
0.119888888888889	1e-05	0.494949494949495	3	0.005	0.999551192904316	6.34800172744986e-06
0.229777777777778	1e-05	0.494949494949495	1	0.005	0.999614533690064	1.2260118878191e-06
0.229777777777778	1e-05	0.494949494949495	2	0.005	0.999614533690064	2.77999047572585e-06
0.229777777777778	1e-05	0.494949494949495	3	0.005	0.999614533690064	1.37649887369784e-06
0.339666666666667	1e-05	0.494949494949495	1	0.005	0.99980894736409	2.87810654064222e-06
0.339666666666667	1e-05	0.494949494949495	2	0.005	0.99980894736409	2.25112601104469e-07
0.339666666666667	1e-05	0.494949494949495	3	0.005	0.99980894736409	5.7171645842596e-07
0.449555555555556	1e-05	0.494949494949495	1	0.005	0.999325658511032	2.84324176058454e-07
0.449555555555556	1e-05	0.494949494949495	2	0.005	0.999325658511032	1.57258015109681e-06
0.449555555555556	1e-05	0.494949494949495	3	0.005	0.999325658511032	1.55376542839228e-07
0.559444444444444	1e-05	0.494949494949495	1	0.005	0.999361540963173	7.23384466066255e-07
0.559444444444444	1e-05	0.494949494949495	2	0.005	0.999361540963173	2.23239551994103e-06
0.559444444444444	1e-05	0.494949494949495	3	0.005	0.999361540963173	2.6399419123973e-07
0.669333333333333	1e-05	0.494949494949495	1	0.005	0.999838847479538	1.03964119456821e-06
0.669333333333333	1e-05	0.494949494949495	2	0.005	0.999838847479538	6.06246073480851e-08
0.669333333333333	1e-05	0.494949494949495	3	0.005	0.999838847479538	2.61174030446622e-07
0.779222222222222	1e-05	0.494949494949495	1	0.005	0.999684471714396	1.87588932681777e-06
0.779222222222222	1e-05	0.494949494949495	2	0.005	0.999684471714396	2.03926541439174e-07
0.779222222222222	1e-05	0.494949494949495	3	0.005	0.999684471714396	5.00356438474893e-07
0.889111111111111	1e-05	0.494949494949495	1	0.005	0.99953957076896	4.33358599274586e-07
0.889111111111111	1e-05	0.494949494949495	2	0.005	0.99953957076896	7.68582073637697e-08
0.889111111111111	1e-05	0.494949494949495	3	0.005	0.99953957076896	5.93045177970218e-07
0.999	1e-05	0.494949494949495	1	0.005	0.999006826760227	3.81149768705069e-07
0.999	1e-05	0.494949494949495	2	0.005	0.999006826760227	3.53464218831446e-07
0.999	1e-05	0.494949494949495	3	0.005	0.999006826760227	7.79207682744886e-08
0.01	1e-05	0.505050505050505	1	0.005	0.999068216930252	1.94321857717023e-05
0.01	1e-05	0.505050505050505	2	0.005	0.999068216930253	3.2151105114274e-05
0.01	1e-05	0.505050505050505	3	0.005	0.999068216930248	1.03773152280522e-05
0.119888888888889	1e-05	0.505050505050505	1	0.005	0.999551192904316	6.90274291727097e-07
0.119888888888889	1e-05	0.505050505050505	2	0.005	0.999551192904316	2.23033528883022e-06
0.119888888888889	1e-05	0.505050505050505	3	0.005	0.999551192904316	3.09472147975287e-06
0.229777777777778	1e-05	0.505050505050505	1	0.005	0.999614533690064	1.9134752992216e-07
0.229777777777778	1e-05	0.505050505050505	2	0.005	0.999614533690064	1.64028894305331e-06
0.229777777777778	1e-05	0.505050505050505	3	0.005	0.999614533690064	4.88312871392153e-06
0.339666666666667	1e-05	0.505050505050505	1	0.005	0.99980894736409	1.55894764478811e-06
0.339666666666667	1e-05	0.505050505050505	2	0.005	0.99980894736409	3.81333640104494e-07
0.339666666666667	1e-05	0.505050505050505	3	0.005	0.99980894736409	3.77703420107013e-06
0.449555555555556	1e-05	0.505050505050505	1	0.005	0.999325658511032	2.22709622814446e-07
0.449555555555556	1e-05	0.505050505050505	2	0.005	0.999325658511032	3.71459705869856e-07
0.449555555555556	1e-05	0.505050505050505	3	0.005	0.999325658511032	1.77291214365426e-06
0.559444444444444	1e-05	0.505050505050505	1	0.005	0.999361540963173	3.64602779434222e-07
0.559444444444444	1e-05	0.505050505050505	2	0.005	0.999361540963173	6.34131136635015e-08
0.559444444444444	1e-05	0.505050505050505	3	0.005	0.999361540963173	1.31149517772388e-07
0.669333333333333	1e-05	0.505050505050505	1	0.005	0.999838847479538	7.56155558501401e-07
0.669333333333333	1e-05	0.505050505050505	2	0.005	0.999838847479538	3.13994319937331e-08
0.669333333333333	1e-05	0.505050505050505	3	0.005	0.999838847479538	5.12043628363524e-07
0.779222222222222	1e-05	0.505050505050505	1	0.005	0.999684471714396	5.26023000775589e-07
0.779222222222222	1e-05	0.505050505050505	2	0.005	0.999684471714396	2.47862439564427e-07
0.779222222222222	1e-05	0.505050505050505	3	0.005	0.999684471714396	6.28230578452125e-07
0.889111111111111	1e-05	0.505050505050505	1	0.005	0.99953957076896	1.62586553474124e-07
0.889111111111111	1e-05	0.505050505050505	2	0.005	0.99953957076896	1.5821013061382e-07
0.889111111111111	1e-05	0.505050505050505	3	0.005	0.99953957076896	1.07042332654547e-06
0.999	1e-05	0.505050505050505	1	0.005	0.999006826760197	4.82037435504273e-07
0.999	1e-05	0.505050505050505	2	0.005	0.999006826760197	9.79393954076767e-07
0.999	1e-05	0.505050505050505	3	0.005	0.999006826760227	1.11813653633905e-06
0.01	1e-05	0.515151515151515	1	0.005	0.999068216930252	6.59193949126843e-05
0.01	1e-05	0.515151515151515	2	0.005	0.999068216930251	1.62679275402421e-05
0.01	1e-05	0.515151515151515	3	0.005	0.999068216930252	4.23045832793993e-05
0.119888888888889	1e-05	0.515151515151515	1	0.005	0.999551192904316	3.09508438629849e-06
0.119888888888889	1e-05	0.515151515151515	2	0.005	0.999551192904316	1.34508171048727e-06
0.119888888888889	1e-05	0.515151515151515	3	0.005	0.999551192904316	6.46895251050457e-06
0.229777777777778	1e-05	0.515151515151515	1	0.005	0.999614533690064	5.06801009167271e-07
0.229777777777778	1e-05	0.515151515151515	2	0.005	0.999614533690064	1.13537343332299e-06
0.229777777777778	1e-05	0.515151515151515	3	0.005	0.999614533690064	1.48046802241061e-08
0.339666666666667	1e-05	0.515151515151515	1	0.005	0.99980894736409	2.2221665090938e-06
0.339666666666667	1e-05	0.515151515151515	2	0.005	0.99980894736409	6.87141209179046e-07
0.339666666666667	1e-05	0.515151515151515	3	0.005	0.99980894736409	6.95179835223187e-06
0.449555555555556	1e-05	0.515151515151515	1	0.005	0.999325658511032	2.34241381748607e-06
0.449555555555556	1e-05	0.515151515151515	2	0.005	0.999325658511032	1.686928170995e-07
0.449555555555556	1e-05	0.515151515151515	3	0.005	0.999325658511032	8.16994777157107e-07
0.559444444444444	1e-05	0.515151515151515	1	0.005	0.999361540963173	4.68034145731868e-07
0.559444444444444	1e-05	0.515151515151515	2	0.005	0.999361540963173	5.14009741529801e-07
0.559444444444444	1e-05	0.515151515151515	3	0.005	0.999361540963173	1.75308133023351e-06
0.669333333333333	1e-05	0.515151515151515	1	0.005	0.999838847479538	4.42745671983242e-08
0.669333333333333	1e-05	0.515151515151515	2	0.005	0.999838847479538	1.40225984355343e-06
0.669333333333333	1e-05	0.515151515151515	3	0.005	0.999838847479538	9.80555611341094e-07
0.779222222222222	1e-05	0.515151515151515	1	0.005	0.999684471714396	4.55713188604876e-07
0.779222222222222	1e-05	0.515151515151515	2	0.005	0.999684471714396	6.88684024822487e-07
0.779222222222222	1e-05	0.515151515151515	3	0.005	0.999684471714396	3.78643555285532e-07
0.889111111111111	1e-05	0.515151515151515	1	0.005	0.99953957076896	1.09641795809973e-07
0.889111111111111	1e-05	0.515151515151515	2	0.005	0.99953957076896	1.58125767058017e-06
0.889111111111111	1e-05	0.515151515151515	3	0.005	0.99953957076896	1.52879641264361e-06
0.999	1e-05	0.515151515151515	1	0.005	0.999006826760197	1.49179178941952e-07
0.999	1e-05	0.515151515151515	2	0.005	0.999006826760197	9.42731912956021e-07
0.999	1e-05	0.515151515151515	3	0.005	0.999006826760227	1.03728719471401e-07
0.01	1e-05	0.525252525252525	1	0.005	0.99906821693025	1.59394411626525e-05
0.01	1e-05	0.525252525252525	2	0.005	0.999068216930248	4.33751066082232e-06
0.01	1e-05	0.525252525252525	3	0.005	0.999068216930251	0.000119429010165134
0.119888888888889	1e-05	0.525252525252525	1	0.005	0.999551192904316	3.75603071586883e-06
0.119888888888889	1e-05	0.525252525252525	2	0.005	0.999551192904316	9.16123855038515e-07
0.119888888888889	1e-05	0.525252525252525	3	0.005	0.999551192904316	6.76453787901742e-06
0.229777777777778	1e-05	0.525252525252525	1	0.005	0.999614533690064	1.92048644365201e-06
0.229777777777778	1e-05	0.525252525252525	2	0.005	0.999614533690064	2.71556157411865e-06
0.229777777777778	1e-05	0.525252525252525	3	0.005	0.999614533690064	1.73571811807167e-06
0.339666666666667	1e-05	0.525252525252525	1	0.005	0.99980894736409	1.35646436113062e-06
0.339666666666667	1e-05	0.525252525252525	2	0.005	0.99980894736409	2.83048782921956e-06
0.339666666666667	1e-05	0.525252525252525	3	0.005	0.99980894736409	9.34208447408316e-07
0.449555555555556	1e-05	0.525252525252525	1	0.005	0.999325658511032	1.67811300987405e-06
0.449555555555556	1e-05	0.525252525252525	2	0.005	0.999325658511032	6.41775551325193e-07
0.449555555555556	1e-05	0.525252525252525	3	0.005	0.999325658511032	2.97176880037798e-06
0.559444444444444	1e-05	0.525252525252525	1	0.005	0.999361540963173	3.54425597778862e-06
0.559444444444444	1e-05	0.525252525252525	2	0.005	0.999361540963173	1.21110408135049e-06
0.559444444444444	1e-05	0.525252525252525	3	0.005	0.999361540963173	3.29723797858074e-07
0.669333333333333	1e-05	0.525252525252525	1	0.005	0.999838847479538	2.35613513749767e-07
0.669333333333333	1e-05	0.525252525252525	2	0.005	0.999838847479538	4.87835614368238e-08
0.669333333333333	1e-05	0.525252525252525	3	0.005	0.999838847479538	2.55841767354512e-07
0.779222222222222	1e-05	0.525252525252525	1	0.005	0.999684471714396	1.9610353916847e-06
0.779222222222222	1e-05	0.525252525252525	2	0.005	0.999684471714396	5.55397844700199e-07
0.779222222222222	1e-05	0.525252525252525	3	0.005	0.999684471714396	2.96711859981236e-07
0.889111111111111	1e-05	0.525252525252525	1	0.005	0.99953957076896	8.96202786469476e-08
0.889111111111111	1e-05	0.525252525252525	2	0.005	0.99953957076896	1.82943008372165e-07
0.889111111111111	1e-05	0.525252525252525	3	0.005	0.99953957076896	2.77868133636508e-07
0.999	1e-05	0.525252525252525	1	0.005	0.999006826760227	6.28166954619551e-07
0.999	1e-05	0.525252525252525	2	0.005	0.999006826760197	1.07429297884273e-06
0.999	1e-05	0.525252525252525	3	0.005	0.999006826760197	3.18600355091089e-07
0.01	1e-05	0.535353535353535	1	0.005	0.999068216930253	1.2502333266973e-05
0.01	1e-05	0.535353535353535	2	0.005	0.99906821693025	2.64201820391771e-05
0.01	1e-05	0.535353535353535	3	0.005	0.999068216930252	8.96499811313239e-05
0.119888888888889	1e-05	0.535353535353535	1	0.005	0.999551192904316	1.50689517426687e-06
0.119888888888889	1e-05	0.535353535353535	2	0.005	0.999551192904316	3.36985716562296e-06
0.119888888888889	1e-05	0.535353535353535	3	0.005	0.999551192904316	3.26375841928052e-06
0.229777777777778	1e-05	0.535353535353535	1	0.005	0.999614533690064	7.10899557888368e-07
0.229777777777778	1e-05	0.535353535353535	2	0.005	0.999614533690064	3.50638810029756e-06
0.229777777777778	1e-05	0.535353535353535	3	0.005	0.999614533690064	1.69600048290287e-07
0.339666666666667	1e-05	0.535353535353535	1	0.005	0.99980894736409	3.01837917828857e-07
0.339666666666667	1e-05	0.535353535353535	2	0.005	0.99980894736409	2.14456500554362e-07
0.339666666666667	1e-05	0.535353535353535	3	0.005	0.99980894736409	3.07735686152226e-07
0.449555555555556	1e-05	0.535353535353535	1	0.005	0.999325658511032	1.57872963978823e-06
0.449555555555556	1e-05	0.535353535353535	2	0.005	0.999325658511032	1.23019991514479e-06
0.449555555555556	1e-05	0.535353535353535	3	0.005	0.999325658511032	4.76031438342052e-07
0.559444444444444	1e-05	0.535353535353535	1	0.005	0.999361540963173	1.34931119978619e-06
0.559444444444444	1e-05	0.535353535353535	2	0.005	0.999361540963173	2.19663383148127e-07
0.559444444444444	1e-05	0.535353535353535	3	0.005	0.999361540963173	3.36067087079933e-07
0.669333333333333	1e-05	0.535353535353535	1	0.005	0.999838847479538	7.26244769629659e-08
0.669333333333333	1e-05	0.535353535353535	2	0.005	0.999838847479538	1.27792400903153e-06
0.669333333333333	1e-05	0.535353535353535	3	0.005	0.999838847479538	1.16888503154942e-06
0.779222222222222	1e-05	0.535353535353535	1	0.005	0.999684471714396	2.87496294017675e-07
0.779222222222222	1e-05	0.535353535353535	2	0.005	0.999684471714396	4.09630441820874e-07
0.779222222222222	1e-05	0.535353535353535	3	0.005	0.999684471714396	1.1586016861772e-07
0.889111111111111	1e-05	0.535353535353535	1	0.005	0.99953957076896	1.70589381387257e-07
0.889111111111111	1e-05	0.535353535353535	2	0.005	0.99953957076896	6.10457645337966e-07
0.889111111111111	1e-05	0.535353535353535	3	0.005	0.99953957076896	3.91709898829916e-07
0.999	1e-05	0.535353535353535	1	0.005	0.999006826760197	6.20789692244157e-07
0.999	1e-05	0.535353535353535	2	0.005	0.999006826760197	5.79472069718552e-08
0.999	1e-05	0.535353535353535	3	0.005	0.999006826760197	4.22312874164804e-07
0.01	1e-05	0.545454545454546	1	0.005	0.999068216930252	1.90453430632157e-05
0.01	1e-05	0.545454545454546	2	0.005	0.999068216930252	1.15012269672021e-05
0.01	1e-05	0.545454545454546	3	0.005	0.999068216930249	4.56295986749233e-05
0.119888888888889	1e-05	0.545454545454546	1	0.005	0.999551192904316	3.63495270203477e-06
0.119888888888889	1e-05	0.545454545454546	2	0.005	0.999551192904316	4.26033311695403e-06
0.119888888888889	1e-05	0.545454545454546	3	0.005	0.999551192904316	6.66951788248445e-06
0.229777777777778	1e-05	0.545454545454546	1	0.005	0.999614533690064	2.61824621599677e-06
0.229777777777778	1e-05	0.545454545454546	2	0.005	0.999614533690064	2.02802542596462e-06
0.229777777777778	1e-05	0.545454545454546	3	0.005	0.999614533690064	3.49310378720339e-07
0.339666666666667	1e-05	0.545454545454546	1	0.005	0.99980894736409	1.96616798649371e-06
0.339666666666667	1e-05	0.545454545454546	2	0.005	0.99980894736409	5.94539365196914e-07
0.339666666666667	1e-05	0.545454545454546	3	0.005	0.99980894736409	8.74760500694305e-07
0.449555555555556	1e-05	0.545454545454546	1	0.005	0.999325658511032	2.62449940920614e-06
0.449555555555556	1e-05	0.545454545454546	2	0.005	0.999325658511032	7.18054494766409e-07
0.449555555555556	1e-05	0.545454545454546	3	0.005	0.999325658511032	3.07336480140026e-07
0.559444444444444	1e-05	0.545454545454546	1	0.005	0.999361540963173	9.9031785773724e-08
0.559444444444444	1e-05	0.545454545454546	2	0.005	0.999361540963173	1.81151762136307e-07
0.559444444444444	1e-05	0.545454545454546	3	0.005	0.999361540963173	1.16856499677842e-06
0.669333333333333	1e-05	0.545454545454546	1	0.005	0.999838847479538	5.82220796111651e-07
0.669333333333333	1e-05	0.545454545454546	2	0.005	0.999838847479538	6.75445781999853e-07
0.669333333333333	1e-05	0.545454545454546	3	0.005	0.999838847479538	1.37076318038942e-06
0.779222222222222	1e-05	0.545454545454546	1	0.005	0.999684471714396	8.00239687952624e-08
0.779222222222222	1e-05	0.545454545454546	2	0.005	0.999684471714396	6.35184626948413e-07
0.779222222222222	1e-05	0.545454545454546	3	0.005	0.999684471714396	1.66438545140623e-07
0.889111111111111	1e-05	0.545454545454546	1	0.005	0.99953957076896	6.31156655001599e-07
0.889111111111111	1e-05	0.545454545454546	2	0.005	0.99953957076896	2.63882564883856e-07
0.889111111111111	1e-05	0.545454545454546	3	0.005	0.99953957076896	6.75017367447126e-07
0.999	1e-05	0.545454545454546	1	0.005	0.999006826760197	6.68686176818784e-07
0.999	1e-05	0.545454545454546	2	0.005	0.999006826760197	5.66148721855483e-07
0.999	1e-05	0.545454545454546	3	0.005	0.999006826760197	1.29691099666042e-07
0.01	1e-05	0.555555555555556	1	0.005	0.999068216930253	1.20759884659431e-05
0.01	1e-05	0.555555555555556	2	0.005	0.99906821693025	2.93739071384054e-05
0.01	1e-05	0.555555555555556	3	0.005	0.999068216930253	4.91898959247408e-06
0.119888888888889	1e-05	0.555555555555556	1	0.005	0.999551192904316	3.92793481879488e-06
0.119888888888889	1e-05	0.555555555555556	2	0.005	0.999551192904316	1.85463585103507e-07
0.119888888888889	1e-05	0.555555555555556	3	0.005	0.999551192904316	1.2743582589051e-06
0.229777777777778	1e-05	0.555555555555556	1	0.005	0.999614533690064	1.5598269148716e-06
0.229777777777778	1e-05	0.555555555555556	2	0.005	0.999614533690064	1.78402527657069e-06
0.229777777777778	1e-05	0.555555555555556	3	0.005	0.999614533690064	2.15052569994967e-06
0.339666666666667	1e-05	0.555555555555556	1	0.005	0.99980894736409	1.48793129959208e-06
0.339666666666667	1e-05	0.555555555555556	2	0.005	0.99980894736409	9.37672933863804e-07
0.339666666666667	1e-05	0.555555555555556	3	0.005	0.99980894736409	5.44484563022647e-07
0.449555555555556	1e-05	0.555555555555556	1	0.005	0.999325658511032	3.34206902605465e-07
0.449555555555556	1e-05	0.555555555555556	2	0.005	0.999325658511032	7.98273677685986e-07
0.449555555555556	1e-05	0.555555555555556	3	0.005	0.999325658511032	8.61717156723505e-07
0.559444444444444	1e-05	0.555555555555556	1	0.005	0.999361540963173	5.69614412918163e-07
0.559444444444444	1e-05	0.555555555555556	2	0.005	0.999361540963173	2.45576901107478e-07
0.559444444444444	1e-05	0.555555555555556	3	0.005	0.999361540963173	6.50867048585484e-07
0.669333333333333	1e-05	0.555555555555556	1	0.005	0.999838847479538	6.76039599847802e-08
0.669333333333333	1e-05	0.555555555555556	2	0.005	0.999838847479538	1.37850880220605e-06
0.669333333333333	1e-05	0.555555555555556	3	0.005	0.999838847479538	7.4986992585764e-07
0.779222222222222	1e-05	0.555555555555556	1	0.005	0.999684471714396	6.68670063228925e-07
0.779222222222222	1e-05	0.555555555555556	2	0.005	0.999684471714396	6.81908425961591e-07
0.779222222222222	1e-05	0.555555555555556	3	0.005	0.999684471714396	2.5240410407954e-07
0.889111111111111	1e-05	0.555555555555556	1	0.005	0.99953957076896	5.57548077038043e-07
0.889111111111111	1e-05	0.555555555555556	2	0.005	0.99953957076896	1.78188709025198e-07
0.889111111111111	1e-05	0.555555555555556	3	0.005	0.99953957076896	1.83420422858068e-07
0.999	1e-05	0.555555555555556	1	0.005	0.999006826760216	3.30086167768063e-07
0.999	1e-05	0.555555555555556	2	0.005	0.999006826760216	6.39296587428968e-07
0.999	1e-05	0.555555555555556	3	0.005	0.999006826760227	7.62088108276376e-07
0.01	1e-05	0.565656565656566	1	0.005	0.999068216930253	2.59352033741769e-05
0.01	1e-05	0.565656565656566	2	0.005	0.999068216930252	2.00405825918352e-05
0.01	1e-05	0.565656565656566	3	0.005	0.999068216930251	3.31670634788058e-05
0.119888888888889	1e-05	0.565656565656566	1	0.005	0.999551192904316	5.72846422789705e-06
0.119888888888889	1e-05	0.565656565656566	2	0.005	0.999551192904316	2.70633631769262e-06
0.119888888888889	1e-05	0.565656565656566	3	0.005	0.999551192904316	2.20369261158276e-06
0.229777777777778	1e-05	0.565656565656566	1	0.005	0.999614533690064	5.51614018693816e-06
0.229777777777778	1e-05	0.565656565656566	2	0.005	0.999614533690064	1.37821549779924e-07
0.229777777777778	1e-05	0.565656565656566	3	0.005	0.999614533690064	1.16425057205147e-06
0.339666666666667	1e-05	0.565656565656566	1	0.005	0.99980894736409	9.44914947925265e-07
0.339666666666667	1e-05	0.565656565656566	2	0.005	0.99980894736409	1.16376192536901e-06
0.339666666666667	1e-05	0.565656565656566	3	0.005	0.99980894736409	2.07091285018283e-06
0.449555555555556	1e-05	0.565656565656566	1	0.005	0.999325658511032	1.13854795356224e-06
0.449555555555556	1e-05	0.565656565656566	2	0.005	0.999325658511032	1.04236668314304e-07
0.449555555555556	1e-05	0.565656565656566	3	0.005	0.999325658511032	8.40321018236006e-07
0.559444444444444	1e-05	0.565656565656566	1	0.005	0.999361540963173	1.18792462817842e-06
0.559444444444444	1e-05	0.565656565656566	2	0.005	0.999361540963173	2.19627827104097e-07
0.559444444444444	1e-05	0.565656565656566	3	0.005	0.999361540963173	9.94870941951779e-07
0.669333333333333	1e-05	0.565656565656566	1	0.005	0.999838847479538	6.3480458878972e-07
0.669333333333333	1e-05	0.565656565656566	2	0.005	0.999838847479538	5.72835756902863e-07
0.669333333333333	1e-05	0.565656565656566	3	0.005	0.999838847479538	1.48921146002764e-07
0.779222222222222	1e-05	0.565656565656566	1	0.005	0.999684471714396	1.78187090169708e-07
0.779222222222222	1e-05	0.565656565656566	2	0.005	0.999684471714396	2.07206750717177e-08
0.779222222222222	1e-05	0.565656565656566	3	0.005	0.999684471714396	3.00341666450935e-07
0.889111111111111	1e-05	0.565656565656566	1	0.005	0.99953957076896	2.69563747120822e-07
0.889111111111111	1e-05	0.565656565656566	2	0.005	0.99953957076896	8.59869134150328e-07
0.889111111111111	1e-05	0.565656565656566	3	0.005	0.99953957076896	7.02619897584538e-07
0.999	1e-05	0.565656565656566	1	0.005	0.999006826760194	4.84970029414171e-07
0.999	1e-05	0.565656565656566	2	0.005	0.999006826760225	7.66822414869123e-07
0.999	1e-05	0.565656565656566	3	0.005	0.999006826760194	5.29642484668286e-07
0.01	1e-05	0.575757575757576	1	0.005	0.999068216930252	4.81195884957225e-06
0.01	1e-05	0.575757575757576	2	0.005	0.999068216930253	3.51704276512288e-05
0.01	1e-05	0.575757575757576	3	0.005	0.999068216930252	2.56621900670537e-05
0.119888888888889	1e-05	0.575757575757576	1	0.005	0.999551192904316	2.86330449805279e-06
0.119888888888889	1e-05	0.575757575757576	2	0.005	0.999551192904316	2.2762740700195e-06
0.119888888888889	1e-05	0.575757575757576	3	0.005	0.999551192904316	7.08522582923262e-06
0.229777777777778	1e-05	0.575757575757576	1	0.005	0.999614533690064	1.06251338092281e-06
0.229777777777778	1e-05	0.575757575757576	2	0.005	0.999614533690064	3.09966475515567e-06
0.229777777777778	1e-05	0.575757575757576	3	0.005	0.999614533690064	6.88935354326978e-07
0.339666666666667	1e-05	0.575757575757576	1	0.005	0.99980894736409	1.23352888537943e-06
0.339666666666667	1e-05	0.575757575757576	2	0.005	0.99980894736409	5.06649884860424e-07
0.339666666666667	1e-05	0.575757575757576	3	0.005	0.99980894736409	2.13775040172428e-06
0.449555555555556	1e-05	0.575757575757576	1	0.005	0.999325658511032	1.90228033504281e-06
0.449555555555556	1e-05	0.575757575757576	2	0.005	0.999325658511032	1.27044435041381e-06
0.449555555555556	1e-05	0.575757575757576	3	0.005	0.999325658511032	3.67898538398784e-07
0.559444444444444	1e-05	0.575757575757576	1	0.005	0.999361540963173	1.4828483364336e-07
0.559444444444444	1e-05	0.575757575757576	2	0.005	0.999361540963173	7.88923585014266e-07
0.559444444444444	1e-05	0.575757575757576	3	0.005	0.999361540963173	3.30575391313279e-07
0.669333333333333	1e-05	0.575757575757576	1	0.005	0.999838847479538	6.591975232012e-07
0.669333333333333	1e-05	0.575757575757576	2	0.005	0.999838847479538	7.73489786360575e-07
0.669333333333333	1e-05	0.575757575757576	3	0.005	0.999838847479538	7.7397212690175e-07
0.779222222222222	1e-05	0.575757575757576	1	0.005	0.999684471714396	2.81705708962864e-07
0.779222222222222	1e-05	0.575757575757576	2	0.005	0.999684471714396	5.37209600286911e-07
0.779222222222222	1e-05	0.575757575757576	3	0.005	0.999684471714396	1.74755867626438e-07
0.889111111111111	1e-05	0.575757575757576	1	0.005	0.99953957076896	1.30163326276445e-07
0.889111111111111	1e-05	0.575757575757576	2	0.005	0.99953957076896	6.55864057005628e-07
0.889111111111111	1e-05	0.575757575757576	3	0.005	0.99953957076896	3.45778267358568e-06
0.999	1e-05	0.575757575757576	1	0.005	0.999006826760194	1.98636129731583e-07
0.999	1e-05	0.575757575757576	2	0.005	0.999006826760194	1.05792133237447e-06
0.999	1e-05	0.575757575757576	3	0.005	0.999006826760194	6.99931107892101e-08
0.01	1e-05	0.585858585858586	1	0.005	0.99906821693025	3.51727381338125e-05
0.01	1e-05	0.585858585858586	2	0.005	0.99906821693025	9.76225415538306e-06
0.01	1e-05	0.585858585858586	3	0.005	0.99906821693025	5.98677519864622e-05
0.119888888888889	1e-05	0.585858585858586	1	0.005	0.999551192904316	9.78518529799554e-07
0.119888888888889	1e-05	0.585858585858586	2	0.005	0.999551192904316	2.30870957721665e-06
0.119888888888889	1e-05	0.585858585858586	3	0.005	0.999551192904316	1.95056750328471e-06
0.229777777777778	1e-05	0.585858585858586	1	0.005	0.999614533690064	1.72286378426475e-06
0.229777777777778	1e-05	0.585858585858586	2	0.005	0.999614533690064	2.39350615020807e-07
0.229777777777778	1e-05	0.585858585858586	3	0.005	0.999614533690064	1.06030026232264e-06
0.339666666666667	1e-05	0.585858585858586	1	0.005	0.99980894736409	2.22975307714903e-07
0.339666666666667	1e-05	0.585858585858586	2	0.005	0.99980894736409	1.19386612326751e-07
0.339666666666667	1e-05	0.585858585858586	3	0.005	0.99980894736409	8.59883736592518e-07
0.449555555555556	1e-05	0.585858585858586	1	0.005	0.999325658511032	5.77462445843286e-07
0.449555555555556	1e-05	0.585858585858586	2	0.005	0.999325658511032	2.49324226033727e-07
0.449555555555556	1e-05	0.585858585858586	3	0.005	0.999325658511032	6.01987778657446e-07
0.559444444444444	1e-05	0.585858585858586	1	0.005	0.999361540963173	6.01695535597121e-07
0.559444444444444	1e-05	0.585858585858586	2	0.005	0.999361540963173	5.31283016079252e-07
0.559444444444444	1e-05	0.585858585858586	3	0.005	0.999361540963173	1.20832279796669e-06
0.669333333333333	1e-05	0.585858585858586	1	0.005	0.999838847479538	1.51863478037097e-06
0.669333333333333	1e-05	0.585858585858586	2	0.005	0.999838847479538	3.66784769258268e-07
0.669333333333333	1e-05	0.585858585858586	3	0.005	0.999838847479538	5.50836960119908e-07
0.779222222222222	1e-05	0.585858585858586	1	0.005	0.999684471714396	1.49228776504178e-06
0.779222222222222	1e-05	0.585858585858586	2	0.005	0.999684471714396	7.55471736645864e-07
0.779222222222222	1e-05	0.585858585858586	3	0.005	0.999684471714396	3.83455255360473e-08
0.889111111111111	1e-05	0.585858585858586	1	0.005	0.99953957076896	7.23308054744886e-07
0.889111111111111	1e-05	0.585858585858586	2	0.005	0.99953957076896	2.58486256848003e-07
0.889111111111111	1e-05	0.585858585858586	3	0.005	0.99953957076896	5.38138934379147e-07
0.999	1e-05	0.585858585858586	1	0.005	0.999006826760211	4.82032365576541e-07
0.999	1e-05	0.585858585858586	2	0.005	0.999006826760224	6.26386510358555e-07
0.999	1e-05	0.585858585858586	3	0.005	0.999006826760211	7.23976268567286e-07
0.01	1e-05	0.595959595959596	1	0.005	0.999068216930252	1.6940191987846e-05
0.01	1e-05	0.595959595959596	2	0.005	0.99906821693025	5.61014140069539e-05
0.01	1e-05	0.595959595959596	3	0.005	0.999068216930251	2.03643327786098e-05
0.119888888888889	1e-05	0.595959595959596	1	0.005	0.999551192904316	9.66264293013394e-07
0.119888888888889	1e-05	0.595959595959596	2	0.005	0.999551192904316	7.01359824795807e-06
0.119888888888889	1e-05	0.595959595959596	3	0.005	0.999551192904316	3.42357568943335e-06
0.229777777777778	1e-05	0.595959595959596	1	0.005	0.999614533690064	3.13183368299352e-06
0.229777777777778	1e-05	0.595959595959596	2	0.005	0.999614533690064	9.84494322523862e-07
0.229777777777778	1e-05	0.595959595959596	3	0.005	0.999614533690064	8.27685463591449e-07
0.339666666666667	1e-05	0.595959595959596	1	0.005	0.99980894736409	1.3372932320016e-06
0.339666666666667	1e-05	0.595959595959596	2	0.005	0.99980894736409	1.36045774514203e-06
0.339666666666667	1e-05	0.595959595959596	3	0.005	0.99980894736409	6.90360754839636e-07
0.449555555555556	1e-05	0.595959595959596	1	0.005	0.999325658511032	7.30130680815702e-07
0.449555555555556	1e-05	0.595959595959596	2	0.005	0.999325658511032	4.2344200481484e-07
0.449555555555556	1e-05	0.595959595959596	3	0.005	0.999325658511032	6.94436245898394e-07
0.559444444444444	1e-05	0.595959595959596	1	0.005	0.999361540963173	3.98376977130419e-07
0.559444444444444	1e-05	0.595959595959596	2	0.005	0.999361540963173	6.14243406355156e-07
0.559444444444444	1e-05	0.595959595959596	3	0.005	0.999361540963173	1.25686163889678e-06
0.669333333333333	1e-05	0.595959595959596	1	0.005	0.999838847479538	9.13657135558488e-08
0.669333333333333	1e-05	0.595959595959596	2	0.005	0.999838847479538	6.66858488578918e-07
0.669333333333333	1e-05	0.595959595959596	3	0.005	0.999838847479538	7.23891524649997e-07
0.779222222222222	1e-05	0.595959595959596	1	0.005	0.999684471714396	1.97373285796614e-06
0.779222222222222	1e-05	0.595959595959596	2	0.005	0.999684471714396	8.96344712926212e-07
0.779222222222222	1e-05	0.595959595959596	3	0.005	0.999684471714396	6.84547041001022e-07
0.889111111111111	1e-05	0.595959595959596	1	0.005	0.99953957076896	3.76984870749265e-07
0.889111111111111	1e-05	0.595959595959596	2	0.005	0.99953957076896	4.27060893327295e-08
0.889111111111111	1e-05	0.595959595959596	3	0.005	0.99953957076896	2.12294717948315e-07
0.999	1e-05	0.595959595959596	1	0.005	0.999006826760211	5.8613255776514e-07
0.999	1e-05	0.595959595959596	2	0.005	0.999006826760211	7.95179499241422e-07
0.999	1e-05	0.595959595959596	3	0.005	0.999006826760211	3.79183522576249e-07
0.01	1e-05	0.606060606060606	1	0.005	0.999068216930253	3.90995709116958e-05
0.01	1e-05	0.606060606060606	2	0.005	0.99906821693025	9.96110964626087e-06
0.01	1e-05	0.606060606060606	3	0.005	0.999068216930248	9.13362087802115e-06
0.119888888888889	1e-05	0.606060606060606	1	0.005	0.999551192904316	1.42370063178798e-06
0.119888888888889	1e-05	0.606060606060606	2	0.005	0.999551192904316	2.19856793610816e-07
0.119888888888889	1e-05	0.606060606060606	3	0.005	0.999551192904316	8.12588623654593e-07
0.229777777777778	1e-05	0.606060606060606	1	0.005	0.999614533690064	3.85250834901662e-06
0.229777777777778	1e-05	0.606060606060606	2	0.005	0.999614533690064	4.93860097598311e-06
0.229777777777778	1e-05	0.606060606060606	3	0.005	0.999614533690064	2.08180049036182e-06
0.339666666666667	1e-05	0.606060606060606	1	0.005	0.99980894736409	2.83807814904241e-06
0.339666666666667	1e-05	0.606060606060606	2	0.005	0.99980894736409	4.79467821166029e-07
0.339666666666667	1e-05	0.606060606060606	3	0.005	0.99980894736409	1.45859707708435e-06
0.449555555555556	1e-05	0.606060606060606	1	0.005	0.999325658511032	8.45597920462914e-07
0.449555555555556	1e-05	0.606060606060606	2	0.005	0.999325658511032	9.62997819982805e-07
0.449555555555556	1e-05	0.606060606060606	3	0.005	0.999325658511032	2.13011874769786e-07
0.559444444444444	1e-05	0.606060606060606	1	0.005	0.999361540963173	4.30087735723532e-07
0.559444444444444	1e-05	0.606060606060606	2	0.005	0.999361540963173	8.68007383407415e-07
0.559444444444444	1e-05	0.606060606060606	3	0.005	0.999361540963173	4.99574488488422e-07
0.669333333333333	1e-05	0.606060606060606	1	0.005	0.999838847479538	1.05274137394985e-07
0.669333333333333	1e-05	0.606060606060606	2	0.005	0.999838847479538	2.24796113601916e-06
0.669333333333333	1e-05	0.606060606060606	3	0.005	0.999838847479538	5.36140983603264e-07
0.779222222222222	1e-05	0.606060606060606	1	0.005	0.999684471714396	1.550511575953e-07
0.779222222222222	1e-05	0.606060606060606	2	0.005	0.999684471714396	6.30507467234619e-07
0.779222222222222	1e-05	0.606060606060606	3	0.005	0.999684471714396	1.13200180362841e-06
0.889111111111111	1e-05	0.606060606060606	1	0.005	0.99953957076896	9.63145700408419e-08
0.889111111111111	1e-05	0.606060606060606	2	0.005	0.99953957076896	5.99557380506975e-07
0.889111111111111	1e-05	0.606060606060606	3	0.005	0.99953957076896	4.64513023339587e-07
0.999	1e-05	0.606060606060606	1	0.005	0.999006826760211	2.34399611163842e-08
0.999	1e-05	0.606060606060606	2	0.005	0.999006826760211	5.40445445335772e-07
0.999	1e-05	0.606060606060606	3	0.005	0.999006826760211	4.13275452734927e-08
0.01	1e-05	0.616161616161616	1	0.005	0.999068216930253	4.04164419417701e-05
0.01	1e-05	0.616161616161616	2	0.005	0.999068216930252	5.01623462310355e-05
0.01	1e-05	0.616161616161616	3	0.005	0.999068216930251	7.21708070273905e-06
0.119888888888889	1e-05	0.616161616161616	1	0.005	0.999551192904316	8.30206627072095e-07
0.119888888888889	1e-05	0.616161616161616	2	0.005	0.999551192904316	1.8071627104916e-06
0.119888888888889	1e-05	0.616161616161616	3	0.005	0.999551192904316	3.19430542634807e-06
0.229777777777778	1e-05	0.616161616161616	1	0.005	0.999614533690064	3.51930802773911e-06
0.229777777777778	1e-05	0.616161616161616	2	0.005	0.999614533690064	4.39373223872417e-07
0.229777777777778	1e-05	0.616161616161616	3	0.005	0.999614533690064	6.63551944904592e-07
0.339666666666667	1e-05	0.616161616161616	1	0.005	0.99980894736409	9.4843580028423e-07
0.339666666666667	1e-05	0.616161616161616	2	0.005	0.99980894736409	1.50854430108743e-06
0.339666666666667	1e-05	0.616161616161616	3	0.005	0.99980894736409	1.68499153960727e-07
0.449555555555556	1e-05	0.616161616161616	1	0.005	0.999325658511032	1.30339620370077e-07
0.449555555555556	1e-05	0.616161616161616	2	0.005	0.999325658511032	4.30993537259406e-07
0.449555555555556	1e-05	0.616161616161616	3	0.005	0.999325658511032	1.15833601353656e-06
0.559444444444444	1e-05	0.616161616161616	1	0.005	0.999361540963173	5.2157823299069e-07
0.559444444444444	1e-05	0.616161616161616	2	0.005	0.999361540963173	5.96491552567622e-07
0.559444444444444	1e-05	0.616161616161616	3	0.005	0.999361540963173	6.75478031004585e-07
0.669333333333333	1e-05	0.616161616161616	1	0.005	0.999838847479538	1.86052904536348e-07
0.669333333333333	1e-05	0.616161616161616	2	0.005	0.999838847479538	9.94016580536679e-07
0.669333333333333	1e-05	0.616161616161616	3	0.005	0.999838847479538	3.50360288944562e-07
0.779222222222222	1e-05	0.616161616161616	1	0.005	0.999684471714396	2.58314234026161e-07
0.779222222222222	1e-05	0.616161616161616	2	0.005	0.999684471714396	5.83450103614307e-07
0.779222222222222	1e-05	0.616161616161616	3	0.005	0.999684471714396	6.57191419384209e-07
0.889111111111111	1e-05	0.616161616161616	1	0.005	0.99953957076896	1.85055272602906e-06
0.889111111111111	1e-05	0.616161616161616	2	0.005	0.99953957076896	7.01258858233771e-07
0.889111111111111	1e-05	0.616161616161616	3	0.005	0.99953957076896	5.83027816041189e-07
0.999	1e-05	0.616161616161616	1	0.005	0.999006826760211	6.19409053223704e-07
0.999	1e-05	0.616161616161616	2	0.005	0.999006826760211	2.59547309912461e-07
0.999	1e-05	0.616161616161616	3	0.005	0.999006826760211	6.10125921234458e-07
0.01	1e-05	0.626262626262626	1	0.005	0.99906821693025	1.46752257452062e-05
0.01	1e-05	0.626262626262626	2	0.005	0.999068216930251	2.9371326723609e-05
0.01	1e-05	0.626262626262626	3	0.005	0.99906821693025	1.33507442549522e-05
0.119888888888889	1e-05	0.626262626262626	1	0.005	0.999551192904316	7.85537012581837e-06
0.119888888888889	1e-05	0.626262626262626	2	0.005	0.999551192904316	1.08378904674756e-06
0.119888888888889	1e-05	0.626262626262626	3	0.005	0.999551192904316	5.16564267065752e-06
0.229777777777778	1e-05	0.626262626262626	1	0.005	0.999614533690064	2.86422704593282e-06
0.229777777777778	1e-05	0.626262626262626	2	0.005	0.999614533690064	1.58803365032083e-06
0.229777777777778	1e-05	0.626262626262626	3	0.005	0.999614533690064	2.42043297413623e-06
0.339666666666667	1e-05	0.626262626262626	1	0.005	0.99980894736409	1.00283221016588e-06
0.339666666666667	1e-05	0.626262626262626	2	0.005	0.99980894736409	1.14668951625581e-06
0.339666666666667	1e-05	0.626262626262626	3	0.005	0.99980894736409	7.73615894417941e-07
0.449555555555556	1e-05	0.626262626262626	1	0.005	0.999325658511032	1.20733703815751e-06
0.449555555555556	1e-05	0.626262626262626	2	0.005	0.999325658511032	1.71483230714325e-07
0.449555555555556	1e-05	0.626262626262626	3	0.005	0.999325658511032	1.62689708841996e-06
0.559444444444444	1e-05	0.626262626262626	1	0.005	0.999361540963173	4.99786980778212e-07
0.559444444444444	1e-05	0.626262626262626	2	0.005	0.999361540963173	1.77571686688746e-07
0.559444444444444	1e-05	0.626262626262626	3	0.005	0.999361540963173	5.25456652027124e-08
0.669333333333333	1e-05	0.626262626262626	1	0.005	0.999838847479538	1.20083662149416e-06
0.669333333333333	1e-05	0.626262626262626	2	0.005	0.999838847479538	1.89434666693586e-07
0.669333333333333	1e-05	0.626262626262626	3	0.005	0.999838847479538	1.52378777950144e-06
0.779222222222222	1e-05	0.626262626262626	1	0.005	0.999684471714396	4.90744272377471e-07
0.779222222222222	1e-05	0.626262626262626	2	0.005	0.999684471714396	2.91137012281743e-08
0.779222222222222	1e-05	0.626262626262626	3	0.005	0.999684471714396	2.01324939773732e-07
0.889111111111111	1e-05	0.626262626262626	1	0.005	0.99953957076896	3.44267459088333e-07
0.889111111111111	1e-05	0.626262626262626	2	0.005	0.99953957076896	1.15387250064753e-07
0.889111111111111	1e-05	0.626262626262626	3	0.005	0.99953957076896	7.84570486124472e-07
0.999	1e-05	0.626262626262626	1	0.005	0.999006826760217	7.54752395163123e-07
0.999	1e-05	0.626262626262626	2	0.005	0.999006826760217	2.39262822159545e-07
0.999	1e-05	0.626262626262626	3	0.005	0.999006826760217	2.83145182850375e-07
0.01	1e-05	0.636363636363636	1	0.005	0.999068216930252	5.60344730349301e-05
0.01	1e-05	0.636363636363636	2	0.005	0.999068216930251	4.8495130408002e-05
0.01	1e-05	0.636363636363636	3	0.005	0.99906821693025	6.97687910978566e-06
0.119888888888889	1e-05	0.636363636363636	1	0.005	0.999551192904316	1.62329114748478e-06
0.119888888888889	1e-05	0.636363636363636	2	0.005	0.999551192904316	3.34882665419078e-06
0.119888888888889	1e-05	0.636363636363636	3	0.005	0.999551192904316	5.64547725574764e-06
0.229777777777778	1e-05	0.636363636363636	1	0.005	0.999614533690064	2.45287035470241e-06
0.229777777777778	1e-05	0.636363636363636	2	0.005	0.999614533690064	2.45982339158493e-07
0.229777777777778	1e-05	0.636363636363636	3	0.005	0.999614533690064	3.60978822264588e-06
0.339666666666667	1e-05	0.636363636363636	1	0.005	0.99980894736409	1.74537391933389e-07
0.339666666666667	1e-05	0.636363636363636	2	0.005	0.99980894736409	3.51639365968997e-07
0.339666666666667	1e-05	0.636363636363636	3	0.005	0.99980894736409	6.56679991163377e-07
0.449555555555556	1e-05	0.636363636363636	1	0.005	0.999325658511032	4.19920618513802e-07
0.449555555555556	1e-05	0.636363636363636	2	0.005	0.999325658511032	3.10545220740163e-07
0.449555555555556	1e-05	0.636363636363636	3	0.005	0.999325658511032	6.65218730223527e-07
0.559444444444444	1e-05	0.636363636363636	1	0.005	0.999361540963173	5.41450117078461e-07
0.559444444444444	1e-05	0.636363636363636	2	0.005	0.999361540963173	6.23360955856357e-07
0.559444444444444	1e-05	0.636363636363636	3	0.005	0.999361540963173	3.6100974127021e-07
0.669333333333333	1e-05	0.636363636363636	1	0.005	0.999838847479538	1.15510744592684e-07
0.669333333333333	1e-05	0.636363636363636	2	0.005	0.999838847479538	1.99564820127243e-07
0.669333333333333	1e-05	0.636363636363636	3	0.005	0.999838847479538	5.1681290985989e-07
0.779222222222222	1e-05	0.636363636363636	1	0.005	0.999684471714396	3.2133547588692e-07
0.779222222222222	1e-05	0.636363636363636	2	0.005	0.999684471714396	3.07337793869125e-07
0.779222222222222	1e-05	0.636363636363636	3	0.005	0.999684471714396	8.23518949497987e-07
0.889111111111111	1e-05	0.636363636363636	1	0.005	0.99953957076896	1.12483017141177e-07
0.889111111111111	1e-05	0.636363636363636	2	0.005	0.99953957076896	1.00670988827105e-06
0.889111111111111	1e-05	0.636363636363636	3	0.005	0.99953957076896	1.30693155694499e-06
0.999	1e-05	0.636363636363636	1	0.005	0.999006826760217	3.28713031832915e-07
0.999	1e-05	0.636363636363636	2	0.005	0.999006826760217	3.16673773654116e-07
0.999	1e-05	0.636363636363636	3	0.005	0.999006826760217	5.52078690855261e-07
0.01	1e-05	0.646464646464647	1	0.005	0.999068216930251	3.98277633642483e-05
0.01	1e-05	0.646464646464647	2	0.005	0.999068216930253	0.000147446365467589
0.01	1e-05	0.646464646464647	3	0.005	0.999068216930251	5.95946169863788e-05
0.119888888888889	1e-05	0.646464646464647	1	0.005	0.999551192904316	2.0549327741187e-06
0.119888888888889	1e-05	0.646464646464647	2	0.005	0.999551192904316	1.6094234229948e-06
0.119888888888889	1e-05	0.646464646464647	3	0.005	0.999551192904316	6.59216297070191e-07
0.229777777777778	1e-05	0.646464646464647	1	0.005	0.999614533690064	1.29144309719326e-06
0.229777777777778	1e-05	0.646464646464647	2	0.005	0.999614533690064	5.90016558073176e-07
0.229777777777778	1e-05	0.646464646464647	3	0.005	0.999614533690064	5.07675060797738e-07
0.339666666666667	1e-05	0.646464646464647	1	0.005	0.99980894736409	6.48102493162486e-07
0.339666666666667	1e-05	0.646464646464647	2	0.005	0.99980894736409	2.4845089268616e-06
0.339666666666667	1e-05	0.646464646464647	3	0.005	0.99980894736409	3.04010219619239e-06
0.449555555555556	1e-05	0.646464646464647	1	0.005	0.999325658511032	1.28894913176404e-06
0.449555555555556	1e-05	0.646464646464647	2	0.005	0.999325658511032	1.29240654969984e-06
0.449555555555556	1e-05	0.646464646464647	3	0.005	0.999325658511032	1.04411930324376e-06
0.559444444444444	1e-05	0.646464646464647	1	0.005	0.999361540963173	1.92376081921702e-06
0.559444444444444	1e-05	0.646464646464647	2	0.005	0.999361540963173	6.5449099821692e-07
0.559444444444444	1e-05	0.646464646464647	3	0.005	0.999361540963173	9.57837312378237e-07
0.669333333333333	1e-05	0.646464646464647	1	0.005	0.999838847479538	8.49863600186613e-07
0.669333333333333	1e-05	0.646464646464647	2	0.005	0.999838847479538	1.53528536310484e-06
0.669333333333333	1e-05	0.646464646464647	3	0.005	0.999838847479538	8.80442160725489e-07
0.779222222222222	1e-05	0.646464646464647	1	0.005	0.999684471714396	2.36585627753146e-07
0.779222222222222	1e-05	0.646464646464647	2	0.005	0.999684471714396	3.64604478593369e-07
0.779222222222222	1e-05	0.646464646464647	3	0.005	0.999684471714396	4.50417885825222e-07
0.889111111111111	1e-05	0.646464646464647	1	0.005	0.99953957076896	6.73048826123184e-09
0.889111111111111	1e-05	0.646464646464647	2	0.005	0.99953957076896	3.07015036439337e-06
0.889111111111111	1e-05	0.646464646464647	3	0.005	0.99953957076896	7.60763657838401e-08
0.999	1e-05	0.646464646464647	1	0.005	0.999006826760216	7.69006825215816e-07
0.999	1e-05	0.646464646464647	2	0.005	0.999006826760216	4.87561472732106e-07
0.999	1e-05	0.646464646464647	3	0.005	0.999006826760216	4.70088255815254e-07
0.01	1e-05	0.656565656565657	1	0.005	0.999068216930253	1.57202520884036e-05
0.01	1e-05	0.656565656565657	2	0.005	0.999068216930251	2.08623736417072e-05
0.01	1e-05	0.656565656565657	3	0.005	0.999068216930252	2.33847815098536e-05
0.119888888888889	1e-05	0.656565656565657	1	0.005	0.999551192904316	2.56902807382768e-06
0.119888888888889	1e-05	0.656565656565657	2	0.005	0.999551192904316	2.01603076529002e-06
0.119888888888889	1e-05	0.656565656565657	3	0.005	0.999551192904316	2.68828309594288e-07
0.229777777777778	1e-05	0.656565656565657	1	0.005	0.999614533690064	5.64950217724308e-07
0.229777777777778	1e-05	0.656565656565657	2	0.005	0.999614533690064	5.5761587367337e-06
0.229777777777778	1e-05	0.656565656565657	3	0.005	0.999614533690064	1.72359670879212e-06
0.339666666666667	1e-05	0.656565656565657	1	0.005	0.99980894736409	2.9251905634454e-06
0.339666666666667	1e-05	0.656565656565657	2	0.005	0.99980894736409	8.65580346682257e-07
0.339666666666667	1e-05	0.656565656565657	3	0.005	0.99980894736409	8.44752664156953e-07
0.449555555555556	1e-05	0.656565656565657	1	0.005	0.999325658511032	1.36932111367858e-06
0.449555555555556	1e-05	0.656565656565657	2	0.005	0.999325658511032	7.83918097062569e-07
0.449555555555556	1e-05	0.656565656565657	3	0.005	0.999325658511032	1.71939294705223e-07
0.559444444444444	1e-05	0.656565656565657	1	0.005	0.999361540963173	1.22111073167235e-06
0.559444444444444	1e-05	0.656565656565657	2	0.005	0.999361540963173	3.18285881310519e-07
0.559444444444444	1e-05	0.656565656565657	3	0.005	0.999361540963173	5.38754143009183e-08
0.669333333333333	1e-05	0.656565656565657	1	0.005	0.999838847479538	5.42712225122159e-07
0.669333333333333	1e-05	0.656565656565657	2	0.005	0.999838847479538	5.46089576116401e-07
0.669333333333333	1e-05	0.656565656565657	3	0.005	0.999838847479538	3.18988996956248e-07
0.779222222222222	1e-05	0.656565656565657	1	0.005	0.999684471714396	5.00193648902049e-07
0.779222222222222	1e-05	0.656565656565657	2	0.005	0.999684471714396	1.62188814179896e-06
0.779222222222222	1e-05	0.656565656565657	3	0.005	0.999684471714396	4.7056280396836e-07
0.889111111111111	1e-05	0.656565656565657	1	0.005	0.99953957076896	1.01672417545598e-06
0.889111111111111	1e-05	0.656565656565657	2	0.005	0.99953957076896	7.50600624325653e-07
0.889111111111111	1e-05	0.656565656565657	3	0.005	0.99953957076896	4.44444551366428e-07
0.999	1e-05	0.656565656565657	1	0.005	0.999006826760221	1.33306528389119e-07
0.999	1e-05	0.656565656565657	2	0.005	0.999006826760194	2.85142799883835e-08
0.999	1e-05	0.656565656565657	3	0.005	0.999006826760221	3.91710419450054e-07
0.01	1e-05	0.666666666666667	1	0.005	0.999068216930252	0.000118956188011998
0.01	1e-05	0.666666666666667	2	0.005	0.999068216930252	1.03014963863598e-05
0.01	1e-05	0.666666666666667	3	0.005	0.999068216930253	2.36722490051728e-05
0.119888888888889	1e-05	0.666666666666667	1	0.005	0.999551192904316	8.96185254017831e-06
0.119888888888889	1e-05	0.666666666666667	2	0.005	0.999551192904316	2.86057595853492e-07
0.119888888888889	1e-05	0.666666666666667	3	0.005	0.999551192904316	4.88407530260036e-06
0.229777777777778	1e-05	0.666666666666667	1	0.005	0.999614533690064	2.56336975754445e-07
0.229777777777778	1e-05	0.666666666666667	2	0.005	0.999614533690064	1.62098346703114e-07
0.229777777777778	1e-05	0.666666666666667	3	0.005	0.999614533690064	5.91211307340713e-06
0.339666666666667	1e-05	0.666666666666667	1	0.005	0.99980894736409	1.27187564600187e-06
0.339666666666667	1e-05	0.666666666666667	2	0.005	0.99980894736409	1.82125401676965e-06
0.339666666666667	1e-05	0.666666666666667	3	0.005	0.99980894736409	1.31752109850122e-06
0.449555555555556	1e-05	0.666666666666667	1	0.005	0.999325658511032	2.75497284658765e-07
0.449555555555556	1e-05	0.666666666666667	2	0.005	0.999325658511032	4.671512402854e-07
0.449555555555556	1e-05	0.666666666666667	3	0.005	0.999325658511032	1.84179359783376e-07
0.559444444444444	1e-05	0.666666666666667	1	0.005	0.999361540963173	1.6735089507448e-06
0.559444444444444	1e-05	0.666666666666667	2	0.005	0.999361540963173	9.60236394410043e-07
0.559444444444444	1e-05	0.666666666666667	3	0.005	0.999361540963173	1.002399046561e-06
0.669333333333333	1e-05	0.666666666666667	1	0.005	0.999838847479538	3.78928744820123e-07
[truncated: 4,001 more rows]
