# Supplementary material for: Transmissible cancers and the evolution of sex under the Red Queen hypothesis
Source: PLoS Biol. 2020 Nov 19;18(11):e3000916. doi: 10.1371/journal.pbio.3000916 (PMC7676742; doi:10.1371/journal.pbio.3000916)
Supplement: S1 Source Code — (ZIP) [file pbio.3000916.s010.zip › SimulationCode/Data/DataRepSensitivity1_Tbefore2e3Tmax1e6mut1e5PropVertical01_SelectPar05Rep1_3.txt]

select	mut	alpha	rep	rM	freqSex	freqVarIni
0.01	1e-05	0	1	0.005	0.999097031873545	0.0164692542158109
0.01	1e-05	0	2	0.005	0.999163363005953	0.0174941627830017
0.01	1e-05	0	3	0.005	0.999071009341622	0.0166890812161398
0.119888888888889	1e-05	0	1	0.005	0.999090161894798	0.0625959195818314
0.119888888888889	1e-05	0	2	0.005	0.999879285385513	0.0616629290130684
0.119888888888889	1e-05	0	3	0.005	0.999687706713001	0.0622488404240508
0.229777777777778	1e-05	0	1	0.005	0.999975272887464	0.0856543740273401
0.229777777777778	1e-05	0	2	0.005	0.999998969024052	0.0852755406631291
0.229777777777778	1e-05	0	3	0.005	0.999999911189633	0.0830666616851718
0.339666666666667	1e-05	0	1	0.005	0.999997233307947	0.100990671775549
0.339666666666667	1e-05	0	2	0.005	0.999998362641692	0.100670999579415
0.339666666666667	1e-05	0	3	0.005	0.999999983708504	0.103489623438328
0.449555555555556	1e-05	0	1	0.005	1	0.118732328971273
0.449555555555556	1e-05	0	2	0.005	1	0.116231524201771
0.449555555555556	1e-05	0	3	0.005	0.999784862731881	0.118731799410471
0.559444444444444	1e-05	0	1	0.005	1	0.14270322840009
0.559444444444444	1e-05	0	2	0.005	1	0.141855453010083
0.559444444444444	1e-05	0	3	0.005	1	0.142318558093968
0.669333333333333	1e-05	0	1	0.005	1	0.144311494866209
0.669333333333333	1e-05	0	2	0.005	1	0.14346778999864
0.669333333333333	1e-05	0	3	0.005	1	0.143609353545555
0.779222222222222	1e-05	0	1	0.005	1	0.148543666874268
0.779222222222222	1e-05	0	2	0.005	1	0.148548169645805
0.779222222222222	1e-05	0	3	0.005	1	0.148064630505446
0.889111111111111	1e-05	0	1	0.005	1	0.152937229047579
0.889111111111111	1e-05	0	2	0.005	1	0.152418071166689
0.889111111111111	1e-05	0	3	0.005	1	0.153228175878075
0.999	1e-05	0	1	0.005	1	0.156641653258266
0.999	1e-05	0	2	0.005	1	0.156779095331685
0.999	1e-05	0	3	0.005	1	0.157409019651277
0.01	1e-05	0.0101010101010101	1	0.005	0.999133499829481	0.00375735626077569
0.01	1e-05	0.0101010101010101	2	0.005	0.999020267226098	0.00385883986082883
0.01	1e-05	0.0101010101010101	3	0.005	0.999003121291692	0.00384930504567544
0.119888888888889	1e-05	0.0101010101010101	1	0.005	0.999529627791221	0.0134919324524949
0.119888888888889	1e-05	0.0101010101010101	2	0.005	0.999012891475505	0.0136440866277455
0.119888888888889	1e-05	0.0101010101010101	3	0.005	0.999827216524372	0.0136156404503475
0.229777777777778	1e-05	0.0101010101010101	1	0.005	0.999957811778828	0.023376141482131
0.229777777777778	1e-05	0.0101010101010101	2	0.005	0.999915650673761	0.0243178244134556
0.229777777777778	1e-05	0.0101010101010101	3	0.005	0.999038045830069	0.0237741191676771
0.339666666666667	1e-05	0.0101010101010101	1	0.005	0.999423528147344	0.0352584577476092
0.339666666666667	1e-05	0.0101010101010101	2	0.005	0.999987138183926	0.0356465748606302
0.339666666666667	1e-05	0.0101010101010101	3	0.005	0.999992893843157	0.0352286581288449
0.449555555555556	1e-05	0.0101010101010101	1	0.005	0.99999113897942	0.0491516997936864
0.449555555555556	1e-05	0.0101010101010101	2	0.005	0.999998362520537	0.0478258805397002
0.449555555555556	1e-05	0.0101010101010101	3	0.005	0.999997711646352	0.0479051345043012
0.559444444444444	1e-05	0.0101010101010101	1	0.005	0.99990704231466	0.0587463023686108
0.559444444444444	1e-05	0.0101010101010101	2	0.005	0.999176895442859	0.0580898137606019
0.559444444444444	1e-05	0.0101010101010101	3	0.005	0.998926399733473	0.0603037853097677
0.669333333333333	1e-05	0.0101010101010101	1	0.005	0.999970948059827	0.0729727135914973
0.669333333333333	1e-05	0.0101010101010101	2	0.005	0.999998636966933	0.0704795787466951
0.669333333333333	1e-05	0.0101010101010101	3	0.005	0.999999468461471	0.0728627674915681
0.779222222222222	1e-05	0.0101010101010101	1	0.005	0.999999988286378	0.0817662575138624
0.779222222222222	1e-05	0.0101010101010101	2	0.005	0.999999917404923	0.0826394535855577
0.779222222222222	1e-05	0.0101010101010101	3	0.005	0.999999382984302	0.0841823666860568
0.889111111111111	1e-05	0.0101010101010101	1	0.005	0.999999998983764	0.0922670826633104
0.889111111111111	1e-05	0.0101010101010101	2	0.005	0.999999999968712	0.0919319558631227
0.889111111111111	1e-05	0.0101010101010101	3	0.005	0.9999999999994	0.0943719875224758
0.999	1e-05	0.0101010101010101	1	0.005	0.999999999999999	0.103683055287079
0.999	1e-05	0.0101010101010101	2	0.005	0.999999999999942	0.104220625989729
0.999	1e-05	0.0101010101010101	3	0.005	0.999999999999996	0.102352229092601
0.01	1e-05	0.0202020202020202	1	0.005	0.999004686476001	0.00199453013850963
0.01	1e-05	0.0202020202020202	2	0.005	0.999168751277256	0.00200021867005375
0.01	1e-05	0.0202020202020202	3	0.005	0.999012130144352	0.00200528468840156
0.119888888888889	1e-05	0.0202020202020202	1	0.005	0.999408353953655	0.00694168060345944
0.119888888888889	1e-05	0.0202020202020202	2	0.005	0.999691588205798	0.00751865984516433
0.119888888888889	1e-05	0.0202020202020202	3	0.005	0.999282869627107	0.00741999906616532
0.229777777777778	1e-05	0.0202020202020202	1	0.005	0.999912030130716	0.0145455037252676
0.229777777777778	1e-05	0.0202020202020202	2	0.005	0.999085396947721	0.0138147296483695
0.229777777777778	1e-05	0.0202020202020202	3	0.005	0.999150102232136	0.0134117417801401
0.339666666666667	1e-05	0.0202020202020202	1	0.005	0.999658434478284	0.0207696500630487
0.339666666666667	1e-05	0.0202020202020202	2	0.005	0.999646110151698	0.0216594842934263
0.339666666666667	1e-05	0.0202020202020202	3	0.005	0.999540668906079	0.0206877940042674
0.449555555555556	1e-05	0.0202020202020202	1	0.005	0.999991775521693	0.0293501915045156
0.449555555555556	1e-05	0.0202020202020202	2	0.005	0.999984247307595	0.029688480992707
0.449555555555556	1e-05	0.0202020202020202	3	0.005	0.999987639030298	0.029199965002896
0.559444444444444	1e-05	0.0202020202020202	1	0.005	0.999947903484427	0.0390186278438803
0.559444444444444	1e-05	0.0202020202020202	2	0.005	0.999964341079554	0.0399287371781943
0.559444444444444	1e-05	0.0202020202020202	3	0.005	0.999969673350113	0.0392763765729368
0.669333333333333	1e-05	0.0202020202020202	1	0.005	0.999999277433444	0.0493486906086913
0.669333333333333	1e-05	0.0202020202020202	2	0.005	0.999090177555268	0.0495312913379872
0.669333333333333	1e-05	0.0202020202020202	3	0.005	0.999999061606577	0.0507059708810969
0.779222222222222	1e-05	0.0202020202020202	1	0.005	0.999929802023491	0.0601023764572155
0.779222222222222	1e-05	0.0202020202020202	2	0.005	0.999965902392271	0.0615617522724325
0.779222222222222	1e-05	0.0202020202020202	3	0.005	0.999714824119123	0.0622188579817028
0.889111111111111	1e-05	0.0202020202020202	1	0.005	0.999993939394648	0.0729004520378095
0.889111111111111	1e-05	0.0202020202020202	2	0.005	0.999999643876658	0.0723457333470046
0.889111111111111	1e-05	0.0202020202020202	3	0.005	0.999998432069397	0.0720921907699914
0.999	1e-05	0.0202020202020202	1	0.005	0.999999999968744	0.0829975849250817
0.999	1e-05	0.0202020202020202	2	0.005	0.999999997648882	0.0833546298722203
0.999	1e-05	0.0202020202020202	3	0.005	0.999999995889273	0.0840828727814293
0.01	1e-05	0.0303030303030303	1	0.005	0.999021331661779	0.0011578742678745
0.01	1e-05	0.0303030303030303	2	0.005	0.999002887833457	0.00108820722981949
0.01	1e-05	0.0303030303030303	3	0.005	0.999029852005811	0.00118220271768797
0.119888888888889	1e-05	0.0303030303030303	1	0.005	0.99946707811103	0.00587908989738337
0.119888888888889	1e-05	0.0303030303030303	2	0.005	0.99922472441329	0.00580042139045645
0.119888888888889	1e-05	0.0303030303030303	3	0.005	0.999223183555135	0.00580563948783625
0.229777777777778	1e-05	0.0303030303030303	1	0.005	0.999204726678316	0.010854409431054
0.229777777777778	1e-05	0.0303030303030303	2	0.005	0.999880184739994	0.0108387756761357
0.229777777777778	1e-05	0.0303030303030303	3	0.005	0.999879759941416	0.0109238489606897
0.339666666666667	1e-05	0.0303030303030303	1	0.005	0.999189116146451	0.0155319534367929
0.339666666666667	1e-05	0.0303030303030303	2	0.005	0.999727051794772	0.0151433591536175
0.339666666666667	1e-05	0.0303030303030303	3	0.005	0.999149039060102	0.0154332556640402
0.449555555555556	1e-05	0.0303030303030303	1	0.005	0.99986789932854	0.0204910765203547
0.449555555555556	1e-05	0.0303030303030303	2	0.005	0.999900557433003	0.0199159757486003
0.449555555555556	1e-05	0.0303030303030303	3	0.005	0.999496327521721	0.019718560734336
0.559444444444444	1e-05	0.0303030303030303	1	0.005	0.999911876194342	0.026264406521562
0.559444444444444	1e-05	0.0303030303030303	2	0.005	0.99998306237126	0.0267221638434761
0.559444444444444	1e-05	0.0303030303030303	3	0.005	0.999977805811435	0.0264556184519358
0.669333333333333	1e-05	0.0303030303030303	1	0.005	0.999797655815215	0.0348731755248849
0.669333333333333	1e-05	0.0303030303030303	2	0.005	0.999705071652621	0.0345318281054525
0.669333333333333	1e-05	0.0303030303030303	3	0.005	0.999919749431111	0.0344328669376718
0.779222222222222	1e-05	0.0303030303030303	1	0.005	0.999991447763892	0.0438961163610867
0.779222222222222	1e-05	0.0303030303030303	2	0.005	0.999986001784334	0.0434429545104622
0.779222222222222	1e-05	0.0303030303030303	3	0.005	0.999995507157284	0.0432141974119572
0.889111111111111	1e-05	0.0303030303030303	1	0.005	0.999999717454324	0.0534240205250206
0.889111111111111	1e-05	0.0303030303030303	2	0.005	0.999166378765339	0.0550837699620659
0.889111111111111	1e-05	0.0303030303030303	3	0.005	0.999451078904601	0.0557155235169405
0.999	1e-05	0.0303030303030303	1	0.005	0.999985269279809	0.0660119503434532
0.999	1e-05	0.0303030303030303	2	0.005	0.999888689815679	0.0661460344406497
0.999	1e-05	0.0303030303030303	3	0.005	0.999990389393557	0.0672745562843573
0.01	1e-05	0.0404040404040404	1	0.005	0.999070707425905	4.04950070762372e-05
0.01	1e-05	0.0404040404040404	2	0.005	0.999070706907123	5.57459816939505e-05
0.01	1e-05	0.0404040404040404	3	0.005	0.999076307982754	4.32884092819064e-05
0.119888888888889	1e-05	0.0404040404040404	1	0.005	0.999255288237088	0.00217743838781734
0.119888888888889	1e-05	0.0404040404040404	2	0.005	0.999255574379726	0.00217138618080879
0.119888888888889	1e-05	0.0404040404040404	3	0.005	0.999255323990628	0.00218188173003997
0.229777777777778	1e-05	0.0404040404040404	1	0.005	0.999487860417422	0.00739263364975477
0.229777777777778	1e-05	0.0404040404040404	2	0.005	0.999488127808263	0.00743094134344643
0.229777777777778	1e-05	0.0404040404040404	3	0.005	0.999764693116135	0.00742395641021989
0.339666666666667	1e-05	0.0404040404040404	1	0.005	0.999900372818399	0.0141061025206486
0.339666666666667	1e-05	0.0404040404040404	2	0.005	0.999900527054955	0.0141955186281848
0.339666666666667	1e-05	0.0404040404040404	3	0.005	0.99990046489462	0.0142258848908591
0.449555555555556	1e-05	0.0404040404040404	1	0.005	0.999780194802015	0.0184360055562327
0.449555555555556	1e-05	0.0404040404040404	2	0.005	0.999764119761266	0.0184268694272269
0.449555555555556	1e-05	0.0404040404040404	3	0.005	0.999898172605335	0.0183285247585775
0.559444444444444	1e-05	0.0404040404040404	1	0.005	0.99924758807035	0.0216516310390545
0.559444444444444	1e-05	0.0404040404040404	2	0.005	0.999428430427258	0.0215780821073577
0.559444444444444	1e-05	0.0404040404040404	3	0.005	0.999328827532462	0.021260918422933
0.669333333333333	1e-05	0.0404040404040404	1	0.005	0.99992988892611	0.025882138911008
0.669333333333333	1e-05	0.0404040404040404	2	0.005	0.999978708392086	0.026293195630037
0.669333333333333	1e-05	0.0404040404040404	3	0.005	0.999970185316203	0.0258844717343802
0.779222222222222	1e-05	0.0404040404040404	1	0.005	0.999891613113867	0.0315539333743302
0.779222222222222	1e-05	0.0404040404040404	2	0.005	0.999708704247695	0.0320219569767814
0.779222222222222	1e-05	0.0404040404040404	3	0.005	0.999979055582758	0.0325811122779534
0.889111111111111	1e-05	0.0404040404040404	1	0.005	0.999896290713809	0.0404197598605531
0.889111111111111	1e-05	0.0404040404040404	2	0.005	0.999634446757021	0.0400818849608058
0.889111111111111	1e-05	0.0404040404040404	3	0.005	0.999247149303683	0.0402591362204838
0.999	1e-05	0.0404040404040404	1	0.005	0.999844167853146	0.0497000684776316
0.999	1e-05	0.0404040404040404	2	0.005	0.999998341607097	0.0497426489369532
0.999	1e-05	0.0404040404040404	3	0.005	0.999825295638704	0.051389141754419
0.01	1e-05	0.0505050505050505	1	0.005	0.999068216930254	1.49371122651439e-05
0.01	1e-05	0.0505050505050505	2	0.005	0.999068216930255	1.31699636141382e-05
0.01	1e-05	0.0505050505050505	3	0.005	0.999068216930253	1.08743856377335e-05
0.119888888888889	1e-05	0.0505050505050505	1	0.005	0.999551192904316	1.61493087066208e-05
0.119888888888889	1e-05	0.0505050505050505	2	0.005	0.999551192904316	2.29751995849135e-05
0.119888888888889	1e-05	0.0505050505050505	3	0.005	0.999551192904316	3.0834491258232e-05
0.229777777777778	1e-05	0.0505050505050505	1	0.005	0.999643539903017	0.00164477961818463
0.229777777777778	1e-05	0.0505050505050505	2	0.005	0.999674464698608	0.00161309786135545
0.229777777777778	1e-05	0.0505050505050505	3	0.005	0.999643544103441	0.00167956819830463
0.339666666666667	1e-05	0.0505050505050505	1	0.005	0.999876272373343	0.00682256716305317
0.339666666666667	1e-05	0.0505050505050505	2	0.005	0.999346642981865	0.00677476246392699
0.339666666666667	1e-05	0.0505050505050505	3	0.005	0.999346434175474	0.00673397929404851
0.449555555555556	1e-05	0.0505050505050505	1	0.005	0.999000402386474	0.014643978682211
0.449555555555556	1e-05	0.0505050505050505	2	0.005	0.999959510719627	0.0146343996190799
0.449555555555556	1e-05	0.0505050505050505	3	0.005	0.998999198437734	0.0146813661877678
0.559444444444444	1e-05	0.0505050505050505	1	0.005	0.99989613200962	0.0213638102438358
0.559444444444444	1e-05	0.0505050505050505	2	0.005	0.999848786303511	0.0211852571565758
0.559444444444444	1e-05	0.0505050505050505	3	0.005	0.999848927047506	0.0211760983847109
0.669333333333333	1e-05	0.0505050505050505	1	0.005	0.999915487228447	0.0234929838880076
0.669333333333333	1e-05	0.0505050505050505	2	0.005	0.999921123910813	0.0235799804561553
0.669333333333333	1e-05	0.0505050505050505	3	0.005	0.999926670340979	0.0237746432387673
0.779222222222222	1e-05	0.0505050505050505	1	0.005	0.999941974729663	0.0258785295822217
0.779222222222222	1e-05	0.0505050505050505	2	0.005	0.999936674286271	0.0254671377994573
0.779222222222222	1e-05	0.0505050505050505	3	0.005	0.999937909540403	0.0262755629532217
0.889111111111111	1e-05	0.0505050505050505	1	0.005	0.999815643762294	0.0306091588646463
0.889111111111111	1e-05	0.0505050505050505	2	0.005	0.999561278044066	0.0295149889219661
0.889111111111111	1e-05	0.0505050505050505	3	0.005	0.999455469336048	0.0305475574379434
0.999	1e-05	0.0505050505050505	1	0.005	0.9998291648044	0.0363499208403803
0.999	1e-05	0.0505050505050505	2	0.005	0.999965037226513	0.0376801879578329
0.999	1e-05	0.0505050505050505	3	0.005	0.999983283589197	0.0375107707031916
0.01	1e-05	0.0606060606060606	1	0.005	0.999068216930252	2.3162012661808e-05
0.01	1e-05	0.0606060606060606	2	0.005	0.999068216930253	8.71550323241695e-06
0.01	1e-05	0.0606060606060606	3	0.005	0.999068216930251	5.01149166933087e-05
0.119888888888889	1e-05	0.0606060606060606	1	0.005	0.999551192904316	1.28161836890472e-05
0.119888888888889	1e-05	0.0606060606060606	2	0.005	0.999551192904316	1.33792345804258e-06
0.119888888888889	1e-05	0.0606060606060606	3	0.005	0.999551192904316	7.96067861671418e-06
0.229777777777778	1e-05	0.0606060606060606	1	0.005	0.999614533690064	2.5104185153788e-05
0.229777777777778	1e-05	0.0606060606060606	2	0.005	0.999614533690064	9.0827229476741e-06
0.229777777777778	1e-05	0.0606060606060606	3	0.005	0.999614533690064	1.11181537271444e-05
0.339666666666667	1e-05	0.0606060606060606	1	0.005	0.999808956793128	5.41724508810957e-05
0.339666666666667	1e-05	0.0606060606060606	2	0.005	0.999808961644036	8.71203279145274e-05
0.339666666666667	1e-05	0.0606060606060606	3	0.005	0.999808954736906	7.30112260872932e-05
0.449555555555556	1e-05	0.0606060606060606	1	0.005	0.999632250863759	0.00489541626148153
0.449555555555556	1e-05	0.0606060606060606	2	0.005	0.999632325448631	0.00486036470278347
0.449555555555556	1e-05	0.0606060606060606	3	0.005	0.999632195244715	0.00476554723764981
0.559444444444444	1e-05	0.0606060606060606	1	0.005	0.999719679444405	0.0127736795332451
0.559444444444444	1e-05	0.0606060606060606	2	0.005	0.999719663686312	0.0127163240461455
0.559444444444444	1e-05	0.0606060606060606	3	0.005	0.999937888872837	0.0127212915598297
0.669333333333333	1e-05	0.0606060606060606	1	0.005	0.999665250306466	0.0231147174075759
0.669333333333333	1e-05	0.0606060606060606	2	0.005	0.99966519813746	0.0227818660640859
0.669333333333333	1e-05	0.0606060606060606	3	0.005	0.999599935463998	0.0229419592168215
0.779222222222222	1e-05	0.0606060606060606	1	0.005	0.99966895796379	0.0261674057157452
0.779222222222222	1e-05	0.0606060606060606	2	0.005	0.999695096697461	0.0261014193006755
0.779222222222222	1e-05	0.0606060606060606	3	0.005	0.999678904820883	0.0259231354018764
0.889111111111111	1e-05	0.0606060606060606	1	0.005	0.999192822985452	0.0271044778970784
0.889111111111111	1e-05	0.0606060606060606	2	0.005	0.999012306849156	0.0273556856410153
0.889111111111111	1e-05	0.0606060606060606	3	0.005	0.999198654991596	0.0270768738744191
0.999	1e-05	0.0606060606060606	1	0.005	0.999002636792507	0.0304279863462938
0.999	1e-05	0.0606060606060606	2	0.005	0.999793141228092	0.0305399359970282
0.999	1e-05	0.0606060606060606	3	0.005	0.999138433334909	0.0301010954840406
0.01	1e-05	0.0707070707070707	1	0.005	0.999068216930253	5.44370532854223e-06
0.01	1e-05	0.0707070707070707	2	0.005	0.999068216930253	1.30243129059259e-05
0.01	1e-05	0.0707070707070707	3	0.005	0.999068216930253	1.34849577898781e-05
0.119888888888889	1e-05	0.0707070707070707	1	0.005	0.999551192904316	3.19363643446954e-06
0.119888888888889	1e-05	0.0707070707070707	2	0.005	0.999551192904316	4.95351103901352e-06
0.119888888888889	1e-05	0.0707070707070707	3	0.005	0.999551192904316	1.29787818912761e-06
0.229777777777778	1e-05	0.0707070707070707	1	0.005	0.999614533690064	2.35924472750801e-06
0.229777777777778	1e-05	0.0707070707070707	2	0.005	0.999614533690064	2.37203398058586e-06
0.229777777777778	1e-05	0.0707070707070707	3	0.005	0.999614533690064	8.4191083270873e-06
0.339666666666667	1e-05	0.0707070707070707	1	0.005	0.99980894736409	1.60988652905705e-05
0.339666666666667	1e-05	0.0707070707070707	2	0.005	0.99980894736409	1.2947637559868e-05
0.339666666666667	1e-05	0.0707070707070707	3	0.005	0.99980894736409	5.10267719715727e-06
0.449555555555556	1e-05	0.0707070707070707	1	0.005	0.999325658511032	3.31417631099483e-06
0.449555555555556	1e-05	0.0707070707070707	2	0.005	0.999325658511032	3.76391440100765e-05
0.449555555555556	1e-05	0.0707070707070707	3	0.005	0.999325658511032	2.68472937581198e-05
0.559444444444444	1e-05	0.0707070707070707	1	0.005	0.999407833553926	0.00161116549662309
0.559444444444444	1e-05	0.0707070707070707	2	0.005	0.999407813424988	0.00167561037159597
0.559444444444444	1e-05	0.0707070707070707	3	0.005	0.999407843348556	0.00172225348582652
0.669333333333333	1e-05	0.0707070707070707	1	0.005	0.999660497355768	0.00955003708657559
0.669333333333333	1e-05	0.0707070707070707	2	0.005	0.999662085383759	0.00968180715889901
0.669333333333333	1e-05	0.0707070707070707	3	0.005	0.999660082904094	0.00949339586584192
0.779222222222222	1e-05	0.0707070707070707	1	0.005	0.999559173509866	0.0205695204278897
0.779222222222222	1e-05	0.0707070707070707	2	0.005	0.999809000230843	0.0204246958968831
0.779222222222222	1e-05	0.0707070707070707	3	0.005	0.999808125543305	0.0201514965408261
0.889111111111111	1e-05	0.0707070707070707	1	0.005	0.999788843954435	0.027152985494965
0.889111111111111	1e-05	0.0707070707070707	2	0.005	0.999760565402968	0.0270189165159863
0.889111111111111	1e-05	0.0707070707070707	3	0.005	0.999795832762827	0.0272702577091268
0.999	1e-05	0.0707070707070707	1	0.005	0.999287740017882	0.0284008073558736
0.999	1e-05	0.0707070707070707	2	0.005	0.999282609773266	0.02836359710309
0.999	1e-05	0.0707070707070707	3	0.005	0.99935532591746	0.0286733934691882
0.01	1e-05	0.0808080808080808	1	0.005	0.999068216930253	2.04957538890674e-05
0.01	1e-05	0.0808080808080808	2	0.005	0.999068216930253	3.50064300560259e-05
0.01	1e-05	0.0808080808080808	3	0.005	0.999068216930252	8.85792170160029e-06
0.119888888888889	1e-05	0.0808080808080808	1	0.005	0.999551192904316	6.46960603831617e-06
0.119888888888889	1e-05	0.0808080808080808	2	0.005	0.999551192904316	3.16570786046259e-06
0.119888888888889	1e-05	0.0808080808080808	3	0.005	0.999551192904316	3.90887512855665e-06
0.229777777777778	1e-05	0.0808080808080808	1	0.005	0.999614533690064	3.9993912648406e-06
0.229777777777778	1e-05	0.0808080808080808	2	0.005	0.999614533690064	7.02193041494102e-06
0.229777777777778	1e-05	0.0808080808080808	3	0.005	0.999614533690064	4.94415469045321e-06
0.339666666666667	1e-05	0.0808080808080808	1	0.005	0.99980894736409	6.28711434445118e-06
0.339666666666667	1e-05	0.0808080808080808	2	0.005	0.99980894736409	6.47031561838038e-07
0.339666666666667	1e-05	0.0808080808080808	3	0.005	0.99980894736409	4.3044266885068e-06
0.449555555555556	1e-05	0.0808080808080808	1	0.005	0.999325658511032	8.84784901697688e-06
0.449555555555556	1e-05	0.0808080808080808	2	0.005	0.999325658511032	3.23060810483697e-06
0.449555555555556	1e-05	0.0808080808080808	3	0.005	0.999325658511032	1.63106086391303e-05
0.559444444444444	1e-05	0.0808080808080808	1	0.005	0.999361540963173	9.6239297121416e-06
0.559444444444444	1e-05	0.0808080808080808	2	0.005	0.999361540963173	6.48993165502269e-06
0.559444444444444	1e-05	0.0808080808080808	3	0.005	0.999361540963173	6.94621450785198e-06
0.669333333333333	1e-05	0.0808080808080808	1	0.005	0.999838847479538	6.60331315612855e-05
0.669333333333333	1e-05	0.0808080808080808	2	0.005	0.999838847479538	2.44000857423262e-05
0.669333333333333	1e-05	0.0808080808080808	3	0.005	0.999838847479538	2.10698149333642e-05
0.779222222222222	1e-05	0.0808080808080808	1	0.005	0.999125708887654	0.00539755612781287
0.779222222222222	1e-05	0.0808080808080808	2	0.005	0.999128355255378	0.00528928785760991
0.779222222222222	1e-05	0.0808080808080808	3	0.005	0.999126907672878	0.00515621865158712
0.889111111111111	1e-05	0.0808080808080808	1	0.005	0.999679340591063	0.0166783570422875
0.889111111111111	1e-05	0.0808080808080808	2	0.005	0.999697401081791	0.0167444505879467
0.889111111111111	1e-05	0.0808080808080808	3	0.005	0.999680116087875	0.0167469373114583
0.999	1e-05	0.0808080808080808	1	0.005	0.999674939704999	0.0287974966771167
0.999	1e-05	0.0808080808080808	2	0.005	0.999639133669493	0.0283960768628676
0.999	1e-05	0.0808080808080808	3	0.005	0.999145481722484	0.0288309164695061
0.01	1e-05	0.0909090909090909	1	0.005	0.999068216930254	4.38895834436665e-05
0.01	1e-05	0.0909090909090909	2	0.005	0.999068216930253	5.7863931651631e-06
0.01	1e-05	0.0909090909090909	3	0.005	0.999068216930253	4.70680076379567e-06
0.119888888888889	1e-05	0.0909090909090909	1	0.005	0.999551192904316	9.82467655088534e-07
0.119888888888889	1e-05	0.0909090909090909	2	0.005	0.999551192904316	1.05143109973578e-06
0.119888888888889	1e-05	0.0909090909090909	3	0.005	0.999551192904316	1.74665136531776e-06
0.229777777777778	1e-05	0.0909090909090909	1	0.005	0.999614533690064	1.47007612392303e-06
0.229777777777778	1e-05	0.0909090909090909	2	0.005	0.999614533690064	1.00968762376924e-06
0.229777777777778	1e-05	0.0909090909090909	3	0.005	0.999614533690064	1.56533530610619e-06
0.339666666666667	1e-05	0.0909090909090909	1	0.005	0.99980894736409	3.75986588889976e-06
0.339666666666667	1e-05	0.0909090909090909	2	0.005	0.99980894736409	3.20864000708093e-06
0.339666666666667	1e-05	0.0909090909090909	3	0.005	0.99980894736409	1.42123282817853e-06
0.449555555555556	1e-05	0.0909090909090909	1	0.005	0.999325658511032	1.99539872843856e-06
0.449555555555556	1e-05	0.0909090909090909	2	0.005	0.999325658511032	7.84185429139204e-06
0.449555555555556	1e-05	0.0909090909090909	3	0.005	0.999325658511032	1.89023631264913e-06
0.559444444444444	1e-05	0.0909090909090909	1	0.005	0.999361540963173	2.81387499768918e-06
0.559444444444444	1e-05	0.0909090909090909	2	0.005	0.999361540963173	4.959599535936e-06
0.559444444444444	1e-05	0.0909090909090909	3	0.005	0.999361540963173	6.47932743687562e-06
0.669333333333333	1e-05	0.0909090909090909	1	0.005	0.999838847479538	1.25060546176453e-05
0.669333333333333	1e-05	0.0909090909090909	2	0.005	0.999838847479538	1.63458899218803e-05
0.669333333333333	1e-05	0.0909090909090909	3	0.005	0.999838847479538	1.01183874099957e-05
0.779222222222222	1e-05	0.0909090909090909	1	0.005	0.999684471714396	1.12692042474054e-05
0.779222222222222	1e-05	0.0909090909090909	2	0.005	0.999684471714396	1.22524730041883e-05
0.779222222222222	1e-05	0.0909090909090909	3	0.005	0.999684471714396	1.41366758417922e-05
0.889111111111111	1e-05	0.0909090909090909	1	0.005	0.999539935345011	0.00024319803397573
0.889111111111111	1e-05	0.0909090909090909	2	0.005	0.999539799926116	0.000138049843621317
0.889111111111111	1e-05	0.0909090909090909	3	0.005	0.999540000227458	0.000194921620618049
0.999	1e-05	0.0909090909090909	1	0.005	0.999213904892055	0.0113121044546352
0.999	1e-05	0.0909090909090909	2	0.005	0.999209896506041	0.0112249311096328
0.999	1e-05	0.0909090909090909	3	0.005	0.999031826216001	0.0111585113857267
0.01	1e-05	0.101010101010101	1	0.005	0.999068216930253	1.30226871355136e-05
0.01	1e-05	0.101010101010101	2	0.005	0.999068216930253	1.4745580303639e-05
0.01	1e-05	0.101010101010101	3	0.005	0.999068216930252	2.22426691099624e-06
0.119888888888889	1e-05	0.101010101010101	1	0.005	0.999551192904316	6.49228184018757e-07
0.119888888888889	1e-05	0.101010101010101	2	0.005	0.999551192904316	2.46207333947853e-06
0.119888888888889	1e-05	0.101010101010101	3	0.005	0.999551192904316	2.11543670303991e-06
0.229777777777778	1e-05	0.101010101010101	1	0.005	0.999614533690064	1.74968425648029e-06
0.229777777777778	1e-05	0.101010101010101	2	0.005	0.999614533690064	1.26705313672445e-06
0.229777777777778	1e-05	0.101010101010101	3	0.005	0.999614533690064	2.77939830943846e-06
0.339666666666667	1e-05	0.101010101010101	1	0.005	0.999808947364091	2.85585156889147e-06
0.339666666666667	1e-05	0.101010101010101	2	0.005	0.99980894736409	3.60489960202473e-06
0.339666666666667	1e-05	0.101010101010101	3	0.005	0.99980894736409	7.37635528849482e-07
0.449555555555556	1e-05	0.101010101010101	1	0.005	0.999325658511032	2.48803407299538e-06
0.449555555555556	1e-05	0.101010101010101	2	0.005	0.999325658511032	2.80456790241029e-06
0.449555555555556	1e-05	0.101010101010101	3	0.005	0.999325658511032	1.03505289059528e-05
0.559444444444444	1e-05	0.101010101010101	1	0.005	0.999361540963173	5.11790791930007e-06
0.559444444444444	1e-05	0.101010101010101	2	0.005	0.999361540963173	2.35610506351743e-06
0.559444444444444	1e-05	0.101010101010101	3	0.005	0.999361540963173	9.18153299206376e-06
0.669333333333333	1e-05	0.101010101010101	1	0.005	0.999838847479538	5.51233175230106e-06
0.669333333333333	1e-05	0.101010101010101	2	0.005	0.999838847479538	9.88734119066903e-06
0.669333333333333	1e-05	0.101010101010101	3	0.005	0.999838847479538	6.99196469722533e-06
0.779222222222222	1e-05	0.101010101010101	1	0.005	0.999684471714396	6.12394996804114e-06
0.779222222222222	1e-05	0.101010101010101	2	0.005	0.999684471714396	3.03415175756539e-06
0.779222222222222	1e-05	0.101010101010101	3	0.005	0.999684471714396	1.59736087377553e-06
0.889111111111111	1e-05	0.101010101010101	1	0.005	0.99953957076896	1.48626279349598e-05
0.889111111111111	1e-05	0.101010101010101	2	0.005	0.99953957076896	6.82344475713296e-06
0.889111111111111	1e-05	0.101010101010101	3	0.005	0.99953957076896	1.91774397698391e-05
0.999	1e-05	0.101010101010101	1	0.005	0.99900682676018	1.67460887847847e-05
0.999	1e-05	0.101010101010101	2	0.005	0.999006826760181	1.55258483465145e-05
0.999	1e-05	0.101010101010101	3	0.005	0.999006826760185	1.26026315935017e-05
0.01	1e-05	0.111111111111111	1	0.005	0.999068216930254	6.06974540342056e-06
0.01	1e-05	0.111111111111111	2	0.005	0.999068216930253	1.26909321567101e-05
0.01	1e-05	0.111111111111111	3	0.005	0.999068216930252	1.49109914592664e-05
0.119888888888889	1e-05	0.111111111111111	1	0.005	0.999551192904316	2.05036219062362e-06
0.119888888888889	1e-05	0.111111111111111	2	0.005	0.999551192904316	4.42238074354983e-07
0.119888888888889	1e-05	0.111111111111111	3	0.005	0.999551192904316	1.50547161863843e-06
0.229777777777778	1e-05	0.111111111111111	1	0.005	0.999614533690064	1.40782245084891e-06
0.229777777777778	1e-05	0.111111111111111	2	0.005	0.999614533690064	5.76476183005599e-06
0.229777777777778	1e-05	0.111111111111111	3	0.005	0.999614533690064	1.89133703749902e-06
0.339666666666667	1e-05	0.111111111111111	1	0.005	0.99980894736409	7.32812874164319e-07
0.339666666666667	1e-05	0.111111111111111	2	0.005	0.999808947364091	2.42401744825022e-06
0.339666666666667	1e-05	0.111111111111111	3	0.005	0.99980894736409	1.86615960448311e-06
0.449555555555556	1e-05	0.111111111111111	1	0.005	0.999325658511032	9.13948406979796e-06
0.449555555555556	1e-05	0.111111111111111	2	0.005	0.999325658511032	3.04160283837812e-06
0.449555555555556	1e-05	0.111111111111111	3	0.005	0.999325658511032	1.14748014703058e-06
0.559444444444444	1e-05	0.111111111111111	1	0.005	0.999361540963173	6.74374355222795e-06
0.559444444444444	1e-05	0.111111111111111	2	0.005	0.999361540963173	1.15710869680544e-06
0.559444444444444	1e-05	0.111111111111111	3	0.005	0.999361540963173	2.88690388303318e-06
0.669333333333333	1e-05	0.111111111111111	1	0.005	0.999838847479538	2.01435902850425e-06
0.669333333333333	1e-05	0.111111111111111	2	0.005	0.999838847479538	4.26029008916707e-06
0.669333333333333	1e-05	0.111111111111111	3	0.005	0.999838847479538	3.12615459751392e-06
0.779222222222222	1e-05	0.111111111111111	1	0.005	0.999684471714396	4.08751592292461e-06
0.779222222222222	1e-05	0.111111111111111	2	0.005	0.999684471714396	2.44665773269131e-06
0.779222222222222	1e-05	0.111111111111111	3	0.005	0.999684471714396	1.59409639439085e-06
0.889111111111111	1e-05	0.111111111111111	1	0.005	0.99953957076896	4.7087266633538e-06
0.889111111111111	1e-05	0.111111111111111	2	0.005	0.99953957076896	6.43429757099145e-06
0.889111111111111	1e-05	0.111111111111111	3	0.005	0.999539570768961	1.00051535211049e-05
0.999	1e-05	0.111111111111111	1	0.005	0.999006826760171	4.39634392278836e-06
0.999	1e-05	0.111111111111111	2	0.005	0.999006826760173	1.69887790531605e-05
0.999	1e-05	0.111111111111111	3	0.005	0.999006826760171	3.03207347435072e-06
0.01	1e-05	0.121212121212121	1	0.005	0.999068216930253	6.80798200168978e-06
0.01	1e-05	0.121212121212121	2	0.005	0.999068216930251	1.79287839350486e-05
0.01	1e-05	0.121212121212121	3	0.005	0.999068216930253	3.36285926930104e-05
0.119888888888889	1e-05	0.121212121212121	1	0.005	0.999551192904316	1.24973238842416e-06
0.119888888888889	1e-05	0.121212121212121	2	0.005	0.999551192904316	8.72048682103145e-07
0.119888888888889	1e-05	0.121212121212121	3	0.005	0.999551192904316	1.33243932625491e-06
0.229777777777778	1e-05	0.121212121212121	1	0.005	0.999614533690064	1.06771426863902e-06
0.229777777777778	1e-05	0.121212121212121	2	0.005	0.999614533690064	7.98609738742166e-07
0.229777777777778	1e-05	0.121212121212121	3	0.005	0.999614533690064	1.65834223854226e-06
0.339666666666667	1e-05	0.121212121212121	1	0.005	0.99980894736409	3.64010916069049e-06
0.339666666666667	1e-05	0.121212121212121	2	0.005	0.99980894736409	1.96196020159892e-06
0.339666666666667	1e-05	0.121212121212121	3	0.005	0.99980894736409	2.05748277265243e-06
0.449555555555556	1e-05	0.121212121212121	1	0.005	0.999325658511032	4.1742177112344e-06
0.449555555555556	1e-05	0.121212121212121	2	0.005	0.999325658511032	1.85116464895027e-06
0.449555555555556	1e-05	0.121212121212121	3	0.005	0.999325658511032	3.294488171686e-06
0.559444444444444	1e-05	0.121212121212121	1	0.005	0.999361540963173	3.42388616058972e-06
0.559444444444444	1e-05	0.121212121212121	2	0.005	0.999361540963173	2.28842461657573e-06
0.559444444444444	1e-05	0.121212121212121	3	0.005	0.999361540963173	3.21336770858495e-06
0.669333333333333	1e-05	0.121212121212121	1	0.005	0.999838847479538	3.07955387346274e-06
0.669333333333333	1e-05	0.121212121212121	2	0.005	0.999838847479538	4.01884857249288e-06
0.669333333333333	1e-05	0.121212121212121	3	0.005	0.999838847479538	4.56549548851144e-06
0.779222222222222	1e-05	0.121212121212121	1	0.005	0.999684471714396	3.92776233911898e-06
0.779222222222222	1e-05	0.121212121212121	2	0.005	0.999684471714396	4.29134942587227e-06
0.779222222222222	1e-05	0.121212121212121	3	0.005	0.999684471714396	4.03822764664368e-06
0.889111111111111	1e-05	0.121212121212121	1	0.005	0.99953957076896	5.38891945674957e-06
0.889111111111111	1e-05	0.121212121212121	2	0.005	0.99953957076896	2.83743754496379e-06
0.889111111111111	1e-05	0.121212121212121	3	0.005	0.99953957076896	3.35256126606404e-06
0.999	1e-05	0.121212121212121	1	0.005	0.999006826760186	5.97587142728129e-06
0.999	1e-05	0.121212121212121	2	0.005	0.999006826760181	2.42757067646627e-06
0.999	1e-05	0.121212121212121	3	0.005	0.999006826760179	7.31318905442515e-06
0.01	1e-05	0.131313131313131	1	0.005	0.999068216930253	2.38751831331263e-05
0.01	1e-05	0.131313131313131	2	0.005	0.999068216930254	2.68233572576051e-06
0.01	1e-05	0.131313131313131	3	0.005	0.999068216930253	5.55512698202092e-06
0.119888888888889	1e-05	0.131313131313131	1	0.005	0.999551192904316	6.40307397989358e-07
0.119888888888889	1e-05	0.131313131313131	2	0.005	0.999551192904316	4.09450989917086e-07
0.119888888888889	1e-05	0.131313131313131	3	0.005	0.999551192904316	1.1931391911503e-06
0.229777777777778	1e-05	0.131313131313131	1	0.005	0.999614533690064	2.11560290902081e-06
0.229777777777778	1e-05	0.131313131313131	2	0.005	0.999614533690064	3.29359423486592e-06
0.229777777777778	1e-05	0.131313131313131	3	0.005	0.999614533690064	8.86276179356577e-07
0.339666666666667	1e-05	0.131313131313131	1	0.005	0.99980894736409	1.7338906275576e-06
0.339666666666667	1e-05	0.131313131313131	2	0.005	0.99980894736409	4.2268897463223e-07
0.339666666666667	1e-05	0.131313131313131	3	0.005	0.99980894736409	2.56018870227675e-07
0.449555555555556	1e-05	0.131313131313131	1	0.005	0.999325658511032	1.84341379283051e-06
0.449555555555556	1e-05	0.131313131313131	2	0.005	0.999325658511032	5.77387593353518e-06
0.449555555555556	1e-05	0.131313131313131	3	0.005	0.999325658511032	3.2679962018896e-06
0.559444444444444	1e-05	0.131313131313131	1	0.005	0.999361540963173	2.59156959002445e-06
0.559444444444444	1e-05	0.131313131313131	2	0.005	0.999361540963173	1.22371902321038e-06
0.559444444444444	1e-05	0.131313131313131	3	0.005	0.999361540963173	3.20488749210967e-06
0.669333333333333	1e-05	0.131313131313131	1	0.005	0.999838847479538	2.39127686193617e-06
0.669333333333333	1e-05	0.131313131313131	2	0.005	0.999838847479538	1.23473558511918e-06
0.669333333333333	1e-05	0.131313131313131	3	0.005	0.999838847479538	1.44739330896647e-06
0.779222222222222	1e-05	0.131313131313131	1	0.005	0.999684471714396	2.21327711521131e-06
0.779222222222222	1e-05	0.131313131313131	2	0.005	0.999684471714396	2.95425577211732e-06
0.779222222222222	1e-05	0.131313131313131	3	0.005	0.999684471714396	4.11728277537892e-06
0.889111111111111	1e-05	0.131313131313131	1	0.005	0.99953957076896	1.12589150276504e-06
0.889111111111111	1e-05	0.131313131313131	2	0.005	0.99953957076896	2.0012742075317e-06
0.889111111111111	1e-05	0.131313131313131	3	0.005	0.99953957076896	3.61314571108046e-06
0.999	1e-05	0.131313131313131	1	0.005	0.999006826760191	2.57204201982028e-06
0.999	1e-05	0.131313131313131	2	0.005	0.999006826760191	5.05773137531412e-06
0.999	1e-05	0.131313131313131	3	0.005	0.999006826760208	4.1305320858328e-06
0.01	1e-05	0.141414141414141	1	0.005	0.999068216930253	2.02377915912865e-05
0.01	1e-05	0.141414141414141	2	0.005	0.999068216930253	1.00294244085949e-05
0.01	1e-05	0.141414141414141	3	0.005	0.999068216930252	1.55189702227849e-05
0.119888888888889	1e-05	0.141414141414141	1	0.005	0.999551192904316	1.40290008353379e-06
0.119888888888889	1e-05	0.141414141414141	2	0.005	0.999551192904316	1.42919605439398e-06
0.119888888888889	1e-05	0.141414141414141	3	0.005	0.999551192904316	5.68583325707348e-06
0.229777777777778	1e-05	0.141414141414141	1	0.005	0.999614533690064	3.13966054878899e-07
0.229777777777778	1e-05	0.141414141414141	2	0.005	0.999614533690064	2.55609387930208e-06
0.229777777777778	1e-05	0.141414141414141	3	0.005	0.999614533690064	1.47366643773388e-06
0.339666666666667	1e-05	0.141414141414141	1	0.005	0.99980894736409	3.87745622231091e-06
0.339666666666667	1e-05	0.141414141414141	2	0.005	0.99980894736409	1.15201588569641e-06
0.339666666666667	1e-05	0.141414141414141	3	0.005	0.99980894736409	2.3718021360398e-06
0.449555555555556	1e-05	0.141414141414141	1	0.005	0.999325658511032	3.11795016029679e-06
0.449555555555556	1e-05	0.141414141414141	2	0.005	0.999325658511032	5.58744563958861e-07
0.449555555555556	1e-05	0.141414141414141	3	0.005	0.999325658511032	1.87540288280921e-06
0.559444444444444	1e-05	0.141414141414141	1	0.005	0.999361540963173	6.79960882024115e-07
0.559444444444444	1e-05	0.141414141414141	2	0.005	0.999361540963173	6.79443716720656e-07
0.559444444444444	1e-05	0.141414141414141	3	0.005	0.999361540963173	4.54260795550578e-06
0.669333333333333	1e-05	0.141414141414141	1	0.005	0.999838847479538	1.55181111497579e-06
0.669333333333333	1e-05	0.141414141414141	2	0.005	0.999838847479538	1.30502026228368e-06
0.669333333333333	1e-05	0.141414141414141	3	0.005	0.999838847479538	9.60907597016772e-07
0.779222222222222	1e-05	0.141414141414141	1	0.005	0.999684471714396	8.63288038019746e-07
0.779222222222222	1e-05	0.141414141414141	2	0.005	0.999684471714396	1.94932482347566e-06
0.779222222222222	1e-05	0.141414141414141	3	0.005	0.999684471714396	3.49157359726507e-06
0.889111111111111	1e-05	0.141414141414141	1	0.005	0.99953957076896	2.79164316207401e-06
0.889111111111111	1e-05	0.141414141414141	2	0.005	0.99953957076896	3.17971341795479e-06
0.889111111111111	1e-05	0.141414141414141	3	0.005	0.99953957076896	2.21180860733862e-06
0.999	1e-05	0.141414141414141	1	0.005	0.999006826760203	5.41382800768445e-06
0.999	1e-05	0.141414141414141	2	0.005	0.9990068267602	5.63256871984086e-06
0.999	1e-05	0.141414141414141	3	0.005	0.9990068267602	1.32351539705252e-06
0.01	1e-05	0.151515151515152	1	0.005	0.999068216930252	5.52482083669258e-06
0.01	1e-05	0.151515151515152	2	0.005	0.999068216930253	3.04543450153202e-06
0.01	1e-05	0.151515151515152	3	0.005	0.999068216930253	4.14777418352246e-05
0.119888888888889	1e-05	0.151515151515152	1	0.005	0.999551192904316	7.46045128327104e-07
0.119888888888889	1e-05	0.151515151515152	2	0.005	0.999551192904316	1.97535305707476e-06
0.119888888888889	1e-05	0.151515151515152	3	0.005	0.999551192904316	3.59162561316108e-06
0.229777777777778	1e-05	0.151515151515152	1	0.005	0.999614533690064	3.98171220616636e-07
0.229777777777778	1e-05	0.151515151515152	2	0.005	0.999614533690064	1.0973546802924e-06
0.229777777777778	1e-05	0.151515151515152	3	0.005	0.999614533690064	1.30378007847595e-06
0.339666666666667	1e-05	0.151515151515152	1	0.005	0.99980894736409	1.66989277265826e-06
0.339666666666667	1e-05	0.151515151515152	2	0.005	0.99980894736409	8.15561414102188e-07
0.339666666666667	1e-05	0.151515151515152	3	0.005	0.99980894736409	1.25137744146569e-06
0.449555555555556	1e-05	0.151515151515152	1	0.005	0.999325658511032	1.19846692012268e-06
0.449555555555556	1e-05	0.151515151515152	2	0.005	0.999325658511032	2.49095773185648e-06
0.449555555555556	1e-05	0.151515151515152	3	0.005	0.999325658511032	1.87660509327706e-06
0.559444444444444	1e-05	0.151515151515152	1	0.005	0.999361540963173	3.72083577785471e-06
0.559444444444444	1e-05	0.151515151515152	2	0.005	0.999361540963173	3.08063966218969e-06
0.559444444444444	1e-05	0.151515151515152	3	0.005	0.999361540963173	1.26529415129387e-06
0.669333333333333	1e-05	0.151515151515152	1	0.005	0.999838847479538	3.78661862202936e-06
0.669333333333333	1e-05	0.151515151515152	2	0.005	0.999838847479538	1.08618595134958e-06
0.669333333333333	1e-05	0.151515151515152	3	0.005	0.999838847479538	1.49565307546626e-07
0.779222222222222	1e-05	0.151515151515152	1	0.005	0.999684471714396	1.64419835483567e-06
0.779222222222222	1e-05	0.151515151515152	2	0.005	0.999684471714396	3.27293676655018e-06
0.779222222222222	1e-05	0.151515151515152	3	0.005	0.999684471714396	9.78637612555967e-07
0.889111111111111	1e-05	0.151515151515152	1	0.005	0.99953957076896	2.447163959063e-06
0.889111111111111	1e-05	0.151515151515152	2	0.005	0.99953957076896	1.88069219074433e-06
0.889111111111111	1e-05	0.151515151515152	3	0.005	0.99953957076896	1.43846850525003e-06
0.999	1e-05	0.151515151515152	1	0.005	0.999006826760209	1.93214318897092e-06
0.999	1e-05	0.151515151515152	2	0.005	0.999006826760201	3.23767671013769e-06
0.999	1e-05	0.151515151515152	3	0.005	0.999006826760209	1.84549936694921e-06
0.01	1e-05	0.161616161616162	1	0.005	0.999068216930253	1.69907239126238e-05
0.01	1e-05	0.161616161616162	2	0.005	0.999068216930253	1.25011415064297e-06
0.01	1e-05	0.161616161616162	3	0.005	0.999068216930253	2.54778429506086e-05
0.119888888888889	1e-05	0.161616161616162	1	0.005	0.999551192904316	3.85111997095646e-06
0.119888888888889	1e-05	0.161616161616162	2	0.005	0.999551192904316	2.04891916082107e-06
0.119888888888889	1e-05	0.161616161616162	3	0.005	0.999551192904316	1.43521261458876e-06
0.229777777777778	1e-05	0.161616161616162	1	0.005	0.999614533690064	1.52877972677954e-06
0.229777777777778	1e-05	0.161616161616162	2	0.005	0.999614533690064	6.03008807211709e-07
0.229777777777778	1e-05	0.161616161616162	3	0.005	0.999614533690064	1.34112312094117e-06
0.339666666666667	1e-05	0.161616161616162	1	0.005	0.99980894736409	1.28755205425613e-06
0.339666666666667	1e-05	0.161616161616162	2	0.005	0.99980894736409	7.09537502698403e-07
0.339666666666667	1e-05	0.161616161616162	3	0.005	0.99980894736409	3.66699972045026e-06
0.449555555555556	1e-05	0.161616161616162	1	0.005	0.999325658511032	1.00821259155909e-06
0.449555555555556	1e-05	0.161616161616162	2	0.005	0.999325658511032	1.70773348614928e-06
0.449555555555556	1e-05	0.161616161616162	3	0.005	0.999325658511032	6.82523203611969e-07
0.559444444444444	1e-05	0.161616161616162	1	0.005	0.999361540963173	2.93924317095838e-06
0.559444444444444	1e-05	0.161616161616162	2	0.005	0.999361540963173	3.6763673515941e-06
0.559444444444444	1e-05	0.161616161616162	3	0.005	0.999361540963173	8.1268021325635e-07
0.669333333333333	1e-05	0.161616161616162	1	0.005	0.999838847479538	2.90293176633674e-06
0.669333333333333	1e-05	0.161616161616162	2	0.005	0.999838847479538	6.75247910806444e-07
0.669333333333333	1e-05	0.161616161616162	3	0.005	0.999838847479538	2.33294054245758e-06
0.779222222222222	1e-05	0.161616161616162	1	0.005	0.999684471714396	1.64462601158637e-06
0.779222222222222	1e-05	0.161616161616162	2	0.005	0.999684471714396	1.55251248720301e-06
0.779222222222222	1e-05	0.161616161616162	3	0.005	0.999684471714396	3.25977263597302e-06
0.889111111111111	1e-05	0.161616161616162	1	0.005	0.99953957076896	4.58805219804686e-06
0.889111111111111	1e-05	0.161616161616162	2	0.005	0.99953957076896	4.37035156050132e-06
0.889111111111111	1e-05	0.161616161616162	3	0.005	0.99953957076896	3.39484394396037e-06
0.999	1e-05	0.161616161616162	1	0.005	0.999006826760218	1.58043215915234e-06
0.999	1e-05	0.161616161616162	2	0.005	0.999006826760218	6.07660662533246e-07
0.999	1e-05	0.161616161616162	3	0.005	0.999006826760186	4.0468066929859e-06
0.01	1e-05	0.171717171717172	1	0.005	0.999068216930254	1.52713227067861e-05
0.01	1e-05	0.171717171717172	2	0.005	0.999068216930251	1.42124309763056e-05
0.01	1e-05	0.171717171717172	3	0.005	0.999068216930253	1.43572098217304e-05
0.119888888888889	1e-05	0.171717171717172	1	0.005	0.999551192904316	1.23965687245424e-07
0.119888888888889	1e-05	0.171717171717172	2	0.005	0.999551192904316	5.74666105712869e-06
0.119888888888889	1e-05	0.171717171717172	3	0.005	0.999551192904316	1.45202518313933e-06
0.229777777777778	1e-05	0.171717171717172	1	0.005	0.999614533690064	2.00704704068116e-06
0.229777777777778	1e-05	0.171717171717172	2	0.005	0.999614533690064	2.46694193402469e-06
0.229777777777778	1e-05	0.171717171717172	3	0.005	0.999614533690064	2.47254437946891e-06
0.339666666666667	1e-05	0.171717171717172	1	0.005	0.99980894736409	2.84802109013857e-06
0.339666666666667	1e-05	0.171717171717172	2	0.005	0.99980894736409	8.47894133346991e-07
0.339666666666667	1e-05	0.171717171717172	3	0.005	0.99980894736409	8.68426933626201e-08
0.449555555555556	1e-05	0.171717171717172	1	0.005	0.999325658511032	3.66042132996315e-06
0.449555555555556	1e-05	0.171717171717172	2	0.005	0.999325658511032	1.94333016563251e-06
0.449555555555556	1e-05	0.171717171717172	3	0.005	0.999325658511032	1.11008249580797e-06
0.559444444444444	1e-05	0.171717171717172	1	0.005	0.999361540963173	1.1266720719267e-06
0.559444444444444	1e-05	0.171717171717172	2	0.005	0.999361540963173	9.72643047307197e-07
0.559444444444444	1e-05	0.171717171717172	3	0.005	0.999361540963173	2.57501891178184e-07
0.669333333333333	1e-05	0.171717171717172	1	0.005	0.999838847479538	4.70261843374803e-06
0.669333333333333	1e-05	0.171717171717172	2	0.005	0.999838847479538	1.64865558855866e-06
0.669333333333333	1e-05	0.171717171717172	3	0.005	0.999838847479538	9.8486460152174e-07
0.779222222222222	1e-05	0.171717171717172	1	0.005	0.999684471714396	1.2426611573691e-06
0.779222222222222	1e-05	0.171717171717172	2	0.005	0.999684471714396	1.75727166250872e-06
0.779222222222222	1e-05	0.171717171717172	3	0.005	0.999684471714396	9.63596514950063e-07
0.889111111111111	1e-05	0.171717171717172	1	0.005	0.99953957076896	3.57431100798183e-06
0.889111111111111	1e-05	0.171717171717172	2	0.005	0.99953957076896	1.08270274253969e-06
0.889111111111111	1e-05	0.171717171717172	3	0.005	0.99953957076896	3.92363924499806e-06
0.999	1e-05	0.171717171717172	1	0.005	0.99900682676018	2.81742445780949e-06
0.999	1e-05	0.171717171717172	2	0.005	0.99900682676018	2.35711774672016e-06
0.999	1e-05	0.171717171717172	3	0.005	0.99900682676018	3.1567759030188e-06
0.01	1e-05	0.181818181818182	1	0.005	0.999068216930253	1.01934734208638e-05
0.01	1e-05	0.181818181818182	2	0.005	0.999068216930251	1.6088316920461e-06
0.01	1e-05	0.181818181818182	3	0.005	0.999068216930251	1.72346617360407e-05
0.119888888888889	1e-05	0.181818181818182	1	0.005	0.999551192904316	8.83997027638519e-07
0.119888888888889	1e-05	0.181818181818182	2	0.005	0.999551192904316	3.1319429165181e-06
0.119888888888889	1e-05	0.181818181818182	3	0.005	0.999551192904316	2.16496398515587e-07
0.229777777777778	1e-05	0.181818181818182	1	0.005	0.999614533690064	3.13301669918198e-07
0.229777777777778	1e-05	0.181818181818182	2	0.005	0.999614533690064	1.43348616495393e-06
0.229777777777778	1e-05	0.181818181818182	3	0.005	0.999614533690064	4.08203864576442e-07
0.339666666666667	1e-05	0.181818181818182	1	0.005	0.99980894736409	2.71745244270163e-07
0.339666666666667	1e-05	0.181818181818182	2	0.005	0.99980894736409	7.4362294283727e-07
0.339666666666667	1e-05	0.181818181818182	3	0.005	0.99980894736409	2.30786267004628e-06
0.449555555555556	1e-05	0.181818181818182	1	0.005	0.999325658511032	1.67816011600353e-06
0.449555555555556	1e-05	0.181818181818182	2	0.005	0.999325658511032	1.38298444408928e-06
0.449555555555556	1e-05	0.181818181818182	3	0.005	0.999325658511032	4.19001759095597e-06
0.559444444444444	1e-05	0.181818181818182	1	0.005	0.999361540963173	2.80822269177321e-06
0.559444444444444	1e-05	0.181818181818182	2	0.005	0.999361540963173	2.54046361607369e-07
0.559444444444444	1e-05	0.181818181818182	3	0.005	0.999361540963173	3.6691887232976e-06
0.669333333333333	1e-05	0.181818181818182	1	0.005	0.999838847479538	1.58120015200273e-06
0.669333333333333	1e-05	0.181818181818182	2	0.005	0.999838847479538	1.7121471046195e-06
0.669333333333333	1e-05	0.181818181818182	3	0.005	0.999838847479538	1.5284567587441e-06
0.779222222222222	1e-05	0.181818181818182	1	0.005	0.999684471714396	1.83136370394012e-06
0.779222222222222	1e-05	0.181818181818182	2	0.005	0.999684471714396	3.9059825168761e-06
0.779222222222222	1e-05	0.181818181818182	3	0.005	0.999684471714396	8.55430827236403e-07
0.889111111111111	1e-05	0.181818181818182	1	0.005	0.99953957076896	1.14251977450649e-06
0.889111111111111	1e-05	0.181818181818182	2	0.005	0.99953957076896	1.15734370203391e-06
0.889111111111111	1e-05	0.181818181818182	3	0.005	0.99953957076896	6.43121947347316e-07
0.999	1e-05	0.181818181818182	1	0.005	0.999006826760202	1.07087558169862e-06
0.999	1e-05	0.181818181818182	2	0.005	0.999006826760202	4.44959262436248e-06
0.999	1e-05	0.181818181818182	3	0.005	0.999006826760202	8.17525511570382e-07
0.01	1e-05	0.191919191919192	1	0.005	0.999068216930251	7.99732910114637e-06
0.01	1e-05	0.191919191919192	2	0.005	0.999068216930254	6.19478871133776e-05
0.01	1e-05	0.191919191919192	3	0.005	0.999068216930253	2.21368101644344e-05
0.119888888888889	1e-05	0.191919191919192	1	0.005	0.999551192904316	1.24097719198656e-06
0.119888888888889	1e-05	0.191919191919192	2	0.005	0.999551192904316	7.77762147672755e-07
0.119888888888889	1e-05	0.191919191919192	3	0.005	0.999551192904316	1.64660387563472e-06
0.229777777777778	1e-05	0.191919191919192	1	0.005	0.999614533690064	2.33933240584889e-07
0.229777777777778	1e-05	0.191919191919192	2	0.005	0.999614533690064	9.88893102304709e-07
0.229777777777778	1e-05	0.191919191919192	3	0.005	0.999614533690064	3.09062934437341e-06
0.339666666666667	1e-05	0.191919191919192	1	0.005	0.99980894736409	7.65226717271971e-07
0.339666666666667	1e-05	0.191919191919192	2	0.005	0.99980894736409	1.04476199731257e-06
0.339666666666667	1e-05	0.191919191919192	3	0.005	0.99980894736409	2.45757488246312e-07
0.449555555555556	1e-05	0.191919191919192	1	0.005	0.999325658511032	8.73734439985202e-07
0.449555555555556	1e-05	0.191919191919192	2	0.005	0.999325658511032	9.70943564586182e-07
0.449555555555556	1e-05	0.191919191919192	3	0.005	0.999325658511032	5.88860089754034e-07
0.559444444444444	1e-05	0.191919191919192	1	0.005	0.999361540963173	7.14524099925989e-07
0.559444444444444	1e-05	0.191919191919192	2	0.005	0.999361540963173	4.91535767515544e-07
0.559444444444444	1e-05	0.191919191919192	3	0.005	0.999361540963173	4.85780674510259e-07
0.669333333333333	1e-05	0.191919191919192	1	0.005	0.999838847479538	1.71727593249343e-06
0.669333333333333	1e-05	0.191919191919192	2	0.005	0.999838847479538	2.74097754597963e-06
0.669333333333333	1e-05	0.191919191919192	3	0.005	0.999838847479538	4.18969063400478e-07
0.779222222222222	1e-05	0.191919191919192	1	0.005	0.999684471714396	1.08183878026407e-06
0.779222222222222	1e-05	0.191919191919192	2	0.005	0.999684471714396	9.77253309164528e-07
0.779222222222222	1e-05	0.191919191919192	3	0.005	0.999684471714396	9.58345665089082e-07
0.889111111111111	1e-05	0.191919191919192	1	0.005	0.99953957076896	1.71895354549594e-06
0.889111111111111	1e-05	0.191919191919192	2	0.005	0.99953957076896	5.50512887806098e-07
0.889111111111111	1e-05	0.191919191919192	3	0.005	0.99953957076896	3.37015180385516e-06
0.999	1e-05	0.191919191919192	1	0.005	0.999006826760203	1.5291175415481e-06
0.999	1e-05	0.191919191919192	2	0.005	0.999006826760215	1.80808337704412e-06
0.999	1e-05	0.191919191919192	3	0.005	0.999006826760203	1.74918417849654e-06
0.01	1e-05	0.202020202020202	1	0.005	0.999068216930253	8.14501733557283e-06
0.01	1e-05	0.202020202020202	2	0.005	0.999068216930253	1.78068519230453e-06
0.01	1e-05	0.202020202020202	3	0.005	0.999068216930253	3.84505827681115e-06
0.119888888888889	1e-05	0.202020202020202	1	0.005	0.999551192904316	3.06815432752742e-06
0.119888888888889	1e-05	0.202020202020202	2	0.005	0.999551192904316	8.6981320791762e-07
0.119888888888889	1e-05	0.202020202020202	3	0.005	0.999551192904316	4.32478089240174e-06
0.229777777777778	1e-05	0.202020202020202	1	0.005	0.999614533690064	1.21808586982866e-06
0.229777777777778	1e-05	0.202020202020202	2	0.005	0.999614533690064	3.13555930779558e-07
0.229777777777778	1e-05	0.202020202020202	3	0.005	0.999614533690064	2.8144471383635e-07
0.339666666666667	1e-05	0.202020202020202	1	0.005	0.999808947364091	1.75313743501185e-06
0.339666666666667	1e-05	0.202020202020202	2	0.005	0.99980894736409	7.72156169996285e-07
0.339666666666667	1e-05	0.202020202020202	3	0.005	0.999808947364091	4.30136684720928e-06
0.449555555555556	1e-05	0.202020202020202	1	0.005	0.999325658511032	1.13303050257587e-06
0.449555555555556	1e-05	0.202020202020202	2	0.005	0.999325658511032	6.62741319894043e-07
0.449555555555556	1e-05	0.202020202020202	3	0.005	0.999325658511032	3.10441966646133e-06
0.559444444444444	1e-05	0.202020202020202	1	0.005	0.999361540963173	4.0454966578213e-07
0.559444444444444	1e-05	0.202020202020202	2	0.005	0.999361540963173	6.16712273315429e-07
0.559444444444444	1e-05	0.202020202020202	3	0.005	0.999361540963173	4.43669960849718e-07
0.669333333333333	1e-05	0.202020202020202	1	0.005	0.999838847479538	1.00224060613858e-06
0.669333333333333	1e-05	0.202020202020202	2	0.005	0.999838847479538	8.7607876029133e-07
0.669333333333333	1e-05	0.202020202020202	3	0.005	0.999838847479538	1.26221346460263e-06
0.779222222222222	1e-05	0.202020202020202	1	0.005	0.999684471714396	3.82142209477309e-07
0.779222222222222	1e-05	0.202020202020202	2	0.005	0.999684471714396	2.12988750967619e-06
0.779222222222222	1e-05	0.202020202020202	3	0.005	0.999684471714396	5.39524877927252e-07
0.889111111111111	1e-05	0.202020202020202	1	0.005	0.99953957076896	1.27436543579505e-06
0.889111111111111	1e-05	0.202020202020202	2	0.005	0.99953957076896	2.34916321341635e-06
0.889111111111111	1e-05	0.202020202020202	3	0.005	0.99953957076896	8.54647837343255e-07
0.999	1e-05	0.202020202020202	1	0.005	0.999006826760209	2.8449871254312e-06
0.999	1e-05	0.202020202020202	2	0.005	0.999006826760209	9.22682539252565e-07
0.999	1e-05	0.202020202020202	3	0.005	0.999006826760209	2.01375593580513e-06
0.01	1e-05	0.212121212121212	1	0.005	0.999068216930254	1.00908556125109e-05
0.01	1e-05	0.212121212121212	2	0.005	0.999068216930252	5.17744420239489e-06
0.01	1e-05	0.212121212121212	3	0.005	0.999068216930251	6.77192264320377e-05
0.119888888888889	1e-05	0.212121212121212	1	0.005	0.999551192904316	2.6396243234182e-07
0.119888888888889	1e-05	0.212121212121212	2	0.005	0.999551192904316	8.57197553154547e-07
0.119888888888889	1e-05	0.212121212121212	3	0.005	0.999551192904316	2.06132585731885e-06
0.229777777777778	1e-05	0.212121212121212	1	0.005	0.999614533690064	2.89489146873253e-06
0.229777777777778	1e-05	0.212121212121212	2	0.005	0.999614533690064	1.29809044093285e-06
0.229777777777778	1e-05	0.212121212121212	3	0.005	0.999614533690064	2.85820604032005e-07
0.339666666666667	1e-05	0.212121212121212	1	0.005	0.99980894736409	2.49519011189097e-07
0.339666666666667	1e-05	0.212121212121212	2	0.005	0.99980894736409	1.19698312236787e-06
0.339666666666667	1e-05	0.212121212121212	3	0.005	0.99980894736409	3.34788415222903e-06
0.449555555555556	1e-05	0.212121212121212	1	0.005	0.999325658511032	4.62090975210475e-07
0.449555555555556	1e-05	0.212121212121212	2	0.005	0.999325658511032	8.51710954293178e-07
0.449555555555556	1e-05	0.212121212121212	3	0.005	0.999325658511032	7.85661549909845e-07
0.559444444444444	1e-05	0.212121212121212	1	0.005	0.999361540963173	1.99926583763157e-07
0.559444444444444	1e-05	0.212121212121212	2	0.005	0.999361540963173	5.02546178528098e-07
0.559444444444444	1e-05	0.212121212121212	3	0.005	0.999361540963173	1.65351963299205e-07
0.669333333333333	1e-05	0.212121212121212	1	0.005	0.999838847479538	5.8601312753326e-07
0.669333333333333	1e-05	0.212121212121212	2	0.005	0.999838847479538	1.9814281168788e-06
0.669333333333333	1e-05	0.212121212121212	3	0.005	0.999838847479538	8.93227139384289e-07
0.779222222222222	1e-05	0.212121212121212	1	0.005	0.999684471714396	6.88314915689215e-07
0.779222222222222	1e-05	0.212121212121212	2	0.005	0.999684471714396	2.06198725875315e-07
0.779222222222222	1e-05	0.212121212121212	3	0.005	0.999684471714396	1.85183995334988e-06
0.889111111111111	1e-05	0.212121212121212	1	0.005	0.99953957076896	1.10993179237516e-06
0.889111111111111	1e-05	0.212121212121212	2	0.005	0.99953957076896	2.79682476166573e-07
0.889111111111111	1e-05	0.212121212121212	3	0.005	0.99953957076896	7.66550867694768e-07
0.999	1e-05	0.212121212121212	1	0.005	0.999006826760207	1.35097808679095e-06
0.999	1e-05	0.212121212121212	2	0.005	0.999006826760217	1.07655317909108e-07
0.999	1e-05	0.212121212121212	3	0.005	0.999006826760217	1.64367035129129e-06
0.01	1e-05	0.222222222222222	1	0.005	0.999068216930249	5.24253484968936e-05
0.01	1e-05	0.222222222222222	2	0.005	0.999068216930254	0.000202516389292236
0.01	1e-05	0.222222222222222	3	0.005	0.999068216930252	3.49113027036656e-05
0.119888888888889	1e-05	0.222222222222222	1	0.005	0.999551192904316	4.46817354434024e-07
0.119888888888889	1e-05	0.222222222222222	2	0.005	0.999551192904316	1.38304621231874e-06
0.119888888888889	1e-05	0.222222222222222	3	0.005	0.999551192904316	1.36263404649958e-06
0.229777777777778	1e-05	0.222222222222222	1	0.005	0.999614533690064	6.83418082274122e-07
0.229777777777778	1e-05	0.222222222222222	2	0.005	0.999614533690064	1.51325816554189e-06
0.229777777777778	1e-05	0.222222222222222	3	0.005	0.999614533690064	1.26502113833782e-06
0.339666666666667	1e-05	0.222222222222222	1	0.005	0.99980894736409	1.707686719793e-06
0.339666666666667	1e-05	0.222222222222222	2	0.005	0.99980894736409	1.3599469915345e-06
0.339666666666667	1e-05	0.222222222222222	3	0.005	0.99980894736409	2.73854446396955e-07
0.449555555555556	1e-05	0.222222222222222	1	0.005	0.999325658511032	1.56080095813716e-06
0.449555555555556	1e-05	0.222222222222222	2	0.005	0.999325658511032	4.79481633392007e-07
0.449555555555556	1e-05	0.222222222222222	3	0.005	0.999325658511032	1.53609603113846e-06
0.559444444444444	1e-05	0.222222222222222	1	0.005	0.999361540963173	2.36231104417989e-06
0.559444444444444	1e-05	0.222222222222222	2	0.005	0.999361540963173	9.4307592413535e-07
0.559444444444444	1e-05	0.222222222222222	3	0.005	0.999361540963173	7.59334525537715e-07
0.669333333333333	1e-05	0.222222222222222	1	0.005	0.999838847479538	4.88083353796251e-07
0.669333333333333	1e-05	0.222222222222222	2	0.005	0.999838847479538	4.33127960582279e-07
0.669333333333333	1e-05	0.222222222222222	3	0.005	0.999838847479538	1.03946430094686e-06
0.779222222222222	1e-05	0.222222222222222	1	0.005	0.999684471714396	9.76944888834553e-07
0.779222222222222	1e-05	0.222222222222222	2	0.005	0.999684471714396	2.05784578094187e-06
0.779222222222222	1e-05	0.222222222222222	3	0.005	0.999684471714396	8.05472799282278e-07
0.889111111111111	1e-05	0.222222222222222	1	0.005	0.99953957076896	3.47269358674896e-06
0.889111111111111	1e-05	0.222222222222222	2	0.005	0.99953957076896	1.22398590004954e-06
0.889111111111111	1e-05	0.222222222222222	3	0.005	0.99953957076896	1.27084773198078e-06
0.999	1e-05	0.222222222222222	1	0.005	0.999006826760207	9.41399455565145e-07
0.999	1e-05	0.222222222222222	2	0.005	0.999006826760207	2.9287588288165e-07
0.999	1e-05	0.222222222222222	3	0.005	0.999006826760211	1.09241866695809e-06
0.01	1e-05	0.232323232323232	1	0.005	0.999068216930253	5.546449278615e-06
0.01	1e-05	0.232323232323232	2	0.005	0.99906821693025	1.80196789563709e-05
0.01	1e-05	0.232323232323232	3	0.005	0.999068216930251	3.17152360955647e-05
0.119888888888889	1e-05	0.232323232323232	1	0.005	0.999551192904316	9.38835115212134e-07
0.119888888888889	1e-05	0.232323232323232	2	0.005	0.999551192904316	8.90264194348722e-07
0.119888888888889	1e-05	0.232323232323232	3	0.005	0.999551192904316	2.05300513305497e-06
0.229777777777778	1e-05	0.232323232323232	1	0.005	0.999614533690064	1.1273887040411e-07
0.229777777777778	1e-05	0.232323232323232	2	0.005	0.999614533690064	8.02987200021833e-07
0.229777777777778	1e-05	0.232323232323232	3	0.005	0.999614533690064	9.7702314963235e-07
0.339666666666667	1e-05	0.232323232323232	1	0.005	0.99980894736409	3.24811815763984e-07
0.339666666666667	1e-05	0.232323232323232	2	0.005	0.99980894736409	3.9692647510401e-07
0.339666666666667	1e-05	0.232323232323232	3	0.005	0.99980894736409	6.67078909376113e-07
0.449555555555556	1e-05	0.232323232323232	1	0.005	0.999325658511032	2.65778605708848e-06
0.449555555555556	1e-05	0.232323232323232	2	0.005	0.999325658511032	4.11483967109703e-06
0.449555555555556	1e-05	0.232323232323232	3	0.005	0.999325658511032	1.11199212294174e-06
0.559444444444444	1e-05	0.232323232323232	1	0.005	0.999361540963173	3.00933123836409e-07
0.559444444444444	1e-05	0.232323232323232	2	0.005	0.999361540963173	1.23332493798288e-06
0.559444444444444	1e-05	0.232323232323232	3	0.005	0.999361540963173	2.71091545028289e-07
0.669333333333333	1e-05	0.232323232323232	1	0.005	0.999838847479538	2.41512719886966e-07
0.669333333333333	1e-05	0.232323232323232	2	0.005	0.999838847479538	1.69805495328934e-06
0.669333333333333	1e-05	0.232323232323232	3	0.005	0.999838847479538	1.36441204482335e-06
0.779222222222222	1e-05	0.232323232323232	1	0.005	0.999684471714396	6.33529435906969e-06
0.779222222222222	1e-05	0.232323232323232	2	0.005	0.999684471714396	1.47375587974416e-06
0.779222222222222	1e-05	0.232323232323232	3	0.005	0.999684471714396	7.3646067209299e-07
0.889111111111111	1e-05	0.232323232323232	1	0.005	0.99953957076896	3.87702674166968e-07
0.889111111111111	1e-05	0.232323232323232	2	0.005	0.99953957076896	7.25196049101785e-07
0.889111111111111	1e-05	0.232323232323232	3	0.005	0.99953957076896	3.84933639820766e-07
0.999	1e-05	0.232323232323232	1	0.005	0.999006826760199	2.43283643491849e-07
0.999	1e-05	0.232323232323232	2	0.005	0.999006826760214	8.22885005399362e-07
0.999	1e-05	0.232323232323232	3	0.005	0.999006826760216	8.53079493653946e-07
0.01	1e-05	0.242424242424242	1	0.005	0.999068216930251	1.94541226156385e-05
0.01	1e-05	0.242424242424242	2	0.005	0.999068216930253	3.79147087290045e-06
0.01	1e-05	0.242424242424242	3	0.005	0.999068216930249	2.32143225685513e-05
0.119888888888889	1e-05	0.242424242424242	1	0.005	0.999551192904316	1.26929679236225e-07
0.119888888888889	1e-05	0.242424242424242	2	0.005	0.999551192904316	2.49465880178603e-06
0.119888888888889	1e-05	0.242424242424242	3	0.005	0.999551192904316	2.61277941315913e-06
0.229777777777778	1e-05	0.242424242424242	1	0.005	0.999614533690064	4.02161605978129e-07
0.229777777777778	1e-05	0.242424242424242	2	0.005	0.999614533690064	4.37667534253167e-07
0.229777777777778	1e-05	0.242424242424242	3	0.005	0.999614533690064	8.65731291104636e-07
0.339666666666667	1e-05	0.242424242424242	1	0.005	0.99980894736409	2.42925799393201e-07
0.339666666666667	1e-05	0.242424242424242	2	0.005	0.99980894736409	1.60722398993938e-06
0.339666666666667	1e-05	0.242424242424242	3	0.005	0.99980894736409	1.0068449970077e-06
0.449555555555556	1e-05	0.242424242424242	1	0.005	0.999325658511032	1.39950277302611e-06
0.449555555555556	1e-05	0.242424242424242	2	0.005	0.999325658511032	2.51646163501388e-06
0.449555555555556	1e-05	0.242424242424242	3	0.005	0.999325658511032	1.34968481654794e-06
0.559444444444444	1e-05	0.242424242424242	1	0.005	0.999361540963173	3.38369211069926e-06
0.559444444444444	1e-05	0.242424242424242	2	0.005	0.999361540963173	2.73751173328153e-07
0.559444444444444	1e-05	0.242424242424242	3	0.005	0.999361540963173	8.04921593210926e-07
0.669333333333333	1e-05	0.242424242424242	1	0.005	0.999838847479538	1.1726456215403e-06
0.669333333333333	1e-05	0.242424242424242	2	0.005	0.999838847479538	2.10105769377964e-07
0.669333333333333	1e-05	0.242424242424242	3	0.005	0.999838847479538	4.06443343226907e-07
0.779222222222222	1e-05	0.242424242424242	1	0.005	0.999684471714396	3.58430161486953e-07
0.779222222222222	1e-05	0.242424242424242	2	0.005	0.999684471714396	2.95851795948896e-07
0.779222222222222	1e-05	0.242424242424242	3	0.005	0.999684471714396	6.28269262704116e-07
0.889111111111111	1e-05	0.242424242424242	1	0.005	0.99953957076896	7.29862288771672e-07
0.889111111111111	1e-05	0.242424242424242	2	0.005	0.99953957076896	3.61869789645622e-06
0.889111111111111	1e-05	0.242424242424242	3	0.005	0.99953957076896	6.03015193408714e-07
0.999	1e-05	0.242424242424242	1	0.005	0.9990068267602	1.58278938691711e-06
0.999	1e-05	0.242424242424242	2	0.005	0.9990068267602	2.77143069137201e-07
0.999	1e-05	0.242424242424242	3	0.005	0.9990068267602	5.14704095365594e-07
0.01	1e-05	0.252525252525253	1	0.005	0.999068216930253	1.96151408248198e-05
0.01	1e-05	0.252525252525253	2	0.005	0.999068216930252	3.0258807661499e-06
0.01	1e-05	0.252525252525253	3	0.005	0.999068216930254	2.42620303123438e-05
0.119888888888889	1e-05	0.252525252525253	1	0.005	0.999551192904316	1.38437929727289e-06
0.119888888888889	1e-05	0.252525252525253	2	0.005	0.999551192904316	8.17277281239997e-07
0.119888888888889	1e-05	0.252525252525253	3	0.005	0.999551192904316	2.75297787830326e-08
0.229777777777778	1e-05	0.252525252525253	1	0.005	0.999614533690064	7.09946738655768e-07
0.229777777777778	1e-05	0.252525252525253	2	0.005	0.999614533690064	2.42678192162382e-06
0.229777777777778	1e-05	0.252525252525253	3	0.005	0.999614533690064	1.29259283396757e-06
0.339666666666667	1e-05	0.252525252525253	1	0.005	0.99980894736409	2.31641757516328e-06
0.339666666666667	1e-05	0.252525252525253	2	0.005	0.99980894736409	4.21561945938722e-07
0.339666666666667	1e-05	0.252525252525253	3	0.005	0.99980894736409	5.5342975876734e-07
0.449555555555556	1e-05	0.252525252525253	1	0.005	0.999325658511032	1.6968920804491e-07
0.449555555555556	1e-05	0.252525252525253	2	0.005	0.999325658511032	1.42821037065465e-06
0.449555555555556	1e-05	0.252525252525253	3	0.005	0.999325658511032	2.5720120813043e-07
0.559444444444444	1e-05	0.252525252525253	1	0.005	0.999361540963173	2.56946597701796e-07
0.559444444444444	1e-05	0.252525252525253	2	0.005	0.999361540963173	4.77570220740789e-07
0.559444444444444	1e-05	0.252525252525253	3	0.005	0.999361540963173	7.38957638021985e-07
0.669333333333333	1e-05	0.252525252525253	1	0.005	0.999838847479538	9.44453519985898e-07
0.669333333333333	1e-05	0.252525252525253	2	0.005	0.999838847479538	1.23760112364184e-06
0.669333333333333	1e-05	0.252525252525253	3	0.005	0.999838847479538	9.1428926188383e-07
0.779222222222222	1e-05	0.252525252525253	1	0.005	0.999684471714396	3.58418680095798e-07
0.779222222222222	1e-05	0.252525252525253	2	0.005	0.999684471714396	2.58464072182549e-06
0.779222222222222	1e-05	0.252525252525253	3	0.005	0.999684471714396	3.65578657351813e-07
0.889111111111111	1e-05	0.252525252525253	1	0.005	0.99953957076896	4.39124248052046e-07
0.889111111111111	1e-05	0.252525252525253	2	0.005	0.99953957076896	1.05464942504485e-06
0.889111111111111	1e-05	0.252525252525253	3	0.005	0.99953957076896	2.43559271653939e-07
0.999	1e-05	0.252525252525253	1	0.005	0.999006826760208	2.65295006390556e-06
0.999	1e-05	0.252525252525253	2	0.005	0.999006826760209	3.82089878612709e-06
0.999	1e-05	0.252525252525253	3	0.005	0.999006826760179	3.15622083200684e-07
0.01	1e-05	0.262626262626263	1	0.005	0.999068216930252	2.22126881739386e-05
0.01	1e-05	0.262626262626263	2	0.005	0.99906821693025	3.74005847053479e-05
0.01	1e-05	0.262626262626263	3	0.005	0.999068216930254	1.1638602731118e-05
0.119888888888889	1e-05	0.262626262626263	1	0.005	0.999551192904316	3.66508547165619e-06
0.119888888888889	1e-05	0.262626262626263	2	0.005	0.999551192904316	1.88252086744356e-06
0.119888888888889	1e-05	0.262626262626263	3	0.005	0.999551192904316	2.18269501980375e-06
0.229777777777778	1e-05	0.262626262626263	1	0.005	0.999614533690064	1.10063113338399e-06
0.229777777777778	1e-05	0.262626262626263	2	0.005	0.999614533690064	3.90109380887683e-07
0.229777777777778	1e-05	0.262626262626263	3	0.005	0.999614533690064	8.0736568940624e-07
0.339666666666667	1e-05	0.262626262626263	1	0.005	0.99980894736409	7.73490393449647e-07
0.339666666666667	1e-05	0.262626262626263	2	0.005	0.99980894736409	2.24785929772586e-07
0.339666666666667	1e-05	0.262626262626263	3	0.005	0.99980894736409	3.13512975149918e-06
0.449555555555556	1e-05	0.262626262626263	1	0.005	0.999325658511032	1.14704495071217e-06
0.449555555555556	1e-05	0.262626262626263	2	0.005	0.999325658511032	1.12897640359583e-07
0.449555555555556	1e-05	0.262626262626263	3	0.005	0.999325658511032	3.70244604202368e-07
0.559444444444444	1e-05	0.262626262626263	1	0.005	0.999361540963173	2.37808393700242e-06
0.559444444444444	1e-05	0.262626262626263	2	0.005	0.999361540963173	1.72094212491487e-06
0.559444444444444	1e-05	0.262626262626263	3	0.005	0.999361540963173	4.84043575354628e-07
0.669333333333333	1e-05	0.262626262626263	1	0.005	0.999838847479538	6.11006456680714e-07
0.669333333333333	1e-05	0.262626262626263	2	0.005	0.999838847479538	2.04060545398599e-06
0.669333333333333	1e-05	0.262626262626263	3	0.005	0.999838847479538	3.65868392709781e-07
0.779222222222222	1e-05	0.262626262626263	1	0.005	0.999684471714396	4.84081828083707e-07
0.779222222222222	1e-05	0.262626262626263	2	0.005	0.999684471714396	3.69647575673507e-07
0.779222222222222	1e-05	0.262626262626263	3	0.005	0.999684471714396	8.9733241296284e-07
0.889111111111111	1e-05	0.262626262626263	1	0.005	0.99953957076896	1.82939123449673e-06
0.889111111111111	1e-05	0.262626262626263	2	0.005	0.99953957076896	1.04949829458036e-06
0.889111111111111	1e-05	0.262626262626263	3	0.005	0.99953957076896	2.22701275964126e-06
0.999	1e-05	0.262626262626263	1	0.005	0.999006826760217	8.22344395384231e-07
0.999	1e-05	0.262626262626263	2	0.005	0.999006826760217	9.42351035672045e-07
0.999	1e-05	0.262626262626263	3	0.005	0.999006826760217	1.88298708625488e-06
0.01	1e-05	0.272727272727273	1	0.005	0.999068216930252	8.24838614348841e-05
0.01	1e-05	0.272727272727273	2	0.005	0.999068216930252	1.33598912782285e-05
0.01	1e-05	0.272727272727273	3	0.005	0.999068216930251	3.77745087698068e-05
0.119888888888889	1e-05	0.272727272727273	1	0.005	0.999551192904316	5.17938871776266e-07
0.119888888888889	1e-05	0.272727272727273	2	0.005	0.999551192904316	1.53716693347951e-06
0.119888888888889	1e-05	0.272727272727273	3	0.005	0.999551192904316	6.32540621191388e-07
0.229777777777778	1e-05	0.272727272727273	1	0.005	0.999614533690064	1.27120757749393e-06
0.229777777777778	1e-05	0.272727272727273	2	0.005	0.999614533690064	8.91573557896212e-07
0.229777777777778	1e-05	0.272727272727273	3	0.005	0.999614533690064	1.10481294819655e-06
0.339666666666667	1e-05	0.272727272727273	1	0.005	0.99980894736409	1.26993369728724e-06
0.339666666666667	1e-05	0.272727272727273	2	0.005	0.99980894736409	2.27023062967017e-06
0.339666666666667	1e-05	0.272727272727273	3	0.005	0.99980894736409	4.9557393732577e-07
0.449555555555556	1e-05	0.272727272727273	1	0.005	0.999325658511032	3.53529462536455e-07
0.449555555555556	1e-05	0.272727272727273	2	0.005	0.999325658511032	2.15600075615424e-07
0.449555555555556	1e-05	0.272727272727273	3	0.005	0.999325658511032	1.53938452066294e-06
0.559444444444444	1e-05	0.272727272727273	1	0.005	0.999361540963173	4.48823292811693e-07
0.559444444444444	1e-05	0.272727272727273	2	0.005	0.999361540963173	9.6519141372913e-07
0.559444444444444	1e-05	0.272727272727273	3	0.005	0.999361540963173	1.92194174873731e-07
0.669333333333333	1e-05	0.272727272727273	1	0.005	0.999838847479538	1.58948876696115e-06
0.669333333333333	1e-05	0.272727272727273	2	0.005	0.999838847479538	1.44633448084713e-06
0.669333333333333	1e-05	0.272727272727273	3	0.005	0.999838847479538	8.18044990206742e-07
0.779222222222222	1e-05	0.272727272727273	1	0.005	0.999684471714396	9.24691944181494e-07
0.779222222222222	1e-05	0.272727272727273	2	0.005	0.999684471714396	3.75729230590122e-07
0.779222222222222	1e-05	0.272727272727273	3	0.005	0.999684471714396	5.97954033606472e-07
0.889111111111111	1e-05	0.272727272727273	1	0.005	0.99953957076896	1.40898041630048e-06
0.889111111111111	1e-05	0.272727272727273	2	0.005	0.99953957076896	3.96571327048494e-07
0.889111111111111	1e-05	0.272727272727273	3	0.005	0.99953957076896	1.09043662082881e-06
0.999	1e-05	0.272727272727273	1	0.005	0.999006826760218	6.87609789943754e-07
0.999	1e-05	0.272727272727273	2	0.005	0.999006826760217	2.41562280779177e-06
0.999	1e-05	0.272727272727273	3	0.005	0.999006826760217	6.87996967197645e-07
0.01	1e-05	0.282828282828283	1	0.005	0.999068216930251	7.85254108956182e-06
0.01	1e-05	0.282828282828283	2	0.005	0.999068216930253	6.80279291957033e-06
0.01	1e-05	0.282828282828283	3	0.005	0.999068216930251	2.38658639932297e-06
0.119888888888889	1e-05	0.282828282828283	1	0.005	0.999551192904316	1.90661971134048e-06
0.119888888888889	1e-05	0.282828282828283	2	0.005	0.999551192904316	2.21094131794085e-07
0.119888888888889	1e-05	0.282828282828283	3	0.005	0.999551192904316	4.78918021904206e-06
0.229777777777778	1e-05	0.282828282828283	1	0.005	0.999614533690064	1.28396482258898e-06
0.229777777777778	1e-05	0.282828282828283	2	0.005	0.999614533690064	5.45404579502355e-07
0.229777777777778	1e-05	0.282828282828283	3	0.005	0.999614533690064	4.01461318573269e-07
0.339666666666667	1e-05	0.282828282828283	1	0.005	0.99980894736409	1.25516608139695e-06
0.339666666666667	1e-05	0.282828282828283	2	0.005	0.99980894736409	3.00335379269772e-07
0.339666666666667	1e-05	0.282828282828283	3	0.005	0.99980894736409	1.75194458986674e-06
0.449555555555556	1e-05	0.282828282828283	1	0.005	0.999325658511032	5.20818256833598e-07
0.449555555555556	1e-05	0.282828282828283	2	0.005	0.999325658511032	6.21882562303433e-06
0.449555555555556	1e-05	0.282828282828283	3	0.005	0.999325658511032	2.61341103174866e-07
0.559444444444444	1e-05	0.282828282828283	1	0.005	0.999361540963173	1.18401824850405e-06
0.559444444444444	1e-05	0.282828282828283	2	0.005	0.999361540963173	2.26346099167716e-06
0.559444444444444	1e-05	0.282828282828283	3	0.005	0.999361540963173	1.08321167237831e-06
0.669333333333333	1e-05	0.282828282828283	1	0.005	0.999838847479538	1.01589815283669e-06
0.669333333333333	1e-05	0.282828282828283	2	0.005	0.999838847479538	6.1971257235619e-07
0.669333333333333	1e-05	0.282828282828283	3	0.005	0.999838847479538	8.2748217575169e-07
0.779222222222222	1e-05	0.282828282828283	1	0.005	0.999684471714396	1.28112419103532e-06
0.779222222222222	1e-05	0.282828282828283	2	0.005	0.999684471714396	3.2098062805079e-07
0.779222222222222	1e-05	0.282828282828283	3	0.005	0.999684471714396	4.44621578341718e-07
0.889111111111111	1e-05	0.282828282828283	1	0.005	0.99953957076896	1.159674279152e-06
0.889111111111111	1e-05	0.282828282828283	2	0.005	0.99953957076896	1.0005612447152e-06
0.889111111111111	1e-05	0.282828282828283	3	0.005	0.99953957076896	4.33581450729434e-07
0.999	1e-05	0.282828282828283	1	0.005	0.999006826760216	8.63681289634414e-07
0.999	1e-05	0.282828282828283	2	0.005	0.999006826760216	5.59104519591173e-07
0.999	1e-05	0.282828282828283	3	0.005	0.999006826760216	1.77234609825959e-07
0.01	1e-05	0.292929292929293	1	0.005	0.999068216930254	8.93308283514529e-06
0.01	1e-05	0.292929292929293	2	0.005	0.999068216930254	7.87348479412458e-06
0.01	1e-05	0.292929292929293	3	0.005	0.999068216930254	4.08596059306316e-05
0.119888888888889	1e-05	0.292929292929293	1	0.005	0.999551192904316	2.3823659636577e-06
0.119888888888889	1e-05	0.292929292929293	2	0.005	0.999551192904316	1.71156463733927e-06
0.119888888888889	1e-05	0.292929292929293	3	0.005	0.999551192904316	1.01388010755859e-06
0.229777777777778	1e-05	0.292929292929293	1	0.005	0.999614533690064	9.0051501701485e-07
0.229777777777778	1e-05	0.292929292929293	2	0.005	0.999614533690064	2.24152094561324e-06
0.229777777777778	1e-05	0.292929292929293	3	0.005	0.999614533690064	3.21381074883541e-06
0.339666666666667	1e-05	0.292929292929293	1	0.005	0.99980894736409	4.11527025564274e-07
0.339666666666667	1e-05	0.292929292929293	2	0.005	0.99980894736409	1.45814032581224e-06
0.339666666666667	1e-05	0.292929292929293	3	0.005	0.99980894736409	7.49330325140202e-07
0.449555555555556	1e-05	0.292929292929293	1	0.005	0.999325658511032	1.25259297427719e-07
0.449555555555556	1e-05	0.292929292929293	2	0.005	0.999325658511032	1.85636272814772e-06
0.449555555555556	1e-05	0.292929292929293	3	0.005	0.999325658511032	6.09165219740529e-07
0.559444444444444	1e-05	0.292929292929293	1	0.005	0.999361540963173	1.74288151195013e-06
0.559444444444444	1e-05	0.292929292929293	2	0.005	0.999361540963173	1.08938948614359e-06
0.559444444444444	1e-05	0.292929292929293	3	0.005	0.999361540963173	1.55275705779191e-07
0.669333333333333	1e-05	0.292929292929293	1	0.005	0.999838847479538	1.6019181984702e-06
0.669333333333333	1e-05	0.292929292929293	2	0.005	0.999838847479538	3.8463029023845e-07
0.669333333333333	1e-05	0.292929292929293	3	0.005	0.999838847479538	9.11303204617563e-07
0.779222222222222	1e-05	0.292929292929293	1	0.005	0.999684471714396	8.43268406803006e-07
0.779222222222222	1e-05	0.292929292929293	2	0.005	0.999684471714396	1.33620126308534e-06
0.779222222222222	1e-05	0.292929292929293	3	0.005	0.999684471714396	2.24517295788002e-06
0.889111111111111	1e-05	0.292929292929293	1	0.005	0.99953957076896	8.72079137803569e-07
0.889111111111111	1e-05	0.292929292929293	2	0.005	0.99953957076896	2.28066198812261e-06
0.889111111111111	1e-05	0.292929292929293	3	0.005	0.99953957076896	1.92227971426608e-07
0.999	1e-05	0.292929292929293	1	0.005	0.999006826760193	7.9036560948505e-07
0.999	1e-05	0.292929292929293	2	0.005	0.999006826760187	3.42838444900394e-07
0.999	1e-05	0.292929292929293	3	0.005	0.999006826760193	1.80939302966384e-06
0.01	1e-05	0.303030303030303	1	0.005	0.999068216930253	1.32628153333241e-05
0.01	1e-05	0.303030303030303	2	0.005	0.999068216930253	2.62798267038646e-06
0.01	1e-05	0.303030303030303	3	0.005	0.999068216930252	1.89732576940564e-05
0.119888888888889	1e-05	0.303030303030303	1	0.005	0.999551192904316	7.84783584208973e-07
0.119888888888889	1e-05	0.303030303030303	2	0.005	0.999551192904316	3.42581234150504e-06
0.119888888888889	1e-05	0.303030303030303	3	0.005	0.999551192904316	2.38450005705381e-06
0.229777777777778	1e-05	0.303030303030303	1	0.005	0.999614533690064	2.11940052518262e-06
0.229777777777778	1e-05	0.303030303030303	2	0.005	0.999614533690064	2.6102115184405e-08
0.229777777777778	1e-05	0.303030303030303	3	0.005	0.999614533690064	9.25598382205585e-07
0.339666666666667	1e-05	0.303030303030303	1	0.005	0.99980894736409	7.99754239086124e-07
0.339666666666667	1e-05	0.303030303030303	2	0.005	0.99980894736409	2.35979884215003e-07
0.339666666666667	1e-05	0.303030303030303	3	0.005	0.99980894736409	2.8746518617108e-06
0.449555555555556	1e-05	0.303030303030303	1	0.005	0.999325658511032	2.08213428298536e-06
0.449555555555556	1e-05	0.303030303030303	2	0.005	0.999325658511032	1.47263134161556e-06
0.449555555555556	1e-05	0.303030303030303	3	0.005	0.999325658511032	5.69763972977626e-07
0.559444444444444	1e-05	0.303030303030303	1	0.005	0.999361540963173	6.05679938241445e-07
0.559444444444444	1e-05	0.303030303030303	2	0.005	0.999361540963173	1.56410273961608e-06
0.559444444444444	1e-05	0.303030303030303	3	0.005	0.999361540963173	7.09799702745275e-07
0.669333333333333	1e-05	0.303030303030303	1	0.005	0.999838847479538	2.2014096725086e-07
0.669333333333333	1e-05	0.303030303030303	2	0.005	0.999838847479538	9.81564091405342e-07
0.669333333333333	1e-05	0.303030303030303	3	0.005	0.999838847479538	1.4265187105713e-06
0.779222222222222	1e-05	0.303030303030303	1	0.005	0.999684471714396	5.98899763251169e-07
0.779222222222222	1e-05	0.303030303030303	2	0.005	0.999684471714396	2.84403569941657e-07
0.779222222222222	1e-05	0.303030303030303	3	0.005	0.999684471714396	1.20678625683956e-06
0.889111111111111	1e-05	0.303030303030303	1	0.005	0.99953957076896	9.34634291374682e-07
0.889111111111111	1e-05	0.303030303030303	2	0.005	0.99953957076896	7.51990303868397e-07
0.889111111111111	1e-05	0.303030303030303	3	0.005	0.99953957076896	7.17904334553444e-07
0.999	1e-05	0.303030303030303	1	0.005	0.999006826760223	6.80012901481913e-07
0.999	1e-05	0.303030303030303	2	0.005	0.999006826760223	5.89723065915531e-07
0.999	1e-05	0.303030303030303	3	0.005	0.999006826760209	6.73687186597973e-07
0.01	1e-05	0.313131313131313	1	0.005	0.999068216930253	1.29545688348867e-05
0.01	1e-05	0.313131313131313	2	0.005	0.999068216930249	1.43524706660839e-05
0.01	1e-05	0.313131313131313	3	0.005	0.999068216930252	6.37747393056945e-06
0.119888888888889	1e-05	0.313131313131313	1	0.005	0.999551192904316	1.0975788292161e-06
0.119888888888889	1e-05	0.313131313131313	2	0.005	0.999551192904316	4.29469717007457e-06
0.119888888888889	1e-05	0.313131313131313	3	0.005	0.999551192904316	2.28975237006034e-06
0.229777777777778	1e-05	0.313131313131313	1	0.005	0.999614533690064	4.50369188456881e-07
0.229777777777778	1e-05	0.313131313131313	2	0.005	0.999614533690064	3.534347457507e-07
0.229777777777778	1e-05	0.313131313131313	3	0.005	0.999614533690064	5.34699638282637e-07
0.339666666666667	1e-05	0.313131313131313	1	0.005	0.99980894736409	3.38795521682771e-06
0.339666666666667	1e-05	0.313131313131313	2	0.005	0.99980894736409	9.66246278838802e-07
0.339666666666667	1e-05	0.313131313131313	3	0.005	0.99980894736409	1.39243038450625e-06
0.449555555555556	1e-05	0.313131313131313	1	0.005	0.999325658511032	2.98048465915187e-07
0.449555555555556	1e-05	0.313131313131313	2	0.005	0.999325658511032	3.62751844057985e-07
0.449555555555556	1e-05	0.313131313131313	3	0.005	0.999325658511032	9.38083297485104e-07
0.559444444444444	1e-05	0.313131313131313	1	0.005	0.999361540963173	1.628711574084e-06
0.559444444444444	1e-05	0.313131313131313	2	0.005	0.999361540963173	2.48549518052722e-06
0.559444444444444	1e-05	0.313131313131313	3	0.005	0.999361540963173	8.71283615167561e-08
0.669333333333333	1e-05	0.313131313131313	1	0.005	0.999838847479538	9.25401242641002e-07
0.669333333333333	1e-05	0.313131313131313	2	0.005	0.999838847479538	1.39337036181772e-06
0.669333333333333	1e-05	0.313131313131313	3	0.005	0.999838847479538	1.08697095310271e-06
0.779222222222222	1e-05	0.313131313131313	1	0.005	0.999684471714396	1.14865754670897e-06
0.779222222222222	1e-05	0.313131313131313	2	0.005	0.999684471714396	5.09380902333401e-07
0.779222222222222	1e-05	0.313131313131313	3	0.005	0.999684471714396	5.81072445766029e-07
0.889111111111111	1e-05	0.313131313131313	1	0.005	0.99953957076896	5.02523130244085e-07
0.889111111111111	1e-05	0.313131313131313	2	0.005	0.99953957076896	6.27862152604309e-07
0.889111111111111	1e-05	0.313131313131313	3	0.005	0.99953957076896	1.74927373788374e-07
0.999	1e-05	0.313131313131313	1	0.005	0.99900682676022	6.02624858234579e-07
0.999	1e-05	0.313131313131313	2	0.005	0.999006826760203	4.54015088458962e-07
0.999	1e-05	0.313131313131313	3	0.005	0.999006826760203	5.20191999274371e-07
0.01	1e-05	0.323232323232323	1	0.005	0.999068216930251	1.08972074301321e-05
0.01	1e-05	0.323232323232323	2	0.005	0.999068216930252	1.29181536457139e-05
0.01	1e-05	0.323232323232323	3	0.005	0.999068216930253	1.72326991246127e-05
0.119888888888889	1e-05	0.323232323232323	1	0.005	0.999551192904316	1.96135143947041e-06
0.119888888888889	1e-05	0.323232323232323	2	0.005	0.999551192904316	1.6193987988801e-06
0.119888888888889	1e-05	0.323232323232323	3	0.005	0.999551192904316	3.13559770838758e-06
0.229777777777778	1e-05	0.323232323232323	1	0.005	0.999614533690064	7.7605372235391e-07
0.229777777777778	1e-05	0.323232323232323	2	0.005	0.999614533690064	3.12280541631497e-07
0.229777777777778	1e-05	0.323232323232323	3	0.005	0.999614533690064	3.96847849674506e-06
0.339666666666667	1e-05	0.323232323232323	1	0.005	0.99980894736409	1.36075079416855e-07
0.339666666666667	1e-05	0.323232323232323	2	0.005	0.99980894736409	9.98835718378036e-07
0.339666666666667	1e-05	0.323232323232323	3	0.005	0.99980894736409	2.37581756419341e-07
0.449555555555556	1e-05	0.323232323232323	1	0.005	0.999325658511032	5.78847244628113e-07
0.449555555555556	1e-05	0.323232323232323	2	0.005	0.999325658511032	2.34184154282946e-07
0.449555555555556	1e-05	0.323232323232323	3	0.005	0.999325658511032	1.5827006035449e-07
0.559444444444444	1e-05	0.323232323232323	1	0.005	0.999361540963173	2.4099832020627e-07
0.559444444444444	1e-05	0.323232323232323	2	0.005	0.999361540963173	9.33437294083589e-07
0.559444444444444	1e-05	0.323232323232323	3	0.005	0.999361540963173	2.46177025759605e-06
0.669333333333333	1e-05	0.323232323232323	1	0.005	0.999838847479538	6.7723548800755e-07
0.669333333333333	1e-05	0.323232323232323	2	0.005	0.999838847479538	1.80726771844422e-07
0.669333333333333	1e-05	0.323232323232323	3	0.005	0.999838847479538	1.00484936779583e-06
0.779222222222222	1e-05	0.323232323232323	1	0.005	0.999684471714396	4.6481633149677e-07
0.779222222222222	1e-05	0.323232323232323	2	0.005	0.999684471714396	4.43617747195807e-07
0.779222222222222	1e-05	0.323232323232323	3	0.005	0.999684471714396	1.23069802695062e-06
0.889111111111111	1e-05	0.323232323232323	1	0.005	0.99953957076896	3.58781117555486e-07
0.889111111111111	1e-05	0.323232323232323	2	0.005	0.99953957076896	5.53725575270338e-07
0.889111111111111	1e-05	0.323232323232323	3	0.005	0.99953957076896	9.3502202543568e-07
0.999	1e-05	0.323232323232323	1	0.005	0.999006826760209	5.3111846401211e-07
0.999	1e-05	0.323232323232323	2	0.005	0.999006826760208	3.57100874321917e-07
0.999	1e-05	0.323232323232323	3	0.005	0.999006826760212	1.75919525092982e-07
0.01	1e-05	0.333333333333333	1	0.005	0.999068216930252	6.12723757949285e-05
0.01	1e-05	0.333333333333333	2	0.005	0.999068216930252	1.89976012463488e-05
0.01	1e-05	0.333333333333333	3	0.005	0.999068216930253	1.28626932951361e-05
0.119888888888889	1e-05	0.333333333333333	1	0.005	0.999551192904316	2.09918899511543e-06
0.119888888888889	1e-05	0.333333333333333	2	0.005	0.999551192904316	1.80303721775676e-05
0.119888888888889	1e-05	0.333333333333333	3	0.005	0.999551192904316	1.45005588549168e-06
0.229777777777778	1e-05	0.333333333333333	1	0.005	0.999614533690064	1.63960903334382e-06
0.229777777777778	1e-05	0.333333333333333	2	0.005	0.999614533690064	6.85329635788918e-07
0.229777777777778	1e-05	0.333333333333333	3	0.005	0.999614533690064	2.18677662870498e-06
0.339666666666667	1e-05	0.333333333333333	1	0.005	0.99980894736409	6.20005547301752e-07
0.339666666666667	1e-05	0.333333333333333	2	0.005	0.99980894736409	8.1847823890187e-07
0.339666666666667	1e-05	0.333333333333333	3	0.005	0.99980894736409	1.86285285428891e-06
0.449555555555556	1e-05	0.333333333333333	1	0.005	0.999325658511032	1.29390388567566e-06
0.449555555555556	1e-05	0.333333333333333	2	0.005	0.999325658511032	7.36783584194075e-07
0.449555555555556	1e-05	0.333333333333333	3	0.005	0.999325658511032	2.9213752535676e-07
0.559444444444444	1e-05	0.333333333333333	1	0.005	0.999361540963173	1.91392941167068e-06
0.559444444444444	1e-05	0.333333333333333	2	0.005	0.999361540963173	1.03736368547686e-06
0.559444444444444	1e-05	0.333333333333333	3	0.005	0.999361540963173	5.91613055503465e-08
0.669333333333333	1e-05	0.333333333333333	1	0.005	0.999838847479538	7.71546374486387e-07
0.669333333333333	1e-05	0.333333333333333	2	0.005	0.999838847479538	1.70273725991524e-06
0.669333333333333	1e-05	0.333333333333333	3	0.005	0.999838847479538	8.53666402819273e-07
0.779222222222222	1e-05	0.333333333333333	1	0.005	0.999684471714396	5.72096547452012e-07
0.779222222222222	1e-05	0.333333333333333	2	0.005	0.999684471714396	2.04141770171628e-07
0.779222222222222	1e-05	0.333333333333333	3	0.005	0.999684471714396	3.22928281347745e-07
0.889111111111111	1e-05	0.333333333333333	1	0.005	0.99953957076896	1.1789537703447e-06
0.889111111111111	1e-05	0.333333333333333	2	0.005	0.99953957076896	1.06676224868729e-06
0.889111111111111	1e-05	0.333333333333333	3	0.005	0.99953957076896	1.22239632323946e-06
0.999	1e-05	0.333333333333333	1	0.005	0.999006826760189	6.8402005143884e-07
0.999	1e-05	0.333333333333333	2	0.005	0.999006826760189	2.0698037007955e-07
0.999	1e-05	0.333333333333333	3	0.005	0.999006826760188	4.09736745879048e-07
0.01	1e-05	0.343434343434343	1	0.005	0.999068216930253	1.69206785477896e-05
0.01	1e-05	0.343434343434343	2	0.005	0.999068216930248	7.57868170354436e-06
0.01	1e-05	0.343434343434343	3	0.005	0.999068216930253	8.22028876405501e-05
0.119888888888889	1e-05	0.343434343434343	1	0.005	0.999551192904316	4.57259712205892e-07
0.119888888888889	1e-05	0.343434343434343	2	0.005	0.999551192904316	4.43680773756051e-06
0.119888888888889	1e-05	0.343434343434343	3	0.005	0.999551192904316	4.26407146548419e-06
0.229777777777778	1e-05	0.343434343434343	1	0.005	0.999614533690064	3.46391061907967e-06
0.229777777777778	1e-05	0.343434343434343	2	0.005	0.999614533690064	2.25635026953529e-07
0.229777777777778	1e-05	0.343434343434343	3	0.005	0.999614533690064	3.57467894588524e-06
0.339666666666667	1e-05	0.343434343434343	1	0.005	0.99980894736409	8.31521365507987e-07
0.339666666666667	1e-05	0.343434343434343	2	0.005	0.99980894736409	2.3137243073472e-07
0.339666666666667	1e-05	0.343434343434343	3	0.005	0.99980894736409	8.67357486168436e-08
0.449555555555556	1e-05	0.343434343434343	1	0.005	0.999325658511032	2.05556788026987e-06
0.449555555555556	1e-05	0.343434343434343	2	0.005	0.999325658511032	4.56830268846288e-07
0.449555555555556	1e-05	0.343434343434343	3	0.005	0.999325658511032	1.8339505666228e-06
0.559444444444444	1e-05	0.343434343434343	1	0.005	0.999361540963173	4.00261642008743e-07
0.559444444444444	1e-05	0.343434343434343	2	0.005	0.999361540963173	3.94602871382584e-07
0.559444444444444	1e-05	0.343434343434343	3	0.005	0.999361540963173	1.62630288380763e-06
0.669333333333333	1e-05	0.343434343434343	1	0.005	0.999838847479538	1.85716061480011e-07
0.669333333333333	1e-05	0.343434343434343	2	0.005	0.999838847479538	1.00339372691289e-06
0.669333333333333	1e-05	0.343434343434343	3	0.005	0.999838847479538	8.89173166915651e-07
0.779222222222222	1e-05	0.343434343434343	1	0.005	0.999684471714396	6.59595050568849e-07
0.779222222222222	1e-05	0.343434343434343	2	0.005	0.999684471714396	1.03649349598343e-06
0.779222222222222	1e-05	0.343434343434343	3	0.005	0.999684471714396	5.26369172547378e-07
0.889111111111111	1e-05	0.343434343434343	1	0.005	0.99953957076896	1.58514584183668e-07
0.889111111111111	1e-05	0.343434343434343	2	0.005	0.99953957076896	4.28045003406574e-07
0.889111111111111	1e-05	0.343434343434343	3	0.005	0.99953957076896	2.09633974050623e-07
0.999	1e-05	0.343434343434343	1	0.005	0.999006826760219	5.81208253052323e-07
0.999	1e-05	0.343434343434343	2	0.005	0.999006826760215	2.08718531165006e-07
0.999	1e-05	0.343434343434343	3	0.005	0.999006826760219	1.82819237189751e-06
0.01	1e-05	0.353535353535354	1	0.005	0.999068216930252	5.1779885372981e-05
0.01	1e-05	0.353535353535354	2	0.005	0.999068216930249	1.56067881341525e-05
0.01	1e-05	0.353535353535354	3	0.005	0.999068216930252	4.65962516327052e-05
0.119888888888889	1e-05	0.353535353535354	1	0.005	0.999551192904316	3.32591355171999e-07
0.119888888888889	1e-05	0.353535353535354	2	0.005	0.999551192904316	1.3667107266859e-06
0.119888888888889	1e-05	0.353535353535354	3	0.005	0.999551192904316	3.00044449108514e-06
0.229777777777778	1e-05	0.353535353535354	1	0.005	0.999614533690064	4.3083574696853e-07
0.229777777777778	1e-05	0.353535353535354	2	0.005	0.999614533690064	1.63649082771252e-06
0.229777777777778	1e-05	0.353535353535354	3	0.005	0.999614533690064	4.7669707015944e-07
0.339666666666667	1e-05	0.353535353535354	1	0.005	0.99980894736409	1.73048329872842e-06
0.339666666666667	1e-05	0.353535353535354	2	0.005	0.99980894736409	8.26150613425912e-07
0.339666666666667	1e-05	0.353535353535354	3	0.005	0.99980894736409	7.3353169580598e-08
0.449555555555556	1e-05	0.353535353535354	1	0.005	0.999325658511032	1.77748115258532e-07
0.449555555555556	1e-05	0.353535353535354	2	0.005	0.999325658511032	3.12420482571554e-07
0.449555555555556	1e-05	0.353535353535354	3	0.005	0.999325658511032	2.17772571245538e-06
0.559444444444444	1e-05	0.353535353535354	1	0.005	0.999361540963173	4.51897619213963e-07
0.559444444444444	1e-05	0.353535353535354	2	0.005	0.999361540963173	1.08619894672561e-07
0.559444444444444	1e-05	0.353535353535354	3	0.005	0.999361540963173	2.49761391686029e-07
0.669333333333333	1e-05	0.353535353535354	1	0.005	0.999838847479538	1.16835515819697e-06
0.669333333333333	1e-05	0.353535353535354	2	0.005	0.999838847479538	4.10258558094761e-08
0.669333333333333	1e-05	0.353535353535354	3	0.005	0.999838847479538	2.09075625226771e-07
0.779222222222222	1e-05	0.353535353535354	1	0.005	0.999684471714396	2.32983445111205e-06
0.779222222222222	1e-05	0.353535353535354	2	0.005	0.999684471714396	2.80220808337915e-06
0.779222222222222	1e-05	0.353535353535354	3	0.005	0.999684471714396	4.59472003254976e-06
0.889111111111111	1e-05	0.353535353535354	1	0.005	0.99953957076896	4.02198121969681e-07
0.889111111111111	1e-05	0.353535353535354	2	0.005	0.99953957076896	5.91872701158515e-07
0.889111111111111	1e-05	0.353535353535354	3	0.005	0.99953957076896	7.38605158242713e-07
0.999	1e-05	0.353535353535354	1	0.005	0.999006826760216	1.0679233529112e-06
0.999	1e-05	0.353535353535354	2	0.005	0.999006826760216	1.84019571377301e-06
0.999	1e-05	0.353535353535354	3	0.005	0.999006826760216	3.14694113511027e-07
0.01	1e-05	0.363636363636364	1	0.005	0.99906821693025	1.07866319269897e-05
0.01	1e-05	0.363636363636364	2	0.005	0.99906821693025	3.09060634316311e-06
0.01	1e-05	0.363636363636364	3	0.005	0.999068216930253	3.35978766759173e-05
0.119888888888889	1e-05	0.363636363636364	1	0.005	0.999551192904316	9.77201796680464e-07
0.119888888888889	1e-05	0.363636363636364	2	0.005	0.999551192904316	3.02440700232302e-07
0.119888888888889	1e-05	0.363636363636364	3	0.005	0.999551192904316	8.08908525789509e-06
0.229777777777778	1e-05	0.363636363636364	1	0.005	0.999614533690064	1.7905898005316e-06
0.229777777777778	1e-05	0.363636363636364	2	0.005	0.999614533690064	1.56891622815417e-06
0.229777777777778	1e-05	0.363636363636364	3	0.005	0.999614533690064	4.77796558205156e-06
0.339666666666667	1e-05	0.363636363636364	1	0.005	0.99980894736409	5.67891506423035e-07
0.339666666666667	1e-05	0.363636363636364	2	0.005	0.99980894736409	1.12170666923163e-07
0.339666666666667	1e-05	0.363636363636364	3	0.005	0.99980894736409	1.42298523523671e-06
0.449555555555556	1e-05	0.363636363636364	1	0.005	0.999325658511032	6.33933224710117e-07
0.449555555555556	1e-05	0.363636363636364	2	0.005	0.999325658511032	4.24812403166845e-07
0.449555555555556	1e-05	0.363636363636364	3	0.005	0.999325658511032	8.48471049890205e-07
0.559444444444444	1e-05	0.363636363636364	1	0.005	0.999361540963173	1.57343758381789e-07
0.559444444444444	1e-05	0.363636363636364	2	0.005	0.999361540963173	1.46009235296981e-07
0.559444444444444	1e-05	0.363636363636364	3	0.005	0.999361540963173	7.31293434032561e-07
0.669333333333333	1e-05	0.363636363636364	1	0.005	0.999838847479538	1.262697419669e-07
0.669333333333333	1e-05	0.363636363636364	2	0.005	0.999838847479538	1.64746580775612e-07
0.669333333333333	1e-05	0.363636363636364	3	0.005	0.999838847479538	2.65842478312508e-06
0.779222222222222	1e-05	0.363636363636364	1	0.005	0.999684471714396	4.54502240820711e-07
0.779222222222222	1e-05	0.363636363636364	2	0.005	0.999684471714396	7.83380614049734e-08
0.779222222222222	1e-05	0.363636363636364	3	0.005	0.999684471714396	8.28598880774883e-08
0.889111111111111	1e-05	0.363636363636364	1	0.005	0.99953957076896	4.72679527297315e-07
0.889111111111111	1e-05	0.363636363636364	2	0.005	0.99953957076896	9.21528759679256e-07
0.889111111111111	1e-05	0.363636363636364	3	0.005	0.99953957076896	2.71418498231908e-07
0.999	1e-05	0.363636363636364	1	0.005	0.999006826760218	5.34034650821109e-07
0.999	1e-05	0.363636363636364	2	0.005	0.999006826760218	9.41272867881647e-07
0.999	1e-05	0.363636363636364	3	0.005	0.999006826760218	3.41010490294826e-07
0.01	1e-05	0.373737373737374	1	0.005	0.999068216930251	3.46530543109839e-05
0.01	1e-05	0.373737373737374	2	0.005	0.999068216930252	7.07251199482952e-06
0.01	1e-05	0.373737373737374	3	0.005	0.999068216930251	2.32378388133015e-06
0.119888888888889	1e-05	0.373737373737374	1	0.005	0.999551192904316	2.62779318379917e-06
0.119888888888889	1e-05	0.373737373737374	2	0.005	0.999551192904316	4.18141599010351e-07
0.119888888888889	1e-05	0.373737373737374	3	0.005	0.999551192904316	2.44413930661174e-06
0.229777777777778	1e-05	0.373737373737374	1	0.005	0.999614533690064	8.95084609861152e-07
0.229777777777778	1e-05	0.373737373737374	2	0.005	0.999614533690064	2.0737343530864e-06
0.229777777777778	1e-05	0.373737373737374	3	0.005	0.999614533690064	9.82751419087684e-08
0.339666666666667	1e-05	0.373737373737374	1	0.005	0.99980894736409	1.75247188863472e-06
0.339666666666667	1e-05	0.373737373737374	2	0.005	0.99980894736409	7.99151769716984e-07
0.339666666666667	1e-05	0.373737373737374	3	0.005	0.99980894736409	1.09436094782416e-06
0.449555555555556	1e-05	0.373737373737374	1	0.005	0.999325658511032	6.0622832825511e-07
0.449555555555556	1e-05	0.373737373737374	2	0.005	0.999325658511032	2.81588790121273e-06
0.449555555555556	1e-05	0.373737373737374	3	0.005	0.999325658511032	7.58709922905627e-07
0.559444444444444	1e-05	0.373737373737374	1	0.005	0.999361540963173	5.55414029980466e-07
0.559444444444444	1e-05	0.373737373737374	2	0.005	0.999361540963173	1.40658550213148e-07
0.559444444444444	1e-05	0.373737373737374	3	0.005	0.999361540963173	1.90096721638624e-07
0.669333333333333	1e-05	0.373737373737374	1	0.005	0.999838847479538	1.26309546969082e-06
0.669333333333333	1e-05	0.373737373737374	2	0.005	0.999838847479538	2.66784345346876e-07
0.669333333333333	1e-05	0.373737373737374	3	0.005	0.999838847479538	1.38463570650975e-06
0.779222222222222	1e-05	0.373737373737374	1	0.005	0.999684471714396	6.60615463699089e-07
0.779222222222222	1e-05	0.373737373737374	2	0.005	0.999684471714396	1.15701195958391e-06
0.779222222222222	1e-05	0.373737373737374	3	0.005	0.999684471714396	5.09977476997318e-07
0.889111111111111	1e-05	0.373737373737374	1	0.005	0.99953957076896	1.55804245290388e-06
0.889111111111111	1e-05	0.373737373737374	2	0.005	0.99953957076896	6.8665924968124e-07
0.889111111111111	1e-05	0.373737373737374	3	0.005	0.99953957076896	8.86634215354802e-07
0.999	1e-05	0.373737373737374	1	0.005	0.99900682676021	1.90165823097288e-06
0.999	1e-05	0.373737373737374	2	0.005	0.99900682676021	7.4283634608177e-07
0.999	1e-05	0.373737373737374	3	0.005	0.99900682676021	1.19698481864421e-06
0.01	1e-05	0.383838383838384	1	0.005	0.999068216930251	4.78035676598369e-05
0.01	1e-05	0.383838383838384	2	0.005	0.999068216930252	2.17479003186215e-05
0.01	1e-05	0.383838383838384	3	0.005	0.99906821693025	3.70527251147192e-05
0.119888888888889	1e-05	0.383838383838384	1	0.005	0.999551192904316	1.40148749706328e-06
0.119888888888889	1e-05	0.383838383838384	2	0.005	0.999551192904316	2.87009210910745e-06
0.119888888888889	1e-05	0.383838383838384	3	0.005	0.999551192904316	7.82365068032405e-06
0.229777777777778	1e-05	0.383838383838384	1	0.005	0.999614533690064	8.34683877628033e-07
0.229777777777778	1e-05	0.383838383838384	2	0.005	0.999614533690064	2.57463228350595e-06
0.229777777777778	1e-05	0.383838383838384	3	0.005	0.999614533690064	1.37374588273806e-06
0.339666666666667	1e-05	0.383838383838384	1	0.005	0.99980894736409	1.27247757424702e-06
0.339666666666667	1e-05	0.383838383838384	2	0.005	0.99980894736409	2.05670136380086e-06
0.339666666666667	1e-05	0.383838383838384	3	0.005	0.99980894736409	9.41100695748611e-07
0.449555555555556	1e-05	0.383838383838384	1	0.005	0.999325658511032	8.79138948891238e-07
0.449555555555556	1e-05	0.383838383838384	2	0.005	0.999325658511032	1.8603493526088e-06
0.449555555555556	1e-05	0.383838383838384	3	0.005	0.999325658511032	5.34517011123931e-07
0.559444444444444	1e-05	0.383838383838384	1	0.005	0.999361540963173	4.51340758989836e-07
0.559444444444444	1e-05	0.383838383838384	2	0.005	0.999361540963173	1.31348575607584e-06
0.559444444444444	1e-05	0.383838383838384	3	0.005	0.999361540963173	6.84871077841142e-07
0.669333333333333	1e-05	0.383838383838384	1	0.005	0.999838847479538	1.64328954199082e-07
0.669333333333333	1e-05	0.383838383838384	2	0.005	0.999838847479538	4.01878995088521e-07
0.669333333333333	1e-05	0.383838383838384	3	0.005	0.999838847479538	4.6655956901122e-07
0.779222222222222	1e-05	0.383838383838384	1	0.005	0.999684471714396	7.35110314206886e-07
0.779222222222222	1e-05	0.383838383838384	2	0.005	0.999684471714396	1.01903714801939e-06
0.779222222222222	1e-05	0.383838383838384	3	0.005	0.999684471714396	1.38148664161249e-07
0.889111111111111	1e-05	0.383838383838384	1	0.005	0.99953957076896	1.79543946099233e-06
0.889111111111111	1e-05	0.383838383838384	2	0.005	0.99953957076896	1.89433961651743e-07
0.889111111111111	1e-05	0.383838383838384	3	0.005	0.99953957076896	2.84911726856586e-07
0.999	1e-05	0.383838383838384	1	0.005	0.999006826760201	3.25100448074557e-07
0.999	1e-05	0.383838383838384	2	0.005	0.999006826760201	1.44818876397042e-06
0.999	1e-05	0.383838383838384	3	0.005	0.999006826760211	1.48402682753977e-07
0.01	1e-05	0.393939393939394	1	0.005	0.999068216930249	1.75885921781291e-05
0.01	1e-05	0.393939393939394	2	0.005	0.99906821693025	2.00638325117206e-05
0.01	1e-05	0.393939393939394	3	0.005	0.999068216930249	7.6710525211421e-06
0.119888888888889	1e-05	0.393939393939394	1	0.005	0.999551192904316	3.92550463863527e-06
0.119888888888889	1e-05	0.393939393939394	2	0.005	0.999551192904316	4.9081845459501e-06
0.119888888888889	1e-05	0.393939393939394	3	0.005	0.999551192904316	1.47740388514076e-06
0.229777777777778	1e-05	0.393939393939394	1	0.005	0.999614533690064	1.20092356719017e-06
0.229777777777778	1e-05	0.393939393939394	2	0.005	0.999614533690064	2.26197154081808e-06
0.229777777777778	1e-05	0.393939393939394	3	0.005	0.999614533690064	1.15031916977229e-06
0.339666666666667	1e-05	0.393939393939394	1	0.005	0.99980894736409	1.08741280153975e-06
0.339666666666667	1e-05	0.393939393939394	2	0.005	0.99980894736409	5.86697711925298e-07
0.339666666666667	1e-05	0.393939393939394	3	0.005	0.99980894736409	1.1400143351482e-07
0.449555555555556	1e-05	0.393939393939394	1	0.005	0.999325658511032	1.84761344355848e-07
0.449555555555556	1e-05	0.393939393939394	2	0.005	0.999325658511032	1.47851432644745e-06
0.449555555555556	1e-05	0.393939393939394	3	0.005	0.999325658511032	1.28108749788392e-06
0.559444444444444	1e-05	0.393939393939394	1	0.005	0.999361540963173	5.29585240735533e-07
0.559444444444444	1e-05	0.393939393939394	2	0.005	0.999361540963173	1.33519728608201e-06
0.559444444444444	1e-05	0.393939393939394	3	0.005	0.999361540963173	6.14341706622984e-07
0.669333333333333	1e-05	0.393939393939394	1	0.005	0.999838847479538	5.66752944755717e-07
0.669333333333333	1e-05	0.393939393939394	2	0.005	0.999838847479538	3.65281691892805e-08
0.669333333333333	1e-05	0.393939393939394	3	0.005	0.999838847479538	2.52873952604572e-07
0.779222222222222	1e-05	0.393939393939394	1	0.005	0.999684471714396	6.97959850001437e-07
0.779222222222222	1e-05	0.393939393939394	2	0.005	0.999684471714396	3.7905463102007e-07
0.779222222222222	1e-05	0.393939393939394	3	0.005	0.999684471714396	4.23524049465047e-07
0.889111111111111	1e-05	0.393939393939394	1	0.005	0.99953957076896	7.10956406649694e-07
0.889111111111111	1e-05	0.393939393939394	2	0.005	0.99953957076896	8.95252552975733e-07
0.889111111111111	1e-05	0.393939393939394	3	0.005	0.99953957076896	5.10250343271978e-07
0.999	1e-05	0.393939393939394	1	0.005	0.999006826760208	1.07637270096777e-07
0.999	1e-05	0.393939393939394	2	0.005	0.999006826760208	1.06638047469196e-06
0.999	1e-05	0.393939393939394	3	0.005	0.999006826760215	7.62786402704139e-07
0.01	1e-05	0.404040404040404	1	0.005	0.999068216930252	5.79938778993247e-06
0.01	1e-05	0.404040404040404	2	0.005	0.999068216930253	4.58902516353206e-05
0.01	1e-05	0.404040404040404	3	0.005	0.999068216930251	3.63556130267066e-05
0.119888888888889	1e-05	0.404040404040404	1	0.005	0.999551192904316	2.98442292042879e-06
0.119888888888889	1e-05	0.404040404040404	2	0.005	0.999551192904316	1.98809072326429e-06
0.119888888888889	1e-05	0.404040404040404	3	0.005	0.999551192904316	4.19395044764752e-07
0.229777777777778	1e-05	0.404040404040404	1	0.005	0.999614533690064	1.25913335352427e-06
0.229777777777778	1e-05	0.404040404040404	2	0.005	0.999614533690064	2.35525611107662e-06
0.229777777777778	1e-05	0.404040404040404	3	0.005	0.999614533690064	7.12111419609984e-07
0.339666666666667	1e-05	0.404040404040404	1	0.005	0.99980894736409	2.94151003072353e-08
0.339666666666667	1e-05	0.404040404040404	2	0.005	0.99980894736409	2.45370814676062e-07
0.339666666666667	1e-05	0.404040404040404	3	0.005	0.99980894736409	4.59348267676098e-07
0.449555555555556	1e-05	0.404040404040404	1	0.005	0.999325658511032	3.05503457884857e-07
0.449555555555556	1e-05	0.404040404040404	2	0.005	0.999325658511032	2.69403591698031e-06
0.449555555555556	1e-05	0.404040404040404	3	0.005	0.999325658511032	5.1492286201911e-07
0.559444444444444	1e-05	0.404040404040404	1	0.005	0.999361540963173	4.4086375340285e-07
0.559444444444444	1e-05	0.404040404040404	2	0.005	0.999361540963173	3.94695835331816e-06
0.559444444444444	1e-05	0.404040404040404	3	0.005	0.999361540963173	1.17362331579578e-06
0.669333333333333	1e-05	0.404040404040404	1	0.005	0.999838847479538	2.01948889479674e-07
0.669333333333333	1e-05	0.404040404040404	2	0.005	0.999838847479538	4.48116428712055e-07
0.669333333333333	1e-05	0.404040404040404	3	0.005	0.999838847479538	3.90810344120583e-07
0.779222222222222	1e-05	0.404040404040404	1	0.005	0.999684471714396	1.09754283215001e-07
0.779222222222222	1e-05	0.404040404040404	2	0.005	0.999684471714396	1.45422230445287e-06
0.779222222222222	1e-05	0.404040404040404	3	0.005	0.999684471714396	6.27095164397682e-08
0.889111111111111	1e-05	0.404040404040404	1	0.005	0.99953957076896	1.13137882018255e-06
0.889111111111111	1e-05	0.404040404040404	2	0.005	0.99953957076896	7.16231534133581e-07
0.889111111111111	1e-05	0.404040404040404	3	0.005	0.99953957076896	3.98338904260128e-07
0.999	1e-05	0.404040404040404	1	0.005	0.999006826760201	8.33697900949235e-07
0.999	1e-05	0.404040404040404	2	0.005	0.999006826760212	6.27719363892256e-08
0.999	1e-05	0.404040404040404	3	0.005	0.999006826760201	5.42508513433183e-07
0.01	1e-05	0.414141414141414	1	0.005	0.999068216930249	3.55959678608979e-05
0.01	1e-05	0.414141414141414	2	0.005	0.999068216930252	3.04202964923087e-05
0.01	1e-05	0.414141414141414	3	0.005	0.999068216930253	1.3652225505427e-05
0.119888888888889	1e-05	0.414141414141414	1	0.005	0.999551192904316	4.27870294030826e-07
0.119888888888889	1e-05	0.414141414141414	2	0.005	0.999551192904316	4.01524066132554e-06
0.119888888888889	1e-05	0.414141414141414	3	0.005	0.999551192904316	2.69308257016999e-06
0.229777777777778	1e-05	0.414141414141414	1	0.005	0.999614533690064	1.88134138741722e-07
0.229777777777778	1e-05	0.414141414141414	2	0.005	0.999614533690064	1.66808244820261e-06
0.229777777777778	1e-05	0.414141414141414	3	0.005	0.999614533690064	2.03465929416728e-07
0.339666666666667	1e-05	0.414141414141414	1	0.005	0.99980894736409	1.41400309590418e-06
0.339666666666667	1e-05	0.414141414141414	2	0.005	0.99980894736409	6.53123722164964e-08
0.339666666666667	1e-05	0.414141414141414	3	0.005	0.99980894736409	1.4442170872357e-06
0.449555555555556	1e-05	0.414141414141414	1	0.005	0.999325658511032	7.03189456706123e-07
0.449555555555556	1e-05	0.414141414141414	2	0.005	0.999325658511032	2.60746459207136e-06
0.449555555555556	1e-05	0.414141414141414	3	0.005	0.999325658511032	7.5141704323213e-07
0.559444444444444	1e-05	0.414141414141414	1	0.005	0.999361540963173	4.08688748905045e-07
0.559444444444444	1e-05	0.414141414141414	2	0.005	0.999361540963173	1.81573095365716e-07
0.559444444444444	1e-05	0.414141414141414	3	0.005	0.999361540963173	4.91138304964141e-07
0.669333333333333	1e-05	0.414141414141414	1	0.005	0.999838847479538	8.18855278792986e-07
0.669333333333333	1e-05	0.414141414141414	2	0.005	0.999838847479538	2.5081491867928e-08
0.669333333333333	1e-05	0.414141414141414	3	0.005	0.999838847479538	3.6460988167324e-07
0.779222222222222	1e-05	0.414141414141414	1	0.005	0.999684471714396	5.0740021394221e-07
0.779222222222222	1e-05	0.414141414141414	2	0.005	0.999684471714396	2.13108898495564e-07
0.779222222222222	1e-05	0.414141414141414	3	0.005	0.999684471714396	8.59808159688087e-07
0.889111111111111	1e-05	0.414141414141414	1	0.005	0.99953957076896	2.48992459946067e-07
0.889111111111111	1e-05	0.414141414141414	2	0.005	0.99953957076896	3.52697910039779e-07
0.889111111111111	1e-05	0.414141414141414	3	0.005	0.99953957076896	1.07368319765374e-06
0.999	1e-05	0.414141414141414	1	0.005	0.999006826760215	2.49237187010279e-07
0.999	1e-05	0.414141414141414	2	0.005	0.999006826760219	7.2489857472002e-07
0.999	1e-05	0.414141414141414	3	0.005	0.999006826760219	1.52948752851983e-06
0.01	1e-05	0.424242424242424	1	0.005	0.999068216930251	7.09692887835732e-07
0.01	1e-05	0.424242424242424	2	0.005	0.999068216930254	2.58536434060317e-06
0.01	1e-05	0.424242424242424	3	0.005	0.999068216930252	1.0106069022433e-05
0.119888888888889	1e-05	0.424242424242424	1	0.005	0.999551192904316	5.55887721102475e-07
0.119888888888889	1e-05	0.424242424242424	2	0.005	0.999551192904316	2.10334478595687e-06
0.119888888888889	1e-05	0.424242424242424	3	0.005	0.999551192904316	4.65465835584358e-06
0.229777777777778	1e-05	0.424242424242424	1	0.005	0.999614533690064	5.88410997879199e-07
0.229777777777778	1e-05	0.424242424242424	2	0.005	0.999614533690064	1.92239463600436e-06
0.229777777777778	1e-05	0.424242424242424	3	0.005	0.999614533690064	4.2606705805809e-06
0.339666666666667	1e-05	0.424242424242424	1	0.005	0.99980894736409	8.65756067364829e-07
0.339666666666667	1e-05	0.424242424242424	2	0.005	0.99980894736409	2.53406769678601e-07
0.339666666666667	1e-05	0.424242424242424	3	0.005	0.99980894736409	4.36345489156964e-07
0.449555555555556	1e-05	0.424242424242424	1	0.005	0.999325658511032	4.29205674397177e-07
0.449555555555556	1e-05	0.424242424242424	2	0.005	0.999325658511032	4.13895385801141e-07
0.449555555555556	1e-05	0.424242424242424	3	0.005	0.999325658511032	6.13547777052664e-08
0.559444444444444	1e-05	0.424242424242424	1	0.005	0.999361540963173	4.12026997047768e-07
0.559444444444444	1e-05	0.424242424242424	2	0.005	0.999361540963173	1.19191033974198e-06
0.559444444444444	1e-05	0.424242424242424	3	0.005	0.999361540963173	5.22356048725854e-08
0.669333333333333	1e-05	0.424242424242424	1	0.005	0.999838847479538	7.50095653532426e-07
0.669333333333333	1e-05	0.424242424242424	2	0.005	0.999838847479538	6.52862497882455e-07
0.669333333333333	1e-05	0.424242424242424	3	0.005	0.999838847479538	1.97497784894071e-07
0.779222222222222	1e-05	0.424242424242424	1	0.005	0.999684471714396	1.56965077035579e-06
0.779222222222222	1e-05	0.424242424242424	2	0.005	0.999684471714396	5.84959144659784e-07
0.779222222222222	1e-05	0.424242424242424	3	0.005	0.999684471714396	1.1288211743604e-06
0.889111111111111	1e-05	0.424242424242424	1	0.005	0.99953957076896	8.79248008185852e-08
0.889111111111111	1e-05	0.424242424242424	2	0.005	0.99953957076896	6.7382557859338e-07
0.889111111111111	1e-05	0.424242424242424	3	0.005	0.99953957076896	4.93331252571319e-07
0.999	1e-05	0.424242424242424	1	0.005	0.999006826760184	3.74053380591648e-07
0.999	1e-05	0.424242424242424	2	0.005	0.999006826760184	2.14066070414741e-07
0.999	1e-05	0.424242424242424	3	0.005	0.999006826760184	9.25790753271073e-07
0.01	1e-05	0.434343434343434	1	0.005	0.99906821693025	5.8659761787524e-05
0.01	1e-05	0.434343434343434	2	0.005	0.999068216930252	1.23530845949038e-05
0.01	1e-05	0.434343434343434	3	0.005	0.999068216930252	7.38791885715522e-06
0.119888888888889	1e-05	0.434343434343434	1	0.005	0.999551192904316	4.59287363598079e-07
0.119888888888889	1e-05	0.434343434343434	2	0.005	0.999551192904316	3.41185147401246e-06
0.119888888888889	1e-05	0.434343434343434	3	0.005	0.999551192904316	4.88007575936745e-07
0.229777777777778	1e-05	0.434343434343434	1	0.005	0.999614533690064	1.21691038849325e-06
0.229777777777778	1e-05	0.434343434343434	2	0.005	0.999614533690064	3.68856382142693e-06
0.229777777777778	1e-05	0.434343434343434	3	0.005	0.999614533690064	3.05241748164757e-06
0.339666666666667	1e-05	0.434343434343434	1	0.005	0.99980894736409	2.80990558714005e-07
0.339666666666667	1e-05	0.434343434343434	2	0.005	0.99980894736409	1.64809770112312e-06
0.339666666666667	1e-05	0.434343434343434	3	0.005	0.99980894736409	6.35395402619415e-07
0.449555555555556	1e-05	0.434343434343434	1	0.005	0.999325658511032	2.25446400041941e-06
0.449555555555556	1e-05	0.434343434343434	2	0.005	0.999325658511032	2.77475757770494e-06
0.449555555555556	1e-05	0.434343434343434	3	0.005	0.999325658511032	8.49775667225311e-07
0.559444444444444	1e-05	0.434343434343434	1	0.005	0.999361540963173	3.19721201241207e-07
0.559444444444444	1e-05	0.434343434343434	2	0.005	0.999361540963173	1.37407476921762e-06
0.559444444444444	1e-05	0.434343434343434	3	0.005	0.999361540963173	1.12354186690207e-06
0.669333333333333	1e-05	0.434343434343434	1	0.005	0.999838847479538	2.1426958030667e-07
0.669333333333333	1e-05	0.434343434343434	2	0.005	0.999838847479538	1.5589105445484e-06
0.669333333333333	1e-05	0.434343434343434	3	0.005	0.999838847479538	1.61754987089739e-07
0.779222222222222	1e-05	0.434343434343434	1	0.005	0.999684471714396	1.6053069177237e-06
0.779222222222222	1e-05	0.434343434343434	2	0.005	0.999684471714396	3.72977171467519e-07
0.779222222222222	1e-05	0.434343434343434	3	0.005	0.999684471714396	4.02916412915477e-07
0.889111111111111	1e-05	0.434343434343434	1	0.005	0.99953957076896	7.70190004399008e-07
0.889111111111111	1e-05	0.434343434343434	2	0.005	0.99953957076896	3.20601431905299e-07
0.889111111111111	1e-05	0.434343434343434	3	0.005	0.99953957076896	3.3318063521955e-07
0.999	1e-05	0.434343434343434	1	0.005	0.999006826760211	6.38930635623452e-07
0.999	1e-05	0.434343434343434	2	0.005	0.999006826760211	5.01268271022175e-07
0.999	1e-05	0.434343434343434	3	0.005	0.999006826760211	1.40408648688764e-07
0.01	1e-05	0.444444444444444	1	0.005	0.999068216930251	2.92850630661835e-05
0.01	1e-05	0.444444444444444	2	0.005	0.999068216930251	8.42931611431835e-05
0.01	1e-05	0.444444444444444	3	0.005	0.999068216930253	0.000120553416975411
0.119888888888889	1e-05	0.444444444444444	1	0.005	0.999551192904316	3.73950422352776e-06
0.119888888888889	1e-05	0.444444444444444	2	0.005	0.999551192904316	9.75741145582548e-06
0.119888888888889	1e-05	0.444444444444444	3	0.005	0.999551192904316	7.86068490916391e-07
0.229777777777778	1e-05	0.444444444444444	1	0.005	0.999614533690064	2.32635273839676e-06
0.229777777777778	1e-05	0.444444444444444	2	0.005	0.999614533690064	5.24036148808285e-07
0.229777777777778	1e-05	0.444444444444444	3	0.005	0.999614533690064	1.49103283987989e-06
0.339666666666667	1e-05	0.444444444444444	1	0.005	0.99980894736409	4.42004289704943e-07
0.339666666666667	1e-05	0.444444444444444	2	0.005	0.99980894736409	6.17545960472349e-07
0.339666666666667	1e-05	0.444444444444444	3	0.005	0.99980894736409	4.88835421995823e-07
0.449555555555556	1e-05	0.444444444444444	1	0.005	0.999325658511032	4.3726237102347e-07
0.449555555555556	1e-05	0.444444444444444	2	0.005	0.999325658511032	5.26690671029556e-07
0.449555555555556	1e-05	0.444444444444444	3	0.005	0.999325658511032	1.27936462167338e-06
0.559444444444444	1e-05	0.444444444444444	1	0.005	0.999361540963173	1.76352043326929e-06
0.559444444444444	1e-05	0.444444444444444	2	0.005	0.999361540963173	5.41913853503181e-07
0.559444444444444	1e-05	0.444444444444444	3	0.005	0.999361540963173	2.85872894851898e-06
0.669333333333333	1e-05	0.444444444444444	1	0.005	0.999838847479538	2.78178525766611e-07
0.669333333333333	1e-05	0.444444444444444	2	0.005	0.999838847479538	1.13672466078321e-06
0.669333333333333	1e-05	0.444444444444444	3	0.005	0.999838847479538	1.58428455300251e-06
0.779222222222222	1e-05	0.444444444444444	1	0.005	0.999684471714396	7.10407976176045e-07
0.779222222222222	1e-05	0.444444444444444	2	0.005	0.999684471714396	5.29943877902773e-07
0.779222222222222	1e-05	0.444444444444444	3	0.005	0.999684471714396	4.25186187431145e-07
0.889111111111111	1e-05	0.444444444444444	1	0.005	0.99953957076896	5.38092116804263e-07
0.889111111111111	1e-05	0.444444444444444	2	0.005	0.99953957076896	6.35643784858577e-07
0.889111111111111	1e-05	0.444444444444444	3	0.005	0.99953957076896	3.7342978279978e-07
0.999	1e-05	0.444444444444444	1	0.005	0.999006826760224	5.89999444494892e-07
0.999	1e-05	0.444444444444444	2	0.005	0.999006826760224	5.9561991286998e-07
0.999	1e-05	0.444444444444444	3	0.005	0.999006826760224	2.65755829840435e-07
0.01	1e-05	0.454545454545455	1	0.005	0.999068216930249	1.18053331921382e-05
0.01	1e-05	0.454545454545455	2	0.005	0.999068216930251	1.25017431719718e-05
0.01	1e-05	0.454545454545455	3	0.005	0.999068216930253	6.47017125466131e-05
0.119888888888889	1e-05	0.454545454545455	1	0.005	0.999551192904316	9.66896969718579e-06
0.119888888888889	1e-05	0.454545454545455	2	0.005	0.999551192904316	6.58356469723441e-07
0.119888888888889	1e-05	0.454545454545455	3	0.005	0.999551192904316	2.6793618819036e-06
0.229777777777778	1e-05	0.454545454545455	1	0.005	0.999614533690064	2.99110784276833e-06
0.229777777777778	1e-05	0.454545454545455	2	0.005	0.999614533690064	8.02027001264089e-08
0.229777777777778	1e-05	0.454545454545455	3	0.005	0.999614533690064	1.88450948343287e-06
0.339666666666667	1e-05	0.454545454545455	1	0.005	0.99980894736409	7.18685450931067e-07
0.339666666666667	1e-05	0.454545454545455	2	0.005	0.99980894736409	2.45053558420654e-07
0.339666666666667	1e-05	0.454545454545455	3	0.005	0.99980894736409	5.4519144085165e-06
0.449555555555556	1e-05	0.454545454545455	1	0.005	0.999325658511032	1.34094037326107e-06
0.449555555555556	1e-05	0.454545454545455	2	0.005	0.999325658511032	3.92222154757426e-07
0.449555555555556	1e-05	0.454545454545455	3	0.005	0.999325658511032	7.82217036056854e-07
0.559444444444444	1e-05	0.454545454545455	1	0.005	0.999361540963173	5.38793403055238e-07
0.559444444444444	1e-05	0.454545454545455	2	0.005	0.999361540963173	3.33807787252906e-07
0.559444444444444	1e-05	0.454545454545455	3	0.005	0.999361540963173	1.95286487495672e-07
0.669333333333333	1e-05	0.454545454545455	1	0.005	0.999838847479538	2.2805076346169e-06
0.669333333333333	1e-05	0.454545454545455	2	0.005	0.999838847479538	2.17076239031095e-07
0.669333333333333	1e-05	0.454545454545455	3	0.005	0.999838847479538	1.02687585909835e-06
0.779222222222222	1e-05	0.454545454545455	1	0.005	0.999684471714396	4.21902863691018e-07
0.779222222222222	1e-05	0.454545454545455	2	0.005	0.999684471714396	6.41790084118754e-07
0.779222222222222	1e-05	0.454545454545455	3	0.005	0.999684471714396	3.73785039504125e-07
0.889111111111111	1e-05	0.454545454545455	1	0.005	0.99953957076896	4.56920945163402e-08
0.889111111111111	1e-05	0.454545454545455	2	0.005	0.99953957076896	1.20833167122697e-06
0.889111111111111	1e-05	0.454545454545455	3	0.005	0.99953957076896	7.55454090994336e-07
0.999	1e-05	0.454545454545455	1	0.005	0.999006826760217	1.77296835608041e-06
0.999	1e-05	0.454545454545455	2	0.005	0.999006826760217	2.60430037776578e-07
0.999	1e-05	0.454545454545455	3	0.005	0.999006826760217	6.62700908559308e-08
0.01	1e-05	0.464646464646465	1	0.005	0.999068216930252	7.54191261125805e-05
0.01	1e-05	0.464646464646465	2	0.005	0.999068216930251	2.97426621110137e-05
0.01	1e-05	0.464646464646465	3	0.005	0.999068216930248	0.000106768513248928
0.119888888888889	1e-05	0.464646464646465	1	0.005	0.999551192904316	3.27151111032946e-06
0.119888888888889	1e-05	0.464646464646465	2	0.005	0.999551192904316	4.93446021229627e-06
0.119888888888889	1e-05	0.464646464646465	3	0.005	0.999551192904316	7.74918932949564e-07
0.229777777777778	1e-05	0.464646464646465	1	0.005	0.999614533690064	2.58002258474385e-06
0.229777777777778	1e-05	0.464646464646465	2	0.005	0.999614533690064	1.89115992951365e-07
0.229777777777778	1e-05	0.464646464646465	3	0.005	0.999614533690064	4.41722243810005e-07
0.339666666666667	1e-05	0.464646464646465	1	0.005	0.99980894736409	2.06708123538476e-07
0.339666666666667	1e-05	0.464646464646465	2	0.005	0.99980894736409	2.7979584067887e-06
0.339666666666667	1e-05	0.464646464646465	3	0.005	0.99980894736409	7.74966507117052e-07
0.449555555555556	1e-05	0.464646464646465	1	0.005	0.999325658511032	1.99062969029578e-06
0.449555555555556	1e-05	0.464646464646465	2	0.005	0.999325658511032	1.89771517998277e-07
0.449555555555556	1e-05	0.464646464646465	3	0.005	0.999325658511032	1.83955811094984e-06
0.559444444444444	1e-05	0.464646464646465	1	0.005	0.999361540963173	1.04651336594892e-06
0.559444444444444	1e-05	0.464646464646465	2	0.005	0.999361540963173	1.81499408087116e-07
0.559444444444444	1e-05	0.464646464646465	3	0.005	0.999361540963173	3.14968022121782e-07
0.669333333333333	1e-05	0.464646464646465	1	0.005	0.999838847479538	9.86435967318653e-07
0.669333333333333	1e-05	0.464646464646465	2	0.005	0.999838847479538	3.36518984170431e-07
0.669333333333333	1e-05	0.464646464646465	3	0.005	0.999838847479538	5.38598542921409e-07
0.779222222222222	1e-05	0.464646464646465	1	0.005	0.999684471714396	2.49762792145882e-07
0.779222222222222	1e-05	0.464646464646465	2	0.005	0.999684471714396	1.02074306585e-06
0.779222222222222	1e-05	0.464646464646465	3	0.005	0.999684471714396	6.6229361173455e-07
0.889111111111111	1e-05	0.464646464646465	1	0.005	0.99953957076896	1.43916117634611e-07
0.889111111111111	1e-05	0.464646464646465	2	0.005	0.99953957076896	2.77020259139574e-08
0.889111111111111	1e-05	0.464646464646465	3	0.005	0.99953957076896	3.86115756028922e-07
0.999	1e-05	0.464646464646465	1	0.005	0.999006826760181	5.2079653881221e-07
0.999	1e-05	0.464646464646465	2	0.005	0.999006826760181	9.7864885753829e-07
0.999	1e-05	0.464646464646465	3	0.005	0.999006826760181	4.02423782084597e-07
0.01	1e-05	0.474747474747475	1	0.005	0.999068216930252	2.32094390512715e-05
0.01	1e-05	0.474747474747475	2	0.005	0.99906821693025	6.9118299434848e-05
0.01	1e-05	0.474747474747475	3	0.005	0.999068216930252	1.0208039130376e-05
0.119888888888889	1e-05	0.474747474747475	1	0.005	0.999551192904316	6.41978437328712e-07
0.119888888888889	1e-05	0.474747474747475	2	0.005	0.999551192904316	1.28443320815819e-06
0.119888888888889	1e-05	0.474747474747475	3	0.005	0.999551192904316	5.99897708293554e-07
0.229777777777778	1e-05	0.474747474747475	1	0.005	0.999614533690064	2.55599251883064e-06
0.229777777777778	1e-05	0.474747474747475	2	0.005	0.999614533690064	7.95625567003487e-07
0.229777777777778	1e-05	0.474747474747475	3	0.005	0.999614533690064	2.53621967148284e-06
0.339666666666667	1e-05	0.474747474747475	1	0.005	0.99980894736409	3.09874310990073e-07
0.339666666666667	1e-05	0.474747474747475	2	0.005	0.99980894736409	4.97734468864848e-08
0.339666666666667	1e-05	0.474747474747475	3	0.005	0.99980894736409	1.035842269771e-06
0.449555555555556	1e-05	0.474747474747475	1	0.005	0.999325658511032	1.72012384347468e-06
0.449555555555556	1e-05	0.474747474747475	2	0.005	0.999325658511032	8.23707906184369e-07
0.449555555555556	1e-05	0.474747474747475	3	0.005	0.999325658511032	3.24690257705529e-07
0.559444444444444	1e-05	0.474747474747475	1	0.005	0.999361540963173	7.70313540696603e-07
0.559444444444444	1e-05	0.474747474747475	2	0.005	0.999361540963173	3.19366952445228e-08
0.559444444444444	1e-05	0.474747474747475	3	0.005	0.999361540963173	7.47650687039075e-07
0.669333333333333	1e-05	0.474747474747475	1	0.005	0.999838847479538	4.66890674980467e-07
0.669333333333333	1e-05	0.474747474747475	2	0.005	0.999838847479538	2.32276109824126e-07
0.669333333333333	1e-05	0.474747474747475	3	0.005	0.999838847479538	1.81303640782468e-07
0.779222222222222	1e-05	0.474747474747475	1	0.005	0.999684471714396	7.88394229748749e-07
0.779222222222222	1e-05	0.474747474747475	2	0.005	0.999684471714396	4.92736245954826e-07
0.779222222222222	1e-05	0.474747474747475	3	0.005	0.999684471714396	5.72871779818801e-07
0.889111111111111	1e-05	0.474747474747475	1	0.005	0.99953957076896	7.60731380603912e-08
0.889111111111111	1e-05	0.474747474747475	2	0.005	0.99953957076896	4.93598264196178e-07
0.889111111111111	1e-05	0.474747474747475	3	0.005	0.99953957076896	6.62247835952012e-07
0.999	1e-05	0.474747474747475	1	0.005	0.999006826760212	8.44795239255646e-07
0.999	1e-05	0.474747474747475	2	0.005	0.999006826760212	1.78213404673337e-08
0.999	1e-05	0.474747474747475	3	0.005	0.999006826760212	2.07206833244263e-06
0.01	1e-05	0.484848484848485	1	0.005	0.99906821693025	6.87696447735994e-05
0.01	1e-05	0.484848484848485	2	0.005	0.999068216930251	2.27196861975217e-05
0.01	1e-05	0.484848484848485	3	0.005	0.999068216930253	3.88756692931091e-05
0.119888888888889	1e-05	0.484848484848485	1	0.005	0.999551192904316	2.74875098262508e-06
0.119888888888889	1e-05	0.484848484848485	2	0.005	0.999551192904316	5.86720911984101e-06
0.119888888888889	1e-05	0.484848484848485	3	0.005	0.999551192904316	3.5778774343191e-06
0.229777777777778	1e-05	0.484848484848485	1	0.005	0.999614533690064	1.43552726874161e-06
0.229777777777778	1e-05	0.484848484848485	2	0.005	0.999614533690064	3.74097386646303e-07
0.229777777777778	1e-05	0.484848484848485	3	0.005	0.999614533690064	1.05123916927637e-06
0.339666666666667	1e-05	0.484848484848485	1	0.005	0.99980894736409	3.4734230130341e-07
0.339666666666667	1e-05	0.484848484848485	2	0.005	0.99980894736409	9.61704782991011e-07
0.339666666666667	1e-05	0.484848484848485	3	0.005	0.99980894736409	1.24326554589205e-06
0.449555555555556	1e-05	0.484848484848485	1	0.005	0.999325658511032	4.83728549700868e-07
0.449555555555556	1e-05	0.484848484848485	2	0.005	0.999325658511032	3.5566619057697e-07
0.449555555555556	1e-05	0.484848484848485	3	0.005	0.999325658511032	1.95710452894848e-07
0.559444444444444	1e-05	0.484848484848485	1	0.005	0.999361540963173	6.55105644430246e-07
0.559444444444444	1e-05	0.484848484848485	2	0.005	0.999361540963173	1.07469490386046e-07
0.559444444444444	1e-05	0.484848484848485	3	0.005	0.999361540963173	1.29300129517724e-06
0.669333333333333	1e-05	0.484848484848485	1	0.005	0.999838847479538	2.21822573698589e-07
0.669333333333333	1e-05	0.484848484848485	2	0.005	0.999838847479538	2.82599431943105e-08
0.669333333333333	1e-05	0.484848484848485	3	0.005	0.999838847479538	1.75402275956446e-07
0.779222222222222	1e-05	0.484848484848485	1	0.005	0.999684471714396	5.09128020429627e-08
0.779222222222222	1e-05	0.484848484848485	2	0.005	0.999684471714396	6.73779032199943e-07
0.779222222222222	1e-05	0.484848484848485	3	0.005	0.999684471714396	8.56460206083833e-07
0.889111111111111	1e-05	0.484848484848485	1	0.005	0.99953957076896	1.07038795125117e-07
0.889111111111111	1e-05	0.484848484848485	2	0.005	0.99953957076896	1.08052805303445e-07
0.889111111111111	1e-05	0.484848484848485	3	0.005	0.99953957076896	3.55394759799378e-07
0.999	1e-05	0.484848484848485	1	0.005	0.999006826760213	8.82520152182198e-07
0.999	1e-05	0.484848484848485	2	0.005	0.999006826760213	7.69350727301025e-07
0.999	1e-05	0.484848484848485	3	0.005	0.999006826760213	7.31279130874175e-07
0.01	1e-05	0.494949494949495	1	0.005	0.99906821693025	7.01189005426833e-05
0.01	1e-05	0.494949494949495	2	0.005	0.999068216930253	2.33467085293149e-05
0.01	1e-05	0.494949494949495	3	0.005	0.999068216930251	1.29326647349968e-05
0.119888888888889	1e-05	0.494949494949495	1	0.005	0.999551192904316	1.10016474479898e-06
0.119888888888889	1e-05	0.494949494949495	2	0.005	0.999551192904316	1.62905129057323e-07
0.119888888888889	1e-05	0.494949494949495	3	0.005	0.999551192904316	3.27587719134972e-06
0.229777777777778	1e-05	0.494949494949495	1	0.005	0.999614533690064	6.63994291741328e-07
0.229777777777778	1e-05	0.494949494949495	2	0.005	0.999614533690064	1.11403589915806e-06
0.229777777777778	1e-05	0.494949494949495	3	0.005	0.999614533690064	1.85677918570114e-06
0.339666666666667	1e-05	0.494949494949495	1	0.005	0.99980894736409	9.30112522355183e-07
0.339666666666667	1e-05	0.494949494949495	2	0.005	0.99980894736409	7.06793559138171e-07
0.339666666666667	1e-05	0.494949494949495	3	0.005	0.99980894736409	1.65278653825789e-06
0.449555555555556	1e-05	0.494949494949495	1	0.005	0.999325658511032	9.32466740672793e-07
0.449555555555556	1e-05	0.494949494949495	2	0.005	0.999325658511032	9.27428958178683e-07
0.449555555555556	1e-05	0.494949494949495	3	0.005	0.999325658511032	1.01749803609357e-06
0.559444444444444	1e-05	0.494949494949495	1	0.005	0.999361540963173	1.0400834761374e-06
0.559444444444444	1e-05	0.494949494949495	2	0.005	0.999361540963173	3.05540495500177e-08
0.559444444444444	1e-05	0.494949494949495	3	0.005	0.999361540963173	5.78023045815202e-07
0.669333333333333	1e-05	0.494949494949495	1	0.005	0.999838847479538	3.43526693608192e-07
0.669333333333333	1e-05	0.494949494949495	2	0.005	0.999838847479538	1.34265945984297e-07
0.669333333333333	1e-05	0.494949494949495	3	0.005	0.999838847479538	3.75377927030983e-07
0.779222222222222	1e-05	0.494949494949495	1	0.005	0.999684471714396	1.46866350127259e-08
0.779222222222222	1e-05	0.494949494949495	2	0.005	0.999684471714396	1.85564569936015e-07
0.779222222222222	1e-05	0.494949494949495	3	0.005	0.999684471714396	8.14807187800351e-07
0.889111111111111	1e-05	0.494949494949495	1	0.005	0.99953957076896	7.04282418458116e-07
0.889111111111111	1e-05	0.494949494949495	2	0.005	0.99953957076896	1.9763992089067e-07
0.889111111111111	1e-05	0.494949494949495	3	0.005	0.99953957076896	9.64406295541734e-07
0.999	1e-05	0.494949494949495	1	0.005	0.999006826760214	5.68726341241969e-07
0.999	1e-05	0.494949494949495	2	0.005	0.999006826760214	2.04815397537204e-07
0.999	1e-05	0.494949494949495	3	0.005	0.999006826760214	1.70338925510307e-06
0.01	1e-05	0.505050505050505	1	0.005	0.99906821693025	8.17989743973522e-05
0.01	1e-05	0.505050505050505	2	0.005	0.999068216930253	2.29626520190586e-05
0.01	1e-05	0.505050505050505	3	0.005	0.99906821693025	3.50107561192764e-05
0.119888888888889	1e-05	0.505050505050505	1	0.005	0.999551192904316	1.20136692899045e-06
0.119888888888889	1e-05	0.505050505050505	2	0.005	0.999551192904316	3.41128592337925e-06
0.119888888888889	1e-05	0.505050505050505	3	0.005	0.999551192904316	5.1811115743425e-06
0.229777777777778	1e-05	0.505050505050505	1	0.005	0.999614533690064	2.17886121634626e-06
0.229777777777778	1e-05	0.505050505050505	2	0.005	0.999614533690064	5.78896673212701e-07
0.229777777777778	1e-05	0.505050505050505	3	0.005	0.999614533690064	7.77563471707217e-07
0.339666666666667	1e-05	0.505050505050505	1	0.005	0.99980894736409	3.36571254837728e-07
0.339666666666667	1e-05	0.505050505050505	2	0.005	0.99980894736409	1.15017601095016e-06
0.339666666666667	1e-05	0.505050505050505	3	0.005	0.99980894736409	3.36217810199424e-07
0.449555555555556	1e-05	0.505050505050505	1	0.005	0.999325658511032	1.09858427395471e-07
0.449555555555556	1e-05	0.505050505050505	2	0.005	0.999325658511032	2.79170799638495e-06
0.449555555555556	1e-05	0.505050505050505	3	0.005	0.999325658511032	4.31477698019835e-07
0.559444444444444	1e-05	0.505050505050505	1	0.005	0.999361540963173	8.66253762030547e-07
0.559444444444444	1e-05	0.505050505050505	2	0.005	0.999361540963173	7.17389621452025e-07
0.559444444444444	1e-05	0.505050505050505	3	0.005	0.999361540963173	1.48703267608842e-06
0.669333333333333	1e-05	0.505050505050505	1	0.005	0.999838847479538	9.99603275477658e-08
0.669333333333333	1e-05	0.505050505050505	2	0.005	0.999838847479538	7.26183622050022e-07
0.669333333333333	1e-05	0.505050505050505	3	0.005	0.999838847479538	4.14885775553869e-08
0.779222222222222	1e-05	0.505050505050505	1	0.005	0.999684471714396	1.31233820110224e-06
0.779222222222222	1e-05	0.505050505050505	2	0.005	0.999684471714396	1.15839962782592e-06
0.779222222222222	1e-05	0.505050505050505	3	0.005	0.999684471714396	9.29361817227487e-07
0.889111111111111	1e-05	0.505050505050505	1	0.005	0.99953957076896	6.94114685919251e-07
0.889111111111111	1e-05	0.505050505050505	2	0.005	0.99953957076896	2.33773670002712e-07
0.889111111111111	1e-05	0.505050505050505	3	0.005	0.99953957076896	2.20860552454303e-07
0.999	1e-05	0.505050505050505	1	0.005	0.999006826760224	1.80145785509274e-07
0.999	1e-05	0.505050505050505	2	0.005	0.999006826760214	8.23912133197632e-08
0.999	1e-05	0.505050505050505	3	0.005	0.999006826760224	1.02191554933044e-06
0.01	1e-05	0.515151515151515	1	0.005	0.999068216930253	4.67793831772358e-05
0.01	1e-05	0.515151515151515	2	0.005	0.999068216930253	3.32871593334379e-06
0.01	1e-05	0.515151515151515	3	0.005	0.999068216930253	6.43980210295554e-05
0.119888888888889	1e-05	0.515151515151515	1	0.005	0.999551192904316	5.05824829891727e-06
0.119888888888889	1e-05	0.515151515151515	2	0.005	0.999551192904316	2.35039978874515e-06
0.119888888888889	1e-05	0.515151515151515	3	0.005	0.999551192904316	2.41108043497946e-07
0.229777777777778	1e-05	0.515151515151515	1	0.005	0.999614533690064	1.64993666715868e-06
0.229777777777778	1e-05	0.515151515151515	2	0.005	0.999614533690064	1.41324637066532e-06
0.229777777777778	1e-05	0.515151515151515	3	0.005	0.999614533690064	2.0542803307095e-06
0.339666666666667	1e-05	0.515151515151515	1	0.005	0.99980894736409	5.3852762652417e-08
0.339666666666667	1e-05	0.515151515151515	2	0.005	0.99980894736409	1.58231452335143e-06
0.339666666666667	1e-05	0.515151515151515	3	0.005	0.99980894736409	7.54131464686389e-07
0.449555555555556	1e-05	0.515151515151515	1	0.005	0.999325658511032	3.4234060629637e-06
0.449555555555556	1e-05	0.515151515151515	2	0.005	0.999325658511032	1.06847623919574e-06
0.449555555555556	1e-05	0.515151515151515	3	0.005	0.999325658511032	8.85319196089301e-08
0.559444444444444	1e-05	0.515151515151515	1	0.005	0.999361540963173	2.44525264062116e-07
0.559444444444444	1e-05	0.515151515151515	2	0.005	0.999361540963173	5.62471682067028e-07
0.559444444444444	1e-05	0.515151515151515	3	0.005	0.999361540963173	9.63379323600584e-08
0.669333333333333	1e-05	0.515151515151515	1	0.005	0.999838847479538	2.80701665122429e-06
0.669333333333333	1e-05	0.515151515151515	2	0.005	0.999838847479538	2.19609206796619e-06
0.669333333333333	1e-05	0.515151515151515	3	0.005	0.999838847479538	6.30856711835172e-07
0.779222222222222	1e-05	0.515151515151515	1	0.005	0.999684471714396	1.65686886497492e-07
0.779222222222222	1e-05	0.515151515151515	2	0.005	0.999684471714396	5.87730588984695e-07
0.779222222222222	1e-05	0.515151515151515	3	0.005	0.999684471714396	1.38764682016029e-06
0.889111111111111	1e-05	0.515151515151515	1	0.005	0.99953957076896	1.92607977890125e-07
0.889111111111111	1e-05	0.515151515151515	2	0.005	0.99953957076896	8.99949381333113e-08
0.889111111111111	1e-05	0.515151515151515	3	0.005	0.99953957076896	4.51229642753193e-08
0.999	1e-05	0.515151515151515	1	0.005	0.999006826760224	8.18263589351582e-08
0.999	1e-05	0.515151515151515	2	0.005	0.999006826760224	6.29572948170691e-07
0.999	1e-05	0.515151515151515	3	0.005	0.999006826760224	3.6326799398842e-07
0.01	1e-05	0.525252525252525	1	0.005	0.999068216930251	2.15408224791381e-05
0.01	1e-05	0.525252525252525	2	0.005	0.999068216930253	6.5798838816303e-05
0.01	1e-05	0.525252525252525	3	0.005	0.999068216930248	8.74570772148787e-06
0.119888888888889	1e-05	0.525252525252525	1	0.005	0.999551192904316	7.64974861076168e-07
0.119888888888889	1e-05	0.525252525252525	2	0.005	0.999551192904316	4.39969822809588e-07
0.119888888888889	1e-05	0.525252525252525	3	0.005	0.999551192904316	3.16042343277405e-06
0.229777777777778	1e-05	0.525252525252525	1	0.005	0.999614533690064	7.33002612712839e-07
0.229777777777778	1e-05	0.525252525252525	2	0.005	0.999614533690064	2.11808442367173e-06
0.229777777777778	1e-05	0.525252525252525	3	0.005	0.999614533690064	3.37256375809773e-07
0.339666666666667	1e-05	0.525252525252525	1	0.005	0.99980894736409	7.10134265420268e-07
0.339666666666667	1e-05	0.525252525252525	2	0.005	0.99980894736409	1.05270207265478e-06
0.339666666666667	1e-05	0.525252525252525	3	0.005	0.99980894736409	1.03240606271686e-06
0.449555555555556	1e-05	0.525252525252525	1	0.005	0.999325658511032	4.33482564163586e-08
0.449555555555556	1e-05	0.525252525252525	2	0.005	0.999325658511032	1.88443750076093e-06
0.449555555555556	1e-05	0.525252525252525	3	0.005	0.999325658511032	6.65510937964499e-07
0.559444444444444	1e-05	0.525252525252525	1	0.005	0.999361540963173	5.00231557962461e-07
0.559444444444444	1e-05	0.525252525252525	2	0.005	0.999361540963173	1.68420358368164e-07
0.559444444444444	1e-05	0.525252525252525	3	0.005	0.999361540963173	6.6733480242926e-08
0.669333333333333	1e-05	0.525252525252525	1	0.005	0.999838847479538	1.3332922016633e-06
0.669333333333333	1e-05	0.525252525252525	2	0.005	0.999838847479538	8.8582699638287e-08
0.669333333333333	1e-05	0.525252525252525	3	0.005	0.999838847479538	4.68670419520794e-07
0.779222222222222	1e-05	0.525252525252525	1	0.005	0.999684471714396	1.45272375307091e-06
0.779222222222222	1e-05	0.525252525252525	2	0.005	0.999684471714396	3.09117715700122e-07
0.779222222222222	1e-05	0.525252525252525	3	0.005	0.999684471714396	3.00404177215578e-07
0.889111111111111	1e-05	0.525252525252525	1	0.005	0.99953957076896	5.8068882565852e-08
0.889111111111111	1e-05	0.525252525252525	2	0.005	0.99953957076896	1.83765697844925e-06
0.889111111111111	1e-05	0.525252525252525	3	0.005	0.99953957076896	4.42502276898474e-07
0.999	1e-05	0.525252525252525	1	0.005	0.999006826760224	1.60309484864878e-06
0.999	1e-05	0.525252525252525	2	0.005	0.999006826760224	8.20190878229133e-08
0.999	1e-05	0.525252525252525	3	0.005	0.999006826760224	9.89787400053457e-07
0.01	1e-05	0.535353535353535	1	0.005	0.999068216930253	8.83120449417603e-05
0.01	1e-05	0.535353535353535	2	0.005	0.999068216930251	3.43727102680273e-05
0.01	1e-05	0.535353535353535	3	0.005	0.99906821693025	9.21437260370261e-05
0.119888888888889	1e-05	0.535353535353535	1	0.005	0.999551192904316	3.85482335201081e-06
0.119888888888889	1e-05	0.535353535353535	2	0.005	0.999551192904316	3.50012093614761e-07
0.119888888888889	1e-05	0.535353535353535	3	0.005	0.999551192904316	4.50645397872377e-06
0.229777777777778	1e-05	0.535353535353535	1	0.005	0.999614533690064	3.0319755276361e-07
0.229777777777778	1e-05	0.535353535353535	2	0.005	0.999614533690064	3.61791966890824e-06
0.229777777777778	1e-05	0.535353535353535	3	0.005	0.999614533690064	3.79315253957442e-06
0.339666666666667	1e-05	0.535353535353535	1	0.005	0.99980894736409	1.1559301106941e-06
0.339666666666667	1e-05	0.535353535353535	2	0.005	0.99980894736409	7.81077497709133e-07
0.339666666666667	1e-05	0.535353535353535	3	0.005	0.99980894736409	4.8314428838367e-07
0.449555555555556	1e-05	0.535353535353535	1	0.005	0.999325658511032	8.15180032738834e-08
0.449555555555556	1e-05	0.535353535353535	2	0.005	0.999325658511032	3.65779323979901e-07
0.449555555555556	1e-05	0.535353535353535	3	0.005	0.999325658511032	1.05529771771195e-06
0.559444444444444	1e-05	0.535353535353535	1	0.005	0.999361540963173	3.49576056264842e-07
0.559444444444444	1e-05	0.535353535353535	2	0.005	0.999361540963173	1.23016365611539e-06
0.559444444444444	1e-05	0.535353535353535	3	0.005	0.999361540963173	2.36118181794342e-06
0.669333333333333	1e-05	0.535353535353535	1	0.005	0.999838847479538	5.62536041469418e-07
0.669333333333333	1e-05	0.535353535353535	2	0.005	0.999838847479538	5.5276838253487e-07
0.669333333333333	1e-05	0.535353535353535	3	0.005	0.999838847479538	3.98664462402341e-07
0.779222222222222	1e-05	0.535353535353535	1	0.005	0.999684471714396	1.76972071548328e-06
0.779222222222222	1e-05	0.535353535353535	2	0.005	0.999684471714396	1.27138612106663e-06
0.779222222222222	1e-05	0.535353535353535	3	0.005	0.999684471714396	9.59967515263647e-07
0.889111111111111	1e-05	0.535353535353535	1	0.005	0.99953957076896	4.27546067637003e-07
0.889111111111111	1e-05	0.535353535353535	2	0.005	0.99953957076896	2.1046022026632e-07
0.889111111111111	1e-05	0.535353535353535	3	0.005	0.99953957076896	7.09419057852953e-07
0.999	1e-05	0.535353535353535	1	0.005	0.999006826760217	9.56660466956588e-07
0.999	1e-05	0.535353535353535	2	0.005	0.999006826760217	3.55410391380432e-07
0.999	1e-05	0.535353535353535	3	0.005	0.999006826760211	8.17009308561302e-07
0.01	1e-05	0.545454545454546	1	0.005	0.999068216930253	3.91881986045471e-06
0.01	1e-05	0.545454545454546	2	0.005	0.999068216930251	4.29734179284013e-05
0.01	1e-05	0.545454545454546	3	0.005	0.999068216930251	2.07878571834909e-05
0.119888888888889	1e-05	0.545454545454546	1	0.005	0.999551192904316	2.21466561144488e-06
0.119888888888889	1e-05	0.545454545454546	2	0.005	0.999551192904316	2.59109083475842e-06
0.119888888888889	1e-05	0.545454545454546	3	0.005	0.999551192904316	1.63195252537075e-06
0.229777777777778	1e-05	0.545454545454546	1	0.005	0.999614533690064	3.25810185000741e-06
0.229777777777778	1e-05	0.545454545454546	2	0.005	0.999614533690064	9.24037118192836e-07
0.229777777777778	1e-05	0.545454545454546	3	0.005	0.999614533690064	3.71846940430381e-06
0.339666666666667	1e-05	0.545454545454546	1	0.005	0.99980894736409	6.49630049766114e-07
0.339666666666667	1e-05	0.545454545454546	2	0.005	0.99980894736409	1.14652305282162e-06
0.339666666666667	1e-05	0.545454545454546	3	0.005	0.99980894736409	1.48106266597853e-06
0.449555555555556	1e-05	0.545454545454546	1	0.005	0.999325658511032	5.09661909332302e-07
0.449555555555556	1e-05	0.545454545454546	2	0.005	0.999325658511032	5.9048679911865e-07
0.449555555555556	1e-05	0.545454545454546	3	0.005	0.999325658511032	1.87713285486791e-06
0.559444444444444	1e-05	0.545454545454546	1	0.005	0.999361540963173	1.13664904755697e-06
0.559444444444444	1e-05	0.545454545454546	2	0.005	0.999361540963173	1.04160624220383e-07
0.559444444444444	1e-05	0.545454545454546	3	0.005	0.999361540963173	4.59036795645464e-07
0.669333333333333	1e-05	0.545454545454546	1	0.005	0.999838847479538	2.18421247748348e-07
0.669333333333333	1e-05	0.545454545454546	2	0.005	0.999838847479538	2.21025173209088e-07
0.669333333333333	1e-05	0.545454545454546	3	0.005	0.999838847479538	3.41347881373039e-07
0.779222222222222	1e-05	0.545454545454546	1	0.005	0.999684471714396	7.42835042333436e-07
0.779222222222222	1e-05	0.545454545454546	2	0.005	0.999684471714396	8.3011604889263e-07
0.779222222222222	1e-05	0.545454545454546	3	0.005	0.999684471714396	4.07760656105438e-07
0.889111111111111	1e-05	0.545454545454546	1	0.005	0.99953957076896	5.51369205296693e-07
0.889111111111111	1e-05	0.545454545454546	2	0.005	0.99953957076896	8.54127855020122e-08
0.889111111111111	1e-05	0.545454545454546	3	0.005	0.99953957076896	3.17727886486214e-07
0.999	1e-05	0.545454545454546	1	0.005	0.999006826760184	8.32765671784279e-07
0.999	1e-05	0.545454545454546	2	0.005	0.999006826760225	2.78172532076133e-07
0.999	1e-05	0.545454545454546	3	0.005	0.999006826760184	1.17442461850245e-06
0.01	1e-05	0.555555555555556	1	0.005	0.999068216930248	3.23343739354666e-06
0.01	1e-05	0.555555555555556	2	0.005	0.999068216930253	2.3398922460469e-05
0.01	1e-05	0.555555555555556	3	0.005	0.999068216930253	1.4901760481165e-05
0.119888888888889	1e-05	0.555555555555556	1	0.005	0.999551192904316	4.97037991542026e-07
0.119888888888889	1e-05	0.555555555555556	2	0.005	0.999551192904316	1.44940681022361e-06
0.119888888888889	1e-05	0.555555555555556	3	0.005	0.999551192904316	7.02628886608519e-07
0.229777777777778	1e-05	0.555555555555556	1	0.005	0.999614533690064	7.75556386311918e-07
0.229777777777778	1e-05	0.555555555555556	2	0.005	0.999614533690064	6.66821061676562e-07
0.229777777777778	1e-05	0.555555555555556	3	0.005	0.999614533690064	2.17204091082241e-07
0.339666666666667	1e-05	0.555555555555556	1	0.005	0.99980894736409	2.18856114336357e-06
0.339666666666667	1e-05	0.555555555555556	2	0.005	0.99980894736409	2.07815730722213e-06
0.339666666666667	1e-05	0.555555555555556	3	0.005	0.99980894736409	6.72938815858043e-07
0.449555555555556	1e-05	0.555555555555556	1	0.005	0.999325658511032	1.0323473997773e-06
0.449555555555556	1e-05	0.555555555555556	2	0.005	0.999325658511032	4.92845513632296e-07
0.449555555555556	1e-05	0.555555555555556	3	0.005	0.999325658511032	1.37470651706962e-06
0.559444444444444	1e-05	0.555555555555556	1	0.005	0.999361540963173	2.88334503545248e-07
0.559444444444444	1e-05	0.555555555555556	2	0.005	0.999361540963173	1.04915878698848e-06
0.559444444444444	1e-05	0.555555555555556	3	0.005	0.999361540963173	1.68585388637077e-07
0.669333333333333	1e-05	0.555555555555556	1	0.005	0.999838847479538	4.12980292906802e-07
0.669333333333333	1e-05	0.555555555555556	2	0.005	0.999838847479538	2.99683264925051e-07
0.669333333333333	1e-05	0.555555555555556	3	0.005	0.999838847479538	7.72570721550528e-07
0.779222222222222	1e-05	0.555555555555556	1	0.005	0.999684471714396	4.27402679426704e-07
0.779222222222222	1e-05	0.555555555555556	2	0.005	0.999684471714396	1.01532185090543e-06
0.779222222222222	1e-05	0.555555555555556	3	0.005	0.999684471714396	5.81320560702248e-07
0.889111111111111	1e-05	0.555555555555556	1	0.005	0.99953957076896	1.80410147819351e-07
0.889111111111111	1e-05	0.555555555555556	2	0.005	0.99953957076896	1.57299630577045e-06
0.889111111111111	1e-05	0.555555555555556	3	0.005	0.99953957076896	6.73455094138095e-07
0.999	1e-05	0.555555555555556	1	0.005	0.999006826760184	7.57719008647464e-08
0.999	1e-05	0.555555555555556	2	0.005	0.999006826760184	6.47960310192758e-07
0.999	1e-05	0.555555555555556	3	0.005	0.999006826760225	2.87741332293503e-07
0.01	1e-05	0.565656565656566	1	0.005	0.999068216930249	3.57082713301947e-05
0.01	1e-05	0.565656565656566	2	0.005	0.999068216930253	6.91715004957716e-05
0.01	1e-05	0.565656565656566	3	0.005	0.999068216930248	2.11476415310529e-05
0.119888888888889	1e-05	0.565656565656566	1	0.005	0.999551192904316	8.98530802191026e-07
0.119888888888889	1e-05	0.565656565656566	2	0.005	0.999551192904316	1.07252924414368e-06
0.119888888888889	1e-05	0.565656565656566	3	0.005	0.999551192904316	2.34181350640463e-06
0.229777777777778	1e-05	0.565656565656566	1	0.005	0.999614533690064	4.11571138682711e-06
0.229777777777778	1e-05	0.565656565656566	2	0.005	0.999614533690064	3.82228729175645e-07
0.229777777777778	1e-05	0.565656565656566	3	0.005	0.999614533690064	1.00243479142834e-07
0.339666666666667	1e-05	0.565656565656566	1	0.005	0.99980894736409	9.10075838454854e-07
0.339666666666667	1e-05	0.565656565656566	2	0.005	0.99980894736409	4.38292762864923e-07
0.339666666666667	1e-05	0.565656565656566	3	0.005	0.99980894736409	5.30639904979895e-07
0.449555555555556	1e-05	0.565656565656566	1	0.005	0.999325658511032	3.63341721161155e-07
0.449555555555556	1e-05	0.565656565656566	2	0.005	0.999325658511032	4.00412483076706e-07
0.449555555555556	1e-05	0.565656565656566	3	0.005	0.999325658511032	5.12744939648e-07
0.559444444444444	1e-05	0.565656565656566	1	0.005	0.999361540963173	1.24399710818914e-06
0.559444444444444	1e-05	0.565656565656566	2	0.005	0.999361540963173	3.06802062371024e-07
0.559444444444444	1e-05	0.565656565656566	3	0.005	0.999361540963173	1.03227136190529e-06
0.669333333333333	1e-05	0.565656565656566	1	0.005	0.999838847479538	6.29490463241544e-07
0.669333333333333	1e-05	0.565656565656566	2	0.005	0.999838847479538	1.04826902531359e-07
0.669333333333333	1e-05	0.565656565656566	3	0.005	0.999838847479538	7.73761609628698e-07
0.779222222222222	1e-05	0.565656565656566	1	0.005	0.999684471714396	5.13378385359376e-08
0.779222222222222	1e-05	0.565656565656566	2	0.005	0.999684471714396	7.11482920095963e-08
0.779222222222222	1e-05	0.565656565656566	3	0.005	0.999684471714396	1.55378138120209e-06
0.889111111111111	1e-05	0.565656565656566	1	0.005	0.99953957076896	3.72879180096025e-07
0.889111111111111	1e-05	0.565656565656566	2	0.005	0.99953957076896	5.09472403052513e-07
0.889111111111111	1e-05	0.565656565656566	3	0.005	0.99953957076896	3.48019567120266e-07
0.999	1e-05	0.565656565656566	1	0.005	0.999006826760194	1.34155352419312e-06
0.999	1e-05	0.565656565656566	2	0.005	0.999006826760194	4.66399650433444e-07
0.999	1e-05	0.565656565656566	3	0.005	0.999006826760194	1.71977007751088e-07
0.01	1e-05	0.575757575757576	1	0.005	0.999068216930249	2.98203479246035e-06
0.01	1e-05	0.575757575757576	2	0.005	0.99906821693025	6.23380536930263e-07
0.01	1e-05	0.575757575757576	3	0.005	0.999068216930254	4.26214288811487e-05
0.119888888888889	1e-05	0.575757575757576	1	0.005	0.999551192904316	1.8143171244923e-06
0.119888888888889	1e-05	0.575757575757576	2	0.005	0.999551192904316	2.92815183957839e-07
0.119888888888889	1e-05	0.575757575757576	3	0.005	0.999551192904316	1.37510766921012e-06
0.229777777777778	1e-05	0.575757575757576	1	0.005	0.999614533690064	1.49926891261519e-06
0.229777777777778	1e-05	0.575757575757576	2	0.005	0.999614533690064	8.53513351625626e-08
0.229777777777778	1e-05	0.575757575757576	3	0.005	0.999614533690064	3.15323978813048e-06
0.339666666666667	1e-05	0.575757575757576	1	0.005	0.99980894736409	1.06898118738374e-06
0.339666666666667	1e-05	0.575757575757576	2	0.005	0.99980894736409	1.45715385016602e-06
0.339666666666667	1e-05	0.575757575757576	3	0.005	0.99980894736409	9.83047744101077e-07
0.449555555555556	1e-05	0.575757575757576	1	0.005	0.999325658511032	1.51725234994456e-07
0.449555555555556	1e-05	0.575757575757576	2	0.005	0.999325658511032	1.32658366530544e-06
0.449555555555556	1e-05	0.575757575757576	3	0.005	0.999325658511032	7.20297604916843e-07
0.559444444444444	1e-05	0.575757575757576	1	0.005	0.999361540963173	2.4091942338434e-07
0.559444444444444	1e-05	0.575757575757576	2	0.005	0.999361540963173	7.79679711237094e-07
0.559444444444444	1e-05	0.575757575757576	3	0.005	0.999361540963173	5.16462148682113e-07
0.669333333333333	1e-05	0.575757575757576	1	0.005	0.999838847479538	3.94209830931298e-07
0.669333333333333	1e-05	0.575757575757576	2	0.005	0.999838847479538	6.83734290575385e-07
0.669333333333333	1e-05	0.575757575757576	3	0.005	0.999838847479538	4.93861258863128e-07
0.779222222222222	1e-05	0.575757575757576	1	0.005	0.999684471714396	1.47859570987936e-06
0.779222222222222	1e-05	0.575757575757576	2	0.005	0.999684471714396	1.51674303332194e-07
0.779222222222222	1e-05	0.575757575757576	3	0.005	0.999684471714396	7.04439665624937e-07
0.889111111111111	1e-05	0.575757575757576	1	0.005	0.99953957076896	2.10721430235335e-07
0.889111111111111	1e-05	0.575757575757576	2	0.005	0.99953957076896	1.86649365922935e-07
0.889111111111111	1e-05	0.575757575757576	3	0.005	0.99953957076896	1.25406370412022e-07
0.999	1e-05	0.575757575757576	1	0.005	0.999006826760194	8.31317266088268e-08
0.999	1e-05	0.575757575757576	2	0.005	0.999006826760194	6.33432219192813e-08
0.999	1e-05	0.575757575757576	3	0.005	0.999006826760194	5.65166640010468e-08
0.01	1e-05	0.585858585858586	1	0.005	0.999068216930253	2.85405323049748e-06
0.01	1e-05	0.585858585858586	2	0.005	0.999068216930252	0.000105780465834856
0.01	1e-05	0.585858585858586	3	0.005	0.999068216930252	1.07483005647021e-05
0.119888888888889	1e-05	0.585858585858586	1	0.005	0.999551192904316	8.89405265637521e-06
0.119888888888889	1e-05	0.585858585858586	2	0.005	0.999551192904316	7.82290303468506e-07
0.119888888888889	1e-05	0.585858585858586	3	0.005	0.999551192904316	4.6600269022261e-06
0.229777777777778	1e-05	0.585858585858586	1	0.005	0.999614533690064	5.32162792414159e-07
0.229777777777778	1e-05	0.585858585858586	2	0.005	0.999614533690064	1.15726363085282e-06
0.229777777777778	1e-05	0.585858585858586	3	0.005	0.999614533690064	5.9445952431e-07
0.339666666666667	1e-05	0.585858585858586	1	0.005	0.99980894736409	5.06195287416072e-07
0.339666666666667	1e-05	0.585858585858586	2	0.005	0.99980894736409	1.88512275594222e-07
0.339666666666667	1e-05	0.585858585858586	3	0.005	0.99980894736409	6.72066929102011e-06
0.449555555555556	1e-05	0.585858585858586	1	0.005	0.999325658511032	2.22744002899728e-06
0.449555555555556	1e-05	0.585858585858586	2	0.005	0.999325658511032	3.48899653301197e-07
0.449555555555556	1e-05	0.585858585858586	3	0.005	0.999325658511032	1.10847780529945e-07
0.559444444444444	1e-05	0.585858585858586	1	0.005	0.999361540963173	8.20547802328889e-07
0.559444444444444	1e-05	0.585858585858586	2	0.005	0.999361540963173	7.36235134742321e-08
0.559444444444444	1e-05	0.585858585858586	3	0.005	0.999361540963173	4.30224155873181e-07
0.669333333333333	1e-05	0.585858585858586	1	0.005	0.999838847479538	6.7090616379204e-07
0.669333333333333	1e-05	0.585858585858586	2	0.005	0.999838847479538	5.87446080478653e-08
0.669333333333333	1e-05	0.585858585858586	3	0.005	0.999838847479538	3.46278131286646e-07
0.779222222222222	1e-05	0.585858585858586	1	0.005	0.999684471714396	2.04137269234755e-07
0.779222222222222	1e-05	0.585858585858586	2	0.005	0.999684471714396	9.88731321626238e-07
0.779222222222222	1e-05	0.585858585858586	3	0.005	0.999684471714396	2.36310381465897e-07
0.889111111111111	1e-05	0.585858585858586	1	0.005	0.99953957076896	1.04815895181716e-06
0.889111111111111	1e-05	0.585858585858586	2	0.005	0.99953957076896	4.45563464943298e-07
0.889111111111111	1e-05	0.585858585858586	3	0.005	0.99953957076896	4.43849693627906e-07
0.999	1e-05	0.585858585858586	1	0.005	0.999006826760197	2.51889648535695e-08
0.999	1e-05	0.585858585858586	2	0.005	0.999006826760197	3.64729643598174e-07
0.999	1e-05	0.585858585858586	3	0.005	0.999006826760197	6.82501932372555e-08
0.01	1e-05	0.595959595959596	1	0.005	0.999068216930251	1.02791211486525e-05
0.01	1e-05	0.595959595959596	2	0.005	0.999068216930252	3.64016133311323e-05
0.01	1e-05	0.595959595959596	3	0.005	0.999068216930253	8.58437040843918e-06
0.119888888888889	1e-05	0.595959595959596	1	0.005	0.999551192904316	3.6129773197995e-06
0.119888888888889	1e-05	0.595959595959596	2	0.005	0.999551192904316	4.2722284639882e-06
0.119888888888889	1e-05	0.595959595959596	3	0.005	0.999551192904316	1.85286301321754e-06
0.229777777777778	1e-05	0.595959595959596	1	0.005	0.999614533690064	1.16402099003074e-06
0.229777777777778	1e-05	0.595959595959596	2	0.005	0.999614533690064	1.81789995468496e-06
0.229777777777778	1e-05	0.595959595959596	3	0.005	0.999614533690064	1.61757993736212e-06
0.339666666666667	1e-05	0.595959595959596	1	0.005	0.99980894736409	8.50203774369905e-07
0.339666666666667	1e-05	0.595959595959596	2	0.005	0.99980894736409	5.74514775375453e-07
0.339666666666667	1e-05	0.595959595959596	3	0.005	0.99980894736409	1.05110779991571e-06
0.449555555555556	1e-05	0.595959595959596	1	0.005	0.999325658511032	1.66552369821996e-07
0.449555555555556	1e-05	0.595959595959596	2	0.005	0.999325658511032	4.17586038501222e-07
0.449555555555556	1e-05	0.595959595959596	3	0.005	0.999325658511032	6.73459907520445e-07
0.559444444444444	1e-05	0.595959595959596	1	0.005	0.999361540963173	5.62244797178309e-07
0.559444444444444	1e-05	0.595959595959596	2	0.005	0.999361540963173	1.76038699296544e-06
0.559444444444444	1e-05	0.595959595959596	3	0.005	0.999361540963173	2.35872972199612e-06
0.669333333333333	1e-05	0.595959595959596	1	0.005	0.999838847479538	8.32280962709969e-08
0.669333333333333	1e-05	0.595959595959596	2	0.005	0.999838847479538	4.63329659460849e-08
0.669333333333333	1e-05	0.595959595959596	3	0.005	0.999838847479538	2.08433522105029e-06
0.779222222222222	1e-05	0.595959595959596	1	0.005	0.999684471714396	7.90234249505899e-07
0.779222222222222	1e-05	0.595959595959596	2	0.005	0.999684471714396	4.08631488878866e-07
0.779222222222222	1e-05	0.595959595959596	3	0.005	0.999684471714396	6.3889247270853e-08
0.889111111111111	1e-05	0.595959595959596	1	0.005	0.99953957076896	1.24941231110099e-07
0.889111111111111	1e-05	0.595959595959596	2	0.005	0.99953957076896	1.39631483155997e-06
0.889111111111111	1e-05	0.595959595959596	3	0.005	0.99953957076896	4.47405783536936e-07
0.999	1e-05	0.595959595959596	1	0.005	0.999006826760223	4.12354510814087e-07
0.999	1e-05	0.595959595959596	2	0.005	0.999006826760223	1.62379113341724e-06
0.999	1e-05	0.595959595959596	3	0.005	0.999006826760223	8.88028534360293e-07
0.01	1e-05	0.606060606060606	1	0.005	0.999068216930251	9.95174686742354e-06
0.01	1e-05	0.606060606060606	2	0.005	0.999068216930251	9.43917488163221e-05
0.01	1e-05	0.606060606060606	3	0.005	0.999068216930253	8.88860158344098e-06
0.119888888888889	1e-05	0.606060606060606	1	0.005	0.999551192904316	1.11471894767028e-06
0.119888888888889	1e-05	0.606060606060606	2	0.005	0.999551192904316	5.21460994856168e-06
0.119888888888889	1e-05	0.606060606060606	3	0.005	0.999551192904316	7.9885159341212e-07
0.229777777777778	1e-05	0.606060606060606	1	0.005	0.999614533690064	7.8916264437281e-07
0.229777777777778	1e-05	0.606060606060606	2	0.005	0.999614533690064	8.050880524012e-07
0.229777777777778	1e-05	0.606060606060606	3	0.005	0.999614533690064	4.6944417194585e-07
0.339666666666667	1e-05	0.606060606060606	1	0.005	0.99980894736409	2.0879479125017e-06
0.339666666666667	1e-05	0.606060606060606	2	0.005	0.99980894736409	7.15024021116516e-07
0.339666666666667	1e-05	0.606060606060606	3	0.005	0.99980894736409	5.78855353836488e-06
0.449555555555556	1e-05	0.606060606060606	1	0.005	0.999325658511032	8.58840933028807e-07
0.449555555555556	1e-05	0.606060606060606	2	0.005	0.999325658511032	6.83037639900297e-07
0.449555555555556	1e-05	0.606060606060606	3	0.005	0.999325658511032	2.80243937035889e-07
0.559444444444444	1e-05	0.606060606060606	1	0.005	0.999361540963173	7.50023196406588e-08
0.559444444444444	1e-05	0.606060606060606	2	0.005	0.999361540963173	1.86102291106248e-07
0.559444444444444	1e-05	0.606060606060606	3	0.005	0.999361540963173	5.41766378590993e-07
0.669333333333333	1e-05	0.606060606060606	1	0.005	0.999838847479538	1.16409240208682e-07
0.669333333333333	1e-05	0.606060606060606	2	0.005	0.999838847479538	2.10007046444013e-07
0.669333333333333	1e-05	0.606060606060606	3	0.005	0.999838847479538	5.10751531681831e-07
0.779222222222222	1e-05	0.606060606060606	1	0.005	0.999684471714396	1.05552763059517e-06
0.779222222222222	1e-05	0.606060606060606	2	0.005	0.999684471714396	2.08653880762026e-07
0.779222222222222	1e-05	0.606060606060606	3	0.005	0.999684471714396	1.5321728637267e-07
0.889111111111111	1e-05	0.606060606060606	1	0.005	0.99953957076896	3.41906262852045e-08
0.889111111111111	1e-05	0.606060606060606	2	0.005	0.99953957076896	6.57086809698463e-07
0.889111111111111	1e-05	0.606060606060606	3	0.005	0.99953957076896	4.86684473856345e-07
0.999	1e-05	0.606060606060606	1	0.005	0.999006826760223	3.74033708463898e-07
0.999	1e-05	0.606060606060606	2	0.005	0.999006826760223	3.12966687777572e-07
0.999	1e-05	0.606060606060606	3	0.005	0.999006826760223	1.284935471995e-06
0.01	1e-05	0.616161616161616	1	0.005	0.999068216930251	1.89816864238985e-05
0.01	1e-05	0.616161616161616	2	0.005	0.999068216930251	1.21960124337415e-05
0.01	1e-05	0.616161616161616	3	0.005	0.999068216930252	0.000106754592930094
0.119888888888889	1e-05	0.616161616161616	1	0.005	0.999551192904316	5.21733337043988e-07
0.119888888888889	1e-05	0.616161616161616	2	0.005	0.999551192904316	2.65713983971376e-06
0.119888888888889	1e-05	0.616161616161616	3	0.005	0.999551192904316	7.02591990026441e-06
0.229777777777778	1e-05	0.616161616161616	1	0.005	0.999614533690064	6.68689274256858e-07
0.229777777777778	1e-05	0.616161616161616	2	0.005	0.999614533690064	7.60870168345392e-07
0.229777777777778	1e-05	0.616161616161616	3	0.005	0.999614533690064	1.56810462797561e-06
0.339666666666667	1e-05	0.616161616161616	1	0.005	0.99980894736409	1.85496764068383e-06
0.339666666666667	1e-05	0.616161616161616	2	0.005	0.99980894736409	2.57901277219343e-06
0.339666666666667	1e-05	0.616161616161616	3	0.005	0.99980894736409	8.86923598381373e-08
0.449555555555556	1e-05	0.616161616161616	1	0.005	0.999325658511032	2.55425959622311e-07
0.449555555555556	1e-05	0.616161616161616	2	0.005	0.999325658511032	8.47690656832748e-07
0.449555555555556	1e-05	0.616161616161616	3	0.005	0.999325658511032	4.93460399624234e-07
0.559444444444444	1e-05	0.616161616161616	1	0.005	0.999361540963173	1.5223821738685e-07
0.559444444444444	1e-05	0.616161616161616	2	0.005	0.999361540963173	8.85792981891878e-07
0.559444444444444	1e-05	0.616161616161616	3	0.005	0.999361540963173	5.84444885497813e-07
0.669333333333333	1e-05	0.616161616161616	1	0.005	0.999838847479538	3.20413458525547e-07
0.669333333333333	1e-05	0.616161616161616	2	0.005	0.999838847479538	8.95478919453118e-07
0.669333333333333	1e-05	0.616161616161616	3	0.005	0.999838847479538	6.66122991491195e-08
0.779222222222222	1e-05	0.616161616161616	1	0.005	0.999684471714396	4.79664407618309e-07
0.779222222222222	1e-05	0.616161616161616	2	0.005	0.999684471714396	3.04403006211959e-07
0.779222222222222	1e-05	0.616161616161616	3	0.005	0.999684471714396	7.74285344266177e-07
0.889111111111111	1e-05	0.616161616161616	1	0.005	0.99953957076896	8.94044429081121e-07
0.889111111111111	1e-05	0.616161616161616	2	0.005	0.99953957076896	5.66687991659522e-07
0.889111111111111	1e-05	0.616161616161616	3	0.005	0.99953957076896	4.38412358074837e-07
0.999	1e-05	0.616161616161616	1	0.005	0.999006826760223	6.24820841070903e-07
0.999	1e-05	0.616161616161616	2	0.005	0.999006826760223	5.63414356723079e-07
0.999	1e-05	0.616161616161616	3	0.005	0.999006826760223	1.20078340958444e-06
0.01	1e-05	0.626262626262626	1	0.005	0.99906821693025	7.43931138938689e-05
0.01	1e-05	0.626262626262626	2	0.005	0.999068216930251	4.3624095368017e-05
0.01	1e-05	0.626262626262626	3	0.005	0.999068216930252	2.10438895515036e-05
0.119888888888889	1e-05	0.626262626262626	1	0.005	0.999551192904316	4.48864053192888e-07
0.119888888888889	1e-05	0.626262626262626	2	0.005	0.999551192904316	2.65958731298983e-06
0.119888888888889	1e-05	0.626262626262626	3	0.005	0.999551192904316	5.04117077576455e-06
0.229777777777778	1e-05	0.626262626262626	1	0.005	0.999614533690064	4.64762569228746e-06
0.229777777777778	1e-05	0.626262626262626	2	0.005	0.999614533690064	4.30901361072629e-06
0.229777777777778	1e-05	0.626262626262626	3	0.005	0.999614533690064	7.66073770275109e-06
0.339666666666667	1e-05	0.626262626262626	1	0.005	0.99980894736409	1.93184465740293e-06
0.339666666666667	1e-05	0.626262626262626	2	0.005	0.99980894736409	1.30671307785103e-06
0.339666666666667	1e-05	0.626262626262626	3	0.005	0.99980894736409	1.4641540022298e-06
0.449555555555556	1e-05	0.626262626262626	1	0.005	0.999325658511032	1.16641065854374e-06
0.449555555555556	1e-05	0.626262626262626	2	0.005	0.999325658511032	3.45109135157227e-07
0.449555555555556	1e-05	0.626262626262626	3	0.005	0.999325658511032	1.46468300280914e-06
0.559444444444444	1e-05	0.626262626262626	1	0.005	0.999361540963173	6.33848765807096e-07
0.559444444444444	1e-05	0.626262626262626	2	0.005	0.999361540963173	5.54844399831425e-07
0.559444444444444	1e-05	0.626262626262626	3	0.005	0.999361540963173	4.97029927033462e-07
0.669333333333333	1e-05	0.626262626262626	1	0.005	0.999838847479538	4.92633093340815e-07
0.669333333333333	1e-05	0.626262626262626	2	0.005	0.999838847479538	2.95547846959312e-07
0.669333333333333	1e-05	0.626262626262626	3	0.005	0.999838847479538	1.16803406754995e-06
0.779222222222222	1e-05	0.626262626262626	1	0.005	0.999684471714396	6.37416096051154e-08
0.779222222222222	1e-05	0.626262626262626	2	0.005	0.999684471714396	4.76586579286889e-07
0.779222222222222	1e-05	0.626262626262626	3	0.005	0.999684471714396	3.7866728761808e-07
0.889111111111111	1e-05	0.626262626262626	1	0.005	0.99953957076896	4.91458581215581e-07
0.889111111111111	1e-05	0.626262626262626	2	0.005	0.99953957076896	3.11795413051305e-07
0.889111111111111	1e-05	0.626262626262626	3	0.005	0.99953957076896	3.33057660729907e-07
0.999	1e-05	0.626262626262626	1	0.005	0.999006826760217	4.60884286409482e-07
0.999	1e-05	0.626262626262626	2	0.005	0.999006826760217	2.98723337708792e-07
0.999	1e-05	0.626262626262626	3	0.005	0.999006826760217	1.57549906299115e-07
0.01	1e-05	0.636363636363636	1	0.005	0.999068216930253	0.000897035443250266
0.01	1e-05	0.636363636363636	2	0.005	0.999068216930252	2.4905606766803e-05
0.01	1e-05	0.636363636363636	3	0.005	0.999068216930252	1.78550235754318e-05
0.119888888888889	1e-05	0.636363636363636	1	0.005	0.999551192904316	1.08508722936776e-05
0.119888888888889	1e-05	0.636363636363636	2	0.005	0.999551192904316	3.3941194052759e-06
0.119888888888889	1e-05	0.636363636363636	3	0.005	0.999551192904316	7.79803394290966e-07
0.229777777777778	1e-05	0.636363636363636	1	0.005	0.999614533690064	2.52973304094299e-06
0.229777777777778	1e-05	0.636363636363636	2	0.005	0.999614533690064	1.03093078046771e-07
0.229777777777778	1e-05	0.636363636363636	3	0.005	0.999614533690064	2.32603419933689e-06
0.339666666666667	1e-05	0.636363636363636	1	0.005	0.99980894736409	1.81223151605512e-06
0.339666666666667	1e-05	0.636363636363636	2	0.005	0.99980894736409	3.45973874318322e-06
0.339666666666667	1e-05	0.636363636363636	3	0.005	0.99980894736409	6.86338362488645e-07
0.449555555555556	1e-05	0.636363636363636	1	0.005	0.999325658511032	1.85139788738999e-06
0.449555555555556	1e-05	0.636363636363636	2	0.005	0.999325658511032	4.18729989212426e-07
0.449555555555556	1e-05	0.636363636363636	3	0.005	0.999325658511032	5.26636633337236e-07
0.559444444444444	1e-05	0.636363636363636	1	0.005	0.999361540963173	1.23200183114634e-06
0.559444444444444	1e-05	0.636363636363636	2	0.005	0.999361540963173	6.74417911890915e-07
0.559444444444444	1e-05	0.636363636363636	3	0.005	0.999361540963173	3.42273463119042e-07
0.669333333333333	1e-05	0.636363636363636	1	0.005	0.999838847479538	7.61135162288504e-07
0.669333333333333	1e-05	0.636363636363636	2	0.005	0.999838847479538	4.41325159207063e-07
0.669333333333333	1e-05	0.636363636363636	3	0.005	0.999838847479538	1.31920862069264e-06
0.779222222222222	1e-05	0.636363636363636	1	0.005	0.999684471714396	4.20518616650967e-07
0.779222222222222	1e-05	0.636363636363636	2	0.005	0.999684471714396	1.60606641217227e-07
0.779222222222222	1e-05	0.636363636363636	3	0.005	0.999684471714396	1.3174942708033e-07
0.889111111111111	1e-05	0.636363636363636	1	0.005	0.99953957076896	1.91323029340097e-07
0.889111111111111	1e-05	0.636363636363636	2	0.005	0.99953957076896	3.64910679187029e-07
0.889111111111111	1e-05	0.636363636363636	3	0.005	0.99953957076896	2.53526260801915e-07
0.999	1e-05	0.636363636363636	1	0.005	0.999006826760217	2.07970252698683e-07
0.999	1e-05	0.636363636363636	2	0.005	0.999006826760217	4.12213204779596e-07
0.999	1e-05	0.636363636363636	3	0.005	0.999006826760217	3.19993207298592e-07
0.01	1e-05	0.646464646464647	1	0.005	0.999068216930252	0.000125756809650968
0.01	1e-05	0.646464646464647	2	0.005	0.999068216930251	2.32191273157638e-05
0.01	1e-05	0.646464646464647	3	0.005	0.999068216930248	1.1860321844048e-05
0.119888888888889	1e-05	0.646464646464647	1	0.005	0.999551192904316	3.39394332986878e-06
0.119888888888889	1e-05	0.646464646464647	2	0.005	0.999551192904316	2.0364947288728e-06
0.119888888888889	1e-05	0.646464646464647	3	0.005	0.999551192904316	4.97253329732755e-06
0.229777777777778	1e-05	0.646464646464647	1	0.005	0.999614533690064	3.48727808149465e-07
0.229777777777778	1e-05	0.646464646464647	2	0.005	0.999614533690064	1.88254672271089e-06
0.229777777777778	1e-05	0.646464646464647	3	0.005	0.999614533690064	2.77009732703477e-06
0.339666666666667	1e-05	0.646464646464647	1	0.005	0.99980894736409	7.20762886326932e-08
0.339666666666667	1e-05	0.646464646464647	2	0.005	0.99980894736409	1.63376689472754e-06
0.339666666666667	1e-05	0.646464646464647	3	0.005	0.99980894736409	3.44145872749985e-06
0.449555555555556	1e-05	0.646464646464647	1	0.005	0.999325658511032	5.98123836074357e-07
0.449555555555556	1e-05	0.646464646464647	2	0.005	0.999325658511032	3.11253072838901e-06
0.449555555555556	1e-05	0.646464646464647	3	0.005	0.999325658511032	2.92066131483058e-07
0.559444444444444	1e-05	0.646464646464647	1	0.005	0.999361540963173	2.62359039532501e-07
0.559444444444444	1e-05	0.646464646464647	2	0.005	0.999361540963173	2.92737855185487e-07
0.559444444444444	1e-05	0.646464646464647	3	0.005	0.999361540963173	4.71405447283811e-07
0.669333333333333	1e-05	0.646464646464647	1	0.005	0.999838847479538	9.31787447169408e-07
0.669333333333333	1e-05	0.646464646464647	2	0.005	0.999838847479538	3.97051347026265e-07
0.669333333333333	1e-05	0.646464646464647	3	0.005	0.999838847479538	1.90983707103182e-07
0.779222222222222	1e-05	0.646464646464647	1	0.005	0.999684471714396	3.13141906610335e-07
0.779222222222222	1e-05	0.646464646464647	2	0.005	0.999684471714396	3.17720059731616e-07
0.779222222222222	1e-05	0.646464646464647	3	0.005	0.999684471714396	1.96416915040347e-07
0.889111111111111	1e-05	0.646464646464647	1	0.005	0.99953957076896	5.32993503641853e-07
0.889111111111111	1e-05	0.646464646464647	2	0.005	0.99953957076896	6.53171528551366e-08
0.889111111111111	1e-05	0.646464646464647	3	0.005	0.99953957076896	4.36521985052567e-07
0.999	1e-05	0.646464646464647	1	0.005	0.999006826760218	3.24170785909076e-07
0.999	1e-05	0.646464646464647	2	0.005	0.999006826760218	2.52150056473433e-07
0.999	1e-05	0.646464646464647	3	0.005	0.999006826760218	1.66574254705342e-07
0.01	1e-05	0.656565656565657	1	0.005	0.999068216930253	5.39277567908875e-05
0.01	1e-05	0.656565656565657	2	0.005	0.999068216930253	5.31075947010879e-05
0.01	1e-05	0.656565656565657	3	0.005	0.999068216930248	2.86854837980093e-05
0.119888888888889	1e-05	0.656565656565657	1	0.005	0.999551192904316	6.92832619063526e-06
0.119888888888889	1e-05	0.656565656565657	2	0.005	0.999551192904316	3.3438445762472e-06
0.119888888888889	1e-05	0.656565656565657	3	0.005	0.999551192904316	7.40653311569461e-06
0.229777777777778	1e-05	0.656565656565657	1	0.005	0.999614533690064	8.6579249010136e-07
0.229777777777778	1e-05	0.656565656565657	2	0.005	0.999614533690064	1.58863856689643e-06
0.229777777777778	1e-05	0.656565656565657	3	0.005	0.999614533690064	6.611210110181e-07
0.339666666666667	1e-05	0.656565656565657	1	0.005	0.99980894736409	3.04992660984999e-07
0.339666666666667	1e-05	0.656565656565657	2	0.005	0.99980894736409	7.62597508868106e-07
0.339666666666667	1e-05	0.656565656565657	3	0.005	0.99980894736409	3.33605390204981e-07
0.449555555555556	1e-05	0.656565656565657	1	0.005	0.999325658511032	9.01484447094423e-07
0.449555555555556	1e-05	0.656565656565657	2	0.005	0.999325658511032	2.03052295975291e-07
0.449555555555556	1e-05	0.656565656565657	3	0.005	0.999325658511032	8.62565788900818e-07
0.559444444444444	1e-05	0.656565656565657	1	0.005	0.999361540963173	4.95041034283084e-07
0.559444444444444	1e-05	0.656565656565657	2	0.005	0.999361540963173	3.88598866870509e-06
0.559444444444444	1e-05	0.656565656565657	3	0.005	0.999361540963173	1.67701890857497e-07
0.669333333333333	1e-05	0.656565656565657	1	0.005	0.999838847479538	6.59348065166452e-08
0.669333333333333	1e-05	0.656565656565657	2	0.005	0.999838847479538	5.76542490480549e-07
0.669333333333333	1e-05	0.656565656565657	3	0.005	0.999838847479538	2.43755173071137e-07
0.779222222222222	1e-05	0.656565656565657	1	0.005	0.999684471714396	3.9102503268948e-07
0.779222222222222	1e-05	0.656565656565657	2	0.005	0.999684471714396	5.68185225717224e-07
0.779222222222222	1e-05	0.656565656565657	3	0.005	0.999684471714396	1.16471801193112e-07
0.889111111111111	1e-05	0.656565656565657	1	0.005	0.99953957076896	8.55737687694742e-07
0.889111111111111	1e-05	0.656565656565657	2	0.005	0.99953957076896	3.72954353325549e-07
0.889111111111111	1e-05	0.656565656565657	3	0.005	0.99953957076896	7.58671104557527e-07
0.999	1e-05	0.656565656565657	1	0.005	0.999006826760208	2.87040112036793e-07
0.999	1e-05	0.656565656565657	2	0.005	0.999006826760208	7.52839913423416e-08
0.999	1e-05	0.656565656565657	3	0.005	0.999006826760208	4.69928329992953e-07
0.01	1e-05	0.666666666666667	1	0.005	0.99906821693025	1.63598004029298e-05
0.01	1e-05	0.666666666666667	2	0.005	0.999068216930251	1.23445512846486e-05
0.01	1e-05	0.666666666666667	3	0.005	0.999068216930253	1.76975151145944e-06
0.119888888888889	1e-05	0.666666666666667	1	0.005	0.999551192904316	4.5205632508779e-06
0.119888888888889	1e-05	0.666666666666667	2	0.005	0.999551192904316	3.44532964790644e-06
0.119888888888889	1e-05	0.666666666666667	3	0.005	0.999551192904316	4.67120189742198e-07
0.229777777777778	1e-05	0.666666666666667	1	0.005	0.999614533690064	8.05997981729461e-07
0.229777777777778	1e-05	0.666666666666667	2	0.005	0.999614533690064	5.42704610184015e-06
0.229777777777778	1e-05	0.666666666666667	3	0.005	0.999614533690064	7.62355874250462e-07
0.339666666666667	1e-05	0.666666666666667	1	0.005	0.99980894736409	2.01439472211643e-07
0.339666666666667	1e-05	0.666666666666667	2	0.005	0.99980894736409	1.53884115173149e-06
0.339666666666667	1e-05	0.666666666666667	3	0.005	0.99980894736409	1.67157135925211e-07
0.449555555555556	1e-05	0.666666666666667	1	0.005	0.999325658511032	8.30550634666563e-07
0.449555555555556	1e-05	0.666666666666667	2	0.005	0.999325658511032	1.73502766445432e-06
0.449555555555556	1e-05	0.666666666666667	3	0.005	0.999325658511032	6.17093209814847e-07
0.559444444444444	1e-05	0.666666666666667	1	0.005	0.999361540963173	5.57637484449884e-07
0.559444444444444	1e-05	0.666666666666667	2	0.005	0.999361540963173	2.70470590568309e-07
0.559444444444444	1e-05	0.666666666666667	3	0.005	0.999361540963173	1.21385993070215e-06
0.669333333333333	1e-05	0.666666666666667	1	0.005	0.999838847479538	1.36939928553845e-07
[truncated: 4,001 more rows]
