# Supplementary material for: Transmissible cancers and the evolution of sex under the Red Queen hypothesis
Source: PLoS Biol. 2020 Nov 19;18(11):e3000916. doi: 10.1371/journal.pbio.3000916 (PMC7676742; doi:10.1371/journal.pbio.3000916)
Supplement: S1 Source Code — (ZIP) [file pbio.3000916.s010.zip › SimulationCode/Data/DataRepSensitivity1_Tbefore2e3Tmax1e6mut1e5PropVertical01_SelectPar099Rep1_3.txt]

select	mut	alpha	rep	rM	freqSex	freqVarIni
0.01	1e-05	0	1	0.005	0.999002536513608	0.00526121369773342
0.01	1e-05	0	2	0.005	0.999057869378667	0.00525533782747805
0.01	1e-05	0	3	0.005	0.999004247879423	0.00521026308394003
0.119888888888889	1e-05	0	1	0.005	0.999140253758696	0.0233977502286345
0.119888888888889	1e-05	0	2	0.005	0.999685834311823	0.0235884105367454
0.119888888888889	1e-05	0	3	0.005	0.999030457017433	0.0238036964772427
0.229777777777778	1e-05	0	1	0.005	0.999756871331784	0.039673806929031
0.229777777777778	1e-05	0	2	0.005	0.999804438001155	0.0405061901083104
0.229777777777778	1e-05	0	3	0.005	0.999976612569575	0.0404915680390582
0.339666666666667	1e-05	0	1	0.005	0.999990287589082	0.0564064871651646
0.339666666666667	1e-05	0	2	0.005	0.999753331972418	0.0561065496956324
0.339666666666667	1e-05	0	3	0.005	0.999913047072044	0.0562860157813217
0.449555555555556	1e-05	0	1	0.005	0.999617436908665	0.0717977740084775
0.449555555555556	1e-05	0	2	0.005	0.999895334000059	0.0714866607381147
0.449555555555556	1e-05	0	3	0.005	0.999076650023651	0.0717756136714666
0.559444444444444	1e-05	0	1	0.005	0.999998809131663	0.0856994944584959
0.559444444444444	1e-05	0	2	0.005	0.999994949517181	0.0864702029808265
0.559444444444444	1e-05	0	3	0.005	0.999999610145832	0.0855121911738244
0.669333333333333	1e-05	0	1	0.005	0.999999999983147	0.0995185432555457
0.669333333333333	1e-05	0	2	0.005	0.999999999997271	0.0997123275703851
0.669333333333333	1e-05	0	3	0.005	0.999999997802414	0.0962410468187784
0.779222222222222	1e-05	0	1	0.005	0.999951985215578	0.10991171599639
0.779222222222222	1e-05	0	2	0.005	1	0.110253239471576
0.779222222222222	1e-05	0	3	0.005	0.999471922151561	0.110327585389893
0.889111111111111	1e-05	0	1	0.005	0.999989312814108	0.123620315846046
0.889111111111111	1e-05	0	2	0.005	1	0.12164655303677
0.889111111111111	1e-05	0	3	0.005	0.999976909434779	0.122590241292868
0.999	1e-05	0	1	0.005	0.999999905605762	0.132766449175874
0.999	1e-05	0	2	0.005	0.999999938257538	0.137379447521415
0.999	1e-05	0	3	0.005	1	0.133678553673737
0.01	1e-05	0.0101010101010101	1	0.005	0.999054079819955	0.00186033887456597
0.01	1e-05	0.0101010101010101	2	0.005	0.999011737103148	0.00187802143168882
0.01	1e-05	0.0101010101010101	3	0.005	0.999042835115354	0.00181091435258345
0.119888888888889	1e-05	0.0101010101010101	1	0.005	0.999646458971655	0.0073295236013472
0.119888888888889	1e-05	0.0101010101010101	2	0.005	0.999671354461945	0.00746131156127135
0.119888888888889	1e-05	0.0101010101010101	3	0.005	0.99969234244248	0.00747757409958519
0.229777777777778	1e-05	0.0101010101010101	1	0.005	0.999344060535292	0.0134124969938128
0.229777777777778	1e-05	0.0101010101010101	2	0.005	0.999204943767755	0.01343256423861
0.229777777777778	1e-05	0.0101010101010101	3	0.005	0.999088014018304	0.0136093965111203
0.339666666666667	1e-05	0.0101010101010101	1	0.005	0.999714291070566	0.0206932855714207
0.339666666666667	1e-05	0.0101010101010101	2	0.005	0.99968197498061	0.0205907749199829
0.339666666666667	1e-05	0.0101010101010101	3	0.005	0.999736576323278	0.0206703203422404
0.449555555555556	1e-05	0.0101010101010101	1	0.005	0.999994822612238	0.029588815490139
0.449555555555556	1e-05	0.0101010101010101	2	0.005	0.998811609518458	0.0290732644570084
0.449555555555556	1e-05	0.0101010101010101	3	0.005	0.999992063488259	0.0292050689312777
0.559444444444444	1e-05	0.0101010101010101	1	0.005	0.999951968736971	0.0386815260111813
0.559444444444444	1e-05	0.0101010101010101	2	0.005	0.999869379534201	0.0381252684851143
0.559444444444444	1e-05	0.0101010101010101	3	0.005	0.999958737732811	0.0393137826543309
0.669333333333333	1e-05	0.0101010101010101	1	0.005	0.999996446812094	0.0499674152732413
0.669333333333333	1e-05	0.0101010101010101	2	0.005	0.999997779369398	0.0502500563472018
0.669333333333333	1e-05	0.0101010101010101	3	0.005	0.999996484518191	0.0492733576872141
0.779222222222222	1e-05	0.0101010101010101	1	0.005	0.999454712556053	0.0620104713760197
0.779222222222222	1e-05	0.0101010101010101	2	0.005	0.999999972971931	0.0621993080149306
0.779222222222222	1e-05	0.0101010101010101	3	0.005	0.999507626742155	0.0624920417918264
0.889111111111111	1e-05	0.0101010101010101	1	0.005	0.999997349874553	0.0753123615621653
0.889111111111111	1e-05	0.0101010101010101	2	0.005	0.99999617560922	0.0759205376838898
0.889111111111111	1e-05	0.0101010101010101	3	0.005	0.999986231567406	0.0753676317325075
0.999	1e-05	0.0101010101010101	1	0.005	0.99999842418906	0.0934241703254294
0.999	1e-05	0.0101010101010101	2	0.005	0.999997713917729	0.0945130440305435
0.999	1e-05	0.0101010101010101	3	0.005	0.999999972610909	0.0939540973240433
0.01	1e-05	0.0202020202020202	1	0.005	0.999061267570072	0.00113661393167781
0.01	1e-05	0.0202020202020202	2	0.005	0.999041023633576	0.00113907252402712
0.01	1e-05	0.0202020202020202	3	0.005	0.999041010043827	0.00114348521802035
0.119888888888889	1e-05	0.0202020202020202	1	0.005	0.999320278194234	0.00512752568321886
0.119888888888889	1e-05	0.0202020202020202	2	0.005	0.999374861536471	0.00517064043150416
0.119888888888889	1e-05	0.0202020202020202	3	0.005	0.999404229292134	0.00526177955379019
0.229777777777778	1e-05	0.0202020202020202	1	0.005	0.999832243322034	0.00950676104114566
0.229777777777778	1e-05	0.0202020202020202	2	0.005	0.999834189469667	0.0094257516287772
0.229777777777778	1e-05	0.0202020202020202	3	0.005	0.999861733567514	0.00977993502699141
0.339666666666667	1e-05	0.0202020202020202	1	0.005	0.999116153020633	0.0150715632349358
0.339666666666667	1e-05	0.0202020202020202	2	0.005	0.999072039663148	0.0149128198611475
0.339666666666667	1e-05	0.0202020202020202	3	0.005	0.999102916668613	0.0150432180300836
0.449555555555556	1e-05	0.0202020202020202	1	0.005	0.999950643922719	0.0214127164712532
0.449555555555556	1e-05	0.0202020202020202	2	0.005	0.999954739505172	0.0213432470008962
0.449555555555556	1e-05	0.0202020202020202	3	0.005	0.999966763305981	0.0214386106722624
0.559444444444444	1e-05	0.0202020202020202	1	0.005	0.999546627143064	0.0292030743273077
0.559444444444444	1e-05	0.0202020202020202	2	0.005	0.999619268138678	0.0296162108939151
0.559444444444444	1e-05	0.0202020202020202	3	0.005	0.999564198494806	0.028877016458602
0.669333333333333	1e-05	0.0202020202020202	1	0.005	0.999980146759928	0.0391135439129341
0.669333333333333	1e-05	0.0202020202020202	2	0.005	0.999971372102255	0.0392284648861552
0.669333333333333	1e-05	0.0202020202020202	3	0.005	0.999969640848714	0.0380555705168467
0.779222222222222	1e-05	0.0202020202020202	1	0.005	0.999997298522946	0.0507735143980866
0.779222222222222	1e-05	0.0202020202020202	2	0.005	0.999995514481573	0.0495876302157589
0.779222222222222	1e-05	0.0202020202020202	3	0.005	0.999997271059975	0.0503820305331183
0.889111111111111	1e-05	0.0202020202020202	1	0.005	0.998984835765738	0.0625250254532068
0.889111111111111	1e-05	0.0202020202020202	2	0.005	0.999999881231378	0.0656315256247649
0.889111111111111	1e-05	0.0202020202020202	3	0.005	0.999999994880271	0.0637991048327654
0.999	1e-05	0.0202020202020202	1	0.005	0.999874412927203	0.0819013535064299
0.999	1e-05	0.0202020202020202	2	0.005	0.999990055288624	0.0807233340766549
0.999	1e-05	0.0202020202020202	3	0.005	0.999931750777017	0.0807299688971857
0.01	1e-05	0.0303030303030303	1	0.005	0.999087402145119	0.00087295412930858
0.01	1e-05	0.0303030303030303	2	0.005	0.999059267027906	0.000870744197667076
0.01	1e-05	0.0303030303030303	3	0.005	0.999072006654741	0.000869649368646323
0.119888888888889	1e-05	0.0303030303030303	1	0.005	0.999021391457136	0.00377312746350071
0.119888888888889	1e-05	0.0303030303030303	2	0.005	0.99969198819355	0.00386314399663465
0.119888888888889	1e-05	0.0303030303030303	3	0.005	0.999678925591115	0.00380605262341658
0.229777777777778	1e-05	0.0303030303030303	1	0.005	0.999681526897252	0.00739720594153952
0.229777777777778	1e-05	0.0303030303030303	2	0.005	0.999711224677542	0.0074140262126246
0.229777777777778	1e-05	0.0303030303030303	3	0.005	0.999695288048127	0.00741352452042551
0.339666666666667	1e-05	0.0303030303030303	1	0.005	0.999924116373187	0.0120745853271044
0.339666666666667	1e-05	0.0303030303030303	2	0.005	0.999925014315575	0.0121410885605886
0.339666666666667	1e-05	0.0303030303030303	3	0.005	0.999935444800519	0.0123141807511625
0.449555555555556	1e-05	0.0303030303030303	1	0.005	0.99980413875665	0.0171483769218464
0.449555555555556	1e-05	0.0303030303030303	2	0.005	0.999857899920815	0.016959195656904
0.449555555555556	1e-05	0.0303030303030303	3	0.005	0.999871067492912	0.0170545419687863
0.559444444444444	1e-05	0.0303030303030303	1	0.005	0.999979670649623	0.0227339772233446
0.559444444444444	1e-05	0.0303030303030303	2	0.005	0.999987426255368	0.0231310242858169
0.559444444444444	1e-05	0.0303030303030303	3	0.005	0.999983905937982	0.0232100389057628
0.669333333333333	1e-05	0.0303030303030303	1	0.005	0.999784211575917	0.0320092980225335
0.669333333333333	1e-05	0.0303030303030303	2	0.005	0.999784075194371	0.0310352292741338
0.669333333333333	1e-05	0.0303030303030303	3	0.005	0.999588411087272	0.0314833418825191
0.779222222222222	1e-05	0.0303030303030303	1	0.005	0.999927841867513	0.0409326165034172
0.779222222222222	1e-05	0.0303030303030303	2	0.005	0.999971707883884	0.0422077668191114
0.779222222222222	1e-05	0.0303030303030303	3	0.005	0.999983534307662	0.0410828586623572
0.889111111111111	1e-05	0.0303030303030303	1	0.005	0.999999855669948	0.0546208095677542
0.889111111111111	1e-05	0.0303030303030303	2	0.005	0.999998773029226	0.0552295847806981
0.889111111111111	1e-05	0.0303030303030303	3	0.005	0.999994449205993	0.0542987719508072
0.999	1e-05	0.0303030303030303	1	0.005	0.999847474365753	0.0721908909989908
0.999	1e-05	0.0303030303030303	2	0.005	0.999967308666423	0.071499317268262
0.999	1e-05	0.0303030303030303	3	0.005	0.999956543212473	0.0719205967199336
0.01	1e-05	0.0404040404040404	1	0.005	0.999022263534787	0.000682888942922093
0.01	1e-05	0.0404040404040404	2	0.005	0.999022452743885	0.000689637385324919
0.01	1e-05	0.0404040404040404	3	0.005	0.999022440683657	0.000679220079368343
0.119888888888889	1e-05	0.0404040404040404	1	0.005	0.999586962232277	0.00294625569761344
0.119888888888889	1e-05	0.0404040404040404	2	0.005	0.999534746359806	0.00298687996221243
0.119888888888889	1e-05	0.0404040404040404	3	0.005	0.999659989169258	0.00296442784296089
0.229777777777778	1e-05	0.0404040404040404	1	0.005	0.99956289085869	0.00589687747621428
0.229777777777778	1e-05	0.0404040404040404	2	0.005	0.999556218486298	0.00571635681901353
0.229777777777778	1e-05	0.0404040404040404	3	0.005	0.999608589541995	0.00579777527467412
0.339666666666667	1e-05	0.0404040404040404	1	0.005	0.999864168138264	0.00917087121713084
0.339666666666667	1e-05	0.0404040404040404	2	0.005	0.999849176271832	0.00947075382040852
0.339666666666667	1e-05	0.0404040404040404	3	0.005	0.999858484589654	0.00920908900859584
0.449555555555556	1e-05	0.0404040404040404	1	0.005	0.999779247487522	0.0144163252679431
0.449555555555556	1e-05	0.0404040404040404	2	0.005	0.999709753962668	0.0145135046898996
0.449555555555556	1e-05	0.0404040404040404	3	0.005	0.999650729101486	0.014540568382468
0.559444444444444	1e-05	0.0404040404040404	1	0.005	0.999966727019664	0.0202041398699445
0.559444444444444	1e-05	0.0404040404040404	2	0.005	0.999953656268705	0.0198199958752237
0.559444444444444	1e-05	0.0404040404040404	3	0.005	0.999958803156974	0.0197405181282216
0.669333333333333	1e-05	0.0404040404040404	1	0.005	0.999080960912491	0.025950609695796
0.669333333333333	1e-05	0.0404040404040404	2	0.005	0.999990765983002	0.0259913807202236
0.669333333333333	1e-05	0.0404040404040404	3	0.005	0.999994526190772	0.0261646713888032
0.779222222222222	1e-05	0.0404040404040404	1	0.005	0.999815642392334	0.0341211856198218
0.779222222222222	1e-05	0.0404040404040404	2	0.005	0.999827677219615	0.0336458382934003
0.779222222222222	1e-05	0.0404040404040404	3	0.005	0.999813635160588	0.0342601328349913
0.889111111111111	1e-05	0.0404040404040404	1	0.005	0.999955077243405	0.046514183536889
0.889111111111111	1e-05	0.0404040404040404	2	0.005	0.999986984910575	0.046945401592812
0.889111111111111	1e-05	0.0404040404040404	3	0.005	0.999988316944962	0.0469056275123437
0.999	1e-05	0.0404040404040404	1	0.005	0.999987768578141	0.0623334389036246
0.999	1e-05	0.0404040404040404	2	0.005	0.999999410389257	0.0631586011228153
0.999	1e-05	0.0404040404040404	3	0.005	0.999997164315824	0.0633773027009638
0.01	1e-05	0.0505050505050505	1	0.005	0.999049418127819	0.000538664086847213
0.01	1e-05	0.0505050505050505	2	0.005	0.99901368621374	0.00053308596338432
0.01	1e-05	0.0505050505050505	3	0.005	0.999013581280266	0.000534730631479994
0.119888888888889	1e-05	0.0505050505050505	1	0.005	0.999288688368161	0.00266763298899157
0.119888888888889	1e-05	0.0505050505050505	2	0.005	0.999289340690029	0.00268599305460891
0.119888888888889	1e-05	0.0505050505050505	3	0.005	0.999287449810159	0.00264083434925932
0.229777777777778	1e-05	0.0505050505050505	1	0.005	0.999450128448356	0.00503838003057977
0.229777777777778	1e-05	0.0505050505050505	2	0.005	0.999483352168441	0.0048326516458524
0.229777777777778	1e-05	0.0505050505050505	3	0.005	0.999530985559311	0.00477638409917125
0.339666666666667	1e-05	0.0505050505050505	1	0.005	0.999790104406156	0.00809052380993266
0.339666666666667	1e-05	0.0505050505050505	2	0.005	0.99977813539028	0.00805054085102144
0.339666666666667	1e-05	0.0505050505050505	3	0.005	0.999767014445283	0.00799013543588909
0.449555555555556	1e-05	0.0505050505050505	1	0.005	0.999501020802873	0.0114524525150674
0.449555555555556	1e-05	0.0505050505050505	2	0.005	0.999382458309974	0.0119356426711591
0.449555555555556	1e-05	0.0505050505050505	3	0.005	0.999472145140241	0.0115513580958294
0.559444444444444	1e-05	0.0505050505050505	1	0.005	0.999890709690512	0.0169860155370309
0.559444444444444	1e-05	0.0505050505050505	2	0.005	0.999882247698076	0.0169566666012198
0.559444444444444	1e-05	0.0505050505050505	3	0.005	0.999864692899995	0.0172342515604327
0.669333333333333	1e-05	0.0505050505050505	1	0.005	0.999979320404779	0.0226297053019261
0.669333333333333	1e-05	0.0505050505050505	2	0.005	0.999974452624313	0.0221374987531826
0.669333333333333	1e-05	0.0505050505050505	3	0.005	0.999977966986221	0.0218205638371427
0.779222222222222	1e-05	0.0505050505050505	1	0.005	0.999003636303046	0.0295555195578909
0.779222222222222	1e-05	0.0505050505050505	2	0.005	0.999990756086785	0.0293327369262598
0.779222222222222	1e-05	0.0505050505050505	3	0.005	0.999081047886517	0.0297982801703549
0.889111111111111	1e-05	0.0505050505050505	1	0.005	0.999897910465162	0.0406819655378037
0.889111111111111	1e-05	0.0505050505050505	2	0.005	0.999610290974675	0.0401390359191959
0.889111111111111	1e-05	0.0505050505050505	3	0.005	0.999796176118231	0.0404861644667669
0.999	1e-05	0.0505050505050505	1	0.005	0.999984890427491	0.0536365571774967
0.999	1e-05	0.0505050505050505	2	0.005	0.999951352573213	0.0549985839616872
0.999	1e-05	0.0505050505050505	3	0.005	0.999994030716303	0.0554742467269158
0.01	1e-05	0.0606060606060606	1	0.005	0.999049286998271	0.000413980111447425
0.01	1e-05	0.0606060606060606	2	0.005	0.999048423943575	0.000426728832635353
0.01	1e-05	0.0606060606060606	3	0.005	0.999051397657679	0.000420868270936029
0.119888888888889	1e-05	0.0606060606060606	1	0.005	0.999560933037298	0.00209265280790555
0.119888888888889	1e-05	0.0606060606060606	2	0.005	0.999560902862728	0.00209349192760946
0.119888888888889	1e-05	0.0606060606060606	3	0.005	0.999167534047156	0.0020932888632597
0.229777777777778	1e-05	0.0606060606060606	1	0.005	0.999009835796088	0.00457076270413011
0.229777777777778	1e-05	0.0606060606060606	2	0.005	0.999006489922472	0.00457420244547703
0.229777777777778	1e-05	0.0606060606060606	3	0.005	0.999457703818244	0.0046085036302099
0.339666666666667	1e-05	0.0606060606060606	1	0.005	0.999756882931609	0.0068191808112506
0.339666666666667	1e-05	0.0606060606060606	2	0.005	0.999783480228887	0.00672353637548
0.339666666666667	1e-05	0.0606060606060606	3	0.005	0.999764631932971	0.00703983336998465
0.449555555555556	1e-05	0.0606060606060606	1	0.005	0.999965481469522	0.0101188567153397
0.449555555555556	1e-05	0.0606060606060606	2	0.005	0.999102828803556	0.0102588592917996
0.449555555555556	1e-05	0.0606060606060606	3	0.005	0.999959699784305	0.0098900961820738
0.559444444444444	1e-05	0.0606060606060606	1	0.005	0.999728186988251	0.0135323859516952
0.559444444444444	1e-05	0.0606060606060606	2	0.005	0.999800362222289	0.0137851047672953
0.559444444444444	1e-05	0.0606060606060606	3	0.005	0.999760666431125	0.0141978229453274
0.669333333333333	1e-05	0.0606060606060606	1	0.005	0.999936394841629	0.0196094932445426
0.669333333333333	1e-05	0.0606060606060606	2	0.005	0.999928168719019	0.019786021257981
0.669333333333333	1e-05	0.0606060606060606	3	0.005	0.99991065133637	0.0196534438459267
0.779222222222222	1e-05	0.0606060606060606	1	0.005	0.999979215350508	0.0257141952039107
0.779222222222222	1e-05	0.0606060606060606	2	0.005	0.999974850925787	0.0259661382822968
0.779222222222222	1e-05	0.0606060606060606	3	0.005	0.999945177518667	0.0255352332015354
0.889111111111111	1e-05	0.0606060606060606	1	0.005	0.999982212811783	0.0338885741648108
0.889111111111111	1e-05	0.0606060606060606	2	0.005	0.999988302807713	0.0337299214901989
0.889111111111111	1e-05	0.0606060606060606	3	0.005	0.999978930594469	0.0333465430407407
0.999	1e-05	0.0606060606060606	1	0.005	0.999744674480098	0.0468842260790344
0.999	1e-05	0.0606060606060606	2	0.005	0.999507655139505	0.048130058183822
0.999	1e-05	0.0606060606060606	3	0.005	0.999878546573843	0.0460986751446684
0.01	1e-05	0.0707070707070707	1	0.005	0.999069572939177	0.000312793188348939
0.01	1e-05	0.0707070707070707	2	0.005	0.999040691348625	0.000323571475313738
0.01	1e-05	0.0707070707070707	3	0.005	0.999068964552122	0.000318723985868262
0.119888888888889	1e-05	0.0707070707070707	1	0.005	0.999435934841578	0.00188419641209365
0.119888888888889	1e-05	0.0707070707070707	2	0.005	0.999436145644827	0.00188882387073706
0.119888888888889	1e-05	0.0707070707070707	3	0.005	0.99943579731602	0.00188610004965329
0.229777777777778	1e-05	0.0707070707070707	1	0.005	0.99940107701827	0.00376769847422206
0.229777777777778	1e-05	0.0707070707070707	2	0.005	0.999402406702433	0.00378288663456572
0.229777777777778	1e-05	0.0707070707070707	3	0.005	0.999402656133517	0.00377886207180488
0.339666666666667	1e-05	0.0707070707070707	1	0.005	0.99975780465449	0.0065115939252537
0.339666666666667	1e-05	0.0707070707070707	2	0.005	0.999759073778581	0.00652086076910282
0.339666666666667	1e-05	0.0707070707070707	3	0.005	0.999752004937885	0.00647973784369001
0.449555555555556	1e-05	0.0707070707070707	1	0.005	0.999154228974921	0.00903653296020716
0.449555555555556	1e-05	0.0707070707070707	2	0.005	0.999931241349366	0.00888013107056338
0.449555555555556	1e-05	0.0707070707070707	3	0.005	0.999932349684043	0.00900915897650477
0.559444444444444	1e-05	0.0707070707070707	1	0.005	0.999645793020621	0.0123415873463475
0.559444444444444	1e-05	0.0707070707070707	2	0.005	0.999603909094825	0.0123450382182824
0.559444444444444	1e-05	0.0707070707070707	3	0.005	0.999707922205807	0.0125627833044463
0.669333333333333	1e-05	0.0707070707070707	1	0.005	0.999833381632381	0.0167818682372616
0.669333333333333	1e-05	0.0707070707070707	2	0.005	0.999782101136022	0.016402456991903
0.669333333333333	1e-05	0.0707070707070707	3	0.005	0.999808139450241	0.0165051915727994
0.779222222222222	1e-05	0.0707070707070707	1	0.005	0.999878916796509	0.0225819566950814
0.779222222222222	1e-05	0.0707070707070707	2	0.005	0.999922016685823	0.0229271535816909
0.779222222222222	1e-05	0.0707070707070707	3	0.005	0.999892490683664	0.02303059002822
0.889111111111111	1e-05	0.0707070707070707	1	0.005	0.999903726533996	0.0293682535102385
0.889111111111111	1e-05	0.0707070707070707	2	0.005	0.999954408045086	0.0294326059046997
0.889111111111111	1e-05	0.0707070707070707	3	0.005	0.999900153341583	0.0302161281302855
0.999	1e-05	0.0707070707070707	1	0.005	0.999934016216777	0.042171869815009
0.999	1e-05	0.0707070707070707	2	0.005	0.99994778423574	0.0408971344593136
0.999	1e-05	0.0707070707070707	3	0.005	0.999935881546932	0.0419006611885091
0.01	1e-05	0.0808080808080808	1	0.005	0.999019335725112	7.47882444781583e-05
0.01	1e-05	0.0808080808080808	2	0.005	0.999082454975896	0.0002152833988481
0.01	1e-05	0.0808080808080808	3	0.005	0.999084222573382	0.000224751516107402
0.119888888888889	1e-05	0.0808080808080808	1	0.005	0.999643456076941	0.00125913950384069
0.119888888888889	1e-05	0.0808080808080808	2	0.005	0.999643483800966	0.00125247522232
0.119888888888889	1e-05	0.0808080808080808	3	0.005	0.999643489287629	0.00123659268144308
0.229777777777778	1e-05	0.0808080808080808	1	0.005	0.999282489068702	0.00377630246287449
0.229777777777778	1e-05	0.0808080808080808	2	0.005	0.999282276405337	0.00377231252922697
0.229777777777778	1e-05	0.0808080808080808	3	0.005	0.999282684868877	0.00377875452106711
0.339666666666667	1e-05	0.0808080808080808	1	0.005	0.999666153587646	0.00542253309651467
0.339666666666667	1e-05	0.0808080808080808	2	0.005	0.999666516402744	0.005449029867737
0.339666666666667	1e-05	0.0808080808080808	3	0.005	0.999666600186495	0.00539404316567083
0.449555555555556	1e-05	0.0808080808080808	1	0.005	0.999089764884705	0.00855958461439102
0.449555555555556	1e-05	0.0808080808080808	2	0.005	0.99990038220569	0.00845019505103014
0.449555555555556	1e-05	0.0808080808080808	3	0.005	0.999899390720017	0.00843022927139308
0.559444444444444	1e-05	0.0808080808080808	1	0.005	0.999264821311355	0.0108943210109893
0.559444444444444	1e-05	0.0808080808080808	2	0.005	0.999519027947318	0.0110637413844586
0.559444444444444	1e-05	0.0808080808080808	3	0.005	0.999327228298531	0.0108536551381688
0.669333333333333	1e-05	0.0808080808080808	1	0.005	0.999626503143173	0.0147421555455682
0.669333333333333	1e-05	0.0808080808080808	2	0.005	0.999720331341586	0.0145706217829429
0.669333333333333	1e-05	0.0808080808080808	3	0.005	0.999651336525552	0.0144803782013993
0.779222222222222	1e-05	0.0808080808080808	1	0.005	0.999532338039886	0.0197212249260461
0.779222222222222	1e-05	0.0808080808080808	2	0.005	0.99958779302157	0.0199497537623702
0.779222222222222	1e-05	0.0808080808080808	3	0.005	0.999649064676429	0.0203617866041832
0.889111111111111	1e-05	0.0808080808080808	1	0.005	0.999687778631136	0.0266892549343293
0.889111111111111	1e-05	0.0808080808080808	2	0.005	0.999458739696863	0.0266496211979473
0.889111111111111	1e-05	0.0808080808080808	3	0.005	0.999462070698695	0.0270587376265828
0.999	1e-05	0.0808080808080808	1	0.005	0.999807255486919	0.035683069394588
0.999	1e-05	0.0808080808080808	2	0.005	0.999693277791317	0.0351884205363722
0.999	1e-05	0.0808080808080808	3	0.005	0.999651208048915	0.0354143385423779
0.01	1e-05	0.0909090909090909	1	0.005	0.999068221723645	6.36536928926831e-06
0.01	1e-05	0.0909090909090909	2	0.005	0.999068222637287	1.72492604089711e-05
0.01	1e-05	0.0909090909090909	3	0.005	0.999068217545261	6.73779996662576e-06
0.119888888888889	1e-05	0.0909090909090909	1	0.005	0.999050873188453	0.000751028669712585
0.119888888888889	1e-05	0.0909090909090909	2	0.005	0.999050753390787	0.000757765816204279
0.119888888888889	1e-05	0.0909090909090909	3	0.005	0.999606910607132	0.000755032317854139
0.229777777777778	1e-05	0.0909090909090909	1	0.005	0.999016443567605	0.00279897756252446
0.229777777777778	1e-05	0.0909090909090909	2	0.005	0.999015391575485	0.002791208587498
0.229777777777778	1e-05	0.0909090909090909	3	0.005	0.999767150171686	0.00278469344217567
0.339666666666667	1e-05	0.0909090909090909	1	0.005	0.999666748765577	0.00592810784462488
0.339666666666667	1e-05	0.0909090909090909	2	0.005	0.999667433403896	0.00595037895038382
0.339666666666667	1e-05	0.0909090909090909	3	0.005	0.999267270373154	0.00593898889615807
0.449555555555556	1e-05	0.0909090909090909	1	0.005	0.999862008112387	0.00787969851515759
0.449555555555556	1e-05	0.0909090909090909	2	0.005	0.999946739930593	0.00787926411120559
0.449555555555556	1e-05	0.0909090909090909	3	0.005	0.999862274906262	0.00791235110682242
0.559444444444444	1e-05	0.0909090909090909	1	0.005	0.999949324549812	0.0104319496015762
0.559444444444444	1e-05	0.0909090909090909	2	0.005	0.999548416700182	0.0104549643055999
0.559444444444444	1e-05	0.0909090909090909	3	0.005	0.999546483173619	0.0104200431703741
0.669333333333333	1e-05	0.0909090909090909	1	0.005	0.999443846784625	0.0130631517988649
0.669333333333333	1e-05	0.0909090909090909	2	0.005	0.999463532644745	0.0131188178387971
0.669333333333333	1e-05	0.0909090909090909	3	0.005	0.999406743461797	0.013142696833302
0.779222222222222	1e-05	0.0909090909090909	1	0.005	0.99996992288072	0.0172423790187207
0.779222222222222	1e-05	0.0909090909090909	2	0.005	0.999956702344032	0.0173431930316101
0.779222222222222	1e-05	0.0909090909090909	3	0.005	0.999142726088528	0.0176780339081578
0.889111111111111	1e-05	0.0909090909090909	1	0.005	0.999899180590735	0.0232589936008357
0.889111111111111	1e-05	0.0909090909090909	2	0.005	0.999919254357223	0.0234394995167761
0.889111111111111	1e-05	0.0909090909090909	3	0.005	0.999948993716423	0.0233101231957525
0.999	1e-05	0.0909090909090909	1	0.005	0.99964903178005	0.0314043284709885
0.999	1e-05	0.0909090909090909	2	0.005	0.999758029324413	0.0313476709110647
0.999	1e-05	0.0909090909090909	3	0.005	0.999746873889692	0.0309515911376221
0.01	1e-05	0.101010101010101	1	0.005	0.999068216930255	5.233555379232e-06
0.01	1e-05	0.101010101010101	2	0.005	0.999068216930253	3.66511212541452e-06
0.01	1e-05	0.101010101010101	3	0.005	0.999068216930254	3.5337282472405e-06
0.119888888888889	1e-05	0.101010101010101	1	0.005	0.999609275113525	0.000364901541077875
0.119888888888889	1e-05	0.101010101010101	2	0.005	0.999609260023524	0.00036604580224367
0.119888888888889	1e-05	0.101010101010101	3	0.005	0.999609204563652	0.000363591180756494
0.229777777777778	1e-05	0.101010101010101	1	0.005	0.999809273757306	0.00195245321822466
0.229777777777778	1e-05	0.101010101010101	2	0.005	0.99980926500649	0.00194066557792741
0.229777777777778	1e-05	0.101010101010101	3	0.005	0.999809360804482	0.00194914874718005
0.339666666666667	1e-05	0.101010101010101	1	0.005	0.999506901829822	0.00468186843838752
0.339666666666667	1e-05	0.101010101010101	2	0.005	0.999506563163847	0.00470228229216182
0.339666666666667	1e-05	0.101010101010101	3	0.005	0.999507223747097	0.00468350896113999
0.449555555555556	1e-05	0.101010101010101	1	0.005	0.999951207641992	0.0070938142511886
0.449555555555556	1e-05	0.101010101010101	2	0.005	0.999951161115744	0.00716706479197929
0.449555555555556	1e-05	0.101010101010101	3	0.005	0.999843343717635	0.00713592635062903
0.559444444444444	1e-05	0.101010101010101	1	0.005	0.999433163483458	0.0100373703035272
0.559444444444444	1e-05	0.101010101010101	2	0.005	0.999431438054774	0.00993917580213667
0.559444444444444	1e-05	0.101010101010101	3	0.005	0.999431083595039	0.00993169208413567
0.669333333333333	1e-05	0.101010101010101	1	0.005	0.9999237598311	0.0119452800950487
0.669333333333333	1e-05	0.101010101010101	2	0.005	0.999511547154439	0.0121872961212483
0.669333333333333	1e-05	0.101010101010101	3	0.005	0.9995024836578	0.0120968775779192
0.779222222222222	1e-05	0.101010101010101	1	0.005	0.999936961427488	0.0153474434218989
0.779222222222222	1e-05	0.101010101010101	2	0.005	0.99994200054102	0.0154926734105679
0.779222222222222	1e-05	0.101010101010101	3	0.005	0.999944407660767	0.0157686706824343
0.889111111111111	1e-05	0.101010101010101	1	0.005	0.999738531154486	0.0206092755929918
0.889111111111111	1e-05	0.101010101010101	2	0.005	0.999624613885895	0.0203107532290406
0.889111111111111	1e-05	0.101010101010101	3	0.005	0.999752367953889	0.0193853295872505
0.999	1e-05	0.101010101010101	1	0.005	0.999856855905541	0.0280318752805879
0.999	1e-05	0.101010101010101	2	0.005	0.999826264665903	0.0284416714586334
0.999	1e-05	0.101010101010101	3	0.005	0.99981993658846	0.0277275281213036
0.01	1e-05	0.111111111111111	1	0.005	0.999068216930252	7.02245686116575e-06
0.01	1e-05	0.111111111111111	2	0.005	0.999068216930251	2.04801245785254e-05
0.01	1e-05	0.111111111111111	3	0.005	0.999068216930253	6.01272103084624e-08
0.119888888888889	1e-05	0.111111111111111	1	0.005	0.99955302007829	4.93216298332931e-05
0.119888888888889	1e-05	0.111111111111111	2	0.005	0.9995524131967	4.13486240421913e-05
0.119888888888889	1e-05	0.111111111111111	3	0.005	0.999553018799223	6.05230734486502e-05
0.229777777777778	1e-05	0.111111111111111	1	0.005	0.999747336336256	0.00125119664742727
0.229777777777778	1e-05	0.111111111111111	2	0.005	0.999688017221969	0.0012557196433992
0.229777777777778	1e-05	0.111111111111111	3	0.005	0.999747328115388	0.00124468501256756
0.339666666666667	1e-05	0.111111111111111	1	0.005	0.999903225024395	0.00351588692465163
0.339666666666667	1e-05	0.111111111111111	2	0.005	0.999298697157046	0.00352200812965946
0.339666666666667	1e-05	0.111111111111111	3	0.005	0.999298960235441	0.00353345713035507
0.449555555555556	1e-05	0.111111111111111	1	0.005	0.999925721484496	0.00695210322796501
0.449555555555556	1e-05	0.111111111111111	2	0.005	0.999926044330511	0.00694786483653686
0.449555555555556	1e-05	0.111111111111111	3	0.005	0.999809570240697	0.00694234186642005
0.559444444444444	1e-05	0.111111111111111	1	0.005	0.999904756159911	0.00842834168843816
0.559444444444444	1e-05	0.111111111111111	2	0.005	0.999904686605757	0.00842071719285873
0.559444444444444	1e-05	0.111111111111111	3	0.005	0.999905101869475	0.00843850990571933
0.669333333333333	1e-05	0.111111111111111	1	0.005	0.999375197688979	0.0119213119760092
0.669333333333333	1e-05	0.111111111111111	2	0.005	0.999406704637327	0.0119110722209075
0.669333333333333	1e-05	0.111111111111111	3	0.005	0.999377951716245	0.0119859086514386
0.779222222222222	1e-05	0.111111111111111	1	0.005	0.999878026067305	0.0148276331060162
0.779222222222222	1e-05	0.111111111111111	2	0.005	0.999859735343382	0.0142075655528765
0.779222222222222	1e-05	0.111111111111111	3	0.005	0.999891761304882	0.0143403592328646
0.889111111111111	1e-05	0.111111111111111	1	0.005	0.999894256938949	0.0177252395596481
0.889111111111111	1e-05	0.111111111111111	2	0.005	0.99916077700698	0.0180177187719812
0.889111111111111	1e-05	0.111111111111111	3	0.005	0.999906711449966	0.0184855146412905
0.999	1e-05	0.111111111111111	1	0.005	0.9995698949512	0.0245333487748523
0.999	1e-05	0.111111111111111	2	0.005	0.999571718492365	0.0245885678884336
0.999	1e-05	0.111111111111111	3	0.005	0.999609995026162	0.025042900995324
0.01	1e-05	0.121212121212121	1	0.005	0.999068216930251	6.68819824232711e-05
0.01	1e-05	0.121212121212121	2	0.005	0.999068216930254	1.24622173978445e-05
0.01	1e-05	0.121212121212121	3	0.005	0.999068216930252	7.59852438652786e-06
0.119888888888889	1e-05	0.121212121212121	1	0.005	0.999551192904316	6.67174271587398e-06
0.119888888888889	1e-05	0.121212121212121	2	0.005	0.999551192904316	2.32201495460001e-06
0.119888888888889	1e-05	0.121212121212121	3	0.005	0.999551192904316	1.13381272002648e-06
0.229777777777778	1e-05	0.121212121212121	1	0.005	0.999651117903281	0.000637378882521324
0.229777777777778	1e-05	0.121212121212121	2	0.005	0.99965112051301	0.000639176071173326
0.229777777777778	1e-05	0.121212121212121	3	0.005	0.999677547128999	0.000629034323267762
0.339666666666667	1e-05	0.121212121212121	1	0.005	0.999045374794699	0.00251762327980334
0.339666666666667	1e-05	0.121212121212121	2	0.005	0.999046334243295	0.00251195576606227
0.339666666666667	1e-05	0.121212121212121	3	0.005	0.99904535295445	0.00252572506415781
0.449555555555556	1e-05	0.121212121212121	1	0.005	0.999746261336976	0.0054718023180729
0.449555555555556	1e-05	0.121212121212121	2	0.005	0.999746287930914	0.00545681500438345
0.449555555555556	1e-05	0.121212121212121	3	0.005	0.999877754111571	0.00545429442449486
0.559444444444444	1e-05	0.121212121212121	1	0.005	0.999900641707374	0.00942165277440955
0.559444444444444	1e-05	0.121212121212121	2	0.005	0.999255423570002	0.00944494502784581
0.559444444444444	1e-05	0.121212121212121	3	0.005	0.999248889620541	0.00944520726044774
0.669333333333333	1e-05	0.121212121212121	1	0.005	0.999114103128965	0.0114230425568175
0.669333333333333	1e-05	0.121212121212121	2	0.005	0.999141739601488	0.0114753698211597
0.669333333333333	1e-05	0.121212121212121	3	0.005	0.99911630806045	0.0114083056856179
0.779222222222222	1e-05	0.121212121212121	1	0.005	0.999457367917478	0.0132132321755868
0.779222222222222	1e-05	0.121212121212121	2	0.005	0.999884544985784	0.0132962223198303
0.779222222222222	1e-05	0.121212121212121	3	0.005	0.999905219840853	0.0133551222995819
0.889111111111111	1e-05	0.121212121212121	1	0.005	0.999660705893237	0.0162517451756772
0.889111111111111	1e-05	0.121212121212121	2	0.005	0.999813352251193	0.0164496988835424
0.889111111111111	1e-05	0.121212121212121	3	0.005	0.999893683434712	0.016674625366856
0.999	1e-05	0.121212121212121	1	0.005	0.999308817400426	0.0217455389626562
0.999	1e-05	0.121212121212121	2	0.005	0.999569069750305	0.0216495987322372
0.999	1e-05	0.121212121212121	3	0.005	0.999576769119669	0.0212685232361737
0.01	1e-05	0.131313131313131	1	0.005	0.999068216930254	9.48174216408989e-06
0.01	1e-05	0.131313131313131	2	0.005	0.999068216930254	1.65097675059484e-06
0.01	1e-05	0.131313131313131	3	0.005	0.999068216930254	1.08927571103089e-05
0.119888888888889	1e-05	0.131313131313131	1	0.005	0.999551192904316	3.40765505440329e-06
0.119888888888889	1e-05	0.131313131313131	2	0.005	0.999551192904316	3.67929751487257e-06
0.119888888888889	1e-05	0.131313131313131	3	0.005	0.999551192904316	4.75875542556719e-06
0.229777777777778	1e-05	0.131313131313131	1	0.005	0.999618115170013	9.83843991440542e-05
0.229777777777778	1e-05	0.131313131313131	2	0.005	0.999618134256497	0.000101891363665828
0.229777777777778	1e-05	0.131313131313131	3	0.005	0.999617207715869	0.000102173403369621
0.339666666666667	1e-05	0.131313131313131	1	0.005	0.999886214627473	0.0016326834746181
0.339666666666667	1e-05	0.131313131313131	2	0.005	0.999857555497085	0.00163467438336233
0.339666666666667	1e-05	0.131313131313131	3	0.005	0.99988616550866	0.00162052709890573
0.449555555555556	1e-05	0.131313131313131	1	0.005	0.999809486850198	0.00414460375932717
0.449555555555556	1e-05	0.131313131313131	2	0.005	0.99980948710419	0.00413229531906937
0.449555555555556	1e-05	0.131313131313131	3	0.005	0.999809716866187	0.00413523472857254
0.559444444444444	1e-05	0.131313131313131	1	0.005	0.999951073019591	0.00778269346040283
0.559444444444444	1e-05	0.131313131313131	2	0.005	0.999950912130577	0.0077769649282687
0.559444444444444	1e-05	0.131313131313131	3	0.005	0.999951071619537	0.00776128501173701
0.669333333333333	1e-05	0.131313131313131	1	0.005	0.999960850004524	0.00998084981137005
0.669333333333333	1e-05	0.131313131313131	2	0.005	0.999961865647967	0.00999338051681102
0.669333333333333	1e-05	0.131313131313131	3	0.005	0.999961158359943	0.0100281407905553
0.779222222222222	1e-05	0.131313131313131	1	0.005	0.999895328017848	0.0132457905987435
0.779222222222222	1e-05	0.131313131313131	2	0.005	0.999885555231378	0.0133910345201088
0.779222222222222	1e-05	0.131313131313131	3	0.005	0.99989244309365	0.0133634612314549
0.889111111111111	1e-05	0.131313131313131	1	0.005	0.99952738134171	0.0152467763472509
0.889111111111111	1e-05	0.131313131313131	2	0.005	0.999665018839454	0.0152716394285118
0.889111111111111	1e-05	0.131313131313131	3	0.005	0.999326563236152	0.0155313574440302
0.999	1e-05	0.131313131313131	1	0.005	0.999642722160952	0.0190330243445634
0.999	1e-05	0.131313131313131	2	0.005	0.999719098931588	0.0193546655493163
0.999	1e-05	0.131313131313131	3	0.005	0.999617212057483	0.019447173346844
0.01	1e-05	0.141414141414141	1	0.005	0.999068216930253	5.71127106988129e-06
0.01	1e-05	0.141414141414141	2	0.005	0.999068216930253	4.0330776499643e-07
0.01	1e-05	0.141414141414141	3	0.005	0.99906821693025	2.38563155200091e-05
0.119888888888889	1e-05	0.141414141414141	1	0.005	0.999551192904316	1.29944305982239e-06
0.119888888888889	1e-05	0.141414141414141	2	0.005	0.999551192904316	1.65061849867511e-06
0.119888888888889	1e-05	0.141414141414141	3	0.005	0.999551192904316	4.73542062439138e-07
0.229777777777778	1e-05	0.141414141414141	1	0.005	0.999614533690064	3.45726320615414e-06
0.229777777777778	1e-05	0.141414141414141	2	0.005	0.999614533690064	1.67102269553618e-06
0.229777777777778	1e-05	0.141414141414141	3	0.005	0.999614533690064	6.58574541903051e-06
0.339666666666667	1e-05	0.141414141414141	1	0.005	0.999833471987033	0.000844523870232159
0.339666666666667	1e-05	0.141414141414141	2	0.005	0.999846181164881	0.000830736693089601
0.339666666666667	1e-05	0.141414141414141	3	0.005	0.999846181787961	0.000836288053426115
0.449555555555556	1e-05	0.141414141414141	1	0.005	0.999718149658898	0.0029393724488418
0.449555555555556	1e-05	0.141414141414141	2	0.005	0.999718255424052	0.00295388356146078
0.449555555555556	1e-05	0.141414141414141	3	0.005	0.999592215236229	0.00295783779719789
0.559444444444444	1e-05	0.141414141414141	1	0.005	0.999795427778923	0.00610683311059146
0.559444444444444	1e-05	0.141414141414141	2	0.005	0.999795431604333	0.00612069112455301
0.559444444444444	1e-05	0.141414141414141	3	0.005	0.999911564492024	0.00611688150059315
0.669333333333333	1e-05	0.141414141414141	1	0.005	0.999950239668762	0.0105764319442701
0.669333333333333	1e-05	0.141414141414141	2	0.005	0.999950472700318	0.0105927457253222
0.669333333333333	1e-05	0.141414141414141	3	0.005	0.999950444843373	0.010587754430156
0.779222222222222	1e-05	0.141414141414141	1	0.005	0.999782692456141	0.0124028428229778
0.779222222222222	1e-05	0.141414141414141	2	0.005	0.99988782696953	0.0124077983925001
0.779222222222222	1e-05	0.141414141414141	3	0.005	0.999779864705524	0.0123949408849332
0.889111111111111	1e-05	0.141414141414141	1	0.005	0.999694200594358	0.0142665163014799
0.889111111111111	1e-05	0.141414141414141	2	0.005	0.99965008761607	0.0143015368008749
0.889111111111111	1e-05	0.141414141414141	3	0.005	0.999727355307762	0.0141579311977773
0.999	1e-05	0.141414141414141	1	0.005	0.999574706107452	0.0177407657348323
0.999	1e-05	0.141414141414141	2	0.005	0.999187950313584	0.0173663893093097
0.999	1e-05	0.141414141414141	3	0.005	0.999322596921377	0.017939560942465
0.01	1e-05	0.151515151515152	1	0.005	0.999068216930252	1.47039033299105e-07
0.01	1e-05	0.151515151515152	2	0.005	0.999068216930253	2.37182815688693e-07
0.01	1e-05	0.151515151515152	3	0.005	0.999068216930253	3.64192228218386e-06
0.119888888888889	1e-05	0.151515151515152	1	0.005	0.999551192904316	1.81017046626875e-06
0.119888888888889	1e-05	0.151515151515152	2	0.005	0.999551192904316	8.50979805230821e-07
0.119888888888889	1e-05	0.151515151515152	3	0.005	0.999551192904316	2.04583280716065e-06
0.229777777777778	1e-05	0.151515151515152	1	0.005	0.999614533690064	2.61384928208727e-06
0.229777777777778	1e-05	0.151515151515152	2	0.005	0.999614533690064	3.6116630965196e-06
0.229777777777778	1e-05	0.151515151515152	3	0.005	0.999614533690064	6.18672180219144e-06
0.339666666666667	1e-05	0.151515151515152	1	0.005	0.999810492436896	0.000139063513963106
0.339666666666667	1e-05	0.151515151515152	2	0.005	0.999810930565376	0.000132384970500556
0.339666666666667	1e-05	0.151515151515152	3	0.005	0.999810491899052	0.00013063303458831
0.449555555555556	1e-05	0.151515151515152	1	0.005	0.999600577481126	0.00189517045798289
0.449555555555556	1e-05	0.151515151515152	2	0.005	0.999600767515491	0.00190354766434953
0.449555555555556	1e-05	0.151515151515152	3	0.005	0.999600730202546	0.00189648376819456
0.559444444444444	1e-05	0.151515151515152	1	0.005	0.999851027214742	0.004613274002225
0.559444444444444	1e-05	0.151515151515152	2	0.005	0.999851197435633	0.00462047171068296
0.559444444444444	1e-05	0.151515151515152	3	0.005	0.999851117657531	0.00460382891753179
0.669333333333333	1e-05	0.151515151515152	1	0.005	0.999896910633887	0.00849128648695864
0.669333333333333	1e-05	0.151515151515152	2	0.005	0.999896893740988	0.00847937448541909
0.669333333333333	1e-05	0.151515151515152	3	0.005	0.999896016117251	0.00849293569836846
0.779222222222222	1e-05	0.151515151515152	1	0.005	0.999850529546025	0.0116296202610352
0.779222222222222	1e-05	0.151515151515152	2	0.005	0.999796933647906	0.0116445995347611
0.779222222222222	1e-05	0.151515151515152	3	0.005	0.999804558578848	0.0116045366774462
0.889111111111111	1e-05	0.151515151515152	1	0.005	0.99970261578443	0.0146172503051665
0.889111111111111	1e-05	0.151515151515152	2	0.005	0.999775329243608	0.0145589216281637
0.889111111111111	1e-05	0.151515151515152	3	0.005	0.999774469224586	0.0147311657313163
0.999	1e-05	0.151515151515152	1	0.005	0.999429798740291	0.0173759806624229
0.999	1e-05	0.151515151515152	2	0.005	0.999574904161841	0.0170273344331726
0.999	1e-05	0.151515151515152	3	0.005	0.99943447637198	0.0168686462921541
0.01	1e-05	0.161616161616162	1	0.005	0.999068216930254	4.97406930462366e-06
0.01	1e-05	0.161616161616162	2	0.005	0.999068216930254	5.50617075503272e-06
0.01	1e-05	0.161616161616162	3	0.005	0.999068216930252	1.3719944833021e-05
0.119888888888889	1e-05	0.161616161616162	1	0.005	0.999551192904316	3.53385771440107e-07
0.119888888888889	1e-05	0.161616161616162	2	0.005	0.999551192904316	1.34727918601812e-06
0.119888888888889	1e-05	0.161616161616162	3	0.005	0.999551192904316	5.68262693211703e-06
0.229777777777778	1e-05	0.161616161616162	1	0.005	0.999614533690064	2.29091982584075e-06
0.229777777777778	1e-05	0.161616161616162	2	0.005	0.999614533690064	7.78382269925091e-07
0.229777777777778	1e-05	0.161616161616162	3	0.005	0.999614533690064	3.25506686670316e-06
0.339666666666667	1e-05	0.161616161616162	1	0.005	0.99980894736409	3.23289560506793e-06
0.339666666666667	1e-05	0.161616161616162	2	0.005	0.99980894736409	2.60653319504854e-06
0.339666666666667	1e-05	0.161616161616162	3	0.005	0.99980894736409	3.51880468330477e-06
0.449555555555556	1e-05	0.161616161616162	1	0.005	0.999414371620363	0.00094971119319283
0.449555555555556	1e-05	0.161616161616162	2	0.005	0.999454339235462	0.000937150027066862
0.449555555555556	1e-05	0.161616161616162	3	0.005	0.999454395089577	0.000947244646851296
0.559444444444444	1e-05	0.161616161616162	1	0.005	0.999763690956684	0.00328641273055405
0.559444444444444	1e-05	0.161616161616162	2	0.005	0.999763687932223	0.00326678620236173
0.559444444444444	1e-05	0.161616161616162	3	0.005	0.999763657404436	0.00327118126129638
0.669333333333333	1e-05	0.161616161616162	1	0.005	0.999800965454951	0.00664201481983965
0.669333333333333	1e-05	0.161616161616162	2	0.005	0.99980038008888	0.00660514980955648
0.669333333333333	1e-05	0.161616161616162	3	0.005	0.999800522293559	0.00664991835961098
0.779222222222222	1e-05	0.161616161616162	1	0.005	0.999799864712189	0.0114537447041725
0.779222222222222	1e-05	0.161616161616162	2	0.005	0.999653511924831	0.0114709154112029
0.779222222222222	1e-05	0.161616161616162	3	0.005	0.999799807538396	0.0114669017318226
0.889111111111111	1e-05	0.161616161616162	1	0.005	0.999278680228159	0.0134824931538691
0.889111111111111	1e-05	0.161616161616162	2	0.005	0.999345252009138	0.0147408795410827
0.889111111111111	1e-05	0.161616161616162	3	0.005	0.999283674663539	0.0147297415279124
0.999	1e-05	0.161616161616162	1	0.005	0.999087674016643	0.0152691613062635
0.999	1e-05	0.161616161616162	2	0.005	0.999290031097529	0.0156095836803793
0.999	1e-05	0.161616161616162	3	0.005	0.99892897461791	0.0155602573916529
0.01	1e-05	0.171717171717172	1	0.005	0.999068216930254	7.62541578853636e-07
0.01	1e-05	0.171717171717172	2	0.005	0.999068216930254	1.62223550136941e-05
0.01	1e-05	0.171717171717172	3	0.005	0.999068216930254	1.65127296331435e-05
0.119888888888889	1e-05	0.171717171717172	1	0.005	0.999551192904316	1.19772871442363e-06
0.119888888888889	1e-05	0.171717171717172	2	0.005	0.999551192904316	1.99927178050568e-06
0.119888888888889	1e-05	0.171717171717172	3	0.005	0.999551192904316	1.2666823686914e-06
0.229777777777778	1e-05	0.171717171717172	1	0.005	0.999614533690064	1.65222690938927e-06
0.229777777777778	1e-05	0.171717171717172	2	0.005	0.999614533690064	3.92849704744844e-07
0.229777777777778	1e-05	0.171717171717172	3	0.005	0.999614533690064	2.47327942540872e-06
0.339666666666667	1e-05	0.171717171717172	1	0.005	0.99980894736409	3.38944709724676e-07
0.339666666666667	1e-05	0.171717171717172	2	0.005	0.99980894736409	2.84203406691252e-06
0.339666666666667	1e-05	0.171717171717172	3	0.005	0.99980894736409	2.48954131070041e-06
0.449555555555556	1e-05	0.171717171717172	1	0.005	0.99932975488638	7.76346430704374e-05
0.449555555555556	1e-05	0.171717171717172	2	0.005	0.99932968452334	8.31174060380165e-05
0.449555555555556	1e-05	0.171717171717172	3	0.005	0.999329794496695	9.78786428871292e-05
0.559444444444444	1e-05	0.171717171717172	1	0.005	0.999643267400324	0.00206103672488568
0.559444444444444	1e-05	0.171717171717172	2	0.005	0.99964332623896	0.00207330115346888
0.559444444444444	1e-05	0.171717171717172	3	0.005	0.999643292963681	0.00205067291490739
0.669333333333333	1e-05	0.171717171717172	1	0.005	0.999644929588328	0.00496353139100545
0.669333333333333	1e-05	0.171717171717172	2	0.005	0.999293638743323	0.00495010871591456
0.669333333333333	1e-05	0.171717171717172	3	0.005	0.999293631230113	0.00495781799543404
0.779222222222222	1e-05	0.171717171717172	1	0.005	0.999661832679134	0.00916637568923445
0.779222222222222	1e-05	0.171717171717172	2	0.005	0.999661746458695	0.0091434667293533
0.779222222222222	1e-05	0.171717171717172	3	0.005	0.999243061243251	0.00912873415286712
0.889111111111111	1e-05	0.171717171717172	1	0.005	0.999316633796316	0.0133918196458661
0.889111111111111	1e-05	0.171717171717172	2	0.005	0.999309312367209	0.0133989852527571
0.889111111111111	1e-05	0.171717171717172	3	0.005	0.999312998088119	0.0134163230324052
0.999	1e-05	0.171717171717172	1	0.005	0.999411472292221	0.0157893096055501
0.999	1e-05	0.171717171717172	2	0.005	0.999402848048749	0.0159867713024147
0.999	1e-05	0.171717171717172	3	0.005	0.999261331678436	0.0161172926934777
0.01	1e-05	0.181818181818182	1	0.005	0.999068216930253	1.6755815757642e-06
0.01	1e-05	0.181818181818182	2	0.005	0.999068216930253	1.4422710846193e-05
0.01	1e-05	0.181818181818182	3	0.005	0.99906821693025	1.27073193616702e-06
0.119888888888889	1e-05	0.181818181818182	1	0.005	0.999551192904316	2.88097034591935e-06
0.119888888888889	1e-05	0.181818181818182	2	0.005	0.999551192904316	4.81456007453843e-07
0.119888888888889	1e-05	0.181818181818182	3	0.005	0.999551192904316	2.67100503746448e-06
0.229777777777778	1e-05	0.181818181818182	1	0.005	0.999614533690064	1.4642207541171e-06
0.229777777777778	1e-05	0.181818181818182	2	0.005	0.999614533690064	3.48357175383078e-06
0.229777777777778	1e-05	0.181818181818182	3	0.005	0.999614533690064	1.961119933746e-06
0.339666666666667	1e-05	0.181818181818182	1	0.005	0.99980894736409	3.40803780679e-06
0.339666666666667	1e-05	0.181818181818182	2	0.005	0.99980894736409	2.28571692229598e-06
0.339666666666667	1e-05	0.181818181818182	3	0.005	0.99980894736409	2.26673262964211e-06
0.449555555555556	1e-05	0.181818181818182	1	0.005	0.999325658511032	5.37210420926882e-06
0.449555555555556	1e-05	0.181818181818182	2	0.005	0.999325658511032	6.98481528090455e-06
0.449555555555556	1e-05	0.181818181818182	3	0.005	0.999325658511032	5.09654047472412e-06
0.559444444444444	1e-05	0.181818181818182	1	0.005	0.999484195249402	0.000940809282211942
0.559444444444444	1e-05	0.181818181818182	2	0.005	0.999484067210006	0.00097029296397337
0.559444444444444	1e-05	0.181818181818182	3	0.005	0.999484186723333	0.000950326639846925
0.669333333333333	1e-05	0.181818181818182	1	0.005	0.999067725488199	0.00348561930149178
0.669333333333333	1e-05	0.181818181818182	2	0.005	0.999410180642233	0.00347528921173876
0.669333333333333	1e-05	0.181818181818182	3	0.005	0.99940976014241	0.0034658809868617
0.779222222222222	1e-05	0.181818181818182	1	0.005	0.999857185549462	0.00705825736746089
0.779222222222222	1e-05	0.181818181818182	2	0.005	0.999470968044551	0.00709043791667528
0.779222222222222	1e-05	0.181818181818182	3	0.005	0.999856804382907	0.00706244474852837
0.889111111111111	1e-05	0.181818181818182	1	0.005	0.999775198016104	0.0123756117056725
0.889111111111111	1e-05	0.181818181818182	2	0.005	0.999781720129095	0.0123426520410933
0.889111111111111	1e-05	0.181818181818182	3	0.005	0.99977846432585	0.0123561139508063
0.999	1e-05	0.181818181818182	1	0.005	0.999360176123378	0.0153895277893652
0.999	1e-05	0.181818181818182	2	0.005	0.999036793169062	0.014861086089174
0.999	1e-05	0.181818181818182	3	0.005	0.999037353213736	0.0148254153705359
0.01	1e-05	0.191919191919192	1	0.005	0.999068216930249	2.08045643819567e-06
0.01	1e-05	0.191919191919192	2	0.005	0.999068216930254	5.47847064506725e-06
0.01	1e-05	0.191919191919192	3	0.005	0.999068216930254	5.06360996804035e-06
0.119888888888889	1e-05	0.191919191919192	1	0.005	0.999551192904316	7.30160081355417e-07
0.119888888888889	1e-05	0.191919191919192	2	0.005	0.999551192904316	8.3395710490906e-07
0.119888888888889	1e-05	0.191919191919192	3	0.005	0.999551192904316	1.0395755890141e-07
0.229777777777778	1e-05	0.191919191919192	1	0.005	0.999614533690064	6.29503335267799e-07
0.229777777777778	1e-05	0.191919191919192	2	0.005	0.999614533690064	3.65526936414506e-06
0.229777777777778	1e-05	0.191919191919192	3	0.005	0.999614533690064	1.27833964503432e-06
0.339666666666667	1e-05	0.191919191919192	1	0.005	0.99980894736409	3.57397097718479e-06
0.339666666666667	1e-05	0.191919191919192	2	0.005	0.99980894736409	1.17846227795066e-06
0.339666666666667	1e-05	0.191919191919192	3	0.005	0.99980894736409	1.30751934119982e-06
0.449555555555556	1e-05	0.191919191919192	1	0.005	0.999325658511032	3.22731665964236e-06
0.449555555555556	1e-05	0.191919191919192	2	0.005	0.999325658511032	4.00463310719765e-06
0.449555555555556	1e-05	0.191919191919192	3	0.005	0.999325658511032	1.93232543442314e-06
0.559444444444444	1e-05	0.191919191919192	1	0.005	0.999361543394117	2.17984072552295e-05
0.559444444444444	1e-05	0.191919191919192	2	0.005	0.999361542182724	1.04050994182597e-05
0.559444444444444	1e-05	0.191919191919192	3	0.005	0.99936154311679	1.94482726866186e-05
0.669333333333333	1e-05	0.191919191919192	1	0.005	0.999894334774267	0.0021327301360618
0.669333333333333	1e-05	0.191919191919192	2	0.005	0.999071953229095	0.00211073156506624
0.669333333333333	1e-05	0.191919191919192	3	0.005	0.999072432692528	0.00209742311978961
0.779222222222222	1e-05	0.191919191919192	1	0.005	0.999698486962285	0.00518989969398721
0.779222222222222	1e-05	0.191919191919192	2	0.005	0.999698606152662	0.00519617793540649
0.779222222222222	1e-05	0.191919191919192	3	0.005	0.999227655008686	0.00519618758447874
0.889111111111111	1e-05	0.191919191919192	1	0.005	0.999297419485014	0.00971916826140122
0.889111111111111	1e-05	0.191919191919192	2	0.005	0.999476251984817	0.00971601483043505
0.889111111111111	1e-05	0.191919191919192	3	0.005	0.99947625303166	0.00969920107732129
0.999	1e-05	0.191919191919192	1	0.005	0.999447828609571	0.0152224430383875
0.999	1e-05	0.191919191919192	2	0.005	0.999406597920961	0.0151762737476176
0.999	1e-05	0.191919191919192	3	0.005	0.999420316696059	0.015168269040108
0.01	1e-05	0.202020202020202	1	0.005	0.999068216930255	9.50345066755441e-07
0.01	1e-05	0.202020202020202	2	0.005	0.999068216930253	4.77821233338954e-06
0.01	1e-05	0.202020202020202	3	0.005	0.999068216930255	5.67844546912206e-07
0.119888888888889	1e-05	0.202020202020202	1	0.005	0.999551192904316	2.43671618154266e-06
0.119888888888889	1e-05	0.202020202020202	2	0.005	0.999551192904316	5.27184795416011e-07
0.119888888888889	1e-05	0.202020202020202	3	0.005	0.999551192904316	1.84017728440282e-06
0.229777777777778	1e-05	0.202020202020202	1	0.005	0.999614533690064	1.41936622413379e-06
0.229777777777778	1e-05	0.202020202020202	2	0.005	0.999614533690064	8.72808345715204e-07
0.229777777777778	1e-05	0.202020202020202	3	0.005	0.999614533690064	1.70352887509629e-07
0.339666666666667	1e-05	0.202020202020202	1	0.005	0.99980894736409	1.35150610680319e-06
0.339666666666667	1e-05	0.202020202020202	2	0.005	0.99980894736409	9.48597221845498e-07
0.339666666666667	1e-05	0.202020202020202	3	0.005	0.99980894736409	9.79621763821364e-07
0.449555555555556	1e-05	0.202020202020202	1	0.005	0.999325658511032	8.26752293131368e-07
0.449555555555556	1e-05	0.202020202020202	2	0.005	0.999325658511032	9.04057410741634e-07
0.449555555555556	1e-05	0.202020202020202	3	0.005	0.999325658511032	2.40062969459304e-06
0.559444444444444	1e-05	0.202020202020202	1	0.005	0.999361540963173	4.4248830186411e-06
0.559444444444444	1e-05	0.202020202020202	2	0.005	0.999361540963173	5.24539574739726e-06
0.559444444444444	1e-05	0.202020202020202	3	0.005	0.999361540963173	1.98263783439357e-06
0.669333333333333	1e-05	0.202020202020202	1	0.005	0.999861893083791	0.000857942978872308
0.669333333333333	1e-05	0.202020202020202	2	0.005	0.99986991088201	0.000857350854560893
0.669333333333333	1e-05	0.202020202020202	3	0.005	0.999869943041396	0.000858511653787434
0.779222222222222	1e-05	0.202020202020202	1	0.005	0.999420453091491	0.00350521308030698
0.779222222222222	1e-05	0.202020202020202	2	0.005	0.999419998941323	0.00353354976574145
0.779222222222222	1e-05	0.202020202020202	3	0.005	0.99984961363851	0.00354640176169923
0.889111111111111	1e-05	0.202020202020202	1	0.005	0.999084051335533	0.00738172182775104
0.889111111111111	1e-05	0.202020202020202	2	0.005	0.999581709387087	0.00737740175750999
0.889111111111111	1e-05	0.202020202020202	3	0.005	0.999083973587987	0.00740357475613448
0.999	1e-05	0.202020202020202	1	0.005	0.999018963494558	0.0132500053272395
0.999	1e-05	0.202020202020202	2	0.005	0.999128015831619	0.0132807328298668
0.999	1e-05	0.202020202020202	3	0.005	0.999130321853496	0.013285952588766
0.01	1e-05	0.212121212121212	1	0.005	0.999068216930253	6.20694144511458e-07
0.01	1e-05	0.212121212121212	2	0.005	0.999068216930253	5.65239912886809e-06
0.01	1e-05	0.212121212121212	3	0.005	0.999068216930253	3.47493632183278e-05
0.119888888888889	1e-05	0.212121212121212	1	0.005	0.999551192904316	2.63523148048311e-06
0.119888888888889	1e-05	0.212121212121212	2	0.005	0.999551192904316	2.7614938794869e-07
0.119888888888889	1e-05	0.212121212121212	3	0.005	0.999551192904316	1.39233297959258e-06
0.229777777777778	1e-05	0.212121212121212	1	0.005	0.999614533690064	1.34162537018507e-06
0.229777777777778	1e-05	0.212121212121212	2	0.005	0.999614533690064	1.0732504252354e-06
0.229777777777778	1e-05	0.212121212121212	3	0.005	0.999614533690064	5.54934723282084e-07
0.339666666666667	1e-05	0.212121212121212	1	0.005	0.99980894736409	1.82247474877724e-06
0.339666666666667	1e-05	0.212121212121212	2	0.005	0.99980894736409	5.3877453058243e-07
0.339666666666667	1e-05	0.212121212121212	3	0.005	0.99980894736409	1.16396052845661e-05
0.449555555555556	1e-05	0.212121212121212	1	0.005	0.999325658511032	7.73205456461869e-07
0.449555555555556	1e-05	0.212121212121212	2	0.005	0.999325658511032	6.79821534297766e-07
0.449555555555556	1e-05	0.212121212121212	3	0.005	0.999325658511032	1.23362111040515e-06
0.559444444444444	1e-05	0.212121212121212	1	0.005	0.999361540963173	1.59655443725533e-06
0.559444444444444	1e-05	0.212121212121212	2	0.005	0.999361540963173	6.33679432105638e-06
0.559444444444444	1e-05	0.212121212121212	3	0.005	0.999361540963173	3.46921458687985e-06
0.669333333333333	1e-05	0.212121212121212	1	0.005	0.999838847479538	8.66395095249149e-06
0.669333333333333	1e-05	0.212121212121212	2	0.005	0.999838847479538	9.42522652677522e-06
0.669333333333333	1e-05	0.212121212121212	3	0.005	0.999838847479538	9.37164233823909e-06
0.779222222222222	1e-05	0.212121212121212	1	0.005	0.999854005242085	0.00199785371641971
0.779222222222222	1e-05	0.212121212121212	2	0.005	0.999853989826823	0.00200130912489176
0.779222222222222	1e-05	0.212121212121212	3	0.005	0.999854009664483	0.00201493281037251
0.889111111111111	1e-05	0.212121212121212	1	0.005	0.999716909336374	0.00531542281347222
0.889111111111111	1e-05	0.212121212121212	2	0.005	0.999716565197221	0.00532328668924019
0.889111111111111	1e-05	0.212121212121212	3	0.005	0.99971695562263	0.00527424512523504
0.999	1e-05	0.212121212121212	1	0.005	0.99910403068705	0.0102237974037522
0.999	1e-05	0.212121212121212	2	0.005	0.999052870524577	0.0102359614535149
0.999	1e-05	0.212121212121212	3	0.005	0.999049243502591	0.010198320175486
0.01	1e-05	0.222222222222222	1	0.005	0.999068216930254	1.60806905273743e-05
0.01	1e-05	0.222222222222222	2	0.005	0.999068216930252	1.8227371296573e-05
0.01	1e-05	0.222222222222222	3	0.005	0.999068216930254	9.09876329023665e-06
0.119888888888889	1e-05	0.222222222222222	1	0.005	0.999551192904316	2.27764585895621e-07
0.119888888888889	1e-05	0.222222222222222	2	0.005	0.999551192904316	1.51564474068771e-06
0.119888888888889	1e-05	0.222222222222222	3	0.005	0.999551192904316	1.04149327997229e-06
0.229777777777778	1e-05	0.222222222222222	1	0.005	0.999614533690064	8.1635207575582e-07
0.229777777777778	1e-05	0.222222222222222	2	0.005	0.999614533690064	1.71770380844602e-06
0.229777777777778	1e-05	0.222222222222222	3	0.005	0.999614533690064	9.02563645964691e-07
0.339666666666667	1e-05	0.222222222222222	1	0.005	0.99980894736409	1.47154510162907e-06
0.339666666666667	1e-05	0.222222222222222	2	0.005	0.99980894736409	5.80327359387177e-06
0.339666666666667	1e-05	0.222222222222222	3	0.005	0.99980894736409	6.72645914947652e-07
0.449555555555556	1e-05	0.222222222222222	1	0.005	0.999325658511032	6.96540977978787e-07
0.449555555555556	1e-05	0.222222222222222	2	0.005	0.999325658511032	4.31898196473195e-07
0.449555555555556	1e-05	0.222222222222222	3	0.005	0.999325658511032	2.68754257851518e-06
0.559444444444444	1e-05	0.222222222222222	1	0.005	0.999361540963173	1.49060206270249e-06
0.559444444444444	1e-05	0.222222222222222	2	0.005	0.999361540963173	2.30540848105346e-06
0.559444444444444	1e-05	0.222222222222222	3	0.005	0.999361540963173	2.57247559215545e-06
0.669333333333333	1e-05	0.222222222222222	1	0.005	0.999838847479538	1.50127496611618e-06
0.669333333333333	1e-05	0.222222222222222	2	0.005	0.999838847479538	2.41098104548552e-06
0.669333333333333	1e-05	0.222222222222222	3	0.005	0.999838847479538	3.88991796895524e-06
0.779222222222222	1e-05	0.222222222222222	1	0.005	0.999718935813932	0.000615740792789283
0.779222222222222	1e-05	0.222222222222222	2	0.005	0.999729529164041	0.000601685113458076
0.779222222222222	1e-05	0.222222222222222	3	0.005	0.999729513546088	0.00060624488301936
0.889111111111111	1e-05	0.222222222222222	1	0.005	0.999247487350915	0.00346635760928124
0.889111111111111	1e-05	0.222222222222222	2	0.005	0.999247906597323	0.0034370194842869
0.889111111111111	1e-05	0.222222222222222	3	0.005	0.999247740312218	0.00344378578123595
0.999	1e-05	0.222222222222222	1	0.005	0.999167519474396	0.00756433834346225
0.999	1e-05	0.222222222222222	2	0.005	0.999148646380119	0.00755714431803966
0.999	1e-05	0.222222222222222	3	0.005	0.999158060170532	0.00757534807520446
0.01	1e-05	0.232323232323232	1	0.005	0.999068216930254	6.15813435427102e-06
0.01	1e-05	0.232323232323232	2	0.005	0.999068216930253	3.87742589714336e-06
0.01	1e-05	0.232323232323232	3	0.005	0.999068216930254	6.11374512895185e-06
0.119888888888889	1e-05	0.232323232323232	1	0.005	0.999551192904316	2.35177579923669e-07
0.119888888888889	1e-05	0.232323232323232	2	0.005	0.999551192904316	3.24228691969497e-07
0.119888888888889	1e-05	0.232323232323232	3	0.005	0.999551192904316	4.16151315938617e-07
0.229777777777778	1e-05	0.232323232323232	1	0.005	0.999614533690064	8.75422321228243e-07
0.229777777777778	1e-05	0.232323232323232	2	0.005	0.999614533690064	1.66059547283876e-06
0.229777777777778	1e-05	0.232323232323232	3	0.005	0.999614533690064	5.43389796106253e-07
0.339666666666667	1e-05	0.232323232323232	1	0.005	0.99980894736409	9.14773686386953e-08
0.339666666666667	1e-05	0.232323232323232	2	0.005	0.99980894736409	5.06772305568021e-07
0.339666666666667	1e-05	0.232323232323232	3	0.005	0.99980894736409	1.22745155498284e-06
0.449555555555556	1e-05	0.232323232323232	1	0.005	0.999325658511032	1.21142144602337e-06
0.449555555555556	1e-05	0.232323232323232	2	0.005	0.999325658511032	1.49705952906957e-06
0.449555555555556	1e-05	0.232323232323232	3	0.005	0.999325658511032	1.81914271659814e-06
0.559444444444444	1e-05	0.232323232323232	1	0.005	0.999361540963173	4.98593338026086e-07
0.559444444444444	1e-05	0.232323232323232	2	0.005	0.999361540963173	4.36607118978019e-07
0.559444444444444	1e-05	0.232323232323232	3	0.005	0.999361540963173	1.50377484501813e-06
0.669333333333333	1e-05	0.232323232323232	1	0.005	0.999838847479538	1.6634125508038e-06
0.669333333333333	1e-05	0.232323232323232	2	0.005	0.999838847479538	4.56842645370885e-06
0.669333333333333	1e-05	0.232323232323232	3	0.005	0.999838847479538	5.17605349071019e-06
0.779222222222222	1e-05	0.232323232323232	1	0.005	0.999684471714396	7.48102673761179e-06
0.779222222222222	1e-05	0.232323232323232	2	0.005	0.999684471714396	6.70370101399735e-06
0.779222222222222	1e-05	0.232323232323232	3	0.005	0.999684471714396	7.80348784748168e-06
0.889111111111111	1e-05	0.232323232323232	1	0.005	0.999444349876433	0.00175748019484841
0.889111111111111	1e-05	0.232323232323232	2	0.005	0.999444319561502	0.0017594931000822
0.889111111111111	1e-05	0.232323232323232	3	0.005	0.999444299433711	0.00176186510263488
0.999	1e-05	0.232323232323232	1	0.005	0.999133516899318	0.00523316412172564
0.999	1e-05	0.232323232323232	2	0.005	0.999126459998533	0.00524509289873805
0.999	1e-05	0.232323232323232	3	0.005	0.999130666699763	0.0052702917116136
0.01	1e-05	0.242424242424242	1	0.005	0.999068216930254	4.20641961192827e-06
0.01	1e-05	0.242424242424242	2	0.005	0.999068216930254	1.22718049508524e-05
0.01	1e-05	0.242424242424242	3	0.005	0.999068216930253	1.44697281936165e-05
0.119888888888889	1e-05	0.242424242424242	1	0.005	0.999551192904316	1.62376978802151e-06
0.119888888888889	1e-05	0.242424242424242	2	0.005	0.999551192904316	1.97998773738496e-06
0.119888888888889	1e-05	0.242424242424242	3	0.005	0.999551192904316	2.05490915143135e-06
0.229777777777778	1e-05	0.242424242424242	1	0.005	0.999614533690064	6.02024604045684e-07
0.229777777777778	1e-05	0.242424242424242	2	0.005	0.999614533690064	2.43025364662487e-07
0.229777777777778	1e-05	0.242424242424242	3	0.005	0.999614533690064	9.23988989700651e-07
0.339666666666667	1e-05	0.242424242424242	1	0.005	0.99980894736409	2.67716046922052e-07
0.339666666666667	1e-05	0.242424242424242	2	0.005	0.99980894736409	1.15643234027105e-06
0.339666666666667	1e-05	0.242424242424242	3	0.005	0.99980894736409	1.73090284586072e-06
0.449555555555556	1e-05	0.242424242424242	1	0.005	0.999325658511032	7.15323519209002e-07
0.449555555555556	1e-05	0.242424242424242	2	0.005	0.999325658511032	1.23215398205442e-06
0.449555555555556	1e-05	0.242424242424242	3	0.005	0.999325658511032	3.23853380819804e-06
0.559444444444444	1e-05	0.242424242424242	1	0.005	0.999361540963173	2.43595121630592e-06
0.559444444444444	1e-05	0.242424242424242	2	0.005	0.999361540963173	1.0789455508945e-06
0.559444444444444	1e-05	0.242424242424242	3	0.005	0.999361540963173	4.81028926399412e-07
0.669333333333333	1e-05	0.242424242424242	1	0.005	0.999838847479538	2.40694313658286e-06
0.669333333333333	1e-05	0.242424242424242	2	0.005	0.999838847479538	1.37276419261358e-06
0.669333333333333	1e-05	0.242424242424242	3	0.005	0.999838847479538	9.9282131736443e-07
0.779222222222222	1e-05	0.242424242424242	1	0.005	0.999684471714396	6.81229446609195e-07
0.779222222222222	1e-05	0.242424242424242	2	0.005	0.999684471714396	1.23873876416567e-06
0.779222222222222	1e-05	0.242424242424242	3	0.005	0.999684471714396	5.21734450180263e-06
0.889111111111111	1e-05	0.242424242424242	1	0.005	0.999565804960495	0.000192102816995471
0.889111111111111	1e-05	0.242424242424242	2	0.005	0.999565668752197	0.00018908893965272
0.889111111111111	1e-05	0.242424242424242	3	0.005	0.999566317951513	0.000176634875899222
0.999	1e-05	0.242424242424242	1	0.005	0.99900102618284	0.00318745929865081
0.999	1e-05	0.242424242424242	2	0.005	0.999037128339269	0.00317722436846396
0.999	1e-05	0.242424242424242	3	0.005	0.999001025240812	0.00319196303606389
0.01	1e-05	0.252525252525253	1	0.005	0.999068216930252	4.56095607427871e-06
0.01	1e-05	0.252525252525253	2	0.005	0.999068216930254	2.11006433172737e-05
0.01	1e-05	0.252525252525253	3	0.005	0.999068216930253	1.08966574700291e-05
0.119888888888889	1e-05	0.252525252525253	1	0.005	0.999551192904316	2.18362607527331e-06
0.119888888888889	1e-05	0.252525252525253	2	0.005	0.999551192904316	1.30153185929564e-06
0.119888888888889	1e-05	0.252525252525253	3	0.005	0.999551192904316	3.22516786727487e-06
0.229777777777778	1e-05	0.252525252525253	1	0.005	0.999614533690064	7.3900435060699e-07
0.229777777777778	1e-05	0.252525252525253	2	0.005	0.999614533690064	1.10999201149253e-07
0.229777777777778	1e-05	0.252525252525253	3	0.005	0.999614533690064	6.20611737810744e-07
0.339666666666667	1e-05	0.252525252525253	1	0.005	0.99980894736409	8.6343601878795e-07
0.339666666666667	1e-05	0.252525252525253	2	0.005	0.99980894736409	9.23380890901714e-07
0.339666666666667	1e-05	0.252525252525253	3	0.005	0.99980894736409	1.75278241596252e-06
0.449555555555556	1e-05	0.252525252525253	1	0.005	0.999325658511032	1.28744258280116e-06
0.449555555555556	1e-05	0.252525252525253	2	0.005	0.999325658511032	1.33386983159422e-06
0.449555555555556	1e-05	0.252525252525253	3	0.005	0.999325658511032	1.91864490123945e-06
0.559444444444444	1e-05	0.252525252525253	1	0.005	0.999361540963173	9.4983171346954e-07
0.559444444444444	1e-05	0.252525252525253	2	0.005	0.999361540963173	1.4374350398706e-06
0.559444444444444	1e-05	0.252525252525253	3	0.005	0.999361540963173	8.23635770935932e-07
0.669333333333333	1e-05	0.252525252525253	1	0.005	0.999838847479538	1.71871097078546e-06
0.669333333333333	1e-05	0.252525252525253	2	0.005	0.999838847479538	1.1899908636553e-06
0.669333333333333	1e-05	0.252525252525253	3	0.005	0.999838847479538	3.32411393305686e-06
0.779222222222222	1e-05	0.252525252525253	1	0.005	0.999684471714396	5.62713513414283e-06
0.779222222222222	1e-05	0.252525252525253	2	0.005	0.999684471714396	4.35535196997034e-06
0.779222222222222	1e-05	0.252525252525253	3	0.005	0.999684471714396	2.5883790940165e-06
0.889111111111111	1e-05	0.252525252525253	1	0.005	0.99953957076896	4.16438858655809e-06
0.889111111111111	1e-05	0.252525252525253	2	0.005	0.99953957076896	8.52075310213365e-06
0.889111111111111	1e-05	0.252525252525253	3	0.005	0.99953957076896	2.98167580291343e-06
0.999	1e-05	0.252525252525253	1	0.005	0.999011998099238	0.00132154498267642
0.999	1e-05	0.252525252525253	2	0.005	0.9990120750683	0.00132297619707209
0.999	1e-05	0.252525252525253	3	0.005	0.999008893467328	0.00129943680372147
0.01	1e-05	0.262626262626263	1	0.005	0.999068216930253	8.0579996690202e-06
0.01	1e-05	0.262626262626263	2	0.005	0.999068216930253	8.63776630164128e-06
0.01	1e-05	0.262626262626263	3	0.005	0.999068216930254	2.16210685238129e-06
0.119888888888889	1e-05	0.262626262626263	1	0.005	0.999551192904316	2.1614443466942e-07
0.119888888888889	1e-05	0.262626262626263	2	0.005	0.999551192904316	1.4821716163535e-06
0.119888888888889	1e-05	0.262626262626263	3	0.005	0.999551192904316	7.76820864126077e-07
0.229777777777778	1e-05	0.262626262626263	1	0.005	0.999614533690064	1.98969673979035e-06
0.229777777777778	1e-05	0.262626262626263	2	0.005	0.999614533690064	6.01814169956838e-07
0.229777777777778	1e-05	0.262626262626263	3	0.005	0.999614533690064	1.59808242465536e-06
0.339666666666667	1e-05	0.262626262626263	1	0.005	0.99980894736409	1.30540044795246e-06
0.339666666666667	1e-05	0.262626262626263	2	0.005	0.99980894736409	1.73031242178631e-06
0.339666666666667	1e-05	0.262626262626263	3	0.005	0.99980894736409	2.47409490704608e-06
0.449555555555556	1e-05	0.262626262626263	1	0.005	0.999325658511032	3.31049996924361e-06
0.449555555555556	1e-05	0.262626262626263	2	0.005	0.999325658511032	4.21540351461365e-06
0.449555555555556	1e-05	0.262626262626263	3	0.005	0.999325658511032	1.47551875421571e-06
0.559444444444444	1e-05	0.262626262626263	1	0.005	0.999361540963173	1.76887349317399e-06
0.559444444444444	1e-05	0.262626262626263	2	0.005	0.999361540963173	1.87733176860806e-06
0.559444444444444	1e-05	0.262626262626263	3	0.005	0.999361540963173	1.43688202315347e-06
0.669333333333333	1e-05	0.262626262626263	1	0.005	0.999838847479538	2.71842990835387e-06
0.669333333333333	1e-05	0.262626262626263	2	0.005	0.999838847479538	1.7060715672234e-06
0.669333333333333	1e-05	0.262626262626263	3	0.005	0.999838847479538	1.59230096293119e-06
0.779222222222222	1e-05	0.262626262626263	1	0.005	0.999684471714396	1.24052785312413e-06
0.779222222222222	1e-05	0.262626262626263	2	0.005	0.999684471714396	1.20455176097111e-06
0.779222222222222	1e-05	0.262626262626263	3	0.005	0.999684471714396	1.11986273049244e-06
0.889111111111111	1e-05	0.262626262626263	1	0.005	0.99953957076896	2.42924391426741e-06
0.889111111111111	1e-05	0.262626262626263	2	0.005	0.99953957076896	3.08200984340655e-06
0.889111111111111	1e-05	0.262626262626263	3	0.005	0.99953957076896	3.38135400834085e-06
0.999	1e-05	0.262626262626263	1	0.005	0.999006826760173	4.87046680705599e-06
0.999	1e-05	0.262626262626263	2	0.005	0.999006826760174	9.52957908254632e-06
0.999	1e-05	0.262626262626263	3	0.005	0.999006826760173	1.51693865897048e-05
0.01	1e-05	0.272727272727273	1	0.005	0.999068216930252	7.18763226963212e-06
0.01	1e-05	0.272727272727273	2	0.005	0.999068216930252	1.24951525333427e-05
0.01	1e-05	0.272727272727273	3	0.005	0.999068216930253	1.76921053710753e-06
0.119888888888889	1e-05	0.272727272727273	1	0.005	0.999551192904316	4.15419937000742e-07
0.119888888888889	1e-05	0.272727272727273	2	0.005	0.999551192904316	1.01741034729634e-06
0.119888888888889	1e-05	0.272727272727273	3	0.005	0.999551192904316	1.66585809129788e-07
0.229777777777778	1e-05	0.272727272727273	1	0.005	0.999614533690064	4.57044778601646e-06
0.229777777777778	1e-05	0.272727272727273	2	0.005	0.999614533690064	2.52356084098414e-07
0.229777777777778	1e-05	0.272727272727273	3	0.005	0.999614533690064	1.38166493278131e-07
0.339666666666667	1e-05	0.272727272727273	1	0.005	0.99980894736409	1.17844940163508e-07
0.339666666666667	1e-05	0.272727272727273	2	0.005	0.99980894736409	3.76887196034344e-07
0.339666666666667	1e-05	0.272727272727273	3	0.005	0.99980894736409	1.94140009068153e-07
0.449555555555556	1e-05	0.272727272727273	1	0.005	0.999325658511032	8.66536576670412e-07
0.449555555555556	1e-05	0.272727272727273	2	0.005	0.999325658511032	2.87517506914395e-06
0.449555555555556	1e-05	0.272727272727273	3	0.005	0.999325658511032	9.47295521426781e-07
0.559444444444444	1e-05	0.272727272727273	1	0.005	0.999361540963173	2.26406671367176e-07
0.559444444444444	1e-05	0.272727272727273	2	0.005	0.999361540963173	7.66879284038217e-07
0.559444444444444	1e-05	0.272727272727273	3	0.005	0.999361540963173	1.06485342606755e-06
0.669333333333333	1e-05	0.272727272727273	1	0.005	0.999838847479538	1.81484581090203e-06
0.669333333333333	1e-05	0.272727272727273	2	0.005	0.999838847479538	1.25054568526136e-06
0.669333333333333	1e-05	0.272727272727273	3	0.005	0.999838847479538	2.37521532345616e-06
0.779222222222222	1e-05	0.272727272727273	1	0.005	0.999684471714396	6.44874664691627e-07
0.779222222222222	1e-05	0.272727272727273	2	0.005	0.999684471714396	1.15275618756211e-06
0.779222222222222	1e-05	0.272727272727273	3	0.005	0.999684471714396	1.12181534275184e-06
0.889111111111111	1e-05	0.272727272727273	1	0.005	0.99953957076896	5.1402912567854e-06
0.889111111111111	1e-05	0.272727272727273	2	0.005	0.99953957076896	2.80517165631754e-06
0.889111111111111	1e-05	0.272727272727273	3	0.005	0.99953957076896	6.10384993000396e-07
0.999	1e-05	0.272727272727273	1	0.005	0.999006826760199	6.72221934394059e-06
0.999	1e-05	0.272727272727273	2	0.005	0.999006826760199	3.18485748386183e-06
0.999	1e-05	0.272727272727273	3	0.005	0.999006826760199	9.35109542868631e-07
0.01	1e-05	0.282828282828283	1	0.005	0.999068216930251	1.58048129981823e-06
0.01	1e-05	0.282828282828283	2	0.005	0.999068216930253	2.46521726829461e-05
0.01	1e-05	0.282828282828283	3	0.005	0.999068216930254	2.96084124428178e-06
0.119888888888889	1e-05	0.282828282828283	1	0.005	0.999551192904316	1.86791213067158e-06
0.119888888888889	1e-05	0.282828282828283	2	0.005	0.999551192904316	5.37559424219001e-06
0.119888888888889	1e-05	0.282828282828283	3	0.005	0.999551192904316	2.0369504440026e-07
0.229777777777778	1e-05	0.282828282828283	1	0.005	0.999614533690064	2.24984177747694e-06
0.229777777777778	1e-05	0.282828282828283	2	0.005	0.999614533690064	8.54304202281914e-07
0.229777777777778	1e-05	0.282828282828283	3	0.005	0.999614533690064	2.28838924438081e-06
0.339666666666667	1e-05	0.282828282828283	1	0.005	0.99980894736409	3.58534496328981e-07
0.339666666666667	1e-05	0.282828282828283	2	0.005	0.99980894736409	2.17813180562193e-06
0.339666666666667	1e-05	0.282828282828283	3	0.005	0.99980894736409	6.36857886796787e-07
0.449555555555556	1e-05	0.282828282828283	1	0.005	0.999325658511032	3.06700624159342e-07
0.449555555555556	1e-05	0.282828282828283	2	0.005	0.999325658511032	1.14082502474922e-06
0.449555555555556	1e-05	0.282828282828283	3	0.005	0.999325658511032	5.582316371391e-07
0.559444444444444	1e-05	0.282828282828283	1	0.005	0.999361540963173	2.42965972422006e-07
0.559444444444444	1e-05	0.282828282828283	2	0.005	0.999361540963173	1.28603593748569e-06
0.559444444444444	1e-05	0.282828282828283	3	0.005	0.999361540963173	1.81143057125363e-07
0.669333333333333	1e-05	0.282828282828283	1	0.005	0.999838847479538	6.93004608320233e-07
0.669333333333333	1e-05	0.282828282828283	2	0.005	0.999838847479538	6.59792138024113e-07
0.669333333333333	1e-05	0.282828282828283	3	0.005	0.999838847479538	1.6438529890508e-06
0.779222222222222	1e-05	0.282828282828283	1	0.005	0.999684471714396	5.01639170798233e-07
0.779222222222222	1e-05	0.282828282828283	2	0.005	0.999684471714396	4.63430578684529e-07
0.779222222222222	1e-05	0.282828282828283	3	0.005	0.999684471714396	9.99517859216102e-07
0.889111111111111	1e-05	0.282828282828283	1	0.005	0.99953957076896	1.0416652119921e-06
0.889111111111111	1e-05	0.282828282828283	2	0.005	0.99953957076896	8.69575674675573e-07
0.889111111111111	1e-05	0.282828282828283	3	0.005	0.99953957076896	3.52871986599928e-06
0.999	1e-05	0.282828282828283	1	0.005	0.99900682676018	1.61182190186965e-06
0.999	1e-05	0.282828282828283	2	0.005	0.999006826760194	3.9353353049707e-06
0.999	1e-05	0.282828282828283	3	0.005	0.999006826760174	1.65111124766474e-06
0.01	1e-05	0.292929292929293	1	0.005	0.999068216930254	1.19587463655757e-06
0.01	1e-05	0.292929292929293	2	0.005	0.999068216930254	5.57671372710029e-06
0.01	1e-05	0.292929292929293	3	0.005	0.999068216930254	7.09653887711425e-05
0.119888888888889	1e-05	0.292929292929293	1	0.005	0.999551192904316	8.2875996915905e-07
0.119888888888889	1e-05	0.292929292929293	2	0.005	0.999551192904316	2.37810550493498e-06
0.119888888888889	1e-05	0.292929292929293	3	0.005	0.999551192904316	6.34534047279994e-07
0.229777777777778	1e-05	0.292929292929293	1	0.005	0.999614533690064	7.86321031384894e-07
0.229777777777778	1e-05	0.292929292929293	2	0.005	0.999614533690064	8.12821212675934e-07
0.229777777777778	1e-05	0.292929292929293	3	0.005	0.999614533690064	9.29821817900369e-07
0.339666666666667	1e-05	0.292929292929293	1	0.005	0.99980894736409	6.60313145690328e-07
0.339666666666667	1e-05	0.292929292929293	2	0.005	0.99980894736409	1.41578069879171e-06
0.339666666666667	1e-05	0.292929292929293	3	0.005	0.99980894736409	8.21001686435804e-07
0.449555555555556	1e-05	0.292929292929293	1	0.005	0.999325658511032	5.8401631174041e-07
0.449555555555556	1e-05	0.292929292929293	2	0.005	0.999325658511032	2.74092430455152e-07
0.449555555555556	1e-05	0.292929292929293	3	0.005	0.999325658511032	1.31071214593645e-06
0.559444444444444	1e-05	0.292929292929293	1	0.005	0.999361540963173	3.62347824734514e-08
0.559444444444444	1e-05	0.292929292929293	2	0.005	0.999361540963173	8.72196742492188e-07
0.559444444444444	1e-05	0.292929292929293	3	0.005	0.999361540963173	6.36847739120754e-07
0.669333333333333	1e-05	0.292929292929293	1	0.005	0.999838847479538	1.12797754442008e-06
0.669333333333333	1e-05	0.292929292929293	2	0.005	0.999838847479538	3.07414569946339e-07
0.669333333333333	1e-05	0.292929292929293	3	0.005	0.999838847479538	2.08420505546677e-06
0.779222222222222	1e-05	0.292929292929293	1	0.005	0.999684471714396	6.5919619185753e-07
0.779222222222222	1e-05	0.292929292929293	2	0.005	0.999684471714396	1.97627222359081e-06
0.779222222222222	1e-05	0.292929292929293	3	0.005	0.999684471714396	8.73389959665721e-07
0.889111111111111	1e-05	0.292929292929293	1	0.005	0.99953957076896	4.1314658514281e-07
0.889111111111111	1e-05	0.292929292929293	2	0.005	0.99953957076896	3.28002556318316e-06
0.889111111111111	1e-05	0.292929292929293	3	0.005	0.99953957076896	6.63160561903139e-07
0.999	1e-05	0.292929292929293	1	0.005	0.999006826760176	6.52763946201684e-07
0.999	1e-05	0.292929292929293	2	0.005	0.999006826760178	6.56097826507581e-07
0.999	1e-05	0.292929292929293	3	0.005	0.999006826760176	2.90531998224337e-06
0.01	1e-05	0.303030303030303	1	0.005	0.999068216930254	7.47371513449501e-06
0.01	1e-05	0.303030303030303	2	0.005	0.999068216930255	1.22092613793788e-05
0.01	1e-05	0.303030303030303	3	0.005	0.999068216930255	8.21672642800444e-06
0.119888888888889	1e-05	0.303030303030303	1	0.005	0.999551192904316	7.5414730270171e-07
0.119888888888889	1e-05	0.303030303030303	2	0.005	0.999551192904316	3.49478175206032e-06
0.119888888888889	1e-05	0.303030303030303	3	0.005	0.999551192904316	1.71481453310248e-06
0.229777777777778	1e-05	0.303030303030303	1	0.005	0.999614533690064	1.31707262027257e-07
0.229777777777778	1e-05	0.303030303030303	2	0.005	0.999614533690064	1.34925446851938e-06
0.229777777777778	1e-05	0.303030303030303	3	0.005	0.999614533690064	4.64825559606683e-07
0.339666666666667	1e-05	0.303030303030303	1	0.005	0.99980894736409	2.05025057755587e-06
0.339666666666667	1e-05	0.303030303030303	2	0.005	0.99980894736409	1.61257241356069e-07
0.339666666666667	1e-05	0.303030303030303	3	0.005	0.99980894736409	1.52254051635631e-06
0.449555555555556	1e-05	0.303030303030303	1	0.005	0.999325658511032	3.39202426991939e-07
0.449555555555556	1e-05	0.303030303030303	2	0.005	0.999325658511032	2.26621000754953e-06
0.449555555555556	1e-05	0.303030303030303	3	0.005	0.999325658511032	4.07005458440399e-07
0.559444444444444	1e-05	0.303030303030303	1	0.005	0.999361540963173	2.1396460743034e-07
0.559444444444444	1e-05	0.303030303030303	2	0.005	0.999361540963173	1.80553589354285e-06
0.559444444444444	1e-05	0.303030303030303	3	0.005	0.999361540963173	6.73459002870526e-07
0.669333333333333	1e-05	0.303030303030303	1	0.005	0.999838847479538	1.46967650936402e-06
0.669333333333333	1e-05	0.303030303030303	2	0.005	0.999838847479538	7.09274053289202e-07
0.669333333333333	1e-05	0.303030303030303	3	0.005	0.999838847479538	8.80060295584223e-07
0.779222222222222	1e-05	0.303030303030303	1	0.005	0.999684471714396	1.30305429159159e-06
0.779222222222222	1e-05	0.303030303030303	2	0.005	0.999684471714396	1.15501767843371e-06
0.779222222222222	1e-05	0.303030303030303	3	0.005	0.999684471714396	1.09638464360925e-06
0.889111111111111	1e-05	0.303030303030303	1	0.005	0.99953957076896	4.46750335196326e-07
0.889111111111111	1e-05	0.303030303030303	2	0.005	0.99953957076896	3.72851644791832e-07
0.889111111111111	1e-05	0.303030303030303	3	0.005	0.99953957076896	2.37941795794328e-06
0.999	1e-05	0.303030303030303	1	0.005	0.999006826760183	2.31646845143549e-06
0.999	1e-05	0.303030303030303	2	0.005	0.999006826760183	2.52616882693374e-06
0.999	1e-05	0.303030303030303	3	0.005	0.999006826760183	1.62830831206041e-06
0.01	1e-05	0.313131313131313	1	0.005	0.999068216930254	9.59504650027639e-06
0.01	1e-05	0.313131313131313	2	0.005	0.999068216930254	1.16617183387415e-05
0.01	1e-05	0.313131313131313	3	0.005	0.999068216930254	3.13785509114718e-05
0.119888888888889	1e-05	0.313131313131313	1	0.005	0.999551192904316	1.91464935179514e-06
0.119888888888889	1e-05	0.313131313131313	2	0.005	0.999551192904316	1.73956158621241e-06
0.119888888888889	1e-05	0.313131313131313	3	0.005	0.999551192904316	7.31559264231997e-07
0.229777777777778	1e-05	0.313131313131313	1	0.005	0.999614533690064	1.12265468688581e-06
0.229777777777778	1e-05	0.313131313131313	2	0.005	0.999614533690064	4.46544076838367e-07
0.229777777777778	1e-05	0.313131313131313	3	0.005	0.999614533690064	1.63828606501792e-06
0.339666666666667	1e-05	0.313131313131313	1	0.005	0.99980894736409	2.36686604125082e-07
0.339666666666667	1e-05	0.313131313131313	2	0.005	0.99980894736409	2.12918884027086e-06
0.339666666666667	1e-05	0.313131313131313	3	0.005	0.99980894736409	7.1345902867945e-07
0.449555555555556	1e-05	0.313131313131313	1	0.005	0.999325658511032	1.8660897041979e-06
0.449555555555556	1e-05	0.313131313131313	2	0.005	0.999325658511032	5.29446411582872e-07
0.449555555555556	1e-05	0.313131313131313	3	0.005	0.999325658511032	1.28967934864407e-06
0.559444444444444	1e-05	0.313131313131313	1	0.005	0.999361540963173	1.42060946672635e-06
0.559444444444444	1e-05	0.313131313131313	2	0.005	0.999361540963173	4.1730116794832e-07
0.559444444444444	1e-05	0.313131313131313	3	0.005	0.999361540963173	9.75453154503911e-07
0.669333333333333	1e-05	0.313131313131313	1	0.005	0.999838847479538	1.71700615408422e-06
0.669333333333333	1e-05	0.313131313131313	2	0.005	0.999838847479538	2.30155736967202e-06
0.669333333333333	1e-05	0.313131313131313	3	0.005	0.999838847479538	1.14625788155321e-06
0.779222222222222	1e-05	0.313131313131313	1	0.005	0.999684471714396	2.427666119585e-06
0.779222222222222	1e-05	0.313131313131313	2	0.005	0.999684471714396	3.34196642814738e-07
0.779222222222222	1e-05	0.313131313131313	3	0.005	0.999684471714396	8.53910732335854e-07
0.889111111111111	1e-05	0.313131313131313	1	0.005	0.99953957076896	7.17016437309732e-07
0.889111111111111	1e-05	0.313131313131313	2	0.005	0.99953957076896	8.83020819649668e-07
0.889111111111111	1e-05	0.313131313131313	3	0.005	0.99953957076896	7.51845649389254e-07
0.999	1e-05	0.313131313131313	1	0.005	0.999006826760198	2.36976337181406e-06
0.999	1e-05	0.313131313131313	2	0.005	0.999006826760198	8.89137935671126e-07
0.999	1e-05	0.313131313131313	3	0.005	0.999006826760198	9.41842757158547e-07
0.01	1e-05	0.323232323232323	1	0.005	0.999068216930254	1.71588084821681e-05
0.01	1e-05	0.323232323232323	2	0.005	0.999068216930251	2.63746177041361e-06
0.01	1e-05	0.323232323232323	3	0.005	0.999068216930254	7.89115630678325e-06
0.119888888888889	1e-05	0.323232323232323	1	0.005	0.999551192904316	2.1616522064287e-06
0.119888888888889	1e-05	0.323232323232323	2	0.005	0.999551192904316	2.10328650902761e-07
0.119888888888889	1e-05	0.323232323232323	3	0.005	0.999551192904316	3.2154559595021e-06
0.229777777777778	1e-05	0.323232323232323	1	0.005	0.999614533690064	1.02098199060157e-06
0.229777777777778	1e-05	0.323232323232323	2	0.005	0.999614533690064	1.63375798394206e-06
0.229777777777778	1e-05	0.323232323232323	3	0.005	0.999614533690064	1.34147832183402e-06
0.339666666666667	1e-05	0.323232323232323	1	0.005	0.99980894736409	6.26397560711856e-07
0.339666666666667	1e-05	0.323232323232323	2	0.005	0.99980894736409	2.14255231652363e-07
0.339666666666667	1e-05	0.323232323232323	3	0.005	0.99980894736409	8.77607499642217e-07
0.449555555555556	1e-05	0.323232323232323	1	0.005	0.999325658511032	7.07653182871726e-08
0.449555555555556	1e-05	0.323232323232323	2	0.005	0.999325658511032	1.73984054230105e-07
0.449555555555556	1e-05	0.323232323232323	3	0.005	0.999325658511032	2.04199918459093e-06
0.559444444444444	1e-05	0.323232323232323	1	0.005	0.999361540963173	2.71612299472483e-06
0.559444444444444	1e-05	0.323232323232323	2	0.005	0.999361540963173	1.25508890071651e-06
0.559444444444444	1e-05	0.323232323232323	3	0.005	0.999361540963173	6.95766488041616e-07
0.669333333333333	1e-05	0.323232323232323	1	0.005	0.999838847479538	1.30880861176411e-06
0.669333333333333	1e-05	0.323232323232323	2	0.005	0.999838847479538	1.3780733663509e-06
0.669333333333333	1e-05	0.323232323232323	3	0.005	0.999838847479538	1.86554261147824e-06
0.779222222222222	1e-05	0.323232323232323	1	0.005	0.999684471714396	1.78052716222228e-06
0.779222222222222	1e-05	0.323232323232323	2	0.005	0.999684471714396	1.28594844086503e-06
0.779222222222222	1e-05	0.323232323232323	3	0.005	0.999684471714396	7.3709016138438e-07
0.889111111111111	1e-05	0.323232323232323	1	0.005	0.99953957076896	2.17599422734067e-06
0.889111111111111	1e-05	0.323232323232323	2	0.005	0.99953957076896	1.8804552925596e-06
0.889111111111111	1e-05	0.323232323232323	3	0.005	0.99953957076896	2.42508517540035e-07
0.999	1e-05	0.323232323232323	1	0.005	0.99900682676021	8.98939795172787e-07
0.999	1e-05	0.323232323232323	2	0.005	0.999006826760205	1.66440876845028e-06
0.999	1e-05	0.323232323232323	3	0.005	0.999006826760206	9.89338036023266e-07
0.01	1e-05	0.333333333333333	1	0.005	0.999068216930253	1.73500558604288e-05
0.01	1e-05	0.333333333333333	2	0.005	0.999068216930253	3.61159969753104e-05
0.01	1e-05	0.333333333333333	3	0.005	0.999068216930253	1.49695662108579e-05
0.119888888888889	1e-05	0.333333333333333	1	0.005	0.999551192904316	1.88927995269485e-06
0.119888888888889	1e-05	0.333333333333333	2	0.005	0.999551192904316	2.15271753721822e-06
0.119888888888889	1e-05	0.333333333333333	3	0.005	0.999551192904316	3.86523971749288e-06
0.229777777777778	1e-05	0.333333333333333	1	0.005	0.999614533690064	2.37895474649697e-06
0.229777777777778	1e-05	0.333333333333333	2	0.005	0.999614533690064	2.91846564923477e-07
0.229777777777778	1e-05	0.333333333333333	3	0.005	0.999614533690064	8.20627947622441e-07
0.339666666666667	1e-05	0.333333333333333	1	0.005	0.99980894736409	1.69303374509037e-06
0.339666666666667	1e-05	0.333333333333333	2	0.005	0.99980894736409	1.2548460891857e-06
0.339666666666667	1e-05	0.333333333333333	3	0.005	0.99980894736409	3.74213905916667e-07
0.449555555555556	1e-05	0.333333333333333	1	0.005	0.999325658511032	1.12176806213098e-06
0.449555555555556	1e-05	0.333333333333333	2	0.005	0.999325658511032	9.79551248965777e-08
0.449555555555556	1e-05	0.333333333333333	3	0.005	0.999325658511032	3.51996927840447e-07
0.559444444444444	1e-05	0.333333333333333	1	0.005	0.999361540963173	1.4059631579136e-06
0.559444444444444	1e-05	0.333333333333333	2	0.005	0.999361540963173	8.35873995683272e-07
0.559444444444444	1e-05	0.333333333333333	3	0.005	0.999361540963173	2.28710178674176e-07
0.669333333333333	1e-05	0.333333333333333	1	0.005	0.999838847479538	6.63807097106906e-07
0.669333333333333	1e-05	0.333333333333333	2	0.005	0.999838847479538	1.44483210554852e-07
0.669333333333333	1e-05	0.333333333333333	3	0.005	0.999838847479538	1.09616886379392e-06
0.779222222222222	1e-05	0.333333333333333	1	0.005	0.999684471714396	3.26767245727738e-07
0.779222222222222	1e-05	0.333333333333333	2	0.005	0.999684471714396	1.17997937196536e-06
0.779222222222222	1e-05	0.333333333333333	3	0.005	0.999684471714396	5.41602297958193e-07
0.889111111111111	1e-05	0.333333333333333	1	0.005	0.99953957076896	2.97848332830633e-07
0.889111111111111	1e-05	0.333333333333333	2	0.005	0.99953957076896	2.36442408620549e-07
0.889111111111111	1e-05	0.333333333333333	3	0.005	0.99953957076896	2.33313466838655e-07
0.999	1e-05	0.333333333333333	1	0.005	0.999006826760201	9.15548038561967e-07
0.999	1e-05	0.333333333333333	2	0.005	0.999006826760182	1.51994330128602e-06
0.999	1e-05	0.333333333333333	3	0.005	0.999006826760201	8.6203920956304e-07
0.01	1e-05	0.343434343434343	1	0.005	0.999068216930253	2.13944425840589e-05
0.01	1e-05	0.343434343434343	2	0.005	0.999068216930253	7.20050174751841e-06
0.01	1e-05	0.343434343434343	3	0.005	0.999068216930253	1.04531189276199e-05
0.119888888888889	1e-05	0.343434343434343	1	0.005	0.999551192904316	5.21672889831736e-07
0.119888888888889	1e-05	0.343434343434343	2	0.005	0.999551192904316	5.6374628528007e-07
0.119888888888889	1e-05	0.343434343434343	3	0.005	0.999551192904316	1.8265611078415e-06
0.229777777777778	1e-05	0.343434343434343	1	0.005	0.999614533690064	1.2722369225369e-06
0.229777777777778	1e-05	0.343434343434343	2	0.005	0.999614533690064	1.98922168034361e-06
0.229777777777778	1e-05	0.343434343434343	3	0.005	0.999614533690064	4.82194270254246e-07
0.339666666666667	1e-05	0.343434343434343	1	0.005	0.99980894736409	5.38880080747042e-07
0.339666666666667	1e-05	0.343434343434343	2	0.005	0.99980894736409	5.73581226200022e-08
0.339666666666667	1e-05	0.343434343434343	3	0.005	0.99980894736409	2.16226816324697e-06
0.449555555555556	1e-05	0.343434343434343	1	0.005	0.999325658511032	3.03297042230714e-07
0.449555555555556	1e-05	0.343434343434343	2	0.005	0.999325658511032	1.60232153040202e-06
0.449555555555556	1e-05	0.343434343434343	3	0.005	0.999325658511032	5.75372610823343e-07
0.559444444444444	1e-05	0.343434343434343	1	0.005	0.999361540963173	8.96952133335833e-07
0.559444444444444	1e-05	0.343434343434343	2	0.005	0.999361540963173	7.31187562852557e-07
0.559444444444444	1e-05	0.343434343434343	3	0.005	0.999361540963173	9.92331082953588e-07
0.669333333333333	1e-05	0.343434343434343	1	0.005	0.999838847479538	2.15323737689711e-06
0.669333333333333	1e-05	0.343434343434343	2	0.005	0.999838847479538	4.11101020787615e-07
0.669333333333333	1e-05	0.343434343434343	3	0.005	0.999838847479538	1.4745620768091e-06
0.779222222222222	1e-05	0.343434343434343	1	0.005	0.999684471714396	9.17701098364385e-07
0.779222222222222	1e-05	0.343434343434343	2	0.005	0.999684471714396	7.49451021062209e-07
0.779222222222222	1e-05	0.343434343434343	3	0.005	0.999684471714396	6.25608898832565e-07
0.889111111111111	1e-05	0.343434343434343	1	0.005	0.99953957076896	7.72019705682792e-07
0.889111111111111	1e-05	0.343434343434343	2	0.005	0.99953957076896	7.6507772132062e-07
0.889111111111111	1e-05	0.343434343434343	3	0.005	0.99953957076896	3.26121280991977e-07
0.999	1e-05	0.343434343434343	1	0.005	0.999006826760215	1.42892100969283e-06
0.999	1e-05	0.343434343434343	2	0.005	0.999006826760215	1.33799143242819e-06
0.999	1e-05	0.343434343434343	3	0.005	0.999006826760184	7.71841610379475e-07
0.01	1e-05	0.353535353535354	1	0.005	0.999068216930254	2.98462240388825e-05
0.01	1e-05	0.353535353535354	2	0.005	0.999068216930253	8.17051490845686e-06
0.01	1e-05	0.353535353535354	3	0.005	0.99906821693025	8.65531323541452e-06
0.119888888888889	1e-05	0.353535353535354	1	0.005	0.999551192904316	3.11705575368375e-06
0.119888888888889	1e-05	0.353535353535354	2	0.005	0.999551192904316	1.71638925065082e-06
0.119888888888889	1e-05	0.353535353535354	3	0.005	0.999551192904316	1.16088911148865e-05
0.229777777777778	1e-05	0.353535353535354	1	0.005	0.999614533690064	8.72092207703092e-07
0.229777777777778	1e-05	0.353535353535354	2	0.005	0.999614533690064	9.27924182086145e-07
0.229777777777778	1e-05	0.353535353535354	3	0.005	0.999614533690064	8.95148057701138e-08
0.339666666666667	1e-05	0.353535353535354	1	0.005	0.99980894736409	1.44837134963618e-06
0.339666666666667	1e-05	0.353535353535354	2	0.005	0.99980894736409	4.20295242708361e-07
0.339666666666667	1e-05	0.353535353535354	3	0.005	0.99980894736409	1.17275736669095e-07
0.449555555555556	1e-05	0.353535353535354	1	0.005	0.999325658511032	4.15164278398293e-07
0.449555555555556	1e-05	0.353535353535354	2	0.005	0.999325658511032	1.07584051268713e-06
0.449555555555556	1e-05	0.353535353535354	3	0.005	0.999325658511032	2.22148651390921e-07
0.559444444444444	1e-05	0.353535353535354	1	0.005	0.999361540963173	3.58229737227517e-07
0.559444444444444	1e-05	0.353535353535354	2	0.005	0.999361540963173	2.24828225803115e-06
0.559444444444444	1e-05	0.353535353535354	3	0.005	0.999361540963173	1.0182589477245e-06
0.669333333333333	1e-05	0.353535353535354	1	0.005	0.999838847479538	4.9345823230584e-07
0.669333333333333	1e-05	0.353535353535354	2	0.005	0.999838847479538	2.29462750329045e-07
0.669333333333333	1e-05	0.353535353535354	3	0.005	0.999838847479538	2.31433653193279e-06
0.779222222222222	1e-05	0.353535353535354	1	0.005	0.999684471714396	2.3246904196227e-06
0.779222222222222	1e-05	0.353535353535354	2	0.005	0.999684471714396	1.97627875360485e-07
0.779222222222222	1e-05	0.353535353535354	3	0.005	0.999684471714396	8.36868205152028e-07
0.889111111111111	1e-05	0.353535353535354	1	0.005	0.99953957076896	6.75060719221524e-07
0.889111111111111	1e-05	0.353535353535354	2	0.005	0.99953957076896	2.51413986727013e-07
0.889111111111111	1e-05	0.353535353535354	3	0.005	0.99953957076896	6.61326535272597e-07
0.999	1e-05	0.353535353535354	1	0.005	0.9990068267602	7.64314503247304e-07
0.999	1e-05	0.353535353535354	2	0.005	0.999006826760201	1.23756433026064e-07
0.999	1e-05	0.353535353535354	3	0.005	0.9990068267602	1.20422791612615e-06
0.01	1e-05	0.363636363636364	1	0.005	0.999068216930254	1.26425377952245e-05
0.01	1e-05	0.363636363636364	2	0.005	0.99906821693025	1.96128970276716e-05
0.01	1e-05	0.363636363636364	3	0.005	0.999068216930254	7.79830707946047e-07
0.119888888888889	1e-05	0.363636363636364	1	0.005	0.999551192904316	1.356069020916e-06
0.119888888888889	1e-05	0.363636363636364	2	0.005	0.999551192904316	5.23643099660096e-07
0.119888888888889	1e-05	0.363636363636364	3	0.005	0.999551192904316	1.55734684487133e-07
0.229777777777778	1e-05	0.363636363636364	1	0.005	0.999614533690064	1.04037708664363e-06
0.229777777777778	1e-05	0.363636363636364	2	0.005	0.999614533690064	3.53375679381133e-06
0.229777777777778	1e-05	0.363636363636364	3	0.005	0.999614533690064	7.16428619066042e-07
0.339666666666667	1e-05	0.363636363636364	1	0.005	0.99980894736409	3.36232940018554e-07
0.339666666666667	1e-05	0.363636363636364	2	0.005	0.99980894736409	6.63554902906141e-07
0.339666666666667	1e-05	0.363636363636364	3	0.005	0.99980894736409	1.00000354794979e-06
0.449555555555556	1e-05	0.363636363636364	1	0.005	0.999325658511032	1.18992855581991e-06
0.449555555555556	1e-05	0.363636363636364	2	0.005	0.999325658511032	3.3067541197264e-07
0.449555555555556	1e-05	0.363636363636364	3	0.005	0.999325658511032	2.58513931810852e-07
0.559444444444444	1e-05	0.363636363636364	1	0.005	0.999361540963173	1.61519563342462e-07
0.559444444444444	1e-05	0.363636363636364	2	0.005	0.999361540963173	8.28698921654587e-07
0.559444444444444	1e-05	0.363636363636364	3	0.005	0.999361540963173	7.95862829888034e-07
0.669333333333333	1e-05	0.363636363636364	1	0.005	0.999838847479538	4.71616273036168e-07
0.669333333333333	1e-05	0.363636363636364	2	0.005	0.999838847479538	1.98790668077055e-07
0.669333333333333	1e-05	0.363636363636364	3	0.005	0.999838847479538	5.24785549622054e-07
0.779222222222222	1e-05	0.363636363636364	1	0.005	0.999684471714396	1.01764049399494e-06
0.779222222222222	1e-05	0.363636363636364	2	0.005	0.999684471714396	3.09812506094474e-07
0.779222222222222	1e-05	0.363636363636364	3	0.005	0.999684471714396	1.99685117317709e-07
0.889111111111111	1e-05	0.363636363636364	1	0.005	0.99953957076896	8.51496040812909e-07
0.889111111111111	1e-05	0.363636363636364	2	0.005	0.99953957076896	6.5758136241874e-07
0.889111111111111	1e-05	0.363636363636364	3	0.005	0.99953957076896	1.95278029459771e-07
0.999	1e-05	0.363636363636364	1	0.005	0.999006826760197	4.21598428539925e-07
0.999	1e-05	0.363636363636364	2	0.005	0.999006826760197	1.60889370618664e-06
0.999	1e-05	0.363636363636364	3	0.005	0.999006826760197	8.29685378545181e-07
0.01	1e-05	0.373737373737374	1	0.005	0.999068216930252	1.18830614924568e-05
0.01	1e-05	0.373737373737374	2	0.005	0.999068216930254	6.1131834071897e-06
0.01	1e-05	0.373737373737374	3	0.005	0.999068216930254	3.08052087467276e-05
0.119888888888889	1e-05	0.373737373737374	1	0.005	0.999551192904316	7.84675438426712e-07
0.119888888888889	1e-05	0.373737373737374	2	0.005	0.999551192904316	3.08221728178377e-06
0.119888888888889	1e-05	0.373737373737374	3	0.005	0.999551192904316	4.41069537305491e-06
0.229777777777778	1e-05	0.373737373737374	1	0.005	0.999614533690064	1.16533177871417e-06
0.229777777777778	1e-05	0.373737373737374	2	0.005	0.999614533690064	1.83902318806695e-06
0.229777777777778	1e-05	0.373737373737374	3	0.005	0.999614533690064	6.89258292599534e-07
0.339666666666667	1e-05	0.373737373737374	1	0.005	0.99980894736409	2.64897675489344e-07
0.339666666666667	1e-05	0.373737373737374	2	0.005	0.99980894736409	1.96438152541928e-06
0.339666666666667	1e-05	0.373737373737374	3	0.005	0.99980894736409	3.71306358926864e-07
0.449555555555556	1e-05	0.373737373737374	1	0.005	0.999325658511032	1.36431668646781e-06
0.449555555555556	1e-05	0.373737373737374	2	0.005	0.999325658511032	7.90296715054421e-07
0.449555555555556	1e-05	0.373737373737374	3	0.005	0.999325658511032	2.11432664486321e-06
0.559444444444444	1e-05	0.373737373737374	1	0.005	0.999361540963173	2.98371793889848e-07
0.559444444444444	1e-05	0.373737373737374	2	0.005	0.999361540963173	7.12287691366984e-07
0.559444444444444	1e-05	0.373737373737374	3	0.005	0.999361540963173	8.38536832412338e-07
0.669333333333333	1e-05	0.373737373737374	1	0.005	0.999838847479538	1.33654823374666e-06
0.669333333333333	1e-05	0.373737373737374	2	0.005	0.999838847479538	6.20924263177317e-07
0.669333333333333	1e-05	0.373737373737374	3	0.005	0.999838847479538	5.12328267015825e-07
0.779222222222222	1e-05	0.373737373737374	1	0.005	0.999684471714396	1.03810780901878e-06
0.779222222222222	1e-05	0.373737373737374	2	0.005	0.999684471714396	5.75321974695709e-07
0.779222222222222	1e-05	0.373737373737374	3	0.005	0.999684471714396	3.01274717002318e-07
0.889111111111111	1e-05	0.373737373737374	1	0.005	0.99953957076896	1.44520823513406e-07
0.889111111111111	1e-05	0.373737373737374	2	0.005	0.99953957076896	1.54112596006294e-06
0.889111111111111	1e-05	0.373737373737374	3	0.005	0.99953957076896	4.93438784045278e-07
0.999	1e-05	0.373737373737374	1	0.005	0.999006826760196	2.27361434041165e-07
0.999	1e-05	0.373737373737374	2	0.005	0.999006826760196	5.53373995056389e-07
0.999	1e-05	0.373737373737374	3	0.005	0.999006826760196	3.1302090084713e-07
0.01	1e-05	0.383838383838384	1	0.005	0.999068216930252	6.54369395213826e-06
0.01	1e-05	0.383838383838384	2	0.005	0.999068216930252	1.22162065350028e-05
0.01	1e-05	0.383838383838384	3	0.005	0.999068216930252	8.87771477587735e-06
0.119888888888889	1e-05	0.383838383838384	1	0.005	0.999551192904316	8.53314856743714e-07
0.119888888888889	1e-05	0.383838383838384	2	0.005	0.999551192904316	1.80684490593585e-06
0.119888888888889	1e-05	0.383838383838384	3	0.005	0.999551192904316	9.54548971519529e-06
0.229777777777778	1e-05	0.383838383838384	1	0.005	0.999614533690064	2.63749008253436e-07
0.229777777777778	1e-05	0.383838383838384	2	0.005	0.999614533690064	5.13957270293424e-07
0.229777777777778	1e-05	0.383838383838384	3	0.005	0.999614533690064	1.2190480223571e-07
0.339666666666667	1e-05	0.383838383838384	1	0.005	0.99980894736409	8.47216040443639e-08
0.339666666666667	1e-05	0.383838383838384	2	0.005	0.99980894736409	1.78445194780738e-06
0.339666666666667	1e-05	0.383838383838384	3	0.005	0.99980894736409	4.12035223874102e-07
0.449555555555556	1e-05	0.383838383838384	1	0.005	0.999325658511032	4.64842780075188e-07
0.449555555555556	1e-05	0.383838383838384	2	0.005	0.999325658511032	2.58622746582849e-07
0.449555555555556	1e-05	0.383838383838384	3	0.005	0.999325658511032	1.73672681772048e-06
0.559444444444444	1e-05	0.383838383838384	1	0.005	0.999361540963173	2.03189273208322e-06
0.559444444444444	1e-05	0.383838383838384	2	0.005	0.999361540963173	1.91677909414489e-06
0.559444444444444	1e-05	0.383838383838384	3	0.005	0.999361540963173	1.21105609983197e-06
0.669333333333333	1e-05	0.383838383838384	1	0.005	0.999838847479538	6.63521290337386e-07
0.669333333333333	1e-05	0.383838383838384	2	0.005	0.999838847479538	4.12966298910613e-07
0.669333333333333	1e-05	0.383838383838384	3	0.005	0.999838847479538	5.70746646147143e-07
0.779222222222222	1e-05	0.383838383838384	1	0.005	0.999684471714396	8.47692702466086e-08
0.779222222222222	1e-05	0.383838383838384	2	0.005	0.999684471714396	3.15159789479955e-07
0.779222222222222	1e-05	0.383838383838384	3	0.005	0.999684471714396	3.02234769395005e-07
0.889111111111111	1e-05	0.383838383838384	1	0.005	0.99953957076896	5.42966999801249e-07
0.889111111111111	1e-05	0.383838383838384	2	0.005	0.99953957076896	2.66855631013267e-07
0.889111111111111	1e-05	0.383838383838384	3	0.005	0.99953957076896	8.81756741919527e-07
0.999	1e-05	0.383838383838384	1	0.005	0.999006826760221	1.55542914237027e-06
0.999	1e-05	0.383838383838384	2	0.005	0.999006826760221	4.30298657510454e-07
0.999	1e-05	0.383838383838384	3	0.005	0.999006826760221	3.27653876722226e-07
0.01	1e-05	0.393939393939394	1	0.005	0.999068216930254	9.65643086888259e-06
0.01	1e-05	0.393939393939394	2	0.005	0.99906821693025	5.00334205691126e-06
0.01	1e-05	0.393939393939394	3	0.005	0.999068216930253	1.47578044892175e-05
0.119888888888889	1e-05	0.393939393939394	1	0.005	0.999551192904316	6.52684895722695e-06
0.119888888888889	1e-05	0.393939393939394	2	0.005	0.999551192904316	5.05856971474118e-07
0.119888888888889	1e-05	0.393939393939394	3	0.005	0.999551192904316	1.44676098630035e-06
0.229777777777778	1e-05	0.393939393939394	1	0.005	0.999614533690064	7.9979889607615e-07
0.229777777777778	1e-05	0.393939393939394	2	0.005	0.999614533690064	1.11514390645455e-06
0.229777777777778	1e-05	0.393939393939394	3	0.005	0.999614533690064	2.95404923468148e-07
0.339666666666667	1e-05	0.393939393939394	1	0.005	0.99980894736409	1.9985996085776e-07
0.339666666666667	1e-05	0.393939393939394	2	0.005	0.99980894736409	2.29775043321155e-06
0.339666666666667	1e-05	0.393939393939394	3	0.005	0.99980894736409	4.19413349355451e-07
0.449555555555556	1e-05	0.393939393939394	1	0.005	0.999325658511032	7.91931025184658e-07
0.449555555555556	1e-05	0.393939393939394	2	0.005	0.999325658511032	1.39254122979539e-06
0.449555555555556	1e-05	0.393939393939394	3	0.005	0.999325658511032	6.73342572274701e-07
0.559444444444444	1e-05	0.393939393939394	1	0.005	0.999361540963173	3.28503192929549e-07
0.559444444444444	1e-05	0.393939393939394	2	0.005	0.999361540963173	3.22059612930753e-07
0.559444444444444	1e-05	0.393939393939394	3	0.005	0.999361540963173	1.90079377466727e-07
0.669333333333333	1e-05	0.393939393939394	1	0.005	0.999838847479538	1.15884615026464e-06
0.669333333333333	1e-05	0.393939393939394	2	0.005	0.999838847479538	3.03637311986563e-07
0.669333333333333	1e-05	0.393939393939394	3	0.005	0.999838847479538	6.24409308303478e-07
0.779222222222222	1e-05	0.393939393939394	1	0.005	0.999684471714396	1.06980052383547e-06
0.779222222222222	1e-05	0.393939393939394	2	0.005	0.999684471714396	4.64724762391983e-07
0.779222222222222	1e-05	0.393939393939394	3	0.005	0.999684471714396	1.28130423700976e-06
0.889111111111111	1e-05	0.393939393939394	1	0.005	0.99953957076896	3.5037660269975e-07
0.889111111111111	1e-05	0.393939393939394	2	0.005	0.99953957076896	5.03164055270389e-07
0.889111111111111	1e-05	0.393939393939394	3	0.005	0.99953957076896	2.77930800247494e-07
0.999	1e-05	0.393939393939394	1	0.005	0.999006826760204	4.63485448913638e-07
0.999	1e-05	0.393939393939394	2	0.005	0.999006826760204	3.87966713426695e-07
0.999	1e-05	0.393939393939394	3	0.005	0.999006826760204	1.07292626368784e-07
0.01	1e-05	0.404040404040404	1	0.005	0.999068216930253	5.631444494065e-06
0.01	1e-05	0.404040404040404	2	0.005	0.999068216930253	5.5062900669524e-06
0.01	1e-05	0.404040404040404	3	0.005	0.999068216930254	6.79713703257865e-05
0.119888888888889	1e-05	0.404040404040404	1	0.005	0.999551192904316	1.05489851219163e-06
0.119888888888889	1e-05	0.404040404040404	2	0.005	0.999551192904316	3.22218396207786e-06
0.119888888888889	1e-05	0.404040404040404	3	0.005	0.999551192904316	7.81041621092847e-07
0.229777777777778	1e-05	0.404040404040404	1	0.005	0.999614533690064	8.63736173942077e-07
0.229777777777778	1e-05	0.404040404040404	2	0.005	0.999614533690064	2.70338771431812e-07
0.229777777777778	1e-05	0.404040404040404	3	0.005	0.999614533690064	2.58934811923082e-07
0.339666666666667	1e-05	0.404040404040404	1	0.005	0.99980894736409	1.9980366972319e-07
0.339666666666667	1e-05	0.404040404040404	2	0.005	0.99980894736409	1.3086708137301e-06
0.339666666666667	1e-05	0.404040404040404	3	0.005	0.99980894736409	4.76745026419058e-07
0.449555555555556	1e-05	0.404040404040404	1	0.005	0.999325658511032	2.16163178608692e-07
0.449555555555556	1e-05	0.404040404040404	2	0.005	0.999325658511032	5.27210172310047e-07
0.449555555555556	1e-05	0.404040404040404	3	0.005	0.999325658511032	2.16272987609145e-06
0.559444444444444	1e-05	0.404040404040404	1	0.005	0.999361540963173	1.59942767280557e-07
0.559444444444444	1e-05	0.404040404040404	2	0.005	0.999361540963173	4.17782960428956e-07
0.559444444444444	1e-05	0.404040404040404	3	0.005	0.999361540963173	3.272632548041e-07
0.669333333333333	1e-05	0.404040404040404	1	0.005	0.999838847479538	1.34678453072453e-06
0.669333333333333	1e-05	0.404040404040404	2	0.005	0.999838847479538	9.66341715132281e-07
0.669333333333333	1e-05	0.404040404040404	3	0.005	0.999838847479538	2.82548659823621e-07
0.779222222222222	1e-05	0.404040404040404	1	0.005	0.999684471714396	4.70306148696358e-07
0.779222222222222	1e-05	0.404040404040404	2	0.005	0.999684471714396	1.20787562568935e-06
0.779222222222222	1e-05	0.404040404040404	3	0.005	0.999684471714396	5.76728904995088e-07
0.889111111111111	1e-05	0.404040404040404	1	0.005	0.99953957076896	6.37590788922386e-07
0.889111111111111	1e-05	0.404040404040404	2	0.005	0.99953957076896	3.39676007524737e-07
0.889111111111111	1e-05	0.404040404040404	3	0.005	0.99953957076896	2.24377233701406e-07
0.999	1e-05	0.404040404040404	1	0.005	0.99900682676021	1.49501319820082e-06
0.999	1e-05	0.404040404040404	2	0.005	0.99900682676021	2.76200798784419e-07
0.999	1e-05	0.404040404040404	3	0.005	0.99900682676021	1.42689501132041e-07
0.01	1e-05	0.414141414141414	1	0.005	0.999068216930251	1.88949996371491e-05
0.01	1e-05	0.414141414141414	2	0.005	0.999068216930252	8.37808828124705e-06
0.01	1e-05	0.414141414141414	3	0.005	0.999068216930253	1.54561360780626e-05
0.119888888888889	1e-05	0.414141414141414	1	0.005	0.999551192904316	9.99420047954361e-07
0.119888888888889	1e-05	0.414141414141414	2	0.005	0.999551192904316	1.84119911429366e-07
0.119888888888889	1e-05	0.414141414141414	3	0.005	0.999551192904316	1.77894554485469e-06
0.229777777777778	1e-05	0.414141414141414	1	0.005	0.999614533690064	2.37390745308315e-06
0.229777777777778	1e-05	0.414141414141414	2	0.005	0.999614533690064	1.15053133948693e-06
0.229777777777778	1e-05	0.414141414141414	3	0.005	0.999614533690064	1.6592310639704e-07
0.339666666666667	1e-05	0.414141414141414	1	0.005	0.99980894736409	1.05550492772358e-06
0.339666666666667	1e-05	0.414141414141414	2	0.005	0.99980894736409	4.11644860757968e-07
0.339666666666667	1e-05	0.414141414141414	3	0.005	0.99980894736409	4.54903885952226e-07
0.449555555555556	1e-05	0.414141414141414	1	0.005	0.999325658511032	1.78798937102646e-06
0.449555555555556	1e-05	0.414141414141414	2	0.005	0.999325658511032	2.76209550567273e-07
0.449555555555556	1e-05	0.414141414141414	3	0.005	0.999325658511032	7.09650615417449e-07
0.559444444444444	1e-05	0.414141414141414	1	0.005	0.999361540963173	4.45095908328369e-07
0.559444444444444	1e-05	0.414141414141414	2	0.005	0.999361540963173	1.51148724578687e-06
0.559444444444444	1e-05	0.414141414141414	3	0.005	0.999361540963173	2.2858067684634e-06
0.669333333333333	1e-05	0.414141414141414	1	0.005	0.999838847479538	5.4379829414765e-07
0.669333333333333	1e-05	0.414141414141414	2	0.005	0.999838847479538	1.7954120163647e-06
0.669333333333333	1e-05	0.414141414141414	3	0.005	0.999838847479538	1.83001686361483e-07
0.779222222222222	1e-05	0.414141414141414	1	0.005	0.999684471714396	8.85852043032203e-07
0.779222222222222	1e-05	0.414141414141414	2	0.005	0.999684471714396	1.40446068804326e-06
0.779222222222222	1e-05	0.414141414141414	3	0.005	0.999684471714396	7.77976380530164e-07
0.889111111111111	1e-05	0.414141414141414	1	0.005	0.99953957076896	2.0294945049251e-06
0.889111111111111	1e-05	0.414141414141414	2	0.005	0.99953957076896	2.27658546855313e-07
0.889111111111111	1e-05	0.414141414141414	3	0.005	0.99953957076896	3.13401091870899e-07
0.999	1e-05	0.414141414141414	1	0.005	0.999006826760205	1.25635838395763e-06
0.999	1e-05	0.414141414141414	2	0.005	0.999006826760217	3.92069350958186e-07
0.999	1e-05	0.414141414141414	3	0.005	0.999006826760201	6.33260077902744e-07
0.01	1e-05	0.424242424242424	1	0.005	0.999068216930253	2.61582150347978e-05
0.01	1e-05	0.424242424242424	2	0.005	0.999068216930253	3.99823835073374e-05
0.01	1e-05	0.424242424242424	3	0.005	0.999068216930253	2.06004949861945e-05
0.119888888888889	1e-05	0.424242424242424	1	0.005	0.999551192904316	2.74076783522923e-06
0.119888888888889	1e-05	0.424242424242424	2	0.005	0.999551192904316	1.17727172094715e-06
0.119888888888889	1e-05	0.424242424242424	3	0.005	0.999551192904316	1.53518236172246e-06
0.229777777777778	1e-05	0.424242424242424	1	0.005	0.999614533690064	7.07135329373336e-07
0.229777777777778	1e-05	0.424242424242424	2	0.005	0.999614533690064	7.01725143863737e-07
0.229777777777778	1e-05	0.424242424242424	3	0.005	0.999614533690064	1.36729841755032e-07
0.339666666666667	1e-05	0.424242424242424	1	0.005	0.99980894736409	6.26220471399768e-07
0.339666666666667	1e-05	0.424242424242424	2	0.005	0.99980894736409	7.48670865821151e-07
0.339666666666667	1e-05	0.424242424242424	3	0.005	0.99980894736409	2.39526736465137e-08
0.449555555555556	1e-05	0.424242424242424	1	0.005	0.999325658511032	6.85222611028596e-07
0.449555555555556	1e-05	0.424242424242424	2	0.005	0.999325658511032	8.41566454031691e-07
0.449555555555556	1e-05	0.424242424242424	3	0.005	0.999325658511032	1.10046547347334e-06
0.559444444444444	1e-05	0.424242424242424	1	0.005	0.999361540963173	8.21078116036048e-07
0.559444444444444	1e-05	0.424242424242424	2	0.005	0.999361540963173	5.36389644718637e-07
0.559444444444444	1e-05	0.424242424242424	3	0.005	0.999361540963173	7.10768630860811e-07
0.669333333333333	1e-05	0.424242424242424	1	0.005	0.999838847479538	4.82186454151615e-07
0.669333333333333	1e-05	0.424242424242424	2	0.005	0.999838847479538	1.91772439727168e-07
0.669333333333333	1e-05	0.424242424242424	3	0.005	0.999838847479538	8.60896150868069e-07
0.779222222222222	1e-05	0.424242424242424	1	0.005	0.999684471714396	5.57120361053686e-07
0.779222222222222	1e-05	0.424242424242424	2	0.005	0.999684471714396	2.57111013250917e-07
0.779222222222222	1e-05	0.424242424242424	3	0.005	0.999684471714396	1.14407013347593e-06
0.889111111111111	1e-05	0.424242424242424	1	0.005	0.99953957076896	7.59540648329895e-07
0.889111111111111	1e-05	0.424242424242424	2	0.005	0.99953957076896	7.96722819407689e-07
0.889111111111111	1e-05	0.424242424242424	3	0.005	0.99953957076896	1.41875002226292e-06
0.999	1e-05	0.424242424242424	1	0.005	0.999006826760201	5.36403935259741e-07
0.999	1e-05	0.424242424242424	2	0.005	0.999006826760201	7.06596886711671e-07
0.999	1e-05	0.424242424242424	3	0.005	0.999006826760201	2.56947877516481e-07
0.01	1e-05	0.434343434343434	1	0.005	0.999068216930254	1.35618395299685e-05
0.01	1e-05	0.434343434343434	2	0.005	0.999068216930254	4.56585461433758e-06
0.01	1e-05	0.434343434343434	3	0.005	0.999068216930252	1.1089021234153e-05
0.119888888888889	1e-05	0.434343434343434	1	0.005	0.999551192904316	1.21505986874805e-07
0.119888888888889	1e-05	0.434343434343434	2	0.005	0.999551192904316	3.9129901132677e-06
0.119888888888889	1e-05	0.434343434343434	3	0.005	0.999551192904316	4.83984190410636e-07
0.229777777777778	1e-05	0.434343434343434	1	0.005	0.999614533690064	1.64255713034352e-06
0.229777777777778	1e-05	0.434343434343434	2	0.005	0.999614533690064	3.03844508432725e-07
0.229777777777778	1e-05	0.434343434343434	3	0.005	0.999614533690064	3.79085434869632e-07
0.339666666666667	1e-05	0.434343434343434	1	0.005	0.99980894736409	2.21655511868092e-07
0.339666666666667	1e-05	0.434343434343434	2	0.005	0.99980894736409	2.94616147252059e-06
0.339666666666667	1e-05	0.434343434343434	3	0.005	0.99980894736409	3.63345619696485e-07
0.449555555555556	1e-05	0.434343434343434	1	0.005	0.999325658511032	2.23850057816226e-07
0.449555555555556	1e-05	0.434343434343434	2	0.005	0.999325658511032	1.69440699029238e-07
0.449555555555556	1e-05	0.434343434343434	3	0.005	0.999325658511032	8.78158087618329e-07
0.559444444444444	1e-05	0.434343434343434	1	0.005	0.999361540963173	3.51656091927872e-07
0.559444444444444	1e-05	0.434343434343434	2	0.005	0.999361540963173	1.52874479698386e-07
0.559444444444444	1e-05	0.434343434343434	3	0.005	0.999361540963173	8.26016100100403e-07
0.669333333333333	1e-05	0.434343434343434	1	0.005	0.999838847479538	3.52096194999823e-07
0.669333333333333	1e-05	0.434343434343434	2	0.005	0.999838847479538	4.81570768104209e-07
0.669333333333333	1e-05	0.434343434343434	3	0.005	0.999838847479538	1.56976058263515e-06
0.779222222222222	1e-05	0.434343434343434	1	0.005	0.999684471714396	1.57124745336694e-07
0.779222222222222	1e-05	0.434343434343434	2	0.005	0.999684471714396	4.35622558728131e-07
0.779222222222222	1e-05	0.434343434343434	3	0.005	0.999684471714396	1.35266292767964e-06
0.889111111111111	1e-05	0.434343434343434	1	0.005	0.99953957076896	5.11088484481716e-07
0.889111111111111	1e-05	0.434343434343434	2	0.005	0.99953957076896	1.57673643437523e-07
0.889111111111111	1e-05	0.434343434343434	3	0.005	0.99953957076896	8.24622026488993e-07
0.999	1e-05	0.434343434343434	1	0.005	0.999006826760216	6.4370994189112e-08
0.999	1e-05	0.434343434343434	2	0.005	0.999006826760216	7.33372107696083e-07
0.999	1e-05	0.434343434343434	3	0.005	0.999006826760216	8.27112567854276e-07
0.01	1e-05	0.444444444444444	1	0.005	0.999068216930252	1.40115681699476e-05
0.01	1e-05	0.444444444444444	2	0.005	0.999068216930253	1.97190720638752e-05
0.01	1e-05	0.444444444444444	3	0.005	0.999068216930253	1.7110030219436e-05
0.119888888888889	1e-05	0.444444444444444	1	0.005	0.999551192904316	1.73534919452069e-06
0.119888888888889	1e-05	0.444444444444444	2	0.005	0.999551192904316	1.1511083541617e-06
0.119888888888889	1e-05	0.444444444444444	3	0.005	0.999551192904316	1.41115247504585e-06
0.229777777777778	1e-05	0.444444444444444	1	0.005	0.999614533690064	9.37146939185945e-07
0.229777777777778	1e-05	0.444444444444444	2	0.005	0.999614533690064	7.54108782850074e-07
0.229777777777778	1e-05	0.444444444444444	3	0.005	0.999614533690064	5.78006993449603e-07
0.339666666666667	1e-05	0.444444444444444	1	0.005	0.99980894736409	2.41831906711897e-07
0.339666666666667	1e-05	0.444444444444444	2	0.005	0.99980894736409	1.50222458257892e-06
0.339666666666667	1e-05	0.444444444444444	3	0.005	0.99980894736409	7.8997500622369e-07
0.449555555555556	1e-05	0.444444444444444	1	0.005	0.999325658511032	3.06348166790028e-07
0.449555555555556	1e-05	0.444444444444444	2	0.005	0.999325658511032	3.49527755554722e-07
0.449555555555556	1e-05	0.444444444444444	3	0.005	0.999325658511032	1.84998359732239e-07
0.559444444444444	1e-05	0.444444444444444	1	0.005	0.999361540963173	7.99956711424873e-07
0.559444444444444	1e-05	0.444444444444444	2	0.005	0.999361540963173	1.68988888288745e-07
0.559444444444444	1e-05	0.444444444444444	3	0.005	0.999361540963173	4.32529096904324e-07
0.669333333333333	1e-05	0.444444444444444	1	0.005	0.999838847479538	2.71948198550503e-08
0.669333333333333	1e-05	0.444444444444444	2	0.005	0.999838847479538	5.10711202311665e-07
0.669333333333333	1e-05	0.444444444444444	3	0.005	0.999838847479538	9.1995821840555e-07
0.779222222222222	1e-05	0.444444444444444	1	0.005	0.999684471714396	1.58784459309324e-07
0.779222222222222	1e-05	0.444444444444444	2	0.005	0.999684471714396	3.63274676256037e-07
0.779222222222222	1e-05	0.444444444444444	3	0.005	0.999684471714396	4.09518882835193e-07
0.889111111111111	1e-05	0.444444444444444	1	0.005	0.99953957076896	4.23268681290469e-07
0.889111111111111	1e-05	0.444444444444444	2	0.005	0.99953957076896	2.59941520802098e-07
0.889111111111111	1e-05	0.444444444444444	3	0.005	0.99953957076896	5.14863670594028e-08
0.999	1e-05	0.444444444444444	1	0.005	0.99900682676021	6.48652572937412e-07
0.999	1e-05	0.444444444444444	2	0.005	0.999006826760202	3.50656275661201e-07
0.999	1e-05	0.444444444444444	3	0.005	0.99900682676021	1.38962577421266e-07
0.01	1e-05	0.454545454545455	1	0.005	0.999068216930254	2.07983542749184e-05
0.01	1e-05	0.454545454545455	2	0.005	0.999068216930252	3.66407495974261e-05
0.01	1e-05	0.454545454545455	3	0.005	0.999068216930253	2.9411912452463e-05
0.119888888888889	1e-05	0.454545454545455	1	0.005	0.999551192904316	3.37586026750094e-06
0.119888888888889	1e-05	0.454545454545455	2	0.005	0.999551192904316	2.19435697269106e-06
0.119888888888889	1e-05	0.454545454545455	3	0.005	0.999551192904316	2.90773622442172e-06
0.229777777777778	1e-05	0.454545454545455	1	0.005	0.999614533690064	2.70847764807877e-06
0.229777777777778	1e-05	0.454545454545455	2	0.005	0.999614533690064	1.63308749883284e-07
0.229777777777778	1e-05	0.454545454545455	3	0.005	0.999614533690064	1.29772433381077e-06
0.339666666666667	1e-05	0.454545454545455	1	0.005	0.99980894736409	2.94936686777097e-06
0.339666666666667	1e-05	0.454545454545455	2	0.005	0.99980894736409	1.21367413064737e-07
0.339666666666667	1e-05	0.454545454545455	3	0.005	0.99980894736409	3.15659771059556e-07
0.449555555555556	1e-05	0.454545454545455	1	0.005	0.999325658511032	4.12417682179745e-07
0.449555555555556	1e-05	0.454545454545455	2	0.005	0.999325658511032	3.00871772323422e-07
0.449555555555556	1e-05	0.454545454545455	3	0.005	0.999325658511032	4.37439011798395e-07
0.559444444444444	1e-05	0.454545454545455	1	0.005	0.999361540963173	1.30767915125434e-07
0.559444444444444	1e-05	0.454545454545455	2	0.005	0.999361540963173	1.32869814890572e-07
0.559444444444444	1e-05	0.454545454545455	3	0.005	0.999361540963173	1.4789521720428e-07
0.669333333333333	1e-05	0.454545454545455	1	0.005	0.999838847479538	1.88861861970357e-06
0.669333333333333	1e-05	0.454545454545455	2	0.005	0.999838847479538	2.38649245955438e-07
0.669333333333333	1e-05	0.454545454545455	3	0.005	0.999838847479538	3.06160210464943e-07
0.779222222222222	1e-05	0.454545454545455	1	0.005	0.999684471714396	5.02644883099772e-07
0.779222222222222	1e-05	0.454545454545455	2	0.005	0.999684471714396	6.60844775677449e-07
0.779222222222222	1e-05	0.454545454545455	3	0.005	0.999684471714396	1.45817725118035e-07
0.889111111111111	1e-05	0.454545454545455	1	0.005	0.99953957076896	1.49714516863926e-06
0.889111111111111	1e-05	0.454545454545455	2	0.005	0.99953957076896	9.43157782292344e-07
0.889111111111111	1e-05	0.454545454545455	3	0.005	0.99953957076896	3.22301883935759e-07
0.999	1e-05	0.454545454545455	1	0.005	0.999006826760212	1.3978886131062e-07
0.999	1e-05	0.454545454545455	2	0.005	0.999006826760212	4.53404030365321e-07
0.999	1e-05	0.454545454545455	3	0.005	0.999006826760212	7.1527396618882e-07
0.01	1e-05	0.464646464646465	1	0.005	0.999068216930253	9.9298609197068e-06
0.01	1e-05	0.464646464646465	2	0.005	0.99906821693025	6.05099777708245e-06
0.01	1e-05	0.464646464646465	3	0.005	0.999068216930253	2.60702702471955e-05
0.119888888888889	1e-05	0.464646464646465	1	0.005	0.999551192904316	1.15688077942715e-06
0.119888888888889	1e-05	0.464646464646465	2	0.005	0.999551192904316	1.45309253444898e-06
0.119888888888889	1e-05	0.464646464646465	3	0.005	0.999551192904316	8.80241198437461e-07
0.229777777777778	1e-05	0.464646464646465	1	0.005	0.999614533690064	7.63155995215162e-07
0.229777777777778	1e-05	0.464646464646465	2	0.005	0.999614533690064	2.11621551054367e-07
0.229777777777778	1e-05	0.464646464646465	3	0.005	0.999614533690064	3.14883688635493e-07
0.339666666666667	1e-05	0.464646464646465	1	0.005	0.99980894736409	4.87562717690981e-07
0.339666666666667	1e-05	0.464646464646465	2	0.005	0.99980894736409	3.51072343009413e-08
0.339666666666667	1e-05	0.464646464646465	3	0.005	0.99980894736409	1.20812352861988e-06
0.449555555555556	1e-05	0.464646464646465	1	0.005	0.999325658511032	3.15793950490532e-07
0.449555555555556	1e-05	0.464646464646465	2	0.005	0.999325658511032	2.74502914728006e-07
0.449555555555556	1e-05	0.464646464646465	3	0.005	0.999325658511032	3.45214639567659e-07
0.559444444444444	1e-05	0.464646464646465	1	0.005	0.999361540963173	9.17836292444021e-07
0.559444444444444	1e-05	0.464646464646465	2	0.005	0.999361540963173	1.57771629762123e-06
0.559444444444444	1e-05	0.464646464646465	3	0.005	0.999361540963173	5.82372295892675e-07
0.669333333333333	1e-05	0.464646464646465	1	0.005	0.999838847479538	4.47767509547719e-07
0.669333333333333	1e-05	0.464646464646465	2	0.005	0.999838847479538	9.74732499034677e-07
0.669333333333333	1e-05	0.464646464646465	3	0.005	0.999838847479538	1.92078026175434e-07
0.779222222222222	1e-05	0.464646464646465	1	0.005	0.999684471714396	9.69067818561693e-07
0.779222222222222	1e-05	0.464646464646465	2	0.005	0.999684471714396	9.83248184024489e-08
0.779222222222222	1e-05	0.464646464646465	3	0.005	0.999684471714396	1.25092108748852e-06
0.889111111111111	1e-05	0.464646464646465	1	0.005	0.99953957076896	5.52234118691583e-07
0.889111111111111	1e-05	0.464646464646465	2	0.005	0.99953957076896	5.94869068889129e-07
0.889111111111111	1e-05	0.464646464646465	3	0.005	0.99953957076896	7.82589506612162e-07
0.999	1e-05	0.464646464646465	1	0.005	0.999006826760206	4.06209213033111e-07
0.999	1e-05	0.464646464646465	2	0.005	0.999006826760204	7.68094858949743e-08
0.999	1e-05	0.464646464646465	3	0.005	0.999006826760204	9.38697276341486e-07
0.01	1e-05	0.474747474747475	1	0.005	0.999068216930251	1.98005471853117e-05
0.01	1e-05	0.474747474747475	2	0.005	0.999068216930253	7.5331549512414e-06
0.01	1e-05	0.474747474747475	3	0.005	0.999068216930253	1.4075313171726e-05
0.119888888888889	1e-05	0.474747474747475	1	0.005	0.999551192904316	2.88600246621577e-06
0.119888888888889	1e-05	0.474747474747475	2	0.005	0.999551192904316	3.84303479473348e-06
0.119888888888889	1e-05	0.474747474747475	3	0.005	0.999551192904316	8.79078844785996e-07
0.229777777777778	1e-05	0.474747474747475	1	0.005	0.999614533690064	3.67316287836833e-07
0.229777777777778	1e-05	0.474747474747475	2	0.005	0.999614533690064	5.0086214955872e-07
0.229777777777778	1e-05	0.474747474747475	3	0.005	0.999614533690064	1.79677640594779e-07
0.339666666666667	1e-05	0.474747474747475	1	0.005	0.99980894736409	4.36922028627421e-07
0.339666666666667	1e-05	0.474747474747475	2	0.005	0.99980894736409	9.89441673607543e-07
0.339666666666667	1e-05	0.474747474747475	3	0.005	0.99980894736409	7.09748461298761e-07
0.449555555555556	1e-05	0.474747474747475	1	0.005	0.999325658511032	4.94280579167181e-07
0.449555555555556	1e-05	0.474747474747475	2	0.005	0.999325658511032	3.94058445134698e-07
0.449555555555556	1e-05	0.474747474747475	3	0.005	0.999325658511032	9.55366851087787e-08
0.559444444444444	1e-05	0.474747474747475	1	0.005	0.999361540963173	6.57440295697147e-07
0.559444444444444	1e-05	0.474747474747475	2	0.005	0.999361540963173	2.21575211592068e-07
0.559444444444444	1e-05	0.474747474747475	3	0.005	0.999361540963173	1.63208928749555e-06
0.669333333333333	1e-05	0.474747474747475	1	0.005	0.999838847479538	3.2206672298114e-07
0.669333333333333	1e-05	0.474747474747475	2	0.005	0.999838847479538	2.14501032640185e-06
0.669333333333333	1e-05	0.474747474747475	3	0.005	0.999838847479538	1.42631304839786e-06
0.779222222222222	1e-05	0.474747474747475	1	0.005	0.999684471714396	2.15559622031831e-07
0.779222222222222	1e-05	0.474747474747475	2	0.005	0.999684471714396	3.40084927543128e-07
0.779222222222222	1e-05	0.474747474747475	3	0.005	0.999684471714396	1.82656876570011e-07
0.889111111111111	1e-05	0.474747474747475	1	0.005	0.99953957076896	1.61873578770007e-06
0.889111111111111	1e-05	0.474747474747475	2	0.005	0.99953957076896	1.66489173296366e-07
0.889111111111111	1e-05	0.474747474747475	3	0.005	0.99953957076896	6.10675310341598e-07
0.999	1e-05	0.474747474747475	1	0.005	0.999006826760218	2.80012662590703e-07
0.999	1e-05	0.474747474747475	2	0.005	0.999006826760218	2.0053728024525e-07
0.999	1e-05	0.474747474747475	3	0.005	0.999006826760218	4.16916091215765e-07
0.01	1e-05	0.484848484848485	1	0.005	0.999068216930254	1.51075041613862e-05
0.01	1e-05	0.484848484848485	2	0.005	0.999068216930253	0.000124060696101444
0.01	1e-05	0.484848484848485	3	0.005	0.999068216930253	2.18030353650537e-07
0.119888888888889	1e-05	0.484848484848485	1	0.005	0.999551192904316	2.05251657673575e-06
0.119888888888889	1e-05	0.484848484848485	2	0.005	0.999551192904316	3.41512399144861e-06
0.119888888888889	1e-05	0.484848484848485	3	0.005	0.999551192904316	1.45654751532101e-06
0.229777777777778	1e-05	0.484848484848485	1	0.005	0.999614533690064	1.91878402905834e-06
0.229777777777778	1e-05	0.484848484848485	2	0.005	0.999614533690064	5.96393921386294e-07
0.229777777777778	1e-05	0.484848484848485	3	0.005	0.999614533690064	2.59726439880013e-06
0.339666666666667	1e-05	0.484848484848485	1	0.005	0.99980894736409	7.4816154876982e-08
0.339666666666667	1e-05	0.484848484848485	2	0.005	0.99980894736409	1.97563530982709e-07
0.339666666666667	1e-05	0.484848484848485	3	0.005	0.99980894736409	5.46670369822966e-07
0.449555555555556	1e-05	0.484848484848485	1	0.005	0.999325658511032	2.61277324121372e-07
0.449555555555556	1e-05	0.484848484848485	2	0.005	0.999325658511032	5.19575408421097e-07
0.449555555555556	1e-05	0.484848484848485	3	0.005	0.999325658511032	6.20331365109594e-07
0.559444444444444	1e-05	0.484848484848485	1	0.005	0.999361540963173	3.40361618733759e-07
0.559444444444444	1e-05	0.484848484848485	2	0.005	0.999361540963173	2.3120101534851e-07
0.559444444444444	1e-05	0.484848484848485	3	0.005	0.999361540963173	2.75362574485728e-07
0.669333333333333	1e-05	0.484848484848485	1	0.005	0.999838847479538	5.50562814395118e-07
0.669333333333333	1e-05	0.484848484848485	2	0.005	0.999838847479538	2.24579260659227e-07
0.669333333333333	1e-05	0.484848484848485	3	0.005	0.999838847479538	1.95432815873343e-08
0.779222222222222	1e-05	0.484848484848485	1	0.005	0.999684471714396	1.58668209015819e-07
0.779222222222222	1e-05	0.484848484848485	2	0.005	0.999684471714396	6.73560004665305e-07
0.779222222222222	1e-05	0.484848484848485	3	0.005	0.999684471714396	4.06762338307666e-07
0.889111111111111	1e-05	0.484848484848485	1	0.005	0.99953957076896	4.85548364601063e-07
0.889111111111111	1e-05	0.484848484848485	2	0.005	0.99953957076896	5.15439369709793e-07
0.889111111111111	1e-05	0.484848484848485	3	0.005	0.99953957076896	4.19437622387458e-07
0.999	1e-05	0.484848484848485	1	0.005	0.999006826760218	1.21824406566577e-06
0.999	1e-05	0.484848484848485	2	0.005	0.999006826760218	1.29750349758866e-06
0.999	1e-05	0.484848484848485	3	0.005	0.999006826760218	2.30075505066688e-07
0.01	1e-05	0.494949494949495	1	0.005	0.999068216930253	4.82079043563429e-06
0.01	1e-05	0.494949494949495	2	0.005	0.999068216930251	2.8212009246591e-05
0.01	1e-05	0.494949494949495	3	0.005	0.999068216930252	4.7305441711564e-06
0.119888888888889	1e-05	0.494949494949495	1	0.005	0.999551192904316	1.38466605636895e-07
0.119888888888889	1e-05	0.494949494949495	2	0.005	0.999551192904316	5.2784599507074e-08
0.119888888888889	1e-05	0.494949494949495	3	0.005	0.999551192904316	4.46814598529196e-07
0.229777777777778	1e-05	0.494949494949495	1	0.005	0.999614533690064	3.33114818725e-07
0.229777777777778	1e-05	0.494949494949495	2	0.005	0.999614533690064	1.25347715725481e-06
0.229777777777778	1e-05	0.494949494949495	3	0.005	0.999614533690064	1.68344393186028e-06
0.339666666666667	1e-05	0.494949494949495	1	0.005	0.99980894736409	3.26224106938228e-07
0.339666666666667	1e-05	0.494949494949495	2	0.005	0.99980894736409	3.63229463237474e-07
0.339666666666667	1e-05	0.494949494949495	3	0.005	0.99980894736409	2.64732578593366e-06
0.449555555555556	1e-05	0.494949494949495	1	0.005	0.999325658511032	1.03952839414129e-06
0.449555555555556	1e-05	0.494949494949495	2	0.005	0.999325658511032	2.9384680964088e-07
0.449555555555556	1e-05	0.494949494949495	3	0.005	0.999325658511032	1.38965426831125e-06
0.559444444444444	1e-05	0.494949494949495	1	0.005	0.999361540963173	6.25808423679676e-07
0.559444444444444	1e-05	0.494949494949495	2	0.005	0.999361540963173	1.85856985563372e-06
0.559444444444444	1e-05	0.494949494949495	3	0.005	0.999361540963173	1.89146365517141e-07
0.669333333333333	1e-05	0.494949494949495	1	0.005	0.999838847479538	4.02366586974231e-07
0.669333333333333	1e-05	0.494949494949495	2	0.005	0.999838847479538	5.66834756549922e-07
0.669333333333333	1e-05	0.494949494949495	3	0.005	0.999838847479538	4.04595163354517e-07
0.779222222222222	1e-05	0.494949494949495	1	0.005	0.999684471714396	1.97963218558781e-07
0.779222222222222	1e-05	0.494949494949495	2	0.005	0.999684471714396	2.72104725773887e-06
0.779222222222222	1e-05	0.494949494949495	3	0.005	0.999684471714396	3.0395087207316e-08
0.889111111111111	1e-05	0.494949494949495	1	0.005	0.99953957076896	4.32937455209894e-07
0.889111111111111	1e-05	0.494949494949495	2	0.005	0.99953957076896	4.71745177752483e-07
0.889111111111111	1e-05	0.494949494949495	3	0.005	0.99953957076896	2.66378269993696e-07
0.999	1e-05	0.494949494949495	1	0.005	0.999006826760201	9.41681406258304e-07
0.999	1e-05	0.494949494949495	2	0.005	0.999006826760201	8.53633652315662e-08
0.999	1e-05	0.494949494949495	3	0.005	0.99900682676021	1.79122568106e-07
0.01	1e-05	0.505050505050505	1	0.005	0.999068216930252	1.55182125007711e-05
0.01	1e-05	0.505050505050505	2	0.005	0.999068216930253	1.53484925669404e-05
0.01	1e-05	0.505050505050505	3	0.005	0.999068216930252	1.72536023394155e-05
0.119888888888889	1e-05	0.505050505050505	1	0.005	0.999551192904316	3.85136039007362e-06
0.119888888888889	1e-05	0.505050505050505	2	0.005	0.999551192904316	1.627433193662e-06
0.119888888888889	1e-05	0.505050505050505	3	0.005	0.999551192904316	1.63575493908155e-06
0.229777777777778	1e-05	0.505050505050505	1	0.005	0.999614533690064	9.67868486136557e-07
0.229777777777778	1e-05	0.505050505050505	2	0.005	0.999614533690064	1.82680946075724e-06
0.229777777777778	1e-05	0.505050505050505	3	0.005	0.999614533690064	7.93891061113849e-07
0.339666666666667	1e-05	0.505050505050505	1	0.005	0.99980894736409	2.98421257738665e-07
0.339666666666667	1e-05	0.505050505050505	2	0.005	0.99980894736409	2.74713287081072e-06
0.339666666666667	1e-05	0.505050505050505	3	0.005	0.99980894736409	4.82320458806768e-07
0.449555555555556	1e-05	0.505050505050505	1	0.005	0.999325658511032	7.88756657411295e-07
0.449555555555556	1e-05	0.505050505050505	2	0.005	0.999325658511032	3.69706428065763e-07
0.449555555555556	1e-05	0.505050505050505	3	0.005	0.999325658511032	1.11338041346675e-06
0.559444444444444	1e-05	0.505050505050505	1	0.005	0.999361540963173	5.52897067845888e-07
0.559444444444444	1e-05	0.505050505050505	2	0.005	0.999361540963173	3.72726924115649e-07
0.559444444444444	1e-05	0.505050505050505	3	0.005	0.999361540963173	1.15852793739265e-06
0.669333333333333	1e-05	0.505050505050505	1	0.005	0.999838847479538	8.3313839997966e-07
0.669333333333333	1e-05	0.505050505050505	2	0.005	0.999838847479538	3.00926578799772e-07
0.669333333333333	1e-05	0.505050505050505	3	0.005	0.999838847479538	7.43569191520099e-07
0.779222222222222	1e-05	0.505050505050505	1	0.005	0.999684471714396	1.20928947108333e-07
0.779222222222222	1e-05	0.505050505050505	2	0.005	0.999684471714396	2.56762742119685e-07
0.779222222222222	1e-05	0.505050505050505	3	0.005	0.999684471714396	8.79710601755602e-08
0.889111111111111	1e-05	0.505050505050505	1	0.005	0.99953957076896	3.16849507034311e-07
0.889111111111111	1e-05	0.505050505050505	2	0.005	0.99953957076896	1.29614332841294e-07
0.889111111111111	1e-05	0.505050505050505	3	0.005	0.99953957076896	6.58797777048225e-07
0.999	1e-05	0.505050505050505	1	0.005	0.999006826760186	1.01938576096662e-07
0.999	1e-05	0.505050505050505	2	0.005	0.999006826760186	2.36030529540399e-07
0.999	1e-05	0.505050505050505	3	0.005	0.999006826760186	5.6204654825357e-07
0.01	1e-05	0.515151515151515	1	0.005	0.999068216930252	1.28869780936544e-05
0.01	1e-05	0.515151515151515	2	0.005	0.999068216930252	1.36000856355816e-05
0.01	1e-05	0.515151515151515	3	0.005	0.999068216930253	1.60641271645551e-05
0.119888888888889	1e-05	0.515151515151515	1	0.005	0.999551192904316	1.39941867460837e-06
0.119888888888889	1e-05	0.515151515151515	2	0.005	0.999551192904316	7.25831104158442e-07
0.119888888888889	1e-05	0.515151515151515	3	0.005	0.999551192904316	2.82342680163093e-06
0.229777777777778	1e-05	0.515151515151515	1	0.005	0.999614533690064	1.3957655105804e-06
0.229777777777778	1e-05	0.515151515151515	2	0.005	0.999614533690064	8.74090824276741e-07
0.229777777777778	1e-05	0.515151515151515	3	0.005	0.999614533690064	1.32440372694926e-07
0.339666666666667	1e-05	0.515151515151515	1	0.005	0.99980894736409	5.74632502004397e-07
0.339666666666667	1e-05	0.515151515151515	2	0.005	0.99980894736409	6.10970788324891e-07
0.339666666666667	1e-05	0.515151515151515	3	0.005	0.99980894736409	1.38925699369784e-06
0.449555555555556	1e-05	0.515151515151515	1	0.005	0.999325658511032	2.97653890463418e-07
0.449555555555556	1e-05	0.515151515151515	2	0.005	0.999325658511032	1.3053096218437e-06
0.449555555555556	1e-05	0.515151515151515	3	0.005	0.999325658511032	8.98703963492922e-07
0.559444444444444	1e-05	0.515151515151515	1	0.005	0.999361540963173	7.59203491244836e-07
0.559444444444444	1e-05	0.515151515151515	2	0.005	0.999361540963173	2.59579995078546e-07
0.559444444444444	1e-05	0.515151515151515	3	0.005	0.999361540963173	6.47345158404866e-07
0.669333333333333	1e-05	0.515151515151515	1	0.005	0.999838847479538	7.81040766656537e-07
0.669333333333333	1e-05	0.515151515151515	2	0.005	0.999838847479538	9.75652015771473e-07
0.669333333333333	1e-05	0.515151515151515	3	0.005	0.999838847479538	3.26713416412425e-08
0.779222222222222	1e-05	0.515151515151515	1	0.005	0.999684471714396	1.07838594144265e-06
0.779222222222222	1e-05	0.515151515151515	2	0.005	0.999684471714396	9.06962201647007e-07
0.779222222222222	1e-05	0.515151515151515	3	0.005	0.999684471714396	1.11770799140197e-07
0.889111111111111	1e-05	0.515151515151515	1	0.005	0.99953957076896	1.85048462478675e-07
0.889111111111111	1e-05	0.515151515151515	2	0.005	0.99953957076896	5.07326643174389e-07
0.889111111111111	1e-05	0.515151515151515	3	0.005	0.99953957076896	3.62023332724163e-07
0.999	1e-05	0.515151515151515	1	0.005	0.999006826760186	1.5406713600816e-07
0.999	1e-05	0.515151515151515	2	0.005	0.999006826760186	8.64072812626832e-07
0.999	1e-05	0.515151515151515	3	0.005	0.999006826760186	5.93077426920209e-08
0.01	1e-05	0.525252525252525	1	0.005	0.999068216930251	6.05371338048597e-06
0.01	1e-05	0.525252525252525	2	0.005	0.999068216930252	8.55190245647569e-06
0.01	1e-05	0.525252525252525	3	0.005	0.999068216930252	3.50898473983406e-05
0.119888888888889	1e-05	0.525252525252525	1	0.005	0.999551192904316	5.32898497644297e-06
0.119888888888889	1e-05	0.525252525252525	2	0.005	0.999551192904316	2.95308097101885e-06
0.119888888888889	1e-05	0.525252525252525	3	0.005	0.999551192904316	3.13335014426423e-06
0.229777777777778	1e-05	0.525252525252525	1	0.005	0.999614533690064	7.40217336194667e-08
0.229777777777778	1e-05	0.525252525252525	2	0.005	0.999614533690064	1.14394422874257e-06
0.229777777777778	1e-05	0.525252525252525	3	0.005	0.999614533690064	1.0903520983778e-06
0.339666666666667	1e-05	0.525252525252525	1	0.005	0.99980894736409	8.40103896181848e-07
0.339666666666667	1e-05	0.525252525252525	2	0.005	0.99980894736409	1.96750404063216e-07
0.339666666666667	1e-05	0.525252525252525	3	0.005	0.99980894736409	5.4570744671026e-07
0.449555555555556	1e-05	0.525252525252525	1	0.005	0.999325658511032	4.3462716065385e-07
0.449555555555556	1e-05	0.525252525252525	2	0.005	0.999325658511032	2.8551547530983e-07
0.449555555555556	1e-05	0.525252525252525	3	0.005	0.999325658511032	8.73080959888497e-07
0.559444444444444	1e-05	0.525252525252525	1	0.005	0.999361540963173	1.02178304867132e-06
0.559444444444444	1e-05	0.525252525252525	2	0.005	0.999361540963173	1.4904996143611e-06
0.559444444444444	1e-05	0.525252525252525	3	0.005	0.999361540963173	5.80056598285428e-07
0.669333333333333	1e-05	0.525252525252525	1	0.005	0.999838847479538	8.74084920593612e-07
0.669333333333333	1e-05	0.525252525252525	2	0.005	0.999838847479538	1.34438376053655e-07
0.669333333333333	1e-05	0.525252525252525	3	0.005	0.999838847479538	1.93843937182858e-07
0.779222222222222	1e-05	0.525252525252525	1	0.005	0.999684471714396	1.86743359078839e-07
0.779222222222222	1e-05	0.525252525252525	2	0.005	0.999684471714396	2.36468488255882e-07
0.779222222222222	1e-05	0.525252525252525	3	0.005	0.999684471714396	5.80801440656532e-07
0.889111111111111	1e-05	0.525252525252525	1	0.005	0.99953957076896	5.92189967880882e-07
0.889111111111111	1e-05	0.525252525252525	2	0.005	0.99953957076896	8.06376409099138e-08
0.889111111111111	1e-05	0.525252525252525	3	0.005	0.99953957076896	6.37950420943758e-07
0.999	1e-05	0.525252525252525	1	0.005	0.999006826760216	8.91063135106329e-08
0.999	1e-05	0.525252525252525	2	0.005	0.999006826760216	2.81330588475317e-07
0.999	1e-05	0.525252525252525	3	0.005	0.999006826760216	2.96236794597892e-07
0.01	1e-05	0.535353535353535	1	0.005	0.999068216930254	2.82793756309025e-06
0.01	1e-05	0.535353535353535	2	0.005	0.999068216930253	3.5878807460414e-06
0.01	1e-05	0.535353535353535	3	0.005	0.999068216930254	2.22205073065095e-05
0.119888888888889	1e-05	0.535353535353535	1	0.005	0.999551192904316	3.81758167385975e-06
0.119888888888889	1e-05	0.535353535353535	2	0.005	0.999551192904316	1.07466642225425e-06
0.119888888888889	1e-05	0.535353535353535	3	0.005	0.999551192904316	2.54134021797336e-06
0.229777777777778	1e-05	0.535353535353535	1	0.005	0.999614533690064	3.01602870156911e-07
0.229777777777778	1e-05	0.535353535353535	2	0.005	0.999614533690064	1.21332369447223e-06
0.229777777777778	1e-05	0.535353535353535	3	0.005	0.999614533690064	3.19293203721123e-06
0.339666666666667	1e-05	0.535353535353535	1	0.005	0.99980894736409	3.08934757624764e-07
0.339666666666667	1e-05	0.535353535353535	2	0.005	0.99980894736409	4.10822220033029e-07
0.339666666666667	1e-05	0.535353535353535	3	0.005	0.99980894736409	4.2174683203092e-07
0.449555555555556	1e-05	0.535353535353535	1	0.005	0.999325658511032	1.64620204714819e-07
0.449555555555556	1e-05	0.535353535353535	2	0.005	0.999325658511032	9.98509609618574e-07
0.449555555555556	1e-05	0.535353535353535	3	0.005	0.999325658511032	2.02076854850969e-07
0.559444444444444	1e-05	0.535353535353535	1	0.005	0.999361540963173	3.02821880695257e-07
0.559444444444444	1e-05	0.535353535353535	2	0.005	0.999361540963173	1.15104411206522e-06
0.559444444444444	1e-05	0.535353535353535	3	0.005	0.999361540963173	8.81170138743367e-07
0.669333333333333	1e-05	0.535353535353535	1	0.005	0.999838847479538	3.41006870092906e-08
0.669333333333333	1e-05	0.535353535353535	2	0.005	0.999838847479538	8.41434048088781e-07
0.669333333333333	1e-05	0.535353535353535	3	0.005	0.999838847479538	6.85469885337182e-07
0.779222222222222	1e-05	0.535353535353535	1	0.005	0.999684471714396	4.96671004922465e-07
0.779222222222222	1e-05	0.535353535353535	2	0.005	0.999684471714396	6.1162972599791e-08
0.779222222222222	1e-05	0.535353535353535	3	0.005	0.999684471714396	6.30017018941695e-07
0.889111111111111	1e-05	0.535353535353535	1	0.005	0.99953957076896	9.13628427256896e-07
0.889111111111111	1e-05	0.535353535353535	2	0.005	0.99953957076896	2.21199054654073e-07
0.889111111111111	1e-05	0.535353535353535	3	0.005	0.99953957076896	7.90865094311771e-07
0.999	1e-05	0.535353535353535	1	0.005	0.999006826760188	6.48581630816085e-08
0.999	1e-05	0.535353535353535	2	0.005	0.999006826760188	5.53710250658701e-07
0.999	1e-05	0.535353535353535	3	0.005	0.999006826760188	1.07676616926255e-06
0.01	1e-05	0.545454545454546	1	0.005	0.999068216930253	9.66905684917997e-06
0.01	1e-05	0.545454545454546	2	0.005	0.999068216930253	1.72264902619706e-05
0.01	1e-05	0.545454545454546	3	0.005	0.999068216930253	2.14082840041991e-05
0.119888888888889	1e-05	0.545454545454546	1	0.005	0.999551192904316	1.90094959340804e-06
0.119888888888889	1e-05	0.545454545454546	2	0.005	0.999551192904316	2.96002628227431e-06
0.119888888888889	1e-05	0.545454545454546	3	0.005	0.999551192904316	7.4448203937671e-07
0.229777777777778	1e-05	0.545454545454546	1	0.005	0.999614533690064	2.06864640031124e-06
0.229777777777778	1e-05	0.545454545454546	2	0.005	0.999614533690064	5.96376520671684e-07
0.229777777777778	1e-05	0.545454545454546	3	0.005	0.999614533690064	1.58117867164568e-06
0.339666666666667	1e-05	0.545454545454546	1	0.005	0.99980894736409	3.27107243807341e-07
0.339666666666667	1e-05	0.545454545454546	2	0.005	0.99980894736409	7.10201592475097e-07
0.339666666666667	1e-05	0.545454545454546	3	0.005	0.99980894736409	3.63432954742439e-07
0.449555555555556	1e-05	0.545454545454546	1	0.005	0.999325658511032	6.50912139168067e-07
0.449555555555556	1e-05	0.545454545454546	2	0.005	0.999325658511032	2.14471187470618e-07
0.449555555555556	1e-05	0.545454545454546	3	0.005	0.999325658511032	7.69182982932995e-08
0.559444444444444	1e-05	0.545454545454546	1	0.005	0.999361540963173	8.58792309581602e-08
0.559444444444444	1e-05	0.545454545454546	2	0.005	0.999361540963173	1.23885663006143e-07
0.559444444444444	1e-05	0.545454545454546	3	0.005	0.999361540963173	4.42338455787065e-07
0.669333333333333	1e-05	0.545454545454546	1	0.005	0.999838847479538	3.80408614155209e-07
0.669333333333333	1e-05	0.545454545454546	2	0.005	0.999838847479538	8.77437432674071e-07
0.669333333333333	1e-05	0.545454545454546	3	0.005	0.999838847479538	5.60424633739559e-07
0.779222222222222	1e-05	0.545454545454546	1	0.005	0.999684471714396	1.72392896189658e-07
0.779222222222222	1e-05	0.545454545454546	2	0.005	0.999684471714396	3.34033695078653e-07
0.779222222222222	1e-05	0.545454545454546	3	0.005	0.999684471714396	1.11353074452421e-06
0.889111111111111	1e-05	0.545454545454546	1	0.005	0.99953957076896	9.83153342086039e-07
0.889111111111111	1e-05	0.545454545454546	2	0.005	0.99953957076896	9.4486527157429e-07
0.889111111111111	1e-05	0.545454545454546	3	0.005	0.99953957076896	4.04339956269682e-07
0.999	1e-05	0.545454545454546	1	0.005	0.99900682676021	8.17267548271332e-08
0.999	1e-05	0.545454545454546	2	0.005	0.99900682676021	2.39287508137433e-07
0.999	1e-05	0.545454545454546	3	0.005	0.99900682676021	2.10774374505537e-07
0.01	1e-05	0.555555555555556	1	0.005	0.999068216930252	2.22038882340035e-05
0.01	1e-05	0.555555555555556	2	0.005	0.999068216930252	7.01188991621793e-06
0.01	1e-05	0.555555555555556	3	0.005	0.999068216930252	5.07264190666904e-06
0.119888888888889	1e-05	0.555555555555556	1	0.005	0.999551192904316	2.07370086107809e-06
0.119888888888889	1e-05	0.555555555555556	2	0.005	0.999551192904316	6.49348975834513e-06
0.119888888888889	1e-05	0.555555555555556	3	0.005	0.999551192904316	4.51261036443808e-07
0.229777777777778	1e-05	0.555555555555556	1	0.005	0.999614533690064	7.27180456842354e-07
0.229777777777778	1e-05	0.555555555555556	2	0.005	0.999614533690064	3.84521238714486e-07
0.229777777777778	1e-05	0.555555555555556	3	0.005	0.999614533690064	6.39414021797425e-06
0.339666666666667	1e-05	0.555555555555556	1	0.005	0.99980894736409	3.4509908296684e-07
0.339666666666667	1e-05	0.555555555555556	2	0.005	0.99980894736409	4.44962022633598e-07
0.339666666666667	1e-05	0.555555555555556	3	0.005	0.99980894736409	2.37343888074857e-06
0.449555555555556	1e-05	0.555555555555556	1	0.005	0.999325658511032	6.58593660870506e-08
0.449555555555556	1e-05	0.555555555555556	2	0.005	0.999325658511032	6.29994691398857e-07
0.449555555555556	1e-05	0.555555555555556	3	0.005	0.999325658511032	1.52726852833916e-06
0.559444444444444	1e-05	0.555555555555556	1	0.005	0.999361540963173	3.91517325403946e-07
0.559444444444444	1e-05	0.555555555555556	2	0.005	0.999361540963173	4.43135123458468e-07
0.559444444444444	1e-05	0.555555555555556	3	0.005	0.999361540963173	1.11972755473072e-06
0.669333333333333	1e-05	0.555555555555556	1	0.005	0.999838847479538	4.7153204076444e-07
0.669333333333333	1e-05	0.555555555555556	2	0.005	0.999838847479538	1.08717379088795e-06
0.669333333333333	1e-05	0.555555555555556	3	0.005	0.999838847479538	4.79484334288118e-07
0.779222222222222	1e-05	0.555555555555556	1	0.005	0.999684471714396	1.40724954717788e-07
0.779222222222222	1e-05	0.555555555555556	2	0.005	0.999684471714396	8.38185872797607e-07
0.779222222222222	1e-05	0.555555555555556	3	0.005	0.999684471714396	3.00773643792587e-07
0.889111111111111	1e-05	0.555555555555556	1	0.005	0.99953957076896	4.24354850853154e-07
0.889111111111111	1e-05	0.555555555555556	2	0.005	0.99953957076896	2.18375596571865e-07
0.889111111111111	1e-05	0.555555555555556	3	0.005	0.99953957076896	3.7600169495284e-07
0.999	1e-05	0.555555555555556	1	0.005	0.999006826760222	3.8270914520745e-07
0.999	1e-05	0.555555555555556	2	0.005	0.999006826760222	7.35118663781248e-07
0.999	1e-05	0.555555555555556	3	0.005	0.999006826760222	4.06816419964745e-07
0.01	1e-05	0.565656565656566	1	0.005	0.999068216930253	3.3714448763713e-06
0.01	1e-05	0.565656565656566	2	0.005	0.999068216930253	1.4438382249296e-05
0.01	1e-05	0.565656565656566	3	0.005	0.999068216930254	3.86671333513099e-05
0.119888888888889	1e-05	0.565656565656566	1	0.005	0.999551192904316	1.181245307603e-06
0.119888888888889	1e-05	0.565656565656566	2	0.005	0.999551192904316	2.24874262932617e-07
0.119888888888889	1e-05	0.565656565656566	3	0.005	0.999551192904316	3.0234152468783e-06
0.229777777777778	1e-05	0.565656565656566	1	0.005	0.999614533690064	1.45742792021966e-06
0.229777777777778	1e-05	0.565656565656566	2	0.005	0.999614533690064	1.12176594552973e-06
0.229777777777778	1e-05	0.565656565656566	3	0.005	0.999614533690064	3.78358031761996e-07
0.339666666666667	1e-05	0.565656565656566	1	0.005	0.99980894736409	2.65879411986901e-07
0.339666666666667	1e-05	0.565656565656566	2	0.005	0.99980894736409	8.13263681223627e-07
0.339666666666667	1e-05	0.565656565656566	3	0.005	0.99980894736409	1.35720567095022e-06
0.449555555555556	1e-05	0.565656565656566	1	0.005	0.999325658511032	2.21527462311894e-07
0.449555555555556	1e-05	0.565656565656566	2	0.005	0.999325658511032	1.65412606311416e-07
0.449555555555556	1e-05	0.565656565656566	3	0.005	0.999325658511032	1.05599524471403e-06
0.559444444444444	1e-05	0.565656565656566	1	0.005	0.999361540963173	1.05616728671798e-07
0.559444444444444	1e-05	0.565656565656566	2	0.005	0.999361540963173	4.13346596887921e-07
0.559444444444444	1e-05	0.565656565656566	3	0.005	0.999361540963173	2.09851246571149e-07
0.669333333333333	1e-05	0.565656565656566	1	0.005	0.999838847479538	6.57152790696823e-07
0.669333333333333	1e-05	0.565656565656566	2	0.005	0.999838847479538	6.99729644832902e-07
0.669333333333333	1e-05	0.565656565656566	3	0.005	0.999838847479538	7.43820675306426e-07
0.779222222222222	1e-05	0.565656565656566	1	0.005	0.999684471714396	3.47055550211966e-07
0.779222222222222	1e-05	0.565656565656566	2	0.005	0.999684471714396	9.3508562261003e-07
0.779222222222222	1e-05	0.565656565656566	3	0.005	0.999684471714396	4.81256352158545e-07
0.889111111111111	1e-05	0.565656565656566	1	0.005	0.99953957076896	2.44334155933374e-07
0.889111111111111	1e-05	0.565656565656566	2	0.005	0.99953957076896	2.41224197540004e-07
0.889111111111111	1e-05	0.565656565656566	3	0.005	0.99953957076896	8.55427059367799e-07
0.999	1e-05	0.565656565656566	1	0.005	0.999006826760213	8.60364810851729e-07
0.999	1e-05	0.565656565656566	2	0.005	0.999006826760213	4.67363215489483e-07
0.999	1e-05	0.565656565656566	3	0.005	0.999006826760213	5.26964754705996e-07
0.01	1e-05	0.575757575757576	1	0.005	0.999068216930252	1.9330505090386e-05
0.01	1e-05	0.575757575757576	2	0.005	0.999068216930252	9.82560145735419e-06
0.01	1e-05	0.575757575757576	3	0.005	0.999068216930254	4.65705291345688e-06
0.119888888888889	1e-05	0.575757575757576	1	0.005	0.999551192904316	1.18250067505089e-05
0.119888888888889	1e-05	0.575757575757576	2	0.005	0.999551192904316	1.77337970566979e-06
0.119888888888889	1e-05	0.575757575757576	3	0.005	0.999551192904316	1.2908975690156e-05
0.229777777777778	1e-05	0.575757575757576	1	0.005	0.999614533690064	1.13783267359995e-06
0.229777777777778	1e-05	0.575757575757576	2	0.005	0.999614533690064	5.7805991565276e-06
0.229777777777778	1e-05	0.575757575757576	3	0.005	0.999614533690064	3.40916080352435e-06
0.339666666666667	1e-05	0.575757575757576	1	0.005	0.99980894736409	2.1558732190366e-06
0.339666666666667	1e-05	0.575757575757576	2	0.005	0.99980894736409	5.70343113290935e-07
0.339666666666667	1e-05	0.575757575757576	3	0.005	0.99980894736409	5.78640612742275e-07
0.449555555555556	1e-05	0.575757575757576	1	0.005	0.999325658511032	1.07899409972768e-06
0.449555555555556	1e-05	0.575757575757576	2	0.005	0.999325658511032	1.37599018422507e-07
0.449555555555556	1e-05	0.575757575757576	3	0.005	0.999325658511032	1.90981090861514e-07
0.559444444444444	1e-05	0.575757575757576	1	0.005	0.999361540963173	2.06007148032113e-08
0.559444444444444	1e-05	0.575757575757576	2	0.005	0.999361540963173	1.09660449368788e-06
0.559444444444444	1e-05	0.575757575757576	3	0.005	0.999361540963173	1.23528265325936e-06
0.669333333333333	1e-05	0.575757575757576	1	0.005	0.999838847479538	3.88195367751388e-07
0.669333333333333	1e-05	0.575757575757576	2	0.005	0.999838847479538	3.46234792470013e-07
0.669333333333333	1e-05	0.575757575757576	3	0.005	0.999838847479538	2.26361718058337e-07
0.779222222222222	1e-05	0.575757575757576	1	0.005	0.999684471714396	9.21302155997335e-07
0.779222222222222	1e-05	0.575757575757576	2	0.005	0.999684471714396	4.10954429133525e-07
0.779222222222222	1e-05	0.575757575757576	3	0.005	0.999684471714396	4.17914983203363e-07
0.889111111111111	1e-05	0.575757575757576	1	0.005	0.99953957076896	6.00731257223486e-08
0.889111111111111	1e-05	0.575757575757576	2	0.005	0.99953957076896	5.35152036781983e-07
0.889111111111111	1e-05	0.575757575757576	3	0.005	0.99953957076896	2.32510062117246e-07
0.999	1e-05	0.575757575757576	1	0.005	0.999006826760208	4.86823900169564e-07
0.999	1e-05	0.575757575757576	2	0.005	0.999006826760208	9.47652014907973e-07
0.999	1e-05	0.575757575757576	3	0.005	0.999006826760208	9.76135896219781e-07
0.01	1e-05	0.585858585858586	1	0.005	0.999068216930253	5.48158204339472e-05
0.01	1e-05	0.585858585858586	2	0.005	0.999068216930252	4.56021480526551e-06
0.01	1e-05	0.585858585858586	3	0.005	0.999068216930252	5.85555580021802e-07
0.119888888888889	1e-05	0.585858585858586	1	0.005	0.999551192904316	2.01544844253375e-06
0.119888888888889	1e-05	0.585858585858586	2	0.005	0.999551192904316	7.09152894268158e-07
0.119888888888889	1e-05	0.585858585858586	3	0.005	0.999551192904316	2.61806254296828e-07
0.229777777777778	1e-05	0.585858585858586	1	0.005	0.999614533690064	7.88570144598007e-07
0.229777777777778	1e-05	0.585858585858586	2	0.005	0.999614533690064	1.18608425864048e-06
0.229777777777778	1e-05	0.585858585858586	3	0.005	0.999614533690064	9.62978287724762e-07
0.339666666666667	1e-05	0.585858585858586	1	0.005	0.99980894736409	1.4136114692338e-07
0.339666666666667	1e-05	0.585858585858586	2	0.005	0.99980894736409	2.70376239043827e-06
0.339666666666667	1e-05	0.585858585858586	3	0.005	0.99980894736409	7.73168070311638e-07
0.449555555555556	1e-05	0.585858585858586	1	0.005	0.999325658511032	2.84801933038261e-07
0.449555555555556	1e-05	0.585858585858586	2	0.005	0.999325658511032	2.41345940800215e-07
0.449555555555556	1e-05	0.585858585858586	3	0.005	0.999325658511032	4.58697588481656e-07
0.559444444444444	1e-05	0.585858585858586	1	0.005	0.999361540963173	5.28045974012577e-07
0.559444444444444	1e-05	0.585858585858586	2	0.005	0.999361540963173	8.44631817338793e-07
0.559444444444444	1e-05	0.585858585858586	3	0.005	0.999361540963173	1.71366629640884e-07
0.669333333333333	1e-05	0.585858585858586	1	0.005	0.999838847479538	5.96096116509499e-07
0.669333333333333	1e-05	0.585858585858586	2	0.005	0.999838847479538	2.88751244923227e-07
0.669333333333333	1e-05	0.585858585858586	3	0.005	0.999838847479538	1.24654869650127e-07
0.779222222222222	1e-05	0.585858585858586	1	0.005	0.999684471714396	2.37886067305864e-07
0.779222222222222	1e-05	0.585858585858586	2	0.005	0.999684471714396	1.77140835992585e-07
0.779222222222222	1e-05	0.585858585858586	3	0.005	0.999684471714396	1.28917266655272e-06
0.889111111111111	1e-05	0.585858585858586	1	0.005	0.99953957076896	7.96030499549957e-08
0.889111111111111	1e-05	0.585858585858586	2	0.005	0.99953957076896	3.88286621266387e-07
0.889111111111111	1e-05	0.585858585858586	3	0.005	0.99953957076896	1.70870990051311e-07
0.999	1e-05	0.585858585858586	1	0.005	0.999006826760215	2.81664267542867e-07
0.999	1e-05	0.585858585858586	2	0.005	0.999006826760215	1.52018793820195e-07
0.999	1e-05	0.585858585858586	3	0.005	0.999006826760223	4.50295739066941e-07
0.01	1e-05	0.595959595959596	1	0.005	0.999068216930253	1.03759678542281e-05
0.01	1e-05	0.595959595959596	2	0.005	0.999068216930253	4.16265915273416e-05
0.01	1e-05	0.595959595959596	3	0.005	0.999068216930249	1.36607426737006e-05
0.119888888888889	1e-05	0.595959595959596	1	0.005	0.999551192904316	1.22716905158748e-06
0.119888888888889	1e-05	0.595959595959596	2	0.005	0.999551192904316	1.00716382738523e-06
0.119888888888889	1e-05	0.595959595959596	3	0.005	0.999551192904316	2.97346630948579e-07
0.229777777777778	1e-05	0.595959595959596	1	0.005	0.999614533690064	2.11047457732169e-06
0.229777777777778	1e-05	0.595959595959596	2	0.005	0.999614533690064	7.18555011206713e-07
0.229777777777778	1e-05	0.595959595959596	3	0.005	0.999614533690064	6.69527157249478e-07
0.339666666666667	1e-05	0.595959595959596	1	0.005	0.99980894736409	3.01032143173463e-07
0.339666666666667	1e-05	0.595959595959596	2	0.005	0.99980894736409	1.15132436139696e-07
0.339666666666667	1e-05	0.595959595959596	3	0.005	0.99980894736409	8.03364289733847e-08
0.449555555555556	1e-05	0.595959595959596	1	0.005	0.999325658511032	1.07980945303062e-06
0.449555555555556	1e-05	0.595959595959596	2	0.005	0.999325658511032	2.86027361399578e-07
0.449555555555556	1e-05	0.595959595959596	3	0.005	0.999325658511032	4.71629031850172e-07
0.559444444444444	1e-05	0.595959595959596	1	0.005	0.999361540963173	4.51098159683432e-07
0.559444444444444	1e-05	0.595959595959596	2	0.005	0.999361540963173	4.72954457660208e-07
0.559444444444444	1e-05	0.595959595959596	3	0.005	0.999361540963173	6.51852278158596e-07
0.669333333333333	1e-05	0.595959595959596	1	0.005	0.999838847479538	5.93350480365358e-07
0.669333333333333	1e-05	0.595959595959596	2	0.005	0.999838847479538	8.87871758222185e-07
0.669333333333333	1e-05	0.595959595959596	3	0.005	0.999838847479538	1.43682559258404e-07
0.779222222222222	1e-05	0.595959595959596	1	0.005	0.999684471714396	5.95095441580961e-08
0.779222222222222	1e-05	0.595959595959596	2	0.005	0.999684471714396	4.6801018044133e-07
0.779222222222222	1e-05	0.595959595959596	3	0.005	0.999684471714396	8.0419232838402e-07
0.889111111111111	1e-05	0.595959595959596	1	0.005	0.99953957076896	2.81089750162727e-07
0.889111111111111	1e-05	0.595959595959596	2	0.005	0.99953957076896	5.31148892694742e-07
0.889111111111111	1e-05	0.595959595959596	3	0.005	0.99953957076896	1.07121563926282e-07
0.999	1e-05	0.595959595959596	1	0.005	0.999006826760221	6.38016850620053e-07
0.999	1e-05	0.595959595959596	2	0.005	0.999006826760221	1.8551961297797e-06
0.999	1e-05	0.595959595959596	3	0.005	0.99900682676022	1.82375980109942e-07
0.01	1e-05	0.606060606060606	1	0.005	0.999068216930253	2.53492394579233e-05
0.01	1e-05	0.606060606060606	2	0.005	0.999068216930251	2.35384300961085e-05
0.01	1e-05	0.606060606060606	3	0.005	0.999068216930251	2.49042949324369e-05
0.119888888888889	1e-05	0.606060606060606	1	0.005	0.999551192904316	7.06790258698455e-07
0.119888888888889	1e-05	0.606060606060606	2	0.005	0.999551192904316	2.05477049440747e-06
0.119888888888889	1e-05	0.606060606060606	3	0.005	0.999551192904316	1.89827065249898e-06
0.229777777777778	1e-05	0.606060606060606	1	0.005	0.999614533690064	9.54570772110993e-07
0.229777777777778	1e-05	0.606060606060606	2	0.005	0.999614533690064	7.44077362875727e-07
0.229777777777778	1e-05	0.606060606060606	3	0.005	0.999614533690064	2.57349962261946e-06
0.339666666666667	1e-05	0.606060606060606	1	0.005	0.99980894736409	6.09663948737008e-07
0.339666666666667	1e-05	0.606060606060606	2	0.005	0.99980894736409	4.38933389580694e-07
0.339666666666667	1e-05	0.606060606060606	3	0.005	0.99980894736409	1.57282259260982e-06
0.449555555555556	1e-05	0.606060606060606	1	0.005	0.999325658511032	5.32133156778067e-07
0.449555555555556	1e-05	0.606060606060606	2	0.005	0.999325658511032	1.92711808438088e-07
0.449555555555556	1e-05	0.606060606060606	3	0.005	0.999325658511032	6.64095180376266e-08
0.559444444444444	1e-05	0.606060606060606	1	0.005	0.999361540963173	7.8923457548971e-07
0.559444444444444	1e-05	0.606060606060606	2	0.005	0.999361540963173	9.77021966450876e-07
0.559444444444444	1e-05	0.606060606060606	3	0.005	0.999361540963173	2.27140580357768e-06
0.669333333333333	1e-05	0.606060606060606	1	0.005	0.999838847479538	1.89105737235263e-06
0.669333333333333	1e-05	0.606060606060606	2	0.005	0.999838847479538	1.95296905961022e-07
0.669333333333333	1e-05	0.606060606060606	3	0.005	0.999838847479538	2.07099211108987e-06
0.779222222222222	1e-05	0.606060606060606	1	0.005	0.999684471714396	2.85000642193975e-07
0.779222222222222	1e-05	0.606060606060606	2	0.005	0.999684471714396	4.15755893010677e-07
0.779222222222222	1e-05	0.606060606060606	3	0.005	0.999684471714396	5.55078234300325e-07
0.889111111111111	1e-05	0.606060606060606	1	0.005	0.99953957076896	6.55148855963651e-08
0.889111111111111	1e-05	0.606060606060606	2	0.005	0.99953957076896	2.06371366774271e-07
0.889111111111111	1e-05	0.606060606060606	3	0.005	0.99953957076896	3.76514820991325e-07
0.999	1e-05	0.606060606060606	1	0.005	0.999006826760197	4.33625490428134e-07
0.999	1e-05	0.606060606060606	2	0.005	0.999006826760216	8.46146603101116e-07
0.999	1e-05	0.606060606060606	3	0.005	0.999006826760197	9.28862471769132e-08
0.01	1e-05	0.616161616161616	1	0.005	0.999068216930254	2.27989687200364e-05
0.01	1e-05	0.616161616161616	2	0.005	0.99906821693025	6.03023084881365e-05
0.01	1e-05	0.616161616161616	3	0.005	0.99906821693025	3.45035429099166e-05
0.119888888888889	1e-05	0.616161616161616	1	0.005	0.999551192904316	2.96249243249142e-07
0.119888888888889	1e-05	0.616161616161616	2	0.005	0.999551192904316	1.09852491061766e-06
0.119888888888889	1e-05	0.616161616161616	3	0.005	0.999551192904316	1.83555008956588e-06
0.229777777777778	1e-05	0.616161616161616	1	0.005	0.999614533690064	7.2511707352829e-07
0.229777777777778	1e-05	0.616161616161616	2	0.005	0.999614533690064	6.3129935936995e-07
0.229777777777778	1e-05	0.616161616161616	3	0.005	0.999614533690064	2.09784465306847e-06
0.339666666666667	1e-05	0.616161616161616	1	0.005	0.99980894736409	4.6027220512993e-07
0.339666666666667	1e-05	0.616161616161616	2	0.005	0.99980894736409	4.76251066611545e-07
0.339666666666667	1e-05	0.616161616161616	3	0.005	0.99980894736409	8.97431789831549e-07
0.449555555555556	1e-05	0.616161616161616	1	0.005	0.999325658511032	1.37655108256257e-07
0.449555555555556	1e-05	0.616161616161616	2	0.005	0.999325658511032	2.87624285918696e-07
0.449555555555556	1e-05	0.616161616161616	3	0.005	0.999325658511032	7.16919793291209e-07
0.559444444444444	1e-05	0.616161616161616	1	0.005	0.999361540963173	1.75583017503444e-07
0.559444444444444	1e-05	0.616161616161616	2	0.005	0.999361540963173	7.56126413987522e-07
0.559444444444444	1e-05	0.616161616161616	3	0.005	0.999361540963173	3.03531876556386e-07
0.669333333333333	1e-05	0.616161616161616	1	0.005	0.999838847479538	1.02291494600418e-08
0.669333333333333	1e-05	0.616161616161616	2	0.005	0.999838847479538	1.34102139812923e-07
0.669333333333333	1e-05	0.616161616161616	3	0.005	0.999838847479538	7.31357583663626e-07
0.779222222222222	1e-05	0.616161616161616	1	0.005	0.999684471714396	7.04273549751761e-07
0.779222222222222	1e-05	0.616161616161616	2	0.005	0.999684471714396	1.21374311743844e-07
0.779222222222222	1e-05	0.616161616161616	3	0.005	0.999684471714396	9.09828095826367e-08
0.889111111111111	1e-05	0.616161616161616	1	0.005	0.99953957076896	7.12752297981115e-07
0.889111111111111	1e-05	0.616161616161616	2	0.005	0.99953957076896	6.20201903504619e-07
0.889111111111111	1e-05	0.616161616161616	3	0.005	0.99953957076896	3.92328576714343e-07
0.999	1e-05	0.616161616161616	1	0.005	0.999006826760215	3.73803220083703e-07
0.999	1e-05	0.616161616161616	2	0.005	0.999006826760215	3.76603782497175e-08
0.999	1e-05	0.616161616161616	3	0.005	0.999006826760213	1.55825757948245e-07
0.01	1e-05	0.626262626262626	1	0.005	0.999068216930254	2.03558838008939e-05
0.01	1e-05	0.626262626262626	2	0.005	0.99906821693025	1.84687926864166e-06
0.01	1e-05	0.626262626262626	3	0.005	0.999068216930252	0.000122547477258486
0.119888888888889	1e-05	0.626262626262626	1	0.005	0.999551192904316	1.34531438929207e-06
0.119888888888889	1e-05	0.626262626262626	2	0.005	0.999551192904316	2.01864936994127e-06
0.119888888888889	1e-05	0.626262626262626	3	0.005	0.999551192904316	8.58390920588148e-06
0.229777777777778	1e-05	0.626262626262626	1	0.005	0.999614533690064	1.43270337617662e-06
0.229777777777778	1e-05	0.626262626262626	2	0.005	0.999614533690064	4.33819050349259e-07
0.229777777777778	1e-05	0.626262626262626	3	0.005	0.999614533690064	5.3769893216397e-07
0.339666666666667	1e-05	0.626262626262626	1	0.005	0.99980894736409	1.44185246555592e-07
0.339666666666667	1e-05	0.626262626262626	2	0.005	0.99980894736409	2.17020472514499e-06
0.339666666666667	1e-05	0.626262626262626	3	0.005	0.99980894736409	1.00899337291559e-06
0.449555555555556	1e-05	0.626262626262626	1	0.005	0.999325658511032	9.06467522169029e-08
0.449555555555556	1e-05	0.626262626262626	2	0.005	0.999325658511032	6.49254932613842e-07
0.449555555555556	1e-05	0.626262626262626	3	0.005	0.999325658511032	6.69368799530336e-07
0.559444444444444	1e-05	0.626262626262626	1	0.005	0.999361540963173	3.28054189902946e-07
0.559444444444444	1e-05	0.626262626262626	2	0.005	0.999361540963173	8.92963299790168e-07
0.559444444444444	1e-05	0.626262626262626	3	0.005	0.999361540963173	1.50267775923365e-06
0.669333333333333	1e-05	0.626262626262626	1	0.005	0.999838847479538	1.22335570833397e-06
0.669333333333333	1e-05	0.626262626262626	2	0.005	0.999838847479538	3.23037577958433e-07
0.669333333333333	1e-05	0.626262626262626	3	0.005	0.999838847479538	1.50066582616338e-06
0.779222222222222	1e-05	0.626262626262626	1	0.005	0.999684471714396	2.19695889229709e-07
0.779222222222222	1e-05	0.626262626262626	2	0.005	0.999684471714396	5.73898421674414e-07
0.779222222222222	1e-05	0.626262626262626	3	0.005	0.999684471714396	1.22349210362878e-07
0.889111111111111	1e-05	0.626262626262626	1	0.005	0.99953957076896	9.71433806953947e-08
0.889111111111111	1e-05	0.626262626262626	2	0.005	0.99953957076896	2.62600552965409e-06
0.889111111111111	1e-05	0.626262626262626	3	0.005	0.99953957076896	2.15565948989582e-07
0.999	1e-05	0.626262626262626	1	0.005	0.999006826760222	5.31369747164325e-08
0.999	1e-05	0.626262626262626	2	0.005	0.999006826760222	1.5274550615277e-07
0.999	1e-05	0.626262626262626	3	0.005	0.999006826760219	2.69455237619539e-07
0.01	1e-05	0.636363636363636	1	0.005	0.999068216930249	8.22048489152237e-06
0.01	1e-05	0.636363636363636	2	0.005	0.999068216930252	1.09048442673908e-05
0.01	1e-05	0.636363636363636	3	0.005	0.999068216930251	4.24126542835539e-06
0.119888888888889	1e-05	0.636363636363636	1	0.005	0.999551192904316	8.04708593352763e-07
0.119888888888889	1e-05	0.636363636363636	2	0.005	0.999551192904316	2.46100124049256e-06
0.119888888888889	1e-05	0.636363636363636	3	0.005	0.999551192904316	2.60522631934188e-06
0.229777777777778	1e-05	0.636363636363636	1	0.005	0.999614533690064	1.60937331794866e-06
0.229777777777778	1e-05	0.636363636363636	2	0.005	0.999614533690064	9.02707182150686e-07
0.229777777777778	1e-05	0.636363636363636	3	0.005	0.999614533690064	2.27383865848303e-06
0.339666666666667	1e-05	0.636363636363636	1	0.005	0.99980894736409	5.96678687517415e-07
0.339666666666667	1e-05	0.636363636363636	2	0.005	0.99980894736409	1.67658416369229e-07
0.339666666666667	1e-05	0.636363636363636	3	0.005	0.99980894736409	4.81581978949901e-07
0.449555555555556	1e-05	0.636363636363636	1	0.005	0.999325658511032	9.57931073005738e-08
0.449555555555556	1e-05	0.636363636363636	2	0.005	0.999325658511032	5.60923094839233e-07
0.449555555555556	1e-05	0.636363636363636	3	0.005	0.999325658511032	1.83975931604521e-07
0.559444444444444	1e-05	0.636363636363636	1	0.005	0.999361540963173	7.92644445560805e-07
0.559444444444444	1e-05	0.636363636363636	2	0.005	0.999361540963173	1.2028771208852e-06
0.559444444444444	1e-05	0.636363636363636	3	0.005	0.999361540963173	2.08507231162217e-06
0.669333333333333	1e-05	0.636363636363636	1	0.005	0.999838847479538	1.06589279412385e-06
0.669333333333333	1e-05	0.636363636363636	2	0.005	0.999838847479538	4.96180060186614e-07
0.669333333333333	1e-05	0.636363636363636	3	0.005	0.999838847479538	1.05290344867118e-07
0.779222222222222	1e-05	0.636363636363636	1	0.005	0.999684471714396	1.20301963012562e-07
0.779222222222222	1e-05	0.636363636363636	2	0.005	0.999684471714396	2.04765332884512e-07
0.779222222222222	1e-05	0.636363636363636	3	0.005	0.999684471714396	7.92984482812078e-08
0.889111111111111	1e-05	0.636363636363636	1	0.005	0.99953957076896	5.31598808053579e-07
0.889111111111111	1e-05	0.636363636363636	2	0.005	0.99953957076896	1.78535679868267e-07
0.889111111111111	1e-05	0.636363636363636	3	0.005	0.99953957076896	4.31438874189045e-07
0.999	1e-05	0.636363636363636	1	0.005	0.999006826760222	3.04060132834022e-07
0.999	1e-05	0.636363636363636	2	0.005	0.999006826760213	9.93552930377329e-08
0.999	1e-05	0.636363636363636	3	0.005	0.999006826760213	3.62225303954964e-07
0.01	1e-05	0.646464646464647	1	0.005	0.99906821693025	1.83510393124143e-05
0.01	1e-05	0.646464646464647	2	0.005	0.999068216930248	2.49782366370142e-06
0.01	1e-05	0.646464646464647	3	0.005	0.999068216930251	1.28096043321068e-05
0.119888888888889	1e-05	0.646464646464647	1	0.005	0.999551192904316	1.64187799938377e-06
0.119888888888889	1e-05	0.646464646464647	2	0.005	0.999551192904316	1.35594861680134e-06
0.119888888888889	1e-05	0.646464646464647	3	0.005	0.999551192904316	1.35656471273027e-06
0.229777777777778	1e-05	0.646464646464647	1	0.005	0.999614533690064	1.29326588943376e-06
0.229777777777778	1e-05	0.646464646464647	2	0.005	0.999614533690064	3.10657724983939e-07
0.229777777777778	1e-05	0.646464646464647	3	0.005	0.999614533690064	2.82169868147193e-06
0.339666666666667	1e-05	0.646464646464647	1	0.005	0.99980894736409	1.82929774654542e-07
0.339666666666667	1e-05	0.646464646464647	2	0.005	0.99980894736409	8.81613683879462e-07
0.339666666666667	1e-05	0.646464646464647	3	0.005	0.99980894736409	7.01471210737718e-07
0.449555555555556	1e-05	0.646464646464647	1	0.005	0.999325658511032	9.46072610415039e-07
0.449555555555556	1e-05	0.646464646464647	2	0.005	0.999325658511032	4.30499784607347e-07
0.449555555555556	1e-05	0.646464646464647	3	0.005	0.999325658511032	3.25314651347646e-07
0.559444444444444	1e-05	0.646464646464647	1	0.005	0.999361540963173	8.99399761924262e-07
0.559444444444444	1e-05	0.646464646464647	2	0.005	0.999361540963173	5.99789023379819e-07
0.559444444444444	1e-05	0.646464646464647	3	0.005	0.999361540963173	4.46622031820982e-08
0.669333333333333	1e-05	0.646464646464647	1	0.005	0.999838847479538	3.87162368894039e-07
0.669333333333333	1e-05	0.646464646464647	2	0.005	0.999838847479538	1.64570718344119e-07
0.669333333333333	1e-05	0.646464646464647	3	0.005	0.999838847479538	3.22379534302813e-07
0.779222222222222	1e-05	0.646464646464647	1	0.005	0.999684471714396	4.00105144263355e-07
0.779222222222222	1e-05	0.646464646464647	2	0.005	0.999684471714396	2.66448783912971e-07
0.779222222222222	1e-05	0.646464646464647	3	0.005	0.999684471714396	2.84337298408777e-07
0.889111111111111	1e-05	0.646464646464647	1	0.005	0.99953957076896	3.77638768348227e-07
0.889111111111111	1e-05	0.646464646464647	2	0.005	0.99953957076896	8.852816983425e-07
0.889111111111111	1e-05	0.646464646464647	3	0.005	0.99953957076896	8.18600122623677e-07
0.999	1e-05	0.646464646464647	1	0.005	0.999006826760215	3.16761522029642e-07
0.999	1e-05	0.646464646464647	2	0.005	0.999006826760214	4.59502620817184e-07
0.999	1e-05	0.646464646464647	3	0.005	0.999006826760214	3.65676098619261e-07
0.01	1e-05	0.656565656565657	1	0.005	0.99906821693025	1.09152696162072e-05
0.01	1e-05	0.656565656565657	2	0.005	0.999068216930253	1.81185692616667e-05
0.01	1e-05	0.656565656565657	3	0.005	0.999068216930253	6.41759330223063e-05
0.119888888888889	1e-05	0.656565656565657	1	0.005	0.999551192904316	2.41514794020119e-06
0.119888888888889	1e-05	0.656565656565657	2	0.005	0.999551192904316	4.10069123081751e-06
0.119888888888889	1e-05	0.656565656565657	3	0.005	0.999551192904316	5.43080577655552e-06
0.229777777777778	1e-05	0.656565656565657	1	0.005	0.999614533690064	4.30167541709255e-07
0.229777777777778	1e-05	0.656565656565657	2	0.005	0.999614533690064	1.05083244354938e-06
0.229777777777778	1e-05	0.656565656565657	3	0.005	0.999614533690064	1.89207818641607e-06
0.339666666666667	1e-05	0.656565656565657	1	0.005	0.99980894736409	2.73477370746313e-07
0.339666666666667	1e-05	0.656565656565657	2	0.005	0.99980894736409	1.7557697939511e-07
0.339666666666667	1e-05	0.656565656565657	3	0.005	0.99980894736409	2.61613681109267e-06
0.449555555555556	1e-05	0.656565656565657	1	0.005	0.999325658511032	6.61722595244156e-07
0.449555555555556	1e-05	0.656565656565657	2	0.005	0.999325658511032	1.23107695994001e-07
0.449555555555556	1e-05	0.656565656565657	3	0.005	0.999325658511032	1.1226375450966e-06
0.559444444444444	1e-05	0.656565656565657	1	0.005	0.999361540963173	1.1907445151442e-06
0.559444444444444	1e-05	0.656565656565657	2	0.005	0.999361540963173	5.49071396007904e-07
0.559444444444444	1e-05	0.656565656565657	3	0.005	0.999361540963173	6.61951490499501e-07
0.669333333333333	1e-05	0.656565656565657	1	0.005	0.999838847479538	9.52831401551098e-07
0.669333333333333	1e-05	0.656565656565657	2	0.005	0.999838847479538	8.0626168647326e-07
0.669333333333333	1e-05	0.656565656565657	3	0.005	0.999838847479538	1.46208953818743e-06
0.779222222222222	1e-05	0.656565656565657	1	0.005	0.999684471714396	4.66973139673405e-07
0.779222222222222	1e-05	0.656565656565657	2	0.005	0.999684471714396	4.04395400778422e-07
0.779222222222222	1e-05	0.656565656565657	3	0.005	0.999684471714396	6.45385673002751e-07
0.889111111111111	1e-05	0.656565656565657	1	0.005	0.99953957076896	1.23569891715406e-07
0.889111111111111	1e-05	0.656565656565657	2	0.005	0.99953957076896	1.6133230786416e-07
0.889111111111111	1e-05	0.656565656565657	3	0.005	0.99953957076896	7.39817331569389e-08
0.999	1e-05	0.656565656565657	1	0.005	0.999006826760223	2.5484904196917e-07
0.999	1e-05	0.656565656565657	2	0.005	0.999006826760223	1.21747486038122e-07
0.999	1e-05	0.656565656565657	3	0.005	0.999006826760223	5.6154361945535e-07
0.01	1e-05	0.666666666666667	1	0.005	0.999068216930252	1.50017346306953e-05
0.01	1e-05	0.666666666666667	2	0.005	0.999068216930249	1.79776327651856e-05
0.01	1e-05	0.666666666666667	3	0.005	0.999068216930253	1.37149544057922e-05
0.119888888888889	1e-05	0.666666666666667	1	0.005	0.999551192904316	1.49347775109424e-06
0.119888888888889	1e-05	0.666666666666667	2	0.005	0.999551192904316	8.89315612078326e-08
0.119888888888889	1e-05	0.666666666666667	3	0.005	0.999551192904316	6.12634000148771e-07
0.229777777777778	1e-05	0.666666666666667	1	0.005	0.999614533690064	4.7501214527824e-07
0.229777777777778	1e-05	0.666666666666667	2	0.005	0.999614533690064	1.3306854733756e-07
0.229777777777778	1e-05	0.666666666666667	3	0.005	0.999614533690064	3.38890000331893e-06
0.339666666666667	1e-05	0.666666666666667	1	0.005	0.99980894736409	5.73461569690047e-07
0.339666666666667	1e-05	0.666666666666667	2	0.005	0.99980894736409	5.09784427360229e-07
0.339666666666667	1e-05	0.666666666666667	3	0.005	0.99980894736409	6.13406881094124e-07
0.449555555555556	1e-05	0.666666666666667	1	0.005	0.999325658511032	5.25390394805361e-07
0.449555555555556	1e-05	0.666666666666667	2	0.005	0.999325658511032	2.0691335799835e-06
0.449555555555556	1e-05	0.666666666666667	3	0.005	0.999325658511032	2.12769508424443e-07
0.559444444444444	1e-05	0.666666666666667	1	0.005	0.999361540963173	7.54365925485415e-08
0.559444444444444	1e-05	0.666666666666667	2	0.005	0.999361540963173	5.79637240828341e-08
0.559444444444444	1e-05	0.666666666666667	3	0.005	0.999361540963173	6.48294320046781e-07
0.669333333333333	1e-05	0.666666666666667	1	0.005	0.999838847479538	4.75186985906863e-07
[truncated: 4,001 more rows]
