# Supplementary material for: Transmissible cancers and the evolution of sex under the Red Queen hypothesis
Source: PLoS Biol. 2020 Nov 19;18(11):e3000916. doi: 10.1371/journal.pbio.3000916 (PMC7676742; doi:10.1371/journal.pbio.3000916)
Supplement: S1 Source Code — (ZIP) [file pbio.3000916.s010.zip › SimulationCode/Data/DataRepSensitivity1_Tbefore2e3Tmax1e6mut1e5PropVertical0_SelectPar01Rep1_3.txt]

select	mut	alpha	rep	rM	freqSex	freqVarIni
0.01	1e-05	0	1	0.005	0.491363115917727	0.000449603940361353
0.01	1e-05	0	2	0.005	0.477833931365658	0.000262468814480138
0.01	1e-05	0	3	0.005	0.44619461211054	0.000876367966756039
0.119888888888889	1e-05	0	1	0.005	0.999589017982525	0.0390590232281547
0.119888888888889	1e-05	0	2	0.005	0.99940617745608	0.0315086966576184
0.119888888888889	1e-05	0	3	0.005	0.999483953874962	0.0292431241361717
0.229777777777778	1e-05	0	1	0.005	0.998996857138808	0.0633908137977637
0.229777777777778	1e-05	0	2	0.005	0.999383489661132	0.0631171816724883
0.229777777777778	1e-05	0	3	0.005	0.999295480666624	0.0619618317861424
0.339666666666667	1e-05	0	1	0.005	0.999438600442953	0.0764465503715031
0.339666666666667	1e-05	0	2	0.005	0.999891683196534	0.076012069690506
0.339666666666667	1e-05	0	3	0.005	0.999356381513842	0.076294250046713
0.449555555555556	1e-05	0	1	0.005	0.999763557485154	0.0838094616789747
0.449555555555556	1e-05	0	2	0.005	0.999265343268416	0.081687627416498
0.449555555555556	1e-05	0	3	0.005	0.999279563699293	0.0848517737265612
0.559444444444444	1e-05	0	1	0.005	0.999985036787753	0.0897587794265455
0.559444444444444	1e-05	0	2	0.005	0.999307721466156	0.0869457926657189
0.559444444444444	1e-05	0	3	0.005	0.99993756380492	0.0833115141341964
0.669333333333333	1e-05	0	1	0.005	0.999984700923135	0.0938064292426977
0.669333333333333	1e-05	0	2	0.005	0.999996861146887	0.0893947915994536
0.669333333333333	1e-05	0	3	0.005	0.999726151122438	0.0999048165187088
0.779222222222222	1e-05	0	1	0.005	0.99999550415892	0.0976398113844542
0.779222222222222	1e-05	0	2	0.005	0.999878082171934	0.103624342059831
0.779222222222222	1e-05	0	3	0.005	0.999991723749698	0.0933422047332693
0.889111111111111	1e-05	0	1	0.005	0.999996929622138	0.102062010691713
0.889111111111111	1e-05	0	2	0.005	0.999999155664318	0.0989275741599424
0.889111111111111	1e-05	0	3	0.005	0.999999405326537	0.0986725920267316
0.999	1e-05	0	1	0.005	0.999906493581516	0.103334578308719
0.999	1e-05	0	2	0.005	0.999646186740222	0.103609501783352
0.999	1e-05	0	3	0.005	0.999893409073539	0.10526657283063
0.01	1e-05	0.0101010101010101	1	0.005	0.0499999999999943	3.65712337166796e-06
0.01	1e-05	0.0101010101010101	2	0.005	0.0499999999999997	1.44635653180466e-05
0.01	1e-05	0.0101010101010101	3	0.005	0.0499999999999943	2.94821963729434e-05
0.119888888888889	1e-05	0.0101010101010101	1	0.005	0.0499999999999995	1.26099825156699e-05
0.119888888888889	1e-05	0.0101010101010101	2	0.005	0.0499999999999996	3.39118335992475e-05
0.119888888888889	1e-05	0.0101010101010101	3	0.005	0.0499999999999999	7.15177197511745e-06
0.229777777777778	1e-05	0.0101010101010101	1	0.005	0.05	1.39389795644194e-05
0.229777777777778	1e-05	0.0101010101010101	2	0.005	0.0499999999999996	4.31158658503635e-05
0.229777777777778	1e-05	0.0101010101010101	3	0.005	0.0499999999999999	3.81771004022091e-05
0.339666666666667	1e-05	0.0101010101010101	1	0.005	0.0499999999999998	5.29204799306359e-05
0.339666666666667	1e-05	0.0101010101010101	2	0.005	0.05	1.9940035844713e-05
0.339666666666667	1e-05	0.0101010101010101	3	0.005	0.0499999999999995	5.93929610754259e-05
0.449555555555556	1e-05	0.0101010101010101	1	0.005	0.0499999999999998	0.000128782085060301
0.449555555555556	1e-05	0.0101010101010101	2	0.005	0.05	2.84197181942745e-05
0.449555555555556	1e-05	0.0101010101010101	3	0.005	0.0499999999999997	1.41027039084172e-05
0.559444444444444	1e-05	0.0101010101010101	1	0.005	0.0499999999999972	8.29519245724615e-05
0.559444444444444	1e-05	0.0101010101010101	2	0.005	0.0499999999999964	0.00023466740457947
0.559444444444444	1e-05	0.0101010101010101	3	0.005	0.0499999999999966	0.000104258093708235
0.669333333333333	1e-05	0.0101010101010101	1	0.005	0.0499999999999837	0.000123841165199567
0.669333333333333	1e-05	0.0101010101010101	2	0.005	0.0499999999999828	0.000155251489887017
0.669333333333333	1e-05	0.0101010101010101	3	0.005	0.0499999999999843	4.98461884175138e-05
0.779222222222222	1e-05	0.0101010101010101	1	0.005	0.0499999999999608	9.10106390223748e-05
0.779222222222222	1e-05	0.0101010101010101	2	0.005	0.0499999999999605	6.80732368580588e-05
0.779222222222222	1e-05	0.0101010101010101	3	0.005	0.0499999999999624	3.48538250854875e-05
0.889111111111111	1e-05	0.0101010101010101	1	0.005	0.0499999999999361	8.86137464015655e-05
0.889111111111111	1e-05	0.0101010101010101	2	0.005	0.0499999999999403	0.0003049477091692
0.889111111111111	1e-05	0.0101010101010101	3	0.005	0.0499999999999209	2.50052505024519e-05
0.999	1e-05	0.0101010101010101	1	0.005	0.0500000147813976	0.000474402670537204
0.999	1e-05	0.0101010101010101	2	0.005	0.0500000022803876	0.000157365809898001
0.999	1e-05	0.0101010101010101	3	0.005	0.0500000185066949	0.000755103274317754
0.01	1e-05	0.0202020202020202	1	0.005	0.0499999999999997	2.44140527226338e-05
0.01	1e-05	0.0202020202020202	2	0.005	0.0499999999999998	5.94903013077444e-05
0.01	1e-05	0.0202020202020202	3	0.005	0.0499999999999997	8.73084347836214e-06
0.119888888888889	1e-05	0.0202020202020202	1	0.005	0.0499999999999994	4.53861801360237e-06
0.119888888888889	1e-05	0.0202020202020202	2	0.005	0.0499999999999993	5.73575923217323e-06
0.119888888888889	1e-05	0.0202020202020202	3	0.005	0.0499999999999999	3.75483313388206e-06
0.229777777777778	1e-05	0.0202020202020202	1	0.005	0.0499999999999995	9.54551653056281e-06
0.229777777777778	1e-05	0.0202020202020202	2	0.005	0.0499999999999999	9.09900212268375e-06
0.229777777777778	1e-05	0.0202020202020202	3	0.005	0.05	3.56373487549712e-06
0.339666666666667	1e-05	0.0202020202020202	1	0.005	0.0499999999999997	8.14718090596353e-06
0.339666666666667	1e-05	0.0202020202020202	2	0.005	0.0499999999999998	1.92735151486633e-05
0.339666666666667	1e-05	0.0202020202020202	3	0.005	0.05	1.22381226158701e-05
0.449555555555556	1e-05	0.0202020202020202	1	0.005	0.0499999999999999	1.54281605674094e-05
0.449555555555556	1e-05	0.0202020202020202	2	0.005	0.0499999999999998	1.62950638073391e-05
0.449555555555556	1e-05	0.0202020202020202	3	0.005	0.0499999999999998	1.68415260221328e-05
0.559444444444444	1e-05	0.0202020202020202	1	0.005	0.0499999999999999	3.54412310073634e-05
0.559444444444444	1e-05	0.0202020202020202	2	0.005	0.05	4.36972136064344e-05
0.559444444444444	1e-05	0.0202020202020202	3	0.005	0.0499999999999994	1.42602687867575e-05
0.669333333333333	1e-05	0.0202020202020202	1	0.005	0.0499999999999995	2.55860958454524e-05
0.669333333333333	1e-05	0.0202020202020202	2	0.005	0.0499999999999997	4.5961200800704e-05
0.669333333333333	1e-05	0.0202020202020202	3	0.005	0.0499999999999997	4.77304676849932e-06
0.779222222222222	1e-05	0.0202020202020202	1	0.005	0.0499999999999998	4.94767974455022e-05
0.779222222222222	1e-05	0.0202020202020202	2	0.005	0.05	0.00010135210178394
0.779222222222222	1e-05	0.0202020202020202	3	0.005	0.05	0.000109880613495843
0.889111111111111	1e-05	0.0202020202020202	1	0.005	0.0499999999999998	2.98136085645976e-05
0.889111111111111	1e-05	0.0202020202020202	2	0.005	0.0499999999999998	5.4293041109938e-05
0.889111111111111	1e-05	0.0202020202020202	3	0.005	0.0499999999999996	2.67267158658164e-05
0.999	1e-05	0.0202020202020202	1	0.005	0.0499999999999997	8.37137147855251e-05
0.999	1e-05	0.0202020202020202	2	0.005	0.05	6.28980090569662e-05
0.999	1e-05	0.0202020202020202	3	0.005	0.0499999999999999	0.000108393359508194
0.01	1e-05	0.0303030303030303	1	0.005	0.0499999999999993	3.80128350929169e-05
0.01	1e-05	0.0303030303030303	2	0.005	0.0499999999999997	2.29908463809055e-05
0.01	1e-05	0.0303030303030303	3	0.005	0.0499999999999997	3.24029033231433e-05
0.119888888888889	1e-05	0.0303030303030303	1	0.005	0.0499999999999999	5.95629344259429e-06
0.119888888888889	1e-05	0.0303030303030303	2	0.005	0.0499999999999999	3.42112888314542e-06
0.119888888888889	1e-05	0.0303030303030303	3	0.005	0.0499999999999999	6.94601768210361e-06
0.229777777777778	1e-05	0.0303030303030303	1	0.005	0.0499999999999998	1.25461542760576e-05
0.229777777777778	1e-05	0.0303030303030303	2	0.005	0.05	2.0632924410416e-05
0.229777777777778	1e-05	0.0303030303030303	3	0.005	0.05	2.86540286585578e-06
0.339666666666667	1e-05	0.0303030303030303	1	0.005	0.05	1.02206649077413e-05
0.339666666666667	1e-05	0.0303030303030303	2	0.005	0.05	1.12576750431725e-05
0.339666666666667	1e-05	0.0303030303030303	3	0.005	0.05	5.59216071924551e-06
0.449555555555556	1e-05	0.0303030303030303	1	0.005	0.0499999999999999	2.52543710104923e-05
0.449555555555556	1e-05	0.0303030303030303	2	0.005	0.0499999999999997	1.71054589306612e-05
0.449555555555556	1e-05	0.0303030303030303	3	0.005	0.05	7.58276110418232e-06
0.559444444444444	1e-05	0.0303030303030303	1	0.005	0.05	1.09627022222545e-05
0.559444444444444	1e-05	0.0303030303030303	2	0.005	0.05	2.22517491829353e-05
0.559444444444444	1e-05	0.0303030303030303	3	0.005	0.05	1.06714567860522e-05
0.669333333333333	1e-05	0.0303030303030303	1	0.005	0.05	1.54625518510974e-05
0.669333333333333	1e-05	0.0303030303030303	2	0.005	0.0499999999999999	7.01405765995429e-06
0.669333333333333	1e-05	0.0303030303030303	3	0.005	0.0499999999999997	9.25337644336868e-06
0.779222222222222	1e-05	0.0303030303030303	1	0.005	0.05	4.62868854602459e-06
0.779222222222222	1e-05	0.0303030303030303	2	0.005	0.05	6.17733083545281e-06
0.779222222222222	1e-05	0.0303030303030303	3	0.005	0.0499999999999999	4.4095907139513e-05
0.889111111111111	1e-05	0.0303030303030303	1	0.005	0.0499999999999999	1.39548834049975e-05
0.889111111111111	1e-05	0.0303030303030303	2	0.005	0.05	1.02078620274539e-05
0.889111111111111	1e-05	0.0303030303030303	3	0.005	0.0499999999999998	1.4520422565673e-05
0.999	1e-05	0.0303030303030303	1	0.005	0.05	2.0252547030157e-05
0.999	1e-05	0.0303030303030303	2	0.005	0.05	3.38999018702211e-05
0.999	1e-05	0.0303030303030303	3	0.005	0.0499999999999999	2.46915616800246e-05
0.01	1e-05	0.0404040404040404	1	0.005	0.0499999999999998	5.94071055277538e-05
0.01	1e-05	0.0404040404040404	2	0.005	0.0499999999999945	1.55484253285048e-05
0.01	1e-05	0.0404040404040404	3	0.005	0.0499999999999994	1.63556735437112e-05
0.119888888888889	1e-05	0.0404040404040404	1	0.005	0.0499999999999999	6.45124126887972e-06
0.119888888888889	1e-05	0.0404040404040404	2	0.005	0.05	2.47322399967783e-06
0.119888888888889	1e-05	0.0404040404040404	3	0.005	0.0499999999999995	3.96029234801341e-06
0.229777777777778	1e-05	0.0404040404040404	1	0.005	0.0499999999999997	6.46184933933144e-06
0.229777777777778	1e-05	0.0404040404040404	2	0.005	0.0499999999999997	3.19032478615969e-06
0.229777777777778	1e-05	0.0404040404040404	3	0.005	0.0499999999999997	7.37460475128657e-06
0.339666666666667	1e-05	0.0404040404040404	1	0.005	0.0499999999999997	1.55442445425365e-06
0.339666666666667	1e-05	0.0404040404040404	2	0.005	0.0499999999999997	1.17810497379597e-05
0.339666666666667	1e-05	0.0404040404040404	3	0.005	0.0499999999999999	7.40463380733722e-07
0.449555555555556	1e-05	0.0404040404040404	1	0.005	0.0499999999999999	8.56616106505659e-06
0.449555555555556	1e-05	0.0404040404040404	2	0.005	0.0499999999999998	2.97916904164263e-06
0.449555555555556	1e-05	0.0404040404040404	3	0.005	0.0499999999999997	1.45301215377583e-05
0.559444444444444	1e-05	0.0404040404040404	1	0.005	0.05	1.03375483704799e-05
0.559444444444444	1e-05	0.0404040404040404	2	0.005	0.05	3.76651389497145e-06
0.559444444444444	1e-05	0.0404040404040404	3	0.005	0.0499999999999996	2.8360260845874e-06
0.669333333333333	1e-05	0.0404040404040404	1	0.005	0.0499999999999997	7.28801927562933e-06
0.669333333333333	1e-05	0.0404040404040404	2	0.005	0.0499999999999996	1.86619801089871e-06
0.669333333333333	1e-05	0.0404040404040404	3	0.005	0.0499999999999997	7.27665423484178e-06
0.779222222222222	1e-05	0.0404040404040404	1	0.005	0.0499999999999998	8.64327940404866e-06
0.779222222222222	1e-05	0.0404040404040404	2	0.005	0.0499999999999998	1.12350998671413e-05
0.779222222222222	1e-05	0.0404040404040404	3	0.005	0.0499999999999998	1.10979619985142e-05
0.889111111111111	1e-05	0.0404040404040404	1	0.005	0.0499999999999997	1.57679425417249e-05
0.889111111111111	1e-05	0.0404040404040404	2	0.005	0.0499999999999991	4.03487519403795e-05
0.889111111111111	1e-05	0.0404040404040404	3	0.005	0.0499999999999998	1.0096659554369e-05
0.999	1e-05	0.0404040404040404	1	0.005	0.0499999999999998	5.14962196706151e-06
0.999	1e-05	0.0404040404040404	2	0.005	0.0499999999999996	1.75321939406262e-05
0.999	1e-05	0.0404040404040404	3	0.005	0.0499999999999996	2.07175253535377e-05
0.01	1e-05	0.0505050505050505	1	0.005	0.0499999999999993	1.53779118480682e-05
0.01	1e-05	0.0505050505050505	2	0.005	0.0499999999999938	1.05758125221647e-05
0.01	1e-05	0.0505050505050505	3	0.005	0.0499999999999979	3.52295047857264e-05
0.119888888888889	1e-05	0.0505050505050505	1	0.005	0.0499999999999993	2.74348530978137e-06
0.119888888888889	1e-05	0.0505050505050505	2	0.005	0.0499999999999999	1.49320615440295e-05
0.119888888888889	1e-05	0.0505050505050505	3	0.005	0.0499999999999998	5.37273089316262e-06
0.229777777777778	1e-05	0.0505050505050505	1	0.005	0.0499999999999999	6.39447049286619e-06
0.229777777777778	1e-05	0.0505050505050505	2	0.005	0.0499999999999998	3.05000181345069e-06
0.229777777777778	1e-05	0.0505050505050505	3	0.005	0.05	6.82495485680466e-06
0.339666666666667	1e-05	0.0505050505050505	1	0.005	0.0499999999999999	5.70793449582942e-06
0.339666666666667	1e-05	0.0505050505050505	2	0.005	0.0499999999999992	5.64525985245569e-06
0.339666666666667	1e-05	0.0505050505050505	3	0.005	0.0499999999999996	6.74962856137953e-06
0.449555555555556	1e-05	0.0505050505050505	1	0.005	0.05	5.69840491821233e-06
0.449555555555556	1e-05	0.0505050505050505	2	0.005	0.0499999999999999	3.78586804870173e-06
0.449555555555556	1e-05	0.0505050505050505	3	0.005	0.05	4.94407024618389e-06
0.559444444444444	1e-05	0.0505050505050505	1	0.005	0.0499999999999999	6.6323351463977e-06
0.559444444444444	1e-05	0.0505050505050505	2	0.005	0.05	3.56160291158795e-06
0.559444444444444	1e-05	0.0505050505050505	3	0.005	0.05	6.36751756470547e-06
0.669333333333333	1e-05	0.0505050505050505	1	0.005	0.0499999999999999	9.95317297982067e-06
0.669333333333333	1e-05	0.0505050505050505	2	0.005	0.0499999999999997	9.17949373895089e-06
0.669333333333333	1e-05	0.0505050505050505	3	0.005	0.0499999999999999	1.09275993224374e-05
0.779222222222222	1e-05	0.0505050505050505	1	0.005	0.0499999999999998	2.76130042576325e-06
0.779222222222222	1e-05	0.0505050505050505	2	0.005	0.05	7.80832355302876e-06
0.779222222222222	1e-05	0.0505050505050505	3	0.005	0.0499999999999999	2.77697087244482e-05
0.889111111111111	1e-05	0.0505050505050505	1	0.005	0.0499999999999998	1.97780517674082e-06
0.889111111111111	1e-05	0.0505050505050505	2	0.005	0.0499999999999999	1.7002463878424e-05
0.889111111111111	1e-05	0.0505050505050505	3	0.005	0.0499999999999993	3.85007236815759e-06
0.999	1e-05	0.0505050505050505	1	0.005	0.0499999999999999	1.37537356724846e-05
0.999	1e-05	0.0505050505050505	2	0.005	0.0499999999999996	9.95037147506687e-06
0.999	1e-05	0.0505050505050505	3	0.005	0.0499999999999999	1.76428671656158e-05
0.01	1e-05	0.0606060606060606	1	0.005	0.05	4.92990077598541e-05
0.01	1e-05	0.0606060606060606	2	0.005	0.0499999999999989	2.63617004035674e-05
0.01	1e-05	0.0606060606060606	3	0.005	0.0499999999999997	2.21589125495421e-05
0.119888888888889	1e-05	0.0606060606060606	1	0.005	0.05	4.48874133722165e-06
0.119888888888889	1e-05	0.0606060606060606	2	0.005	0.0499999999999999	2.41429138956592e-06
0.119888888888889	1e-05	0.0606060606060606	3	0.005	0.0499999999999999	4.22452646788812e-06
0.229777777777778	1e-05	0.0606060606060606	1	0.005	0.05	1.9267937697102e-06
0.229777777777778	1e-05	0.0606060606060606	2	0.005	0.0499999999999999	6.64671135269373e-06
0.229777777777778	1e-05	0.0606060606060606	3	0.005	0.0499999999999999	2.93435362998844e-06
0.339666666666667	1e-05	0.0606060606060606	1	0.005	0.0499999999999999	3.87105336017963e-06
0.339666666666667	1e-05	0.0606060606060606	2	0.005	0.0499999999999999	6.84200228661315e-07
0.339666666666667	1e-05	0.0606060606060606	3	0.005	0.0499999999999997	9.08228715721903e-06
0.449555555555556	1e-05	0.0606060606060606	1	0.005	0.0499999999999997	5.71945795662746e-06
0.449555555555556	1e-05	0.0606060606060606	2	0.005	0.05	4.58234259193915e-06
0.449555555555556	1e-05	0.0606060606060606	3	0.005	0.05	4.01123239055721e-06
0.559444444444444	1e-05	0.0606060606060606	1	0.005	0.05	5.57311630310182e-06
0.559444444444444	1e-05	0.0606060606060606	2	0.005	0.05	6.46575176783181e-06
0.559444444444444	1e-05	0.0606060606060606	3	0.005	0.0499999999999994	4.05094986195949e-06
0.669333333333333	1e-05	0.0606060606060606	1	0.005	0.0499999999999999	1.58927181492484e-05
0.669333333333333	1e-05	0.0606060606060606	2	0.005	0.0499999999999999	1.09051596703257e-05
0.669333333333333	1e-05	0.0606060606060606	3	0.005	0.0499999999999999	4.34601332680586e-07
0.779222222222222	1e-05	0.0606060606060606	1	0.005	0.0499999999999999	4.69722792952915e-06
0.779222222222222	1e-05	0.0606060606060606	2	0.005	0.05	3.75891254188193e-06
0.779222222222222	1e-05	0.0606060606060606	3	0.005	0.05	4.62593689342851e-06
0.889111111111111	1e-05	0.0606060606060606	1	0.005	0.05	5.6170072855008e-06
0.889111111111111	1e-05	0.0606060606060606	2	0.005	0.05	5.31180350016083e-06
0.889111111111111	1e-05	0.0606060606060606	3	0.005	0.0499999999999999	3.5541891873358e-06
0.999	1e-05	0.0606060606060606	1	0.005	0.0499999999999998	4.90566933564461e-06
0.999	1e-05	0.0606060606060606	2	0.005	0.05	6.99068522384006e-06
0.999	1e-05	0.0606060606060606	3	0.005	0.0499999999999999	3.97347449514539e-06
0.01	1e-05	0.0707070707070707	1	0.005	0.0499999999999949	6.24995247851696e-06
0.01	1e-05	0.0707070707070707	2	0.005	0.0499999999999942	4.61623673675722e-06
0.01	1e-05	0.0707070707070707	3	0.005	0.0499999999999997	7.97716268787227e-06
0.119888888888889	1e-05	0.0707070707070707	1	0.005	0.0499999999999999	9.82731596304464e-06
0.119888888888889	1e-05	0.0707070707070707	2	0.005	0.05	2.08481301409492e-06
0.119888888888889	1e-05	0.0707070707070707	3	0.005	0.0499999999999999	3.66161007783519e-06
0.229777777777778	1e-05	0.0707070707070707	1	0.005	0.05	1.13215670102238e-06
0.229777777777778	1e-05	0.0707070707070707	2	0.005	0.0499999999999999	1.2764137277691e-06
0.229777777777778	1e-05	0.0707070707070707	3	0.005	0.0499999999999999	4.03485122580827e-06
0.339666666666667	1e-05	0.0707070707070707	1	0.005	0.0499999999999999	9.49273349403649e-06
0.339666666666667	1e-05	0.0707070707070707	2	0.005	0.0499999999999999	4.00394384208891e-06
0.339666666666667	1e-05	0.0707070707070707	3	0.005	0.0499999999999997	1.62046960710539e-06
0.449555555555556	1e-05	0.0707070707070707	1	0.005	0.05	1.83359375388064e-06
0.449555555555556	1e-05	0.0707070707070707	2	0.005	0.0499999999999999	4.58416548713002e-06
0.449555555555556	1e-05	0.0707070707070707	3	0.005	0.05	4.03900435174617e-06
0.559444444444444	1e-05	0.0707070707070707	1	0.005	0.05	4.40939432887736e-06
0.559444444444444	1e-05	0.0707070707070707	2	0.005	0.05	5.19307139255303e-06
0.559444444444444	1e-05	0.0707070707070707	3	0.005	0.05	3.09900512090289e-06
0.669333333333333	1e-05	0.0707070707070707	1	0.005	0.0499999999999999	2.18065949300666e-06
0.669333333333333	1e-05	0.0707070707070707	2	0.005	0.05	6.00052412675117e-06
0.669333333333333	1e-05	0.0707070707070707	3	0.005	0.0499999999999995	1.19254433620687e-06
0.779222222222222	1e-05	0.0707070707070707	1	0.005	0.05	3.73726203646383e-06
0.779222222222222	1e-05	0.0707070707070707	2	0.005	0.0499999999999999	4.03194143890549e-06
0.779222222222222	1e-05	0.0707070707070707	3	0.005	0.0499999999999999	8.31313977988672e-06
0.889111111111111	1e-05	0.0707070707070707	1	0.005	0.0499999999999997	3.91402732866364e-06
0.889111111111111	1e-05	0.0707070707070707	2	0.005	0.0499999999999999	4.64880678667773e-06
0.889111111111111	1e-05	0.0707070707070707	3	0.005	0.0499999999999998	2.42619182664049e-06
0.999	1e-05	0.0707070707070707	1	0.005	0.0499999999999999	1.09533437261071e-05
0.999	1e-05	0.0707070707070707	2	0.005	0.0499999999999999	1.60982596068881e-06
0.999	1e-05	0.0707070707070707	3	0.005	0.05	3.91679414045469e-06
0.01	1e-05	0.0808080808080808	1	0.005	0.0499999999999998	1.51841966562796e-05
0.01	1e-05	0.0808080808080808	2	0.005	0.0499999999999978	1.89910601524538e-05
0.01	1e-05	0.0808080808080808	3	0.005	0.049999999999998	3.33226463317797e-05
0.119888888888889	1e-05	0.0808080808080808	1	0.005	0.0499999999999999	1.22097670582071e-05
0.119888888888889	1e-05	0.0808080808080808	2	0.005	0.0499999999999999	8.17462757267634e-07
0.119888888888889	1e-05	0.0808080808080808	3	0.005	0.0499999999999999	1.5954745403386e-05
0.229777777777778	1e-05	0.0808080808080808	1	0.005	0.0499999999999999	1.73779761575613e-06
0.229777777777778	1e-05	0.0808080808080808	2	0.005	0.0499999999999999	2.53983652190542e-06
0.229777777777778	1e-05	0.0808080808080808	3	0.005	0.0499999999999998	8.49305146088865e-06
0.339666666666667	1e-05	0.0808080808080808	1	0.005	0.05	3.63192459090118e-07
0.339666666666667	1e-05	0.0808080808080808	2	0.005	0.0499999999999995	1.32445073836011e-05
0.339666666666667	1e-05	0.0808080808080808	3	0.005	0.05	1.92116950312604e-06
0.449555555555556	1e-05	0.0808080808080808	1	0.005	0.0499999999999999	6.43207087196062e-07
0.449555555555556	1e-05	0.0808080808080808	2	0.005	0.0499999999999999	6.22937108807646e-07
0.449555555555556	1e-05	0.0808080808080808	3	0.005	0.0499999999999997	1.29812578094172e-06
0.559444444444444	1e-05	0.0808080808080808	1	0.005	0.05	3.46727531900011e-06
0.559444444444444	1e-05	0.0808080808080808	2	0.005	0.05	6.08109752909118e-06
0.559444444444444	1e-05	0.0808080808080808	3	0.005	0.05	2.31128163430556e-06
0.669333333333333	1e-05	0.0808080808080808	1	0.005	0.0499999999999999	1.16143910298487e-06
0.669333333333333	1e-05	0.0808080808080808	2	0.005	0.0499999999999995	3.85441787227101e-06
0.669333333333333	1e-05	0.0808080808080808	3	0.005	0.0499999999999998	2.2874266748735e-06
0.779222222222222	1e-05	0.0808080808080808	1	0.005	0.0499999999999999	1.1469883688401e-06
0.779222222222222	1e-05	0.0808080808080808	2	0.005	0.05	1.14545720191262e-06
0.779222222222222	1e-05	0.0808080808080808	3	0.005	0.0499999999999999	6.97597957822833e-06
0.889111111111111	1e-05	0.0808080808080808	1	0.005	0.0499999999999996	3.43798133940535e-06
0.889111111111111	1e-05	0.0808080808080808	2	0.005	0.0499999999999999	1.40844849741842e-06
0.889111111111111	1e-05	0.0808080808080808	3	0.005	0.0499999999999999	5.43776547071522e-06
0.999	1e-05	0.0808080808080808	1	0.005	0.05	2.80513829886734e-06
0.999	1e-05	0.0808080808080808	2	0.005	0.05	8.34967718226472e-06
0.999	1e-05	0.0808080808080808	3	0.005	0.0499999999999997	3.41952260819365e-06
0.01	1e-05	0.0909090909090909	1	0.005	0.0499999999999997	2.54760426837276e-05
0.01	1e-05	0.0909090909090909	2	0.005	0.0499999999999997	8.55933196810746e-06
0.01	1e-05	0.0909090909090909	3	0.005	0.0499999999999999	3.54052126206162e-05
0.119888888888889	1e-05	0.0909090909090909	1	0.005	0.0499999999999999	4.20778878545476e-06
0.119888888888889	1e-05	0.0909090909090909	2	0.005	0.05	7.41105728217535e-06
0.119888888888889	1e-05	0.0909090909090909	3	0.005	0.0499999999999999	6.17174287809795e-06
0.229777777777778	1e-05	0.0909090909090909	1	0.005	0.0499999999999999	3.65858252649097e-06
0.229777777777778	1e-05	0.0909090909090909	2	0.005	0.0499999999999999	7.82627751788783e-06
0.229777777777778	1e-05	0.0909090909090909	3	0.005	0.0499999999999999	3.3868342819653e-07
0.339666666666667	1e-05	0.0909090909090909	1	0.005	0.05	1.73502495607082e-06
0.339666666666667	1e-05	0.0909090909090909	2	0.005	0.0499999999999997	1.00216523028298e-06
0.339666666666667	1e-05	0.0909090909090909	3	0.005	0.0499999999999997	2.28066084540079e-06
0.449555555555556	1e-05	0.0909090909090909	1	0.005	0.0499999999999997	7.96878508698662e-07
0.449555555555556	1e-05	0.0909090909090909	2	0.005	0.0499999999999998	2.16893002646798e-06
0.449555555555556	1e-05	0.0909090909090909	3	0.005	0.0499999999999998	1.04050576386277e-06
0.559444444444444	1e-05	0.0909090909090909	1	0.005	0.0499999999999999	9.01771522787906e-07
0.559444444444444	1e-05	0.0909090909090909	2	0.005	0.0499999999999999	2.94242446255259e-06
0.559444444444444	1e-05	0.0909090909090909	3	0.005	0.05	5.56813472810989e-06
0.669333333333333	1e-05	0.0909090909090909	1	0.005	0.05	3.32104322988627e-06
0.669333333333333	1e-05	0.0909090909090909	2	0.005	0.0499999999999996	3.51253332881286e-06
0.669333333333333	1e-05	0.0909090909090909	3	0.005	0.0499999999999996	3.14628752763532e-06
0.779222222222222	1e-05	0.0909090909090909	1	0.005	0.0499999999999998	1.28727545190414e-06
0.779222222222222	1e-05	0.0909090909090909	2	0.005	0.0499999999999999	2.87450518417028e-07
0.779222222222222	1e-05	0.0909090909090909	3	0.005	0.05	2.74671587117977e-06
0.889111111111111	1e-05	0.0909090909090909	1	0.005	0.05	3.39008294307421e-06
0.889111111111111	1e-05	0.0909090909090909	2	0.005	0.0499999999999993	1.7860785439613e-06
0.889111111111111	1e-05	0.0909090909090909	3	0.005	0.0499999999999993	3.63772992779669e-06
0.999	1e-05	0.0909090909090909	1	0.005	0.0499999999999999	3.37797672134817e-06
0.999	1e-05	0.0909090909090909	2	0.005	0.05	2.74606377498835e-06
0.999	1e-05	0.0909090909090909	3	0.005	0.0499999999999998	9.24374652704908e-07
0.01	1e-05	0.101010101010101	1	0.005	0.0499999999999996	4.2557624725221e-05
0.01	1e-05	0.101010101010101	2	0.005	0.05	6.71579199677528e-06
0.01	1e-05	0.101010101010101	3	0.005	0.0499999999999993	4.46653159544163e-06
0.119888888888889	1e-05	0.101010101010101	1	0.005	0.0499999999999999	6.98117217055568e-06
0.119888888888889	1e-05	0.101010101010101	2	0.005	0.0499999999999999	5.61098646392111e-06
0.119888888888889	1e-05	0.101010101010101	3	0.005	0.0499999999999999	2.98068874845536e-06
0.229777777777778	1e-05	0.101010101010101	1	0.005	0.05	7.71713647704568e-07
0.229777777777778	1e-05	0.101010101010101	2	0.005	0.05	5.27227126830834e-06
0.229777777777778	1e-05	0.101010101010101	3	0.005	0.0499999999999999	2.58091345469597e-06
0.339666666666667	1e-05	0.101010101010101	1	0.005	0.05	1.96269885926361e-06
0.339666666666667	1e-05	0.101010101010101	2	0.005	0.05	1.68182447795811e-06
0.339666666666667	1e-05	0.101010101010101	3	0.005	0.05	1.38601414397269e-05
0.449555555555556	1e-05	0.101010101010101	1	0.005	0.0499999999999998	1.08206131391738e-06
0.449555555555556	1e-05	0.101010101010101	2	0.005	0.0499999999999997	6.79095909600205e-07
0.449555555555556	1e-05	0.101010101010101	3	0.005	0.0499999999999999	1.02411903507785e-06
0.559444444444444	1e-05	0.101010101010101	1	0.005	0.05	9.6749379483268e-07
0.559444444444444	1e-05	0.101010101010101	2	0.005	0.05	1.25015034274793e-06
0.559444444444444	1e-05	0.101010101010101	3	0.005	0.05	1.77408782423928e-06
0.669333333333333	1e-05	0.101010101010101	1	0.005	0.0499999999999999	3.26412989660252e-06
0.669333333333333	1e-05	0.101010101010101	2	0.005	0.0499999999999997	1.93891229533343e-06
0.669333333333333	1e-05	0.101010101010101	3	0.005	0.0499999999999995	2.97925740471684e-06
0.779222222222222	1e-05	0.101010101010101	1	0.005	0.05	7.27756923781667e-06
0.779222222222222	1e-05	0.101010101010101	2	0.005	0.0499999999999999	3.04195793736824e-06
0.779222222222222	1e-05	0.101010101010101	3	0.005	0.0499999999999999	2.59829382508607e-06
0.889111111111111	1e-05	0.101010101010101	1	0.005	0.0499999999999999	6.94527566792022e-06
0.889111111111111	1e-05	0.101010101010101	2	0.005	0.0499999999999999	3.24130026912174e-06
0.889111111111111	1e-05	0.101010101010101	3	0.005	0.0499999999999998	2.58598434934651e-06
0.999	1e-05	0.101010101010101	1	0.005	0.05	2.27597119889307e-06
0.999	1e-05	0.101010101010101	2	0.005	0.0499999999999997	6.58402806903774e-06
0.999	1e-05	0.101010101010101	3	0.005	0.0499999999999994	3.20249154892762e-06
0.01	1e-05	0.111111111111111	1	0.005	0.0499999999999992	1.74891071722017e-05
0.01	1e-05	0.111111111111111	2	0.005	0.0499999999999942	3.47054877275836e-05
0.01	1e-05	0.111111111111111	3	0.005	0.0499999999999997	2.44349442526221e-05
0.119888888888889	1e-05	0.111111111111111	1	0.005	0.0499999999999999	7.57913689401128e-06
0.119888888888889	1e-05	0.111111111111111	2	0.005	0.05	5.56066808086495e-07
0.119888888888889	1e-05	0.111111111111111	3	0.005	0.0499999999999999	2.68168051546434e-06
0.229777777777778	1e-05	0.111111111111111	1	0.005	0.05	5.80893739943652e-07
0.229777777777778	1e-05	0.111111111111111	2	0.005	0.0499999999999999	1.75661883213838e-06
0.229777777777778	1e-05	0.111111111111111	3	0.005	0.05	1.05709514035452e-06
0.339666666666667	1e-05	0.111111111111111	1	0.005	0.0499999999999999	8.88165353323377e-07
0.339666666666667	1e-05	0.111111111111111	2	0.005	0.0499999999999999	2.07474880123722e-07
0.339666666666667	1e-05	0.111111111111111	3	0.005	0.05	2.79685411654058e-06
0.449555555555556	1e-05	0.111111111111111	1	0.005	0.0499999999999999	1.84028630815221e-06
0.449555555555556	1e-05	0.111111111111111	2	0.005	0.05	2.22709703088672e-06
0.449555555555556	1e-05	0.111111111111111	3	0.005	0.05	6.68064103900374e-06
0.559444444444444	1e-05	0.111111111111111	1	0.005	0.0499999999999999	8.47721447596262e-07
0.559444444444444	1e-05	0.111111111111111	2	0.005	0.0499999999999998	2.6926929688659e-06
0.559444444444444	1e-05	0.111111111111111	3	0.005	0.05	5.00741877900058e-06
0.669333333333333	1e-05	0.111111111111111	1	0.005	0.0499999999999997	7.19182860065705e-07
0.669333333333333	1e-05	0.111111111111111	2	0.005	0.0499999999999997	1.82358769989016e-06
0.669333333333333	1e-05	0.111111111111111	3	0.005	0.0499999999999997	1.22737196080049e-06
0.779222222222222	1e-05	0.111111111111111	1	0.005	0.05	2.01380408976589e-06
0.779222222222222	1e-05	0.111111111111111	2	0.005	0.0499999999999998	3.44661588424675e-06
0.779222222222222	1e-05	0.111111111111111	3	0.005	0.05	4.98067150137125e-07
0.889111111111111	1e-05	0.111111111111111	1	0.005	0.049999999999999	1.38044704976669e-06
0.889111111111111	1e-05	0.111111111111111	2	0.005	0.0499999999999995	1.15403696780071e-06
0.889111111111111	1e-05	0.111111111111111	3	0.005	0.0499999999999998	3.5589216775275e-06
0.999	1e-05	0.111111111111111	1	0.005	0.0499999999999999	4.26788228174414e-07
0.999	1e-05	0.111111111111111	2	0.005	0.05	1.73621652454862e-06
0.999	1e-05	0.111111111111111	3	0.005	0.0499999999999999	1.93499875838365e-06
0.01	1e-05	0.121212121212121	1	0.005	0.0499999999999975	1.98592372412495e-05
0.01	1e-05	0.121212121212121	2	0.005	0.0499999999999994	6.46964331653108e-05
0.01	1e-05	0.121212121212121	3	0.005	0.0499999999999995	2.71334132098835e-05
0.119888888888889	1e-05	0.121212121212121	1	0.005	0.0499999999999997	7.98864447692148e-06
0.119888888888889	1e-05	0.121212121212121	2	0.005	0.0499999999999999	3.43196544140802e-06
0.119888888888889	1e-05	0.121212121212121	3	0.005	0.0499999999999999	1.35449474093763e-06
0.229777777777778	1e-05	0.121212121212121	1	0.005	0.0499999999999995	4.16032099389267e-06
0.229777777777778	1e-05	0.121212121212121	2	0.005	0.0499999999999999	4.16703538858736e-06
0.229777777777778	1e-05	0.121212121212121	3	0.005	0.0499999999999999	2.25256288424417e-06
0.339666666666667	1e-05	0.121212121212121	1	0.005	0.05	4.432821995443e-06
0.339666666666667	1e-05	0.121212121212121	2	0.005	0.0499999999999997	3.28859803321462e-06
0.339666666666667	1e-05	0.121212121212121	3	0.005	0.05	3.52283890722701e-06
0.449555555555556	1e-05	0.121212121212121	1	0.005	0.05	7.36606403146032e-07
0.449555555555556	1e-05	0.121212121212121	2	0.005	0.05	1.54669420701554e-06
0.449555555555556	1e-05	0.121212121212121	3	0.005	0.05	4.62265106547585e-06
0.559444444444444	1e-05	0.121212121212121	1	0.005	0.05	4.42009725269939e-07
0.559444444444444	1e-05	0.121212121212121	2	0.005	0.05	1.15034028362762e-06
0.559444444444444	1e-05	0.121212121212121	3	0.005	0.0499999999999999	5.08625784196701e-06
0.669333333333333	1e-05	0.121212121212121	1	0.005	0.0499999999999997	1.28243977375967e-06
0.669333333333333	1e-05	0.121212121212121	2	0.005	0.0499999999999995	2.38035202412866e-07
0.669333333333333	1e-05	0.121212121212121	3	0.005	0.0499999999999999	5.68142800825651e-06
0.779222222222222	1e-05	0.121212121212121	1	0.005	0.0499999999999999	1.55611967712236e-06
0.779222222222222	1e-05	0.121212121212121	2	0.005	0.05	2.28075177051587e-06
0.779222222222222	1e-05	0.121212121212121	3	0.005	0.0499999999999999	3.16552773214984e-06
0.889111111111111	1e-05	0.121212121212121	1	0.005	0.0499999999999999	4.19219292484396e-07
0.889111111111111	1e-05	0.121212121212121	2	0.005	0.0499999999999998	2.62927832210171e-06
0.889111111111111	1e-05	0.121212121212121	3	0.005	0.0499999999999999	9.30811252144268e-07
0.999	1e-05	0.121212121212121	1	0.005	0.05	3.06339073109399e-06
0.999	1e-05	0.121212121212121	2	0.005	0.0499999999999998	1.2430469844525e-06
0.999	1e-05	0.121212121212121	3	0.005	0.05	6.61967214079459e-07
0.01	1e-05	0.131313131313131	1	0.005	0.0499999999999942	3.18364600600196e-05
0.01	1e-05	0.131313131313131	2	0.005	0.0499999999999992	2.51594993578945e-05
0.01	1e-05	0.131313131313131	3	0.005	0.0499999999999996	3.17425664576392e-06
0.119888888888889	1e-05	0.131313131313131	1	0.005	0.0499999999999999	6.05301685500758e-06
0.119888888888889	1e-05	0.131313131313131	2	0.005	0.0499999999999999	1.47270600623189e-06
0.119888888888889	1e-05	0.131313131313131	3	0.005	0.05	3.90075534236455e-06
0.229777777777778	1e-05	0.131313131313131	1	0.005	0.0499999999999999	1.56393649893042e-06
0.229777777777778	1e-05	0.131313131313131	2	0.005	0.0499999999999999	1.74735205001721e-06
0.229777777777778	1e-05	0.131313131313131	3	0.005	0.0499999999999999	4.25304040869393e-06
0.339666666666667	1e-05	0.131313131313131	1	0.005	0.0499999999999999	1.59387726155096e-06
0.339666666666667	1e-05	0.131313131313131	2	0.005	0.05	4.68015483840966e-06
0.339666666666667	1e-05	0.131313131313131	3	0.005	0.0499999999999999	5.1221990493739e-06
0.449555555555556	1e-05	0.131313131313131	1	0.005	0.0499999999999998	7.66899770962685e-07
0.449555555555556	1e-05	0.131313131313131	2	0.005	0.05	3.75297580393655e-06
0.449555555555556	1e-05	0.131313131313131	3	0.005	0.0499999999999999	1.75500686318108e-06
0.559444444444444	1e-05	0.131313131313131	1	0.005	0.05	1.35784597341881e-06
0.559444444444444	1e-05	0.131313131313131	2	0.005	0.05	9.27886346504637e-07
0.559444444444444	1e-05	0.131313131313131	3	0.005	0.05	4.48866667167464e-06
0.669333333333333	1e-05	0.131313131313131	1	0.005	0.0499999999999995	4.3627107439349e-06
0.669333333333333	1e-05	0.131313131313131	2	0.005	0.05	7.78785225004797e-07
0.669333333333333	1e-05	0.131313131313131	3	0.005	0.0499999999999995	1.55478281519389e-06
0.779222222222222	1e-05	0.131313131313131	1	0.005	0.05	1.44191455975747e-06
0.779222222222222	1e-05	0.131313131313131	2	0.005	0.0499999999999998	1.98048832513879e-06
0.779222222222222	1e-05	0.131313131313131	3	0.005	0.0499999999999998	1.67038500701385e-06
0.889111111111111	1e-05	0.131313131313131	1	0.005	0.0499999999999999	7.98141819355534e-07
0.889111111111111	1e-05	0.131313131313131	2	0.005	0.05	2.01979785061418e-06
0.889111111111111	1e-05	0.131313131313131	3	0.005	0.0499999999999998	1.70382850062199e-06
0.999	1e-05	0.131313131313131	1	0.005	0.0499999999999998	1.40965982619121e-06
0.999	1e-05	0.131313131313131	2	0.005	0.0499999999999997	2.00698264756203e-06
0.999	1e-05	0.131313131313131	3	0.005	0.05	4.92271305476559e-06
0.01	1e-05	0.141414141414141	1	0.005	0.0499999999999996	2.21102848424948e-05
0.01	1e-05	0.141414141414141	2	0.005	0.0499999999999997	1.0728560437611e-05
0.01	1e-05	0.141414141414141	3	0.005	0.0499999999999992	8.26833859564499e-05
0.119888888888889	1e-05	0.141414141414141	1	0.005	0.0499999999999999	3.08285757628939e-06
0.119888888888889	1e-05	0.141414141414141	2	0.005	0.0499999999999999	1.15574574895133e-05
0.119888888888889	1e-05	0.141414141414141	3	0.005	0.05	2.44498218973586e-06
0.229777777777778	1e-05	0.141414141414141	1	0.005	0.0499999999999999	2.00658523726617e-06
0.229777777777778	1e-05	0.141414141414141	2	0.005	0.0499999999999999	2.76285254881678e-07
0.229777777777778	1e-05	0.141414141414141	3	0.005	0.05	2.03481408620127e-06
0.339666666666667	1e-05	0.141414141414141	1	0.005	0.05	1.12464279853586e-06
0.339666666666667	1e-05	0.141414141414141	2	0.005	0.0499999999999997	2.21011381940383e-07
0.339666666666667	1e-05	0.141414141414141	3	0.005	0.0499999999999997	3.74585342363236e-07
0.449555555555556	1e-05	0.141414141414141	1	0.005	0.0499999999999999	1.43777195982609e-06
0.449555555555556	1e-05	0.141414141414141	2	0.005	0.05	4.14904889998528e-07
0.449555555555556	1e-05	0.141414141414141	3	0.005	0.05	1.52336415518127e-06
0.559444444444444	1e-05	0.141414141414141	1	0.005	0.0499999999999994	1.86339699265467e-06
0.559444444444444	1e-05	0.141414141414141	2	0.005	0.0499999999999994	3.20391605066458e-06
0.559444444444444	1e-05	0.141414141414141	3	0.005	0.05	2.14175147864207e-06
0.669333333333333	1e-05	0.141414141414141	1	0.005	0.0499999999999997	2.0206884891361e-06
0.669333333333333	1e-05	0.141414141414141	2	0.005	0.0499999999999995	1.35588533745815e-06
0.669333333333333	1e-05	0.141414141414141	3	0.005	0.0499999999999995	1.71955059499635e-06
0.779222222222222	1e-05	0.141414141414141	1	0.005	0.0499999999999999	8.99660982869479e-07
0.779222222222222	1e-05	0.141414141414141	2	0.005	0.05	3.18321380908524e-07
0.779222222222222	1e-05	0.141414141414141	3	0.005	0.0499999999999999	8.93663448493315e-07
0.889111111111111	1e-05	0.141414141414141	1	0.005	0.0499999999999998	1.19812023718012e-06
0.889111111111111	1e-05	0.141414141414141	2	0.005	0.0499999999999997	6.5929841435956e-07
0.889111111111111	1e-05	0.141414141414141	3	0.005	0.0499999999999991	2.08818271638787e-06
0.999	1e-05	0.141414141414141	1	0.005	0.05	2.13469792176464e-06
0.999	1e-05	0.141414141414141	2	0.005	0.0499999999999996	5.1390905727688e-06
0.999	1e-05	0.141414141414141	3	0.005	0.0499999999999999	9.19496087077214e-07
0.01	1e-05	0.151515151515152	1	0.005	0.0499999999999997	9.99882950870869e-06
0.01	1e-05	0.151515151515152	2	0.005	0.05	1.3611723921299e-05
0.01	1e-05	0.151515151515152	3	0.005	0.0499999999999994	2.83245970821429e-05
0.119888888888889	1e-05	0.151515151515152	1	0.005	0.05	3.93823452797534e-07
0.119888888888889	1e-05	0.151515151515152	2	0.005	0.05	1.01227805490873e-06
0.119888888888889	1e-05	0.151515151515152	3	0.005	0.0499999999999999	1.60198760677624e-06
0.229777777777778	1e-05	0.151515151515152	1	0.005	0.0499999999999999	2.14505070272109e-06
0.229777777777778	1e-05	0.151515151515152	2	0.005	0.0499999999999999	7.15708300366137e-07
0.229777777777778	1e-05	0.151515151515152	3	0.005	0.05	1.02200356876931e-06
0.339666666666667	1e-05	0.151515151515152	1	0.005	0.05	3.80997308582795e-07
0.339666666666667	1e-05	0.151515151515152	2	0.005	0.0499999999999996	7.57574561758244e-07
0.339666666666667	1e-05	0.151515151515152	3	0.005	0.0499999999999999	9.17817380814573e-07
0.449555555555556	1e-05	0.151515151515152	1	0.005	0.05	1.52781722998968e-06
0.449555555555556	1e-05	0.151515151515152	2	0.005	0.05	9.95547292510001e-07
0.449555555555556	1e-05	0.151515151515152	3	0.005	0.05	1.42475896123693e-06
0.559444444444444	1e-05	0.151515151515152	1	0.005	0.05	1.72067554017505e-06
0.559444444444444	1e-05	0.151515151515152	2	0.005	0.0499999999999994	9.2950610819031e-07
0.559444444444444	1e-05	0.151515151515152	3	0.005	0.05	7.98687304669444e-07
0.669333333333333	1e-05	0.151515151515152	1	0.005	0.0499999999999999	1.69870877242325e-06
0.669333333333333	1e-05	0.151515151515152	2	0.005	0.0499999999999997	5.71257635241279e-07
0.669333333333333	1e-05	0.151515151515152	3	0.005	0.05	7.45435754924466e-07
0.779222222222222	1e-05	0.151515151515152	1	0.005	0.05	1.84793354643855e-06
0.779222222222222	1e-05	0.151515151515152	2	0.005	0.0499999999999999	3.24361836863862e-06
0.779222222222222	1e-05	0.151515151515152	3	0.005	0.0499999999999999	3.01232607585073e-07
0.889111111111111	1e-05	0.151515151515152	1	0.005	0.0499999999999999	5.68162166542668e-06
0.889111111111111	1e-05	0.151515151515152	2	0.005	0.05	2.30129544051275e-06
0.889111111111111	1e-05	0.151515151515152	3	0.005	0.05	5.19434112237157e-06
0.999	1e-05	0.151515151515152	1	0.005	0.0499999999999999	1.20536313384079e-06
0.999	1e-05	0.151515151515152	2	0.005	0.0499999999999992	6.54549414492335e-07
0.999	1e-05	0.151515151515152	3	0.005	0.0499999999999999	3.84371786764857e-06
0.01	1e-05	0.161616161616162	1	0.005	0.0499999999999984	4.29340974067716e-05
0.01	1e-05	0.161616161616162	2	0.005	0.0499999999999907	4.36098434567862e-05
0.01	1e-05	0.161616161616162	3	0.005	0.0499999999999983	2.44415092247716e-05
0.119888888888889	1e-05	0.161616161616162	1	0.005	0.0499999999999999	8.30294042556739e-07
0.119888888888889	1e-05	0.161616161616162	2	0.005	0.0499999999999999	1.27613710761398e-06
0.119888888888889	1e-05	0.161616161616162	3	0.005	0.0499999999999996	6.68068065354384e-07
0.229777777777778	1e-05	0.161616161616162	1	0.005	0.0499999999999999	9.14396115440466e-07
0.229777777777778	1e-05	0.161616161616162	2	0.005	0.0499999999999999	2.71436940425623e-07
0.229777777777778	1e-05	0.161616161616162	3	0.005	0.0499999999999999	5.72786527159e-07
0.339666666666667	1e-05	0.161616161616162	1	0.005	0.0499999999999996	3.54737981925661e-06
0.339666666666667	1e-05	0.161616161616162	2	0.005	0.0499999999999993	1.90736308957722e-06
0.339666666666667	1e-05	0.161616161616162	3	0.005	0.0499999999999997	7.79441722609832e-07
0.449555555555556	1e-05	0.161616161616162	1	0.005	0.0499999999999999	1.59703834332232e-06
0.449555555555556	1e-05	0.161616161616162	2	0.005	0.0499999999999999	4.59276906828518e-06
0.449555555555556	1e-05	0.161616161616162	3	0.005	0.05	4.98552041206573e-06
0.559444444444444	1e-05	0.161616161616162	1	0.005	0.0499999999999994	1.79548848788987e-06
0.559444444444444	1e-05	0.161616161616162	2	0.005	0.0499999999999994	2.20191117870026e-06
0.559444444444444	1e-05	0.161616161616162	3	0.005	0.05	4.07680832553951e-07
0.669333333333333	1e-05	0.161616161616162	1	0.005	0.0499999999999995	5.53136498354936e-07
0.669333333333333	1e-05	0.161616161616162	2	0.005	0.0499999999999995	3.1192145138084e-07
0.669333333333333	1e-05	0.161616161616162	3	0.005	0.0499999999999995	3.3920102596685e-07
0.779222222222222	1e-05	0.161616161616162	1	0.005	0.05	7.88134635218051e-07
0.779222222222222	1e-05	0.161616161616162	2	0.005	0.0499999999999999	1.34006811737525e-06
0.779222222222222	1e-05	0.161616161616162	3	0.005	0.0499999999999999	1.07264404890424e-06
0.889111111111111	1e-05	0.161616161616162	1	0.005	0.0499999999999992	2.18545152998146e-06
0.889111111111111	1e-05	0.161616161616162	2	0.005	0.05	3.37828336171208e-06
0.889111111111111	1e-05	0.161616161616162	3	0.005	0.0499999999999998	1.01391113261672e-06
0.999	1e-05	0.161616161616162	1	0.005	0.0499999999999998	2.21253928262214e-06
0.999	1e-05	0.161616161616162	2	0.005	0.0499999999999999	1.6187244060283e-06
0.999	1e-05	0.161616161616162	3	0.005	0.0499999999999997	1.02728497616323e-06
0.01	1e-05	0.171717171717172	1	0.005	0.0499999999999919	3.07723961197056e-05
0.01	1e-05	0.171717171717172	2	0.005	0.0499999999999942	3.53028521514621e-05
0.01	1e-05	0.171717171717172	3	0.005	0.0499999999999978	2.0999262617366e-05
0.119888888888889	1e-05	0.171717171717172	1	0.005	0.0499999999999999	1.30957901528703e-05
0.119888888888889	1e-05	0.171717171717172	2	0.005	0.05	1.08950384284811e-06
0.119888888888889	1e-05	0.171717171717172	3	0.005	0.0499999999999999	1.48566726826943e-05
0.229777777777778	1e-05	0.171717171717172	1	0.005	0.0499999999999999	3.13880879402454e-06
0.229777777777778	1e-05	0.171717171717172	2	0.005	0.0499999999999999	2.51539128794132e-06
0.229777777777778	1e-05	0.171717171717172	3	0.005	0.0499999999999999	3.61130663977198e-06
0.339666666666667	1e-05	0.171717171717172	1	0.005	0.0499999999999999	5.91249078666579e-07
0.339666666666667	1e-05	0.171717171717172	2	0.005	0.0499999999999999	1.07326657847624e-06
0.339666666666667	1e-05	0.171717171717172	3	0.005	0.0499999999999999	1.24066546447725e-06
0.449555555555556	1e-05	0.171717171717172	1	0.005	0.05	1.5544191834283e-06
0.449555555555556	1e-05	0.171717171717172	2	0.005	0.05	1.63448402278168e-06
0.449555555555556	1e-05	0.171717171717172	3	0.005	0.05	1.96554138921921e-07
0.559444444444444	1e-05	0.171717171717172	1	0.005	0.0499999999999994	3.83355073207724e-07
0.559444444444444	1e-05	0.171717171717172	2	0.005	0.05	1.67229254641673e-06
0.559444444444444	1e-05	0.171717171717172	3	0.005	0.05	1.72574264557458e-06
0.669333333333333	1e-05	0.171717171717172	1	0.005	0.0499999999999997	4.98490975732974e-07
0.669333333333333	1e-05	0.171717171717172	2	0.005	0.0499999999999997	7.82815320353411e-07
0.669333333333333	1e-05	0.171717171717172	3	0.005	0.05	4.23050388218143e-06
0.779222222222222	1e-05	0.171717171717172	1	0.005	0.0499999999999999	2.41824543743081e-06
0.779222222222222	1e-05	0.171717171717172	2	0.005	0.0499999999999998	6.76384625678998e-07
0.779222222222222	1e-05	0.171717171717172	3	0.005	0.0499999999999999	1.74722116997554e-06
0.889111111111111	1e-05	0.171717171717172	1	0.005	0.0499999999999998	6.38138319450082e-07
0.889111111111111	1e-05	0.171717171717172	2	0.005	0.0499999999999998	8.80510232858531e-07
0.889111111111111	1e-05	0.171717171717172	3	0.005	0.0499999999999997	6.75352821322616e-07
0.999	1e-05	0.171717171717172	1	0.005	0.0499999999999999	1.19614193274591e-06
0.999	1e-05	0.171717171717172	2	0.005	0.0499999999999999	9.54381806934756e-07
0.999	1e-05	0.171717171717172	3	0.005	0.05	1.22120550948383e-06
0.01	1e-05	0.181818181818182	1	0.005	0.0499999999999991	3.00396535371658e-05
0.01	1e-05	0.181818181818182	2	0.005	0.049999999999999	2.11524093064639e-05
0.01	1e-05	0.181818181818182	3	0.005	0.0499999999999996	1.15697579326761e-05
0.119888888888889	1e-05	0.181818181818182	1	0.005	0.0499999999999999	2.95315086684905e-07
0.119888888888889	1e-05	0.181818181818182	2	0.005	0.0499999999999999	1.1962501793201e-06
0.119888888888889	1e-05	0.181818181818182	3	0.005	0.0499999999999999	8.25344871573628e-06
0.229777777777778	1e-05	0.181818181818182	1	0.005	0.0499999999999999	1.4999783562701e-06
0.229777777777778	1e-05	0.181818181818182	2	0.005	0.05	3.09211232594685e-06
0.229777777777778	1e-05	0.181818181818182	3	0.005	0.05	3.02505844370428e-06
0.339666666666667	1e-05	0.181818181818182	1	0.005	0.05	1.73097680775733e-06
0.339666666666667	1e-05	0.181818181818182	2	0.005	0.0499999999999997	5.07758250038019e-06
0.339666666666667	1e-05	0.181818181818182	3	0.005	0.05	1.90131125822879e-06
0.449555555555556	1e-05	0.181818181818182	1	0.005	0.05	1.36197356934442e-06
0.449555555555556	1e-05	0.181818181818182	2	0.005	0.05	7.80582623845081e-07
0.449555555555556	1e-05	0.181818181818182	3	0.005	0.05	1.47990977630545e-06
0.559444444444444	1e-05	0.181818181818182	1	0.005	0.05	9.75662155710416e-07
0.559444444444444	1e-05	0.181818181818182	2	0.005	0.05	6.63870714739853e-07
0.559444444444444	1e-05	0.181818181818182	3	0.005	0.0499999999999994	1.35809036482167e-06
0.669333333333333	1e-05	0.181818181818182	1	0.005	0.0499999999999999	9.25243518608971e-07
0.669333333333333	1e-05	0.181818181818182	2	0.005	0.0499999999999995	1.6366990639927e-06
0.669333333333333	1e-05	0.181818181818182	3	0.005	0.0499999999999999	1.13180554823485e-07
0.779222222222222	1e-05	0.181818181818182	1	0.005	0.0499999999999999	2.43781204451387e-07
0.779222222222222	1e-05	0.181818181818182	2	0.005	0.05	7.29795991564183e-07
0.779222222222222	1e-05	0.181818181818182	3	0.005	0.05	2.46897279681042e-06
0.889111111111111	1e-05	0.181818181818182	1	0.005	0.0499999999999992	1.03386020776403e-06
0.889111111111111	1e-05	0.181818181818182	2	0.005	0.0499999999999997	3.24716066974908e-06
0.889111111111111	1e-05	0.181818181818182	3	0.005	0.05	4.18682705750315e-06
0.999	1e-05	0.181818181818182	1	0.005	0.0499999999999995	1.9371787905701e-06
0.999	1e-05	0.181818181818182	2	0.005	0.05	1.28406379485743e-07
0.999	1e-05	0.181818181818182	3	0.005	0.0499999999999992	1.73948877181287e-06
0.01	1e-05	0.191919191919192	1	0.005	0.049999999999994	6.78580416709277e-05
0.01	1e-05	0.191919191919192	2	0.005	0.0499999999999962	1.79820402036809e-05
0.01	1e-05	0.191919191919192	3	0.005	0.049999999999999	4.11767012438467e-05
0.119888888888889	1e-05	0.191919191919192	1	0.005	0.05	6.69133848193484e-07
0.119888888888889	1e-05	0.191919191919192	2	0.005	0.0499999999999999	1.32346004186345e-06
0.119888888888889	1e-05	0.191919191919192	3	0.005	0.0499999999999999	1.31618451920778e-06
0.229777777777778	1e-05	0.191919191919192	1	0.005	0.05	7.42385112507646e-06
0.229777777777778	1e-05	0.191919191919192	2	0.005	0.0499999999999999	2.41128003956934e-06
0.229777777777778	1e-05	0.191919191919192	3	0.005	0.0499999999999999	1.03420788995969e-06
0.339666666666667	1e-05	0.191919191919192	1	0.005	0.0499999999999997	3.094624397317e-06
0.339666666666667	1e-05	0.191919191919192	2	0.005	0.0499999999999998	2.17313072568381e-06
0.339666666666667	1e-05	0.191919191919192	3	0.005	0.0499999999999994	2.43549998147992e-06
0.449555555555556	1e-05	0.191919191919192	1	0.005	0.0499999999999999	6.75681277581434e-07
0.449555555555556	1e-05	0.191919191919192	2	0.005	0.05	2.18184894570992e-07
0.449555555555556	1e-05	0.191919191919192	3	0.005	0.0499999999999997	1.58736527048224e-06
0.559444444444444	1e-05	0.191919191919192	1	0.005	0.0499999999999994	6.85703952202373e-07
0.559444444444444	1e-05	0.191919191919192	2	0.005	0.05	1.028449123845e-06
0.559444444444444	1e-05	0.191919191919192	3	0.005	0.05	2.8494160837256e-06
0.669333333333333	1e-05	0.191919191919192	1	0.005	0.0499999999999995	3.8289760165283e-07
0.669333333333333	1e-05	0.191919191919192	2	0.005	0.0499999999999995	1.7187765455733e-06
0.669333333333333	1e-05	0.191919191919192	3	0.005	0.0499999999999997	1.54614450185735e-06
0.779222222222222	1e-05	0.191919191919192	1	0.005	0.05	1.09738626362717e-06
0.779222222222222	1e-05	0.191919191919192	2	0.005	0.0499999999999999	8.47543685146181e-07
0.779222222222222	1e-05	0.191919191919192	3	0.005	0.05	2.01220615838453e-07
0.889111111111111	1e-05	0.191919191919192	1	0.005	0.05	1.47556224102186e-06
0.889111111111111	1e-05	0.191919191919192	2	0.005	0.0499999999999999	6.58876711371681e-07
0.889111111111111	1e-05	0.191919191919192	3	0.005	0.0499999999999998	1.90546367596305e-07
0.999	1e-05	0.191919191919192	1	0.005	0.0499999999999993	4.73749771090381e-06
0.999	1e-05	0.191919191919192	2	0.005	0.0499999999999998	5.42876549722778e-06
0.999	1e-05	0.191919191919192	3	0.005	0.0499999999999999	2.75655339840602e-06
0.01	1e-05	0.202020202020202	1	0.005	0.0499999999999919	2.01364311023779e-05
0.01	1e-05	0.202020202020202	2	0.005	0.0499999999999922	2.28662583896433e-05
0.01	1e-05	0.202020202020202	3	0.005	0.0499999999999921	1.99904688261301e-05
0.119888888888889	1e-05	0.202020202020202	1	0.005	0.0499999999999999	3.70492005572303e-06
0.119888888888889	1e-05	0.202020202020202	2	0.005	0.0499999999999999	7.70552785576488e-07
0.119888888888889	1e-05	0.202020202020202	3	0.005	0.0499999999999997	3.24354715529993e-06
0.229777777777778	1e-05	0.202020202020202	1	0.005	0.0499999999999999	7.14525751838457e-07
0.229777777777778	1e-05	0.202020202020202	2	0.005	0.0499999999999999	4.1418853250947e-06
0.229777777777778	1e-05	0.202020202020202	3	0.005	0.05	9.80406273032395e-07
0.339666666666667	1e-05	0.202020202020202	1	0.005	0.0499999999999999	1.2688970725506e-06
0.339666666666667	1e-05	0.202020202020202	2	0.005	0.05	4.45363700461019e-06
0.339666666666667	1e-05	0.202020202020202	3	0.005	0.0499999999999994	2.32833482013989e-06
0.449555555555556	1e-05	0.202020202020202	1	0.005	0.0499999999999999	9.19494741456894e-07
0.449555555555556	1e-05	0.202020202020202	2	0.005	0.0499999999999999	8.96246124960079e-07
0.449555555555556	1e-05	0.202020202020202	3	0.005	0.05	3.26590181802713e-07
0.559444444444444	1e-05	0.202020202020202	1	0.005	0.05	8.05144359457683e-07
0.559444444444444	1e-05	0.202020202020202	2	0.005	0.05	3.8959723325973e-06
0.559444444444444	1e-05	0.202020202020202	3	0.005	0.0499999999999998	3.4799375936352e-07
0.669333333333333	1e-05	0.202020202020202	1	0.005	0.0499999999999999	4.69505801352309e-07
0.669333333333333	1e-05	0.202020202020202	2	0.005	0.0499999999999995	4.92822192228305e-06
0.669333333333333	1e-05	0.202020202020202	3	0.005	0.0499999999999995	1.21842335583161e-06
0.779222222222222	1e-05	0.202020202020202	1	0.005	0.0499999999999998	1.00179469362314e-06
0.779222222222222	1e-05	0.202020202020202	2	0.005	0.0499999999999999	1.01757158604594e-06
0.779222222222222	1e-05	0.202020202020202	3	0.005	0.0499999999999998	2.34870472368458e-07
0.889111111111111	1e-05	0.202020202020202	1	0.005	0.0499999999999999	1.26539526376369e-06
0.889111111111111	1e-05	0.202020202020202	2	0.005	0.0499999999999998	1.30259685411715e-06
0.889111111111111	1e-05	0.202020202020202	3	0.005	0.0499999999999997	6.42504159342608e-07
0.999	1e-05	0.202020202020202	1	0.005	0.0499999999999992	1.68302888910705e-06
0.999	1e-05	0.202020202020202	2	0.005	0.0499999999999963	2.44386217743769e-06
0.999	1e-05	0.202020202020202	3	0.005	0.0499999999999992	1.49031486985758e-07
0.01	1e-05	0.212121212121212	1	0.005	0.0499999999999926	3.25837804699552e-05
0.01	1e-05	0.212121212121212	2	0.005	0.0499999999999995	4.00071495972675e-06
0.01	1e-05	0.212121212121212	3	0.005	0.0499999999999899	7.24240142728847e-05
0.119888888888889	1e-05	0.212121212121212	1	0.005	0.0499999999999999	5.10710276392532e-06
0.119888888888889	1e-05	0.212121212121212	2	0.005	0.0499999999999999	1.51356502663338e-05
0.119888888888889	1e-05	0.212121212121212	3	0.005	0.0499999999999999	5.38114015460581e-06
0.229777777777778	1e-05	0.212121212121212	1	0.005	0.0499999999999999	3.417215564261e-06
0.229777777777778	1e-05	0.212121212121212	2	0.005	0.0499999999999999	6.00322279712091e-07
0.229777777777778	1e-05	0.212121212121212	3	0.005	0.0499999999999999	4.70673135236475e-06
0.339666666666667	1e-05	0.212121212121212	1	0.005	0.05	4.08292886075416e-07
0.339666666666667	1e-05	0.212121212121212	2	0.005	0.0499999999999999	1.75600332230383e-06
0.339666666666667	1e-05	0.212121212121212	3	0.005	0.0499999999999998	1.28346153470244e-06
0.449555555555556	1e-05	0.212121212121212	1	0.005	0.0499999999999995	8.12847184334654e-07
0.449555555555556	1e-05	0.212121212121212	2	0.005	0.05	1.22426562022813e-06
0.449555555555556	1e-05	0.212121212121212	3	0.005	0.05	1.56061284486789e-06
0.559444444444444	1e-05	0.212121212121212	1	0.005	0.0499999999999994	5.53084286350259e-07
0.559444444444444	1e-05	0.212121212121212	2	0.005	0.0499999999999994	1.62934904966554e-06
0.559444444444444	1e-05	0.212121212121212	3	0.005	0.05	4.61060346572042e-06
0.669333333333333	1e-05	0.212121212121212	1	0.005	0.0499999999999995	8.93181351433219e-07
0.669333333333333	1e-05	0.212121212121212	2	0.005	0.0499999999999999	6.86041211529592e-07
0.669333333333333	1e-05	0.212121212121212	3	0.005	0.0499999999999999	8.30715152717142e-07
0.779222222222222	1e-05	0.212121212121212	1	0.005	0.05	9.4840456000662e-07
0.779222222222222	1e-05	0.212121212121212	2	0.005	0.05	1.90591245207518e-06
0.779222222222222	1e-05	0.212121212121212	3	0.005	0.05	2.18433808429587e-06
0.889111111111111	1e-05	0.212121212121212	1	0.005	0.0499999999999998	2.57223095147849e-07
0.889111111111111	1e-05	0.212121212121212	2	0.005	0.0499999999999998	1.22765548859175e-06
0.889111111111111	1e-05	0.212121212121212	3	0.005	0.0499999999999998	1.25352660137049e-06
0.999	1e-05	0.212121212121212	1	0.005	0.0499999999999994	7.71728926991329e-07
0.999	1e-05	0.212121212121212	2	0.005	0.05	5.4232060959353e-07
0.999	1e-05	0.212121212121212	3	0.005	0.0499999999999994	7.71841530157637e-07
0.01	1e-05	0.222222222222222	1	0.005	0.0499999999999923	3.6317960123543e-05
0.01	1e-05	0.222222222222222	2	0.005	0.049999999999996	2.0383207731409e-05
0.01	1e-05	0.222222222222222	3	0.005	0.0499999999999808	3.04767672664316e-05
0.119888888888889	1e-05	0.222222222222222	1	0.005	0.0499999999999996	2.41947720332691e-07
0.119888888888889	1e-05	0.222222222222222	2	0.005	0.0499999999999999	5.519917529741e-06
0.119888888888889	1e-05	0.222222222222222	3	0.005	0.0499999999999999	7.68198743469207e-07
0.229777777777778	1e-05	0.222222222222222	1	0.005	0.0499999999999999	4.49208491867146e-07
0.229777777777778	1e-05	0.222222222222222	2	0.005	0.05	1.08683778669354e-07
0.229777777777778	1e-05	0.222222222222222	3	0.005	0.05	5.01048855035319e-06
0.339666666666667	1e-05	0.222222222222222	1	0.005	0.0499999999999999	1.03505757215544e-06
0.339666666666667	1e-05	0.222222222222222	2	0.005	0.05	1.20221388306038e-06
0.339666666666667	1e-05	0.222222222222222	3	0.005	0.05	3.72719990144753e-07
0.449555555555556	1e-05	0.222222222222222	1	0.005	0.0499999999999998	8.68166296320659e-07
0.449555555555556	1e-05	0.222222222222222	2	0.005	0.0499999999999999	1.54271661950136e-06
0.449555555555556	1e-05	0.222222222222222	3	0.005	0.05	1.62715982840339e-06
0.559444444444444	1e-05	0.222222222222222	1	0.005	0.05	1.8506195011574e-07
0.559444444444444	1e-05	0.222222222222222	2	0.005	0.0499999999999994	1.38414101612011e-06
0.559444444444444	1e-05	0.222222222222222	3	0.005	0.05	4.43200404168406e-06
0.669333333333333	1e-05	0.222222222222222	1	0.005	0.0499999999999995	1.2224183435517e-06
0.669333333333333	1e-05	0.222222222222222	2	0.005	0.0499999999999996	6.04992725970377e-07
0.669333333333333	1e-05	0.222222222222222	3	0.005	0.0499999999999996	2.38442454882719e-07
0.779222222222222	1e-05	0.222222222222222	1	0.005	0.0499999999999998	1.00390623508523e-06
0.779222222222222	1e-05	0.222222222222222	2	0.005	0.0499999999999999	1.22727163729174e-06
0.779222222222222	1e-05	0.222222222222222	3	0.005	0.0499999999999996	7.53236531682267e-07
0.889111111111111	1e-05	0.222222222222222	1	0.005	0.05	1.27730491591449e-06
0.889111111111111	1e-05	0.222222222222222	2	0.005	0.0499999999999998	4.47580071624469e-07
0.889111111111111	1e-05	0.222222222222222	3	0.005	0.05	2.78659495250514e-06
0.999	1e-05	0.222222222222222	1	0.005	0.0499999999999999	1.0918650861796e-06
0.999	1e-05	0.222222222222222	2	0.005	0.0499999999999998	1.05564301063123e-06
0.999	1e-05	0.222222222222222	3	0.005	0.05	2.4682887787598e-06
0.01	1e-05	0.232323232323232	1	0.005	0.0499999999999923	1.97839069595503e-05
0.01	1e-05	0.232323232323232	2	0.005	0.049999999999996	3.62653523901637e-05
0.01	1e-05	0.232323232323232	3	0.005	0.0499999999999968	1.45824360545911e-05
0.119888888888889	1e-05	0.232323232323232	1	0.005	0.0499999999999999	2.50435023903144e-06
0.119888888888889	1e-05	0.232323232323232	2	0.005	0.0499999999999999	3.43224586508558e-06
0.119888888888889	1e-05	0.232323232323232	3	0.005	0.0499999999999999	5.55362637328199e-06
0.229777777777778	1e-05	0.232323232323232	1	0.005	0.0499999999999999	8.47289150695913e-07
0.229777777777778	1e-05	0.232323232323232	2	0.005	0.05	1.01289376010525e-06
0.229777777777778	1e-05	0.232323232323232	3	0.005	0.0499999999999999	2.43998900122232e-07
0.339666666666667	1e-05	0.232323232323232	1	0.005	0.05	2.90350914795811e-06
0.339666666666667	1e-05	0.232323232323232	2	0.005	0.0499999999999999	3.08310600290783e-07
0.339666666666667	1e-05	0.232323232323232	3	0.005	0.0499999999999994	2.15537646605988e-07
0.449555555555556	1e-05	0.232323232323232	1	0.005	0.0499999999999999	9.87491930382756e-07
0.449555555555556	1e-05	0.232323232323232	2	0.005	0.05	2.3780743447069e-06
0.449555555555556	1e-05	0.232323232323232	3	0.005	0.0499999999999996	1.57367925613098e-06
0.559444444444444	1e-05	0.232323232323232	1	0.005	0.05	1.7313713353488e-07
0.559444444444444	1e-05	0.232323232323232	2	0.005	0.0499999999999994	8.55127356427661e-07
0.559444444444444	1e-05	0.232323232323232	3	0.005	0.05	3.90739436165757e-07
0.669333333333333	1e-05	0.232323232323232	1	0.005	0.0499999999999999	2.0891061663572e-06
0.669333333333333	1e-05	0.232323232323232	2	0.005	0.0499999999999995	8.54350080776369e-07
0.669333333333333	1e-05	0.232323232323232	3	0.005	0.0499999999999995	1.26614948844952e-06
0.779222222222222	1e-05	0.232323232323232	1	0.005	0.05	1.42122271700262e-06
0.779222222222222	1e-05	0.232323232323232	2	0.005	0.0499999999999998	9.7036697888306e-07
0.779222222222222	1e-05	0.232323232323232	3	0.005	0.05	2.45999664794992e-07
0.889111111111111	1e-05	0.232323232323232	1	0.005	0.0499999999999997	9.77963309698774e-08
0.889111111111111	1e-05	0.232323232323232	2	0.005	0.0499999999999998	8.53358875622048e-07
0.889111111111111	1e-05	0.232323232323232	3	0.005	0.0499999999999998	8.45654236803544e-07
0.999	1e-05	0.232323232323232	1	0.005	0.0499999999999989	5.05270491308789e-07
0.999	1e-05	0.232323232323232	2	0.005	0.05	1.20355230655195e-06
0.999	1e-05	0.232323232323232	3	0.005	0.0499999999999996	2.69813058873799e-07
0.01	1e-05	0.242424242424242	1	0.005	0.0499999999999942	6.20594476692262e-06
0.01	1e-05	0.242424242424242	2	0.005	0.0499999999999924	2.3846786839472e-05
0.01	1e-05	0.242424242424242	3	0.005	0.0499999999999927	2.57516090602866e-05
0.119888888888889	1e-05	0.242424242424242	1	0.005	0.0499999999999999	1.82385481090801e-06
0.119888888888889	1e-05	0.242424242424242	2	0.005	0.0499999999999999	2.40994714831669e-06
0.119888888888889	1e-05	0.242424242424242	3	0.005	0.05	2.75424095363609e-06
0.229777777777778	1e-05	0.242424242424242	1	0.005	0.0499999999999999	5.12465428038901e-06
0.229777777777778	1e-05	0.242424242424242	2	0.005	0.0499999999999999	2.01144863824115e-06
0.229777777777778	1e-05	0.242424242424242	3	0.005	0.0499999999999999	1.91707347289221e-06
0.339666666666667	1e-05	0.242424242424242	1	0.005	0.0499999999999999	6.58164302655998e-07
0.339666666666667	1e-05	0.242424242424242	2	0.005	0.05	1.65556199926034e-06
0.339666666666667	1e-05	0.242424242424242	3	0.005	0.0499999999999995	1.50470201438858e-06
0.449555555555556	1e-05	0.242424242424242	1	0.005	0.05	1.78978467640855e-07
0.449555555555556	1e-05	0.242424242424242	2	0.005	0.05	2.184054913237e-06
0.449555555555556	1e-05	0.242424242424242	3	0.005	0.05	1.39671674771599e-06
0.559444444444444	1e-05	0.242424242424242	1	0.005	0.0499999999999994	2.59572242025325e-06
0.559444444444444	1e-05	0.242424242424242	2	0.005	0.0499999999999994	1.96491711773447e-06
0.559444444444444	1e-05	0.242424242424242	3	0.005	0.05	5.23144023725837e-07
0.669333333333333	1e-05	0.242424242424242	1	0.005	0.0499999999999998	1.13532590599751e-06
0.669333333333333	1e-05	0.242424242424242	2	0.005	0.0499999999999999	2.10521824348739e-06
0.669333333333333	1e-05	0.242424242424242	3	0.005	0.0499999999999999	7.0444790607207e-07
0.779222222222222	1e-05	0.242424242424242	1	0.005	0.05	3.22549663927708e-07
0.779222222222222	1e-05	0.242424242424242	2	0.005	0.0499999999999999	6.23694639390167e-07
0.779222222222222	1e-05	0.242424242424242	3	0.005	0.0499999999999999	1.25495761113831e-07
0.889111111111111	1e-05	0.242424242424242	1	0.005	0.0499999999999999	2.80131423444953e-07
0.889111111111111	1e-05	0.242424242424242	2	0.005	0.05	5.73043850727889e-07
0.889111111111111	1e-05	0.242424242424242	3	0.005	0.0499999999999997	9.56582123298154e-07
0.999	1e-05	0.242424242424242	1	0.005	0.05	1.68860519567662e-06
0.999	1e-05	0.242424242424242	2	0.005	0.05	7.05605682865898e-07
0.999	1e-05	0.242424242424242	3	0.005	0.05	6.69091803147841e-07
0.01	1e-05	0.252525252525253	1	0.005	0.0499999999999921	1.26399713775397e-05
0.01	1e-05	0.252525252525253	2	0.005	0.0499999999999946	1.90761048595992e-05
0.01	1e-05	0.252525252525253	3	0.005	0.049999999999993	1.81141546693195e-05
0.119888888888889	1e-05	0.252525252525253	1	0.005	0.0499999999999999	1.0392544100989e-05
0.119888888888889	1e-05	0.252525252525253	2	0.005	0.0499999999999997	1.06081231333276e-06
0.119888888888889	1e-05	0.252525252525253	3	0.005	0.0499999999999999	5.89416744369745e-06
0.229777777777778	1e-05	0.252525252525253	1	0.005	0.0499999999999999	6.24480026391492e-07
0.229777777777778	1e-05	0.252525252525253	2	0.005	0.0499999999999999	1.07191677166839e-06
0.229777777777778	1e-05	0.252525252525253	3	0.005	0.0499999999999999	6.68646566251942e-07
0.339666666666667	1e-05	0.252525252525253	1	0.005	0.0499999999999994	8.21866171539598e-07
0.339666666666667	1e-05	0.252525252525253	2	0.005	0.0499999999999996	6.38071169261046e-06
0.339666666666667	1e-05	0.252525252525253	3	0.005	0.0499999999999996	6.11237737868566e-06
0.449555555555556	1e-05	0.252525252525253	1	0.005	0.0499999999999999	4.91462979190013e-07
0.449555555555556	1e-05	0.252525252525253	2	0.005	0.0499999999999999	7.55544282011584e-07
0.449555555555556	1e-05	0.252525252525253	3	0.005	0.0499999999999999	6.1121391048933e-07
0.559444444444444	1e-05	0.252525252525253	1	0.005	0.05	6.91559175541578e-07
0.559444444444444	1e-05	0.252525252525253	2	0.005	0.0499999999999994	1.81664000399389e-06
0.559444444444444	1e-05	0.252525252525253	3	0.005	0.0499999999999994	7.34632981175102e-07
0.669333333333333	1e-05	0.252525252525253	1	0.005	0.0499999999999995	8.77086381247154e-08
0.669333333333333	1e-05	0.252525252525253	2	0.005	0.0499999999999995	1.20399278757221e-06
0.669333333333333	1e-05	0.252525252525253	3	0.005	0.0499999999999995	1.16546491537697e-06
0.779222222222222	1e-05	0.252525252525253	1	0.005	0.05	9.36651762323772e-07
0.779222222222222	1e-05	0.252525252525253	2	0.005	0.05	6.59652395183818e-07
0.779222222222222	1e-05	0.252525252525253	3	0.005	0.05	2.50375757159324e-07
0.889111111111111	1e-05	0.252525252525253	1	0.005	0.0499999999999998	6.59523914454953e-07
0.889111111111111	1e-05	0.252525252525253	2	0.005	0.0499999999999998	3.49857854845522e-07
0.889111111111111	1e-05	0.252525252525253	3	0.005	0.0499999999999999	4.7071870585466e-07
0.999	1e-05	0.252525252525253	1	0.005	0.05	1.11277421801527e-06
0.999	1e-05	0.252525252525253	2	0.005	0.0499999999999989	7.97782416229214e-07
0.999	1e-05	0.252525252525253	3	0.005	0.0499999999999989	1.95213054793385e-06
0.01	1e-05	0.262626262626263	1	0.005	0.0499999999999955	1.46074496060042e-05
0.01	1e-05	0.262626262626263	2	0.005	0.0499999999999918	1.48474521181226e-05
0.01	1e-05	0.262626262626263	3	0.005	0.0499999999999924	1.5236186648854e-05
0.119888888888889	1e-05	0.262626262626263	1	0.005	0.05	5.11261473529024e-06
0.119888888888889	1e-05	0.262626262626263	2	0.005	0.0499999999999999	7.28927980912584e-06
0.119888888888889	1e-05	0.262626262626263	3	0.005	0.05	5.5620408335391e-06
0.229777777777778	1e-05	0.262626262626263	1	0.005	0.05	5.00104586522076e-07
0.229777777777778	1e-05	0.262626262626263	2	0.005	0.0499999999999999	7.81860510114862e-07
0.229777777777778	1e-05	0.262626262626263	3	0.005	0.0499999999999999	2.342791425042e-06
0.339666666666667	1e-05	0.262626262626263	1	0.005	0.0499999999999993	1.20885924884312e-06
0.339666666666667	1e-05	0.262626262626263	2	0.005	0.05	8.7661511309198e-07
0.339666666666667	1e-05	0.262626262626263	3	0.005	0.0499999999999999	2.04339261951817e-06
0.449555555555556	1e-05	0.262626262626263	1	0.005	0.05	8.32765549487308e-07
0.449555555555556	1e-05	0.262626262626263	2	0.005	0.0499999999999998	2.01088909431193e-07
0.449555555555556	1e-05	0.262626262626263	3	0.005	0.05	4.05745002326232e-06
0.559444444444444	1e-05	0.262626262626263	1	0.005	0.05	1.91932218857366e-06
0.559444444444444	1e-05	0.262626262626263	2	0.005	0.0499999999999994	1.20692791782501e-06
0.559444444444444	1e-05	0.262626262626263	3	0.005	0.05	7.25501403019927e-07
0.669333333333333	1e-05	0.262626262626263	1	0.005	0.0499999999999996	9.55092191775898e-07
0.669333333333333	1e-05	0.262626262626263	2	0.005	0.0499999999999995	1.72474343653945e-06
0.669333333333333	1e-05	0.262626262626263	3	0.005	0.0499999999999998	1.28896717289482e-06
0.779222222222222	1e-05	0.262626262626263	1	0.005	0.05	3.02261440272752e-06
0.779222222222222	1e-05	0.262626262626263	2	0.005	0.05	1.93756829258119e-06
0.779222222222222	1e-05	0.262626262626263	3	0.005	0.0499999999999999	5.61534393214333e-07
0.889111111111111	1e-05	0.262626262626263	1	0.005	0.05	1.25288772256606e-06
0.889111111111111	1e-05	0.262626262626263	2	0.005	0.0499999999999998	6.94480268062352e-07
0.889111111111111	1e-05	0.262626262626263	3	0.005	0.0499999999999998	4.17940484764562e-07
0.999	1e-05	0.262626262626263	1	0.005	0.0499999999999993	4.36721188734539e-07
0.999	1e-05	0.262626262626263	2	0.005	0.05	1.43835944682759e-06
0.999	1e-05	0.262626262626263	3	0.005	0.05	5.91365090944158e-08
0.01	1e-05	0.272727272727273	1	0.005	0.0499999999999901	2.00904954726806e-05
0.01	1e-05	0.272727272727273	2	0.005	0.049999999999993	2.46984573537095e-05
0.01	1e-05	0.272727272727273	3	0.005	0.0499999999999929	3.13559257846083e-05
0.119888888888889	1e-05	0.272727272727273	1	0.005	0.0499999999999999	2.13775163234761e-06
0.119888888888889	1e-05	0.272727272727273	2	0.005	0.05	1.84314782948077e-06
0.119888888888889	1e-05	0.272727272727273	3	0.005	0.05	2.8316595945456e-06
0.229777777777778	1e-05	0.272727272727273	1	0.005	0.05	5.35525762337185e-06
0.229777777777778	1e-05	0.272727272727273	2	0.005	0.05	1.16986760447663e-06
0.229777777777778	1e-05	0.272727272727273	3	0.005	0.05	3.29630378850705e-06
0.339666666666667	1e-05	0.272727272727273	1	0.005	0.0499999999999999	6.62805221366498e-07
0.339666666666667	1e-05	0.272727272727273	2	0.005	0.0499999999999999	1.89265448739651e-06
0.339666666666667	1e-05	0.272727272727273	3	0.005	0.0499999999999999	3.3860679519472e-06
0.449555555555556	1e-05	0.272727272727273	1	0.005	0.05	8.34541236140335e-07
0.449555555555556	1e-05	0.272727272727273	2	0.005	0.05	1.93159600550472e-06
0.449555555555556	1e-05	0.272727272727273	3	0.005	0.05	2.09533813712432e-06
0.559444444444444	1e-05	0.272727272727273	1	0.005	0.05	8.31904000961193e-07
0.559444444444444	1e-05	0.272727272727273	2	0.005	0.05	4.98710615839493e-07
0.559444444444444	1e-05	0.272727272727273	3	0.005	0.05	1.8837808639421e-07
0.669333333333333	1e-05	0.272727272727273	1	0.005	0.0499999999999995	4.29306149828613e-07
0.669333333333333	1e-05	0.272727272727273	2	0.005	0.0499999999999995	2.4013854243081e-06
0.669333333333333	1e-05	0.272727272727273	3	0.005	0.0499999999999999	1.03197350311276e-06
0.779222222222222	1e-05	0.272727272727273	1	0.005	0.05	5.30992895856225e-07
0.779222222222222	1e-05	0.272727272727273	2	0.005	0.0499999999999998	2.49207657592729e-07
0.779222222222222	1e-05	0.272727272727273	3	0.005	0.0499999999999999	8.0436277790728e-07
0.889111111111111	1e-05	0.272727272727273	1	0.005	0.05	8.34199438869116e-07
0.889111111111111	1e-05	0.272727272727273	2	0.005	0.0499999999999999	1.18140246536475e-06
0.889111111111111	1e-05	0.272727272727273	3	0.005	0.0499999999999999	3.29834503992116e-07
0.999	1e-05	0.272727272727273	1	0.005	0.0499999999999997	9.92801557756938e-07
0.999	1e-05	0.272727272727273	2	0.005	0.05	8.02721594140787e-07
0.999	1e-05	0.272727272727273	3	0.005	0.0499999999999999	1.22182670522517e-06
0.01	1e-05	0.282828282828283	1	0.005	0.0499999999999916	6.0100785665145e-05
0.01	1e-05	0.282828282828283	2	0.005	0.0499999999999951	1.33159039059525e-05
0.01	1e-05	0.282828282828283	3	0.005	0.0499999999999915	3.29904142937715e-05
0.119888888888889	1e-05	0.282828282828283	1	0.005	0.05	3.81429708858141e-07
0.119888888888889	1e-05	0.282828282828283	2	0.005	0.0499999999999999	1.13657861580628e-06
0.119888888888889	1e-05	0.282828282828283	3	0.005	0.0499999999999999	1.75098822820059e-06
0.229777777777778	1e-05	0.282828282828283	1	0.005	0.0499999999999999	3.86652160736589e-07
0.229777777777778	1e-05	0.282828282828283	2	0.005	0.0499999999999999	9.94052336037258e-07
0.229777777777778	1e-05	0.282828282828283	3	0.005	0.0499999999999999	3.08828164794607e-06
0.339666666666667	1e-05	0.282828282828283	1	0.005	0.0499999999999996	5.17768893531896e-07
0.339666666666667	1e-05	0.282828282828283	2	0.005	0.05	1.55420662619247e-06
0.339666666666667	1e-05	0.282828282828283	3	0.005	0.05	1.55465003434937e-06
0.449555555555556	1e-05	0.282828282828283	1	0.005	0.05	2.40192885207595e-07
0.449555555555556	1e-05	0.282828282828283	2	0.005	0.0499999999999998	1.51644659952987e-06
0.449555555555556	1e-05	0.282828282828283	3	0.005	0.05	2.05415551891618e-06
0.559444444444444	1e-05	0.282828282828283	1	0.005	0.0499999999999994	7.62903302553323e-07
0.559444444444444	1e-05	0.282828282828283	2	0.005	0.05	6.34290974084823e-07
0.559444444444444	1e-05	0.282828282828283	3	0.005	0.05	1.70354904345708e-06
0.669333333333333	1e-05	0.282828282828283	1	0.005	0.0499999999999999	1.636067488451e-07
0.669333333333333	1e-05	0.282828282828283	2	0.005	0.0499999999999997	4.37106763300422e-07
0.669333333333333	1e-05	0.282828282828283	3	0.005	0.0499999999999999	8.90084277867557e-07
0.779222222222222	1e-05	0.282828282828283	1	0.005	0.0499999999999999	6.56192817345664e-07
0.779222222222222	1e-05	0.282828282828283	2	0.005	0.05	3.68325171886859e-07
0.779222222222222	1e-05	0.282828282828283	3	0.005	0.05	1.02320430111389e-06
0.889111111111111	1e-05	0.282828282828283	1	0.005	0.0499999999999998	7.22047762510672e-07
0.889111111111111	1e-05	0.282828282828283	2	0.005	0.0499999999999998	1.34929457658983e-07
0.889111111111111	1e-05	0.282828282828283	3	0.005	0.0499999999999998	2.98740417026975e-07
0.999	1e-05	0.282828282828283	1	0.005	0.05	3.84317626860524e-07
0.999	1e-05	0.282828282828283	2	0.005	0.05	1.73217541680074e-07
0.999	1e-05	0.282828282828283	3	0.005	0.05	7.7898912939441e-07
0.01	1e-05	0.292929292929293	1	0.005	0.0499999999999954	3.62357346779842e-05
0.01	1e-05	0.292929292929293	2	0.005	0.0499999999999905	3.43762895170431e-05
0.01	1e-05	0.292929292929293	3	0.005	0.0499999999999627	3.93398609656029e-05
0.119888888888889	1e-05	0.292929292929293	1	0.005	0.0499999999999999	6.30459697085975e-06
0.119888888888889	1e-05	0.292929292929293	2	0.005	0.0499999999999999	5.07658414020272e-07
0.119888888888889	1e-05	0.292929292929293	3	0.005	0.0499999999999999	2.1917447175181e-06
0.229777777777778	1e-05	0.292929292929293	1	0.005	0.05	1.01506986482446e-06
0.229777777777778	1e-05	0.292929292929293	2	0.005	0.05	1.23215349332014e-06
0.229777777777778	1e-05	0.292929292929293	3	0.005	0.0499999999999999	4.9811921101211e-09
0.339666666666667	1e-05	0.292929292929293	1	0.005	0.0499999999999999	1.85480575551369e-06
0.339666666666667	1e-05	0.292929292929293	2	0.005	0.0499999999999999	8.55354561786576e-07
0.339666666666667	1e-05	0.292929292929293	3	0.005	0.0499999999999999	1.97852401325326e-06
0.449555555555556	1e-05	0.292929292929293	1	0.005	0.0499999999999999	3.89358850431696e-07
0.449555555555556	1e-05	0.292929292929293	2	0.005	0.05	1.99009925991376e-07
0.449555555555556	1e-05	0.292929292929293	3	0.005	0.05	2.29772565369304e-07
0.559444444444444	1e-05	0.292929292929293	1	0.005	0.05	1.65401404764632e-06
0.559444444444444	1e-05	0.292929292929293	2	0.005	0.05	1.87703052201026e-06
0.559444444444444	1e-05	0.292929292929293	3	0.005	0.05	1.66507613192308e-07
0.669333333333333	1e-05	0.292929292929293	1	0.005	0.0499999999999995	1.42028180903878e-06
0.669333333333333	1e-05	0.292929292929293	2	0.005	0.0499999999999999	2.58537302301914e-07
0.669333333333333	1e-05	0.292929292929293	3	0.005	0.0499999999999996	1.16823891685986e-07
0.779222222222222	1e-05	0.292929292929293	1	0.005	0.05	3.53710262145841e-07
0.779222222222222	1e-05	0.292929292929293	2	0.005	0.05	1.04699997763987e-06
0.779222222222222	1e-05	0.292929292929293	3	0.005	0.05	1.0564297385829e-06
0.889111111111111	1e-05	0.292929292929293	1	0.005	0.0499999999999998	9.06848345403704e-07
0.889111111111111	1e-05	0.292929292929293	2	0.005	0.0499999999999998	1.32405422385261e-06
0.889111111111111	1e-05	0.292929292929293	3	0.005	0.0499999999999999	1.03569723736001e-06
0.999	1e-05	0.292929292929293	1	0.005	0.0499999999999993	4.34482443160035e-07
0.999	1e-05	0.292929292929293	2	0.005	0.05	4.85566774202922e-08
0.999	1e-05	0.292929292929293	3	0.005	0.0499999999999999	4.16046678676614e-07
0.01	1e-05	0.303030303030303	1	0.005	0.0499999999999992	8.48625105395454e-07
0.01	1e-05	0.303030303030303	2	0.005	0.0499999999999895	3.26782272856786e-05
0.01	1e-05	0.303030303030303	3	0.005	0.0499999999999902	7.21381209476979e-05
0.119888888888889	1e-05	0.303030303030303	1	0.005	0.05	1.78023793490754e-06
0.119888888888889	1e-05	0.303030303030303	2	0.005	0.0499999999999999	3.31398633873451e-07
0.119888888888889	1e-05	0.303030303030303	3	0.005	0.05	1.71251248419044e-06
0.229777777777778	1e-05	0.303030303030303	1	0.005	0.0499999999999999	1.47347732833259e-06
0.229777777777778	1e-05	0.303030303030303	2	0.005	0.05	8.68783909006433e-07
0.229777777777778	1e-05	0.303030303030303	3	0.005	0.0499999999999999	6.64208564527091e-07
0.339666666666667	1e-05	0.303030303030303	1	0.005	0.0499999999999999	4.28993199533987e-07
0.339666666666667	1e-05	0.303030303030303	2	0.005	0.0499999999999999	9.26330027540741e-07
0.339666666666667	1e-05	0.303030303030303	3	0.005	0.0499999999999999	9.15235276970064e-07
0.449555555555556	1e-05	0.303030303030303	1	0.005	0.05	1.41638688229288e-06
0.449555555555556	1e-05	0.303030303030303	2	0.005	0.0499999999999999	1.55121820358224e-06
0.449555555555556	1e-05	0.303030303030303	3	0.005	0.05	9.49181556326071e-07
0.559444444444444	1e-05	0.303030303030303	1	0.005	0.05	1.2371861865846e-06
0.559444444444444	1e-05	0.303030303030303	2	0.005	0.0499999999999994	9.53719316231963e-07
0.559444444444444	1e-05	0.303030303030303	3	0.005	0.05	2.20442363607999e-07
0.669333333333333	1e-05	0.303030303030303	1	0.005	0.0499999999999995	1.98731398726028e-06
0.669333333333333	1e-05	0.303030303030303	2	0.005	0.0499999999999999	1.72702270592351e-07
0.669333333333333	1e-05	0.303030303030303	3	0.005	0.0499999999999997	3.98529784038784e-07
0.779222222222222	1e-05	0.303030303030303	1	0.005	0.0499999999999998	9.24134376673367e-07
0.779222222222222	1e-05	0.303030303030303	2	0.005	0.0499999999999999	8.53458139843283e-07
0.779222222222222	1e-05	0.303030303030303	3	0.005	0.05	7.03168286865979e-07
0.889111111111111	1e-05	0.303030303030303	1	0.005	0.05	3.93836469021445e-07
0.889111111111111	1e-05	0.303030303030303	2	0.005	0.0499999999999998	7.44048111383751e-07
0.889111111111111	1e-05	0.303030303030303	3	0.005	0.0499999999999998	1.18329081752928e-06
0.999	1e-05	0.303030303030303	1	0.005	0.0499999999999998	8.46604574304788e-07
0.999	1e-05	0.303030303030303	2	0.005	0.0499999999999995	3.73921774159829e-08
0.999	1e-05	0.303030303030303	3	0.005	0.049999999999999	7.85582303325685e-07
0.01	1e-05	0.313131313131313	1	0.005	0.0499999999999925	2.33692093680866e-05
0.01	1e-05	0.313131313131313	2	0.005	0.049999999999993	1.11951402948118e-05
0.01	1e-05	0.313131313131313	3	0.005	0.0499999999999926	5.6251755932666e-06
0.119888888888889	1e-05	0.313131313131313	1	0.005	0.0499999999999999	3.3982955869175e-06
0.119888888888889	1e-05	0.313131313131313	2	0.005	0.05	1.44293013320819e-06
0.119888888888889	1e-05	0.313131313131313	3	0.005	0.05	2.17715473658555e-06
0.229777777777778	1e-05	0.313131313131313	1	0.005	0.0499999999999999	3.55607947902587e-06
0.229777777777778	1e-05	0.313131313131313	2	0.005	0.05	1.14939868341273e-06
0.229777777777778	1e-05	0.313131313131313	3	0.005	0.05	2.29942191033655e-06
0.339666666666667	1e-05	0.313131313131313	1	0.005	0.0499999999999999	6.08207979946009e-07
0.339666666666667	1e-05	0.313131313131313	2	0.005	0.0499999999999999	2.33655683401405e-06
0.339666666666667	1e-05	0.313131313131313	3	0.005	0.0499999999999999	2.3270718628445e-06
0.449555555555556	1e-05	0.313131313131313	1	0.005	0.05	1.09372136551933e-06
0.449555555555556	1e-05	0.313131313131313	2	0.005	0.0499999999999998	3.11681191031185e-07
0.449555555555556	1e-05	0.313131313131313	3	0.005	0.05	8.5261250961904e-08
0.559444444444444	1e-05	0.313131313131313	1	0.005	0.0499999999999998	1.74830050953618e-06
0.559444444444444	1e-05	0.313131313131313	2	0.005	0.05	6.05735851007052e-07
0.559444444444444	1e-05	0.313131313131313	3	0.005	0.05	8.75552291780264e-06
0.669333333333333	1e-05	0.313131313131313	1	0.005	0.0499999999999997	1.81322767468782e-06
0.669333333333333	1e-05	0.313131313131313	2	0.005	0.0499999999999995	3.59925423388723e-07
0.669333333333333	1e-05	0.313131313131313	3	0.005	0.0499999999999995	7.42064155668731e-07
0.779222222222222	1e-05	0.313131313131313	1	0.005	0.05	7.55199982314977e-07
0.779222222222222	1e-05	0.313131313131313	2	0.005	0.05	4.96173441730861e-07
0.779222222222222	1e-05	0.313131313131313	3	0.005	0.0499999999999998	1.49981076785513e-07
0.889111111111111	1e-05	0.313131313131313	1	0.005	0.05	1.14724463073187e-06
0.889111111111111	1e-05	0.313131313131313	2	0.005	0.0499999999999999	1.07878835595442e-06
0.889111111111111	1e-05	0.313131313131313	3	0.005	0.0499999999999998	1.55382867920148e-07
0.999	1e-05	0.313131313131313	1	0.005	0.0499999999999998	9.59427649339852e-07
0.999	1e-05	0.313131313131313	2	0.005	0.05	1.35698635101485e-06
0.999	1e-05	0.313131313131313	3	0.005	0.05	4.24127076385498e-07
0.01	1e-05	0.323232323232323	1	0.005	0.04999999999999	3.49821272880623e-05
0.01	1e-05	0.323232323232323	2	0.005	0.0499999999999927	8.30029872422357e-06
0.01	1e-05	0.323232323232323	3	0.005	0.049999999999988	0.000122055242798697
0.119888888888889	1e-05	0.323232323232323	1	0.005	0.0499999999999999	2.20326772249513e-06
0.119888888888889	1e-05	0.323232323232323	2	0.005	0.0499999999999999	9.79153689431732e-07
0.119888888888889	1e-05	0.323232323232323	3	0.005	0.0499999999999999	4.80572015246806e-06
0.229777777777778	1e-05	0.323232323232323	1	0.005	0.0499999999999999	4.1471680958001e-07
0.229777777777778	1e-05	0.323232323232323	2	0.005	0.0499999999999999	1.66250217483988e-06
0.229777777777778	1e-05	0.323232323232323	3	0.005	0.0499999999999999	1.64463538732294e-06
0.339666666666667	1e-05	0.323232323232323	1	0.005	0.0499999999999999	1.30898638724198e-06
0.339666666666667	1e-05	0.323232323232323	2	0.005	0.0499999999999999	9.61104121881654e-08
0.339666666666667	1e-05	0.323232323232323	3	0.005	0.0499999999999999	2.43706044730696e-06
0.449555555555556	1e-05	0.323232323232323	1	0.005	0.05	3.41233407783078e-07
0.449555555555556	1e-05	0.323232323232323	2	0.005	0.05	3.67873606073399e-07
0.449555555555556	1e-05	0.323232323232323	3	0.005	0.05	1.89756693914188e-07
0.559444444444444	1e-05	0.323232323232323	1	0.005	0.05	4.15346127084387e-07
0.559444444444444	1e-05	0.323232323232323	2	0.005	0.0499999999999994	1.05529873641524e-07
0.559444444444444	1e-05	0.323232323232323	3	0.005	0.0499999999999994	4.64475773401856e-07
0.669333333333333	1e-05	0.323232323232323	1	0.005	0.0499999999999996	6.68093197576747e-07
0.669333333333333	1e-05	0.323232323232323	2	0.005	0.0499999999999996	1.59000093441972e-07
0.669333333333333	1e-05	0.323232323232323	3	0.005	0.0499999999999996	6.23515463742853e-07
0.779222222222222	1e-05	0.323232323232323	1	0.005	0.05	4.2630746567435e-07
0.779222222222222	1e-05	0.323232323232323	2	0.005	0.05	1.78176345984851e-07
0.779222222222222	1e-05	0.323232323232323	3	0.005	0.05	1.24729900700335e-06
0.889111111111111	1e-05	0.323232323232323	1	0.005	0.05	4.85092807674157e-07
0.889111111111111	1e-05	0.323232323232323	2	0.005	0.0499999999999999	3.1040224660688e-07
0.889111111111111	1e-05	0.323232323232323	3	0.005	0.05	8.64981875497236e-07
0.999	1e-05	0.323232323232323	1	0.005	0.0499999999999998	2.09424032456457e-07
0.999	1e-05	0.323232323232323	2	0.005	0.0499999999999999	2.38729791525959e-07
0.999	1e-05	0.323232323232323	3	0.005	0.05	5.68828103687696e-07
0.01	1e-05	0.333333333333333	1	0.005	0.0499999999999941	3.24632372923596e-05
0.01	1e-05	0.333333333333333	2	0.005	0.0499999999999912	4.88495368133164e-05
0.01	1e-05	0.333333333333333	3	0.005	0.0499999999999883	6.75480849958991e-05
0.119888888888889	1e-05	0.333333333333333	1	0.005	0.0499999999999999	6.3627184001351e-06
0.119888888888889	1e-05	0.333333333333333	2	0.005	0.0499999999999999	5.77866559778607e-06
0.119888888888889	1e-05	0.333333333333333	3	0.005	0.0499999999999999	5.14220590193362e-06
0.229777777777778	1e-05	0.333333333333333	1	0.005	0.05	5.93221912635164e-06
0.229777777777778	1e-05	0.333333333333333	2	0.005	0.0499999999999999	9.4117447394963e-07
0.229777777777778	1e-05	0.333333333333333	3	0.005	0.0499999999999999	7.53551702080495e-08
0.339666666666667	1e-05	0.333333333333333	1	0.005	0.0499999999999999	8.54766863786096e-07
0.339666666666667	1e-05	0.333333333333333	2	0.005	0.0499999999999999	6.74569524853915e-07
0.339666666666667	1e-05	0.333333333333333	3	0.005	0.0499999999999999	5.02442486550438e-07
0.449555555555556	1e-05	0.333333333333333	1	0.005	0.05	2.62874960284351e-06
0.449555555555556	1e-05	0.333333333333333	2	0.005	0.0499999999999997	6.72218960756787e-07
0.449555555555556	1e-05	0.333333333333333	3	0.005	0.05	1.44211022880877e-07
0.559444444444444	1e-05	0.333333333333333	1	0.005	0.0499999999999994	6.01813427255125e-07
0.559444444444444	1e-05	0.333333333333333	2	0.005	0.05	7.17554462887474e-07
0.559444444444444	1e-05	0.333333333333333	3	0.005	0.0499999999999994	2.35388361835278e-06
0.669333333333333	1e-05	0.333333333333333	1	0.005	0.0499999999999995	2.8266984200575e-07
0.669333333333333	1e-05	0.333333333333333	2	0.005	0.0499999999999995	9.25232032604304e-07
0.669333333333333	1e-05	0.333333333333333	3	0.005	0.0499999999999997	1.14258607836499e-07
0.779222222222222	1e-05	0.333333333333333	1	0.005	0.05	8.50466747644944e-07
0.779222222222222	1e-05	0.333333333333333	2	0.005	0.0499999999999998	1.62395644238417e-07
0.779222222222222	1e-05	0.333333333333333	3	0.005	0.0499999999999998	1.92146908011598e-07
0.889111111111111	1e-05	0.333333333333333	1	0.005	0.0499999999999999	6.78120913473028e-07
0.889111111111111	1e-05	0.333333333333333	2	0.005	0.0499999999999998	9.18773331759214e-07
0.889111111111111	1e-05	0.333333333333333	3	0.005	0.0499999999999998	2.9880489289013e-06
0.999	1e-05	0.333333333333333	1	0.005	0.0499999999999998	1.9962904935521e-06
0.999	1e-05	0.333333333333333	2	0.005	0.0499999999999989	1.56008006351555e-06
0.999	1e-05	0.333333333333333	3	0.005	0.0499999999999993	1.58242263967269e-06
0.01	1e-05	0.343434343434343	1	0.005	0.0499999999999915	9.82194814341836e-06
0.01	1e-05	0.343434343434343	2	0.005	0.0499999999999932	7.00394110995208e-06
0.01	1e-05	0.343434343434343	3	0.005	0.0499999999999904	6.50525616621332e-05
0.119888888888889	1e-05	0.343434343434343	1	0.005	0.0499999999999999	1.63850269491645e-06
0.119888888888889	1e-05	0.343434343434343	2	0.005	0.0499999999999999	1.5766665807217e-06
0.119888888888889	1e-05	0.343434343434343	3	0.005	0.0499999999999999	4.61080911375473e-06
0.229777777777778	1e-05	0.343434343434343	1	0.005	0.0499999999999999	1.75952064465434e-06
0.229777777777778	1e-05	0.343434343434343	2	0.005	0.05	3.26719722204381e-06
0.229777777777778	1e-05	0.343434343434343	3	0.005	0.0499999999999999	3.21527725933405e-06
0.339666666666667	1e-05	0.343434343434343	1	0.005	0.0499999999999999	1.89456467252209e-06
0.339666666666667	1e-05	0.343434343434343	2	0.005	0.0499999999999999	1.14169533892047e-06
0.339666666666667	1e-05	0.343434343434343	3	0.005	0.0499999999999999	1.95884871225614e-06
0.449555555555556	1e-05	0.343434343434343	1	0.005	0.0499999999999999	2.21834541034969e-07
0.449555555555556	1e-05	0.343434343434343	2	0.005	0.05	4.36281531501508e-07
0.449555555555556	1e-05	0.343434343434343	3	0.005	0.0499999999999999	6.84469078205283e-08
0.559444444444444	1e-05	0.343434343434343	1	0.005	0.05	5.51926011258763e-07
0.559444444444444	1e-05	0.343434343434343	2	0.005	0.05	2.75587817131953e-06
0.559444444444444	1e-05	0.343434343434343	3	0.005	0.05	2.67276748377312e-07
0.669333333333333	1e-05	0.343434343434343	1	0.005	0.0499999999999995	9.92893720436265e-07
0.669333333333333	1e-05	0.343434343434343	2	0.005	0.0499999999999995	7.37221172443424e-07
0.669333333333333	1e-05	0.343434343434343	3	0.005	0.0499999999999995	2.68023338113246e-07
0.779222222222222	1e-05	0.343434343434343	1	0.005	0.05	2.82765223914191e-07
0.779222222222222	1e-05	0.343434343434343	2	0.005	0.0499999999999998	6.80525647507569e-07
0.779222222222222	1e-05	0.343434343434343	3	0.005	0.0499999999999998	1.15777314071259e-07
0.889111111111111	1e-05	0.343434343434343	1	0.005	0.0499999999999999	9.87317743962669e-07
0.889111111111111	1e-05	0.343434343434343	2	0.005	0.05	7.5484914332242e-07
0.889111111111111	1e-05	0.343434343434343	3	0.005	0.0499999999999998	7.18719520072201e-07
0.999	1e-05	0.343434343434343	1	0.005	0.0499999999999999	1.01845533368626e-06
0.999	1e-05	0.343434343434343	2	0.005	0.05	1.71863724618674e-07
0.999	1e-05	0.343434343434343	3	0.005	0.0499999999999998	8.94025463037589e-07
0.01	1e-05	0.353535353535354	1	0.005	0.0499999999999922	3.5675693044474e-05
0.01	1e-05	0.353535353535354	2	0.005	0.0499999999999867	7.74245313493166e-05
0.01	1e-05	0.353535353535354	3	0.005	0.0499999999999947	2.9528821410802e-05
0.119888888888889	1e-05	0.353535353535354	1	0.005	0.05	2.60740585247002e-06
0.119888888888889	1e-05	0.353535353535354	2	0.005	0.0499999999999999	3.45811864189151e-06
0.119888888888889	1e-05	0.353535353535354	3	0.005	0.0499999999999999	8.96918325917144e-08
0.229777777777778	1e-05	0.353535353535354	1	0.005	0.05	1.39613569121388e-06
0.229777777777778	1e-05	0.353535353535354	2	0.005	0.05	1.01104676431389e-06
0.229777777777778	1e-05	0.353535353535354	3	0.005	0.0499999999999999	2.95512772539652e-06
0.339666666666667	1e-05	0.353535353535354	1	0.005	0.05	7.19390252481929e-07
0.339666666666667	1e-05	0.353535353535354	2	0.005	0.05	8.21182175956136e-07
0.339666666666667	1e-05	0.353535353535354	3	0.005	0.05	1.92487513284571e-06
0.449555555555556	1e-05	0.353535353535354	1	0.005	0.05	7.85863244742963e-07
0.449555555555556	1e-05	0.353535353535354	2	0.005	0.05	3.00819070655004e-07
0.449555555555556	1e-05	0.353535353535354	3	0.005	0.05	1.61925830860075e-06
0.559444444444444	1e-05	0.353535353535354	1	0.005	0.0499999999999994	8.66521926464651e-07
0.559444444444444	1e-05	0.353535353535354	2	0.005	0.05	7.00184870063928e-07
0.559444444444444	1e-05	0.353535353535354	3	0.005	0.0499999999999994	1.04179811810512e-06
0.669333333333333	1e-05	0.353535353535354	1	0.005	0.0499999999999997	1.2686243451506e-06
0.669333333333333	1e-05	0.353535353535354	2	0.005	0.0499999999999999	2.65380040292795e-06
0.669333333333333	1e-05	0.353535353535354	3	0.005	0.0499999999999997	4.19848793780383e-07
0.779222222222222	1e-05	0.353535353535354	1	0.005	0.0499999999999998	1.05538644277723e-06
0.779222222222222	1e-05	0.353535353535354	2	0.005	0.0499999999999998	6.89529172916538e-07
0.779222222222222	1e-05	0.353535353535354	3	0.005	0.05	4.28105307156118e-07
0.889111111111111	1e-05	0.353535353535354	1	0.005	0.0499999999999998	9.67745232198084e-07
0.889111111111111	1e-05	0.353535353535354	2	0.005	0.05	5.17322025216741e-07
0.889111111111111	1e-05	0.353535353535354	3	0.005	0.05	1.55326776438184e-07
0.999	1e-05	0.353535353535354	1	0.005	0.0499999999999998	1.11033932802397e-07
0.999	1e-05	0.353535353535354	2	0.005	0.05	4.89795322575213e-07
0.999	1e-05	0.353535353535354	3	0.005	0.0499999999999951	6.56639078366238e-07
0.01	1e-05	0.363636363636364	1	0.005	0.0499999999999875	2.83299412521693e-05
0.01	1e-05	0.363636363636364	2	0.005	0.0499999999999925	2.75992401981079e-05
0.01	1e-05	0.363636363636364	3	0.005	0.0499999999999954	9.5771198749044e-06
0.119888888888889	1e-05	0.363636363636364	1	0.005	0.0499999999999999	1.20291398900213e-06
0.119888888888889	1e-05	0.363636363636364	2	0.005	0.0499999999999999	2.64490674640941e-06
0.119888888888889	1e-05	0.363636363636364	3	0.005	0.0499999999999999	3.92885217908985e-06
0.229777777777778	1e-05	0.363636363636364	1	0.005	0.05	1.26498400908804e-06
0.229777777777778	1e-05	0.363636363636364	2	0.005	0.0499999999999999	2.75192433395586e-06
0.229777777777778	1e-05	0.363636363636364	3	0.005	0.05	7.24913580780455e-07
0.339666666666667	1e-05	0.363636363636364	1	0.005	0.0499999999999997	2.15706563149583e-06
0.339666666666667	1e-05	0.363636363636364	2	0.005	0.05	1.47467547462031e-06
0.339666666666667	1e-05	0.363636363636364	3	0.005	0.0499999999999999	6.37256153035663e-07
0.449555555555556	1e-05	0.363636363636364	1	0.005	0.0499999999999999	5.56680137724518e-07
0.449555555555556	1e-05	0.363636363636364	2	0.005	0.05	3.23319615160564e-07
0.449555555555556	1e-05	0.363636363636364	3	0.005	0.05	4.79914790065237e-07
0.559444444444444	1e-05	0.363636363636364	1	0.005	0.05	5.4656026224963e-07
0.559444444444444	1e-05	0.363636363636364	2	0.005	0.0499999999999994	1.83170517292167e-06
0.559444444444444	1e-05	0.363636363636364	3	0.005	0.0499999999999994	2.03540573644979e-07
0.669333333333333	1e-05	0.363636363636364	1	0.005	0.0499999999999995	3.23171736393486e-07
0.669333333333333	1e-05	0.363636363636364	2	0.005	0.0499999999999999	1.23978362595772e-06
0.669333333333333	1e-05	0.363636363636364	3	0.005	0.0499999999999997	1.52383802792468e-06
0.779222222222222	1e-05	0.363636363636364	1	0.005	0.05	1.27223390351247e-06
0.779222222222222	1e-05	0.363636363636364	2	0.005	0.0499999999999998	3.26230203064463e-07
0.779222222222222	1e-05	0.363636363636364	3	0.005	0.05	4.24029668965108e-07
0.889111111111111	1e-05	0.363636363636364	1	0.005	0.05	6.20381404761389e-07
0.889111111111111	1e-05	0.363636363636364	2	0.005	0.05	2.27556149796727e-07
0.889111111111111	1e-05	0.363636363636364	3	0.005	0.0499999999999998	4.32324342831298e-07
0.999	1e-05	0.363636363636364	1	0.005	0.05	7.04415141464791e-08
0.999	1e-05	0.363636363636364	2	0.005	0.05	2.35327188617982e-07
0.999	1e-05	0.363636363636364	3	0.005	0.0499999999999994	1.49386295669615e-06
0.01	1e-05	0.373737373737374	1	0.005	0.0499999999999905	1.94062062058405e-05
0.01	1e-05	0.373737373737374	2	0.005	0.049999999999995	8.5174959577943e-07
0.01	1e-05	0.373737373737374	3	0.005	0.0499999999999899	2.03615252501889e-05
0.119888888888889	1e-05	0.373737373737374	1	0.005	0.0499999999999999	1.84189080041994e-06
0.119888888888889	1e-05	0.373737373737374	2	0.005	0.05	3.68067619695872e-08
0.119888888888889	1e-05	0.373737373737374	3	0.005	0.0499999999999999	4.17884203935303e-06
0.229777777777778	1e-05	0.373737373737374	1	0.005	0.0499999999999999	3.85366983211523e-06
0.229777777777778	1e-05	0.373737373737374	2	0.005	0.0499999999999999	3.06876031780492e-06
0.229777777777778	1e-05	0.373737373737374	3	0.005	0.0499999999999999	6.04193829149426e-07
0.339666666666667	1e-05	0.373737373737374	1	0.005	0.0499999999999999	3.5471954514294e-07
0.339666666666667	1e-05	0.373737373737374	2	0.005	0.05	2.07597717231068e-07
0.339666666666667	1e-05	0.373737373737374	3	0.005	0.05	4.53477603844391e-06
0.449555555555556	1e-05	0.373737373737374	1	0.005	0.05	4.51520119986747e-07
0.449555555555556	1e-05	0.373737373737374	2	0.005	0.0499999999999999	4.12021954122111e-07
0.449555555555556	1e-05	0.373737373737374	3	0.005	0.05	9.08160041492441e-07
0.559444444444444	1e-05	0.373737373737374	1	0.005	0.05	1.39619238570207e-06
0.559444444444444	1e-05	0.373737373737374	2	0.005	0.05	1.24115954816935e-07
0.559444444444444	1e-05	0.373737373737374	3	0.005	0.0499999999999994	2.03447522613918e-07
0.669333333333333	1e-05	0.373737373737374	1	0.005	0.0499999999999996	2.04583730030966e-06
0.669333333333333	1e-05	0.373737373737374	2	0.005	0.0499999999999996	8.66083069811819e-07
0.669333333333333	1e-05	0.373737373737374	3	0.005	0.0499999999999996	2.41780350822767e-07
0.779222222222222	1e-05	0.373737373737374	1	0.005	0.0499999999999999	4.6300050679197e-07
0.779222222222222	1e-05	0.373737373737374	2	0.005	0.0499999999999998	8.14703925978607e-07
0.779222222222222	1e-05	0.373737373737374	3	0.005	0.05	7.09240530832282e-07
0.889111111111111	1e-05	0.373737373737374	1	0.005	0.05	1.32509024975512e-06
0.889111111111111	1e-05	0.373737373737374	2	0.005	0.0499999999999998	1.17075757981913e-07
0.889111111111111	1e-05	0.373737373737374	3	0.005	0.0499999999999998	3.59827650142496e-07
0.999	1e-05	0.373737373737374	1	0.005	0.0499999999999998	1.12951436391606e-06
0.999	1e-05	0.373737373737374	2	0.005	0.05	1.42673093581999e-06
0.999	1e-05	0.373737373737374	3	0.005	0.05	8.87721060270065e-07
0.01	1e-05	0.383838383838384	1	0.005	0.049999999999995	1.67571361035991e-05
0.01	1e-05	0.383838383838384	2	0.005	0.0499999999999886	2.09550866476662e-05
0.01	1e-05	0.383838383838384	3	0.005	0.0499999999999942	9.46070830634719e-06
0.119888888888889	1e-05	0.383838383838384	1	0.005	0.0499999999999999	1.43390834717946e-06
0.119888888888889	1e-05	0.383838383838384	2	0.005	0.0499999999999999	3.85067866847674e-06
0.119888888888889	1e-05	0.383838383838384	3	0.005	0.0499999999999999	1.74280482658341e-06
0.229777777777778	1e-05	0.383838383838384	1	0.005	0.05	4.58496445692854e-07
0.229777777777778	1e-05	0.383838383838384	2	0.005	0.0499999999999999	9.49511283447521e-07
0.229777777777778	1e-05	0.383838383838384	3	0.005	0.0499999999999999	5.98485985419392e-07
0.339666666666667	1e-05	0.383838383838384	1	0.005	0.0499999999999999	8.32156723029873e-07
0.339666666666667	1e-05	0.383838383838384	2	0.005	0.0499999999999999	6.69472295268675e-07
0.339666666666667	1e-05	0.383838383838384	3	0.005	0.0499999999999999	3.38165995685337e-07
0.449555555555556	1e-05	0.383838383838384	1	0.005	0.0499999999999999	2.75095526300817e-07
0.449555555555556	1e-05	0.383838383838384	2	0.005	0.0499999999999998	1.51953012446568e-07
0.449555555555556	1e-05	0.383838383838384	3	0.005	0.05	3.80936749958569e-07
0.559444444444444	1e-05	0.383838383838384	1	0.005	0.0499999999999994	2.69881733002225e-07
0.559444444444444	1e-05	0.383838383838384	2	0.005	0.05	1.60290026602178e-07
0.559444444444444	1e-05	0.383838383838384	3	0.005	0.05	7.0588482994506e-07
0.669333333333333	1e-05	0.383838383838384	1	0.005	0.0499999999999995	4.7577185654037e-07
0.669333333333333	1e-05	0.383838383838384	2	0.005	0.0499999999999995	1.00049110337463e-06
0.669333333333333	1e-05	0.383838383838384	3	0.005	0.0499999999999995	5.31112910886547e-07
0.779222222222222	1e-05	0.383838383838384	1	0.005	0.05	3.19617850413734e-07
0.779222222222222	1e-05	0.383838383838384	2	0.005	0.05	3.91258694468297e-07
0.779222222222222	1e-05	0.383838383838384	3	0.005	0.05	9.06689323459639e-07
0.889111111111111	1e-05	0.383838383838384	1	0.005	0.0499999999999998	5.5635535985291e-07
0.889111111111111	1e-05	0.383838383838384	2	0.005	0.0499999999999998	5.43839608608322e-07
0.889111111111111	1e-05	0.383838383838384	3	0.005	0.05	1.45152196804488e-07
0.999	1e-05	0.383838383838384	1	0.005	0.0499999999999989	1.34324155920737e-06
0.999	1e-05	0.383838383838384	2	0.005	0.0499999999999989	2.98485785052758e-07
0.999	1e-05	0.383838383838384	3	0.005	0.05	1.5398595780024e-06
0.01	1e-05	0.393939393939394	1	0.005	0.0499999999999844	0.000174490669127976
0.01	1e-05	0.393939393939394	2	0.005	0.0499999999999928	1.05952346608829e-06
0.01	1e-05	0.393939393939394	3	0.005	0.0499999999999926	5.51617176138635e-06
0.119888888888889	1e-05	0.393939393939394	1	0.005	0.05	8.432263400558e-07
0.119888888888889	1e-05	0.393939393939394	2	0.005	0.05	7.46703773218297e-06
0.119888888888889	1e-05	0.393939393939394	3	0.005	0.05	8.70281645961114e-06
0.229777777777778	1e-05	0.393939393939394	1	0.005	0.0499999999999999	5.87508281809171e-07
0.229777777777778	1e-05	0.393939393939394	2	0.005	0.0499999999999999	1.57802604039275e-06
0.229777777777778	1e-05	0.393939393939394	3	0.005	0.0499999999999999	2.24253761031883e-06
0.339666666666667	1e-05	0.393939393939394	1	0.005	0.0499999999999994	7.84791552574239e-07
0.339666666666667	1e-05	0.393939393939394	2	0.005	0.05	5.92340783734021e-07
0.339666666666667	1e-05	0.393939393939394	3	0.005	0.05	4.44201542208411e-07
0.449555555555556	1e-05	0.393939393939394	1	0.005	0.05	1.07225743508223e-07
0.449555555555556	1e-05	0.393939393939394	2	0.005	0.05	8.99752709921414e-07
0.449555555555556	1e-05	0.393939393939394	3	0.005	0.0499999999999998	6.16080302805148e-07
0.559444444444444	1e-05	0.393939393939394	1	0.005	0.05	7.26772060072484e-08
0.559444444444444	1e-05	0.393939393939394	2	0.005	0.05	2.97804952094373e-07
0.559444444444444	1e-05	0.393939393939394	3	0.005	0.0499999999999994	2.01472036330657e-06
0.669333333333333	1e-05	0.393939393939394	1	0.005	0.0499999999999999	3.03314571555286e-07
0.669333333333333	1e-05	0.393939393939394	2	0.005	0.0499999999999995	6.31047786522697e-07
0.669333333333333	1e-05	0.393939393939394	3	0.005	0.0499999999999995	2.2171688265543e-06
0.779222222222222	1e-05	0.393939393939394	1	0.005	0.05	3.72058161633406e-07
0.779222222222222	1e-05	0.393939393939394	2	0.005	0.0499999999999999	1.00304536935284e-06
0.779222222222222	1e-05	0.393939393939394	3	0.005	0.05	1.4288994483277e-07
0.889111111111111	1e-05	0.393939393939394	1	0.005	0.05	3.614305316711e-07
0.889111111111111	1e-05	0.393939393939394	2	0.005	0.05	7.18730614231957e-07
0.889111111111111	1e-05	0.393939393939394	3	0.005	0.0499999999999998	3.83381114837839e-07
0.999	1e-05	0.393939393939394	1	0.005	0.05	1.5065492978755e-06
0.999	1e-05	0.393939393939394	2	0.005	0.05	5.10753391172252e-08
0.999	1e-05	0.393939393939394	3	0.005	0.05	1.64018311055235e-06
0.01	1e-05	0.404040404040404	1	0.005	0.0499999999999897	3.84750870002101e-05
0.01	1e-05	0.404040404040404	2	0.005	0.0499999999999881	4.20286061126537e-06
0.01	1e-05	0.404040404040404	3	0.005	0.0499999999999916	1.56285157696722e-05
0.119888888888889	1e-05	0.404040404040404	1	0.005	0.0499999999999999	1.02686464751147e-05
0.119888888888889	1e-05	0.404040404040404	2	0.005	0.0499999999999999	6.2072475606798e-06
0.119888888888889	1e-05	0.404040404040404	3	0.005	0.0499999999999999	1.70898195638093e-06
0.229777777777778	1e-05	0.404040404040404	1	0.005	0.05	2.73291815999634e-07
0.229777777777778	1e-05	0.404040404040404	2	0.005	0.05	3.32643266760785e-06
0.229777777777778	1e-05	0.404040404040404	3	0.005	0.05	8.54929955186502e-07
0.339666666666667	1e-05	0.404040404040404	1	0.005	0.0499999999999999	4.64349159765615e-07
0.339666666666667	1e-05	0.404040404040404	2	0.005	0.0499999999999999	5.80825655512797e-07
0.339666666666667	1e-05	0.404040404040404	3	0.005	0.0499999999999999	1.45173424471141e-06
0.449555555555556	1e-05	0.404040404040404	1	0.005	0.05	1.59300206215825e-06
0.449555555555556	1e-05	0.404040404040404	2	0.005	0.05	2.04205024684327e-06
0.449555555555556	1e-05	0.404040404040404	3	0.005	0.0499999999999997	1.33513807163339e-06
0.559444444444444	1e-05	0.404040404040404	1	0.005	0.0499999999999994	2.00069907363897e-07
0.559444444444444	1e-05	0.404040404040404	2	0.005	0.0499999999999994	1.11392673529474e-06
0.559444444444444	1e-05	0.404040404040404	3	0.005	0.0499999999999994	9.51476140302946e-07
0.669333333333333	1e-05	0.404040404040404	1	0.005	0.0499999999999995	3.03081706522416e-07
0.669333333333333	1e-05	0.404040404040404	2	0.005	0.0499999999999996	1.29916973497483e-06
0.669333333333333	1e-05	0.404040404040404	3	0.005	0.0499999999999995	2.48630089879584e-06
0.779222222222222	1e-05	0.404040404040404	1	0.005	0.05	7.3599663198019e-07
0.779222222222222	1e-05	0.404040404040404	2	0.005	0.05	1.08989063305401e-06
0.779222222222222	1e-05	0.404040404040404	3	0.005	0.05	5.83362276948378e-07
0.889111111111111	1e-05	0.404040404040404	1	0.005	0.0499999999999998	5.24098493958857e-07
0.889111111111111	1e-05	0.404040404040404	2	0.005	0.0499999999999998	6.64525593965194e-07
0.889111111111111	1e-05	0.404040404040404	3	0.005	0.0499999999999998	6.86634409839675e-07
0.999	1e-05	0.404040404040404	1	0.005	0.0499999999999989	1.75564936135271e-06
0.999	1e-05	0.404040404040404	2	0.005	0.05	4.39123549781549e-07
0.999	1e-05	0.404040404040404	3	0.005	0.0499999999999989	9.22663027857106e-07
0.01	1e-05	0.414141414141414	1	0.005	0.0499999999999911	7.82218621976361e-06
0.01	1e-05	0.414141414141414	2	0.005	0.0499999999999906	3.56100644758074e-05
0.01	1e-05	0.414141414141414	3	0.005	0.0499999999999904	3.24584321307214e-06
0.119888888888889	1e-05	0.414141414141414	1	0.005	0.0499999999999999	4.59277218567877e-06
0.119888888888889	1e-05	0.414141414141414	2	0.005	0.0499999999999999	3.00559029941666e-06
0.119888888888889	1e-05	0.414141414141414	3	0.005	0.0499999999999999	5.81959571051895e-06
0.229777777777778	1e-05	0.414141414141414	1	0.005	0.0499999999999999	3.6273541085168e-07
0.229777777777778	1e-05	0.414141414141414	2	0.005	0.0499999999999999	1.7550693325447e-07
0.229777777777778	1e-05	0.414141414141414	3	0.005	0.05	7.16481293186871e-07
0.339666666666667	1e-05	0.414141414141414	1	0.005	0.0499999999999999	1.73536588266984e-06
0.339666666666667	1e-05	0.414141414141414	2	0.005	0.0499999999999999	8.76496556085481e-07
0.339666666666667	1e-05	0.414141414141414	3	0.005	0.0499999999999999	2.24589157657904e-07
0.449555555555556	1e-05	0.414141414141414	1	0.005	0.05	5.49817708033876e-07
0.449555555555556	1e-05	0.414141414141414	2	0.005	0.0499999999999998	3.87516180385822e-07
0.449555555555556	1e-05	0.414141414141414	3	0.005	0.05	3.29930032756607e-07
0.559444444444444	1e-05	0.414141414141414	1	0.005	0.05	3.65471099428679e-07
0.559444444444444	1e-05	0.414141414141414	2	0.005	0.05	3.44963769237192e-06
0.559444444444444	1e-05	0.414141414141414	3	0.005	0.05	1.34977501413471e-06
0.669333333333333	1e-05	0.414141414141414	1	0.005	0.0499999999999995	1.02225273007579e-06
0.669333333333333	1e-05	0.414141414141414	2	0.005	0.0499999999999995	1.58182655391243e-06
0.669333333333333	1e-05	0.414141414141414	3	0.005	0.0499999999999999	1.03530068267346e-06
0.779222222222222	1e-05	0.414141414141414	1	0.005	0.0499999999999999	2.88863963194098e-07
0.779222222222222	1e-05	0.414141414141414	2	0.005	0.05	5.91572719832116e-07
0.779222222222222	1e-05	0.414141414141414	3	0.005	0.05	1.3619358088062e-06
0.889111111111111	1e-05	0.414141414141414	1	0.005	0.0499999999999998	1.9768295439805e-06
0.889111111111111	1e-05	0.414141414141414	2	0.005	0.0499999999999998	4.28706646768894e-07
0.889111111111111	1e-05	0.414141414141414	3	0.005	0.0499999999999998	3.09736144322815e-07
0.999	1e-05	0.414141414141414	1	0.005	0.0499999999999998	2.25991876068741e-07
0.999	1e-05	0.414141414141414	2	0.005	0.0499999999999998	1.0886420089826e-07
0.999	1e-05	0.414141414141414	3	0.005	0.0499999999999998	6.02589996816617e-07
0.01	1e-05	0.424242424242424	1	0.005	0.0499999999999923	2.4572172725445e-05
0.01	1e-05	0.424242424242424	2	0.005	0.0499999999999905	8.99237366789469e-06
0.01	1e-05	0.424242424242424	3	0.005	0.0499999999999819	6.57943579400486e-05
0.119888888888889	1e-05	0.424242424242424	1	0.005	0.0499999999999997	3.99785495217185e-06
0.119888888888889	1e-05	0.424242424242424	2	0.005	0.05	3.60580175349532e-06
0.119888888888889	1e-05	0.424242424242424	3	0.005	0.05	6.22172943997922e-06
0.229777777777778	1e-05	0.424242424242424	1	0.005	0.05	2.79369713050292e-07
0.229777777777778	1e-05	0.424242424242424	2	0.005	0.05	1.6494998545716e-07
0.229777777777778	1e-05	0.424242424242424	3	0.005	0.0499999999999999	4.92121591533133e-07
0.339666666666667	1e-05	0.424242424242424	1	0.005	0.05	6.11816919276898e-06
0.339666666666667	1e-05	0.424242424242424	2	0.005	0.0499999999999994	5.97917524823162e-07
0.339666666666667	1e-05	0.424242424242424	3	0.005	0.0499999999999994	3.76696515185456e-07
0.449555555555556	1e-05	0.424242424242424	1	0.005	0.0499999999999998	6.52432290807021e-07
0.449555555555556	1e-05	0.424242424242424	2	0.005	0.05	4.54473321881619e-07
0.449555555555556	1e-05	0.424242424242424	3	0.005	0.05	2.2254402286076e-06
0.559444444444444	1e-05	0.424242424242424	1	0.005	0.0499999999999994	2.58268374582284e-06
0.559444444444444	1e-05	0.424242424242424	2	0.005	0.0499999999999994	4.29187211000045e-07
0.559444444444444	1e-05	0.424242424242424	3	0.005	0.0499999999999994	1.43859292200319e-06
0.669333333333333	1e-05	0.424242424242424	1	0.005	0.0499999999999995	1.1862587473108e-06
0.669333333333333	1e-05	0.424242424242424	2	0.005	0.0499999999999999	3.93014440983802e-08
0.669333333333333	1e-05	0.424242424242424	3	0.005	0.0499999999999999	1.04730857638494e-06
0.779222222222222	1e-05	0.424242424242424	1	0.005	0.0499999999999999	3.85025022731445e-08
0.779222222222222	1e-05	0.424242424242424	2	0.005	0.05	4.39401529710154e-07
0.779222222222222	1e-05	0.424242424242424	3	0.005	0.0499999999999999	1.18870020010737e-07
0.889111111111111	1e-05	0.424242424242424	1	0.005	0.0499999999999998	4.37281101852768e-07
0.889111111111111	1e-05	0.424242424242424	2	0.005	0.0499999999999998	2.94577630726379e-07
0.889111111111111	1e-05	0.424242424242424	3	0.005	0.05	7.06477936889395e-08
0.999	1e-05	0.424242424242424	1	0.005	0.0499999999999989	1.39164485327384e-07
0.999	1e-05	0.424242424242424	2	0.005	0.0499999999999998	5.78241598041971e-07
0.999	1e-05	0.424242424242424	3	0.005	0.0499999999999998	1.26015471162004e-07
0.01	1e-05	0.434343434343434	1	0.005	0.0499999999999889	5.66564177869666e-05
0.01	1e-05	0.434343434343434	2	0.005	0.0499999999999902	4.87388574522338e-05
0.01	1e-05	0.434343434343434	3	0.005	0.0499999999999935	1.92226548393827e-05
0.119888888888889	1e-05	0.434343434343434	1	0.005	0.0499999999999999	2.26627254962851e-06
0.119888888888889	1e-05	0.434343434343434	2	0.005	0.0499999999999999	7.67247109023979e-06
0.119888888888889	1e-05	0.434343434343434	3	0.005	0.0499999999999999	5.39066138131733e-06
0.229777777777778	1e-05	0.434343434343434	1	0.005	0.0499999999999999	1.98638081886877e-07
0.229777777777778	1e-05	0.434343434343434	2	0.005	0.0499999999999999	9.74881862757655e-07
0.229777777777778	1e-05	0.434343434343434	3	0.005	0.05	1.52925810758135e-06
0.339666666666667	1e-05	0.434343434343434	1	0.005	0.0499999999999994	2.71204789405554e-06
0.339666666666667	1e-05	0.434343434343434	2	0.005	0.0499999999999999	5.96090893909637e-07
0.339666666666667	1e-05	0.434343434343434	3	0.005	0.05	2.67908212870787e-06
0.449555555555556	1e-05	0.434343434343434	1	0.005	0.05	7.44863748233832e-07
0.449555555555556	1e-05	0.434343434343434	2	0.005	0.05	3.95856286370971e-06
0.449555555555556	1e-05	0.434343434343434	3	0.005	0.05	1.02388200707751e-07
0.559444444444444	1e-05	0.434343434343434	1	0.005	0.05	1.37141446559362e-06
0.559444444444444	1e-05	0.434343434343434	2	0.005	0.05	1.63925254506635e-07
0.559444444444444	1e-05	0.434343434343434	3	0.005	0.05	8.67346523197138e-07
0.669333333333333	1e-05	0.434343434343434	1	0.005	0.0499999999999995	1.44946912647176e-06
0.669333333333333	1e-05	0.434343434343434	2	0.005	0.0499999999999995	1.82331357107657e-07
0.669333333333333	1e-05	0.434343434343434	3	0.005	0.0499999999999996	9.70978599499249e-07
0.779222222222222	1e-05	0.434343434343434	1	0.005	0.05	4.1187959571043e-07
0.779222222222222	1e-05	0.434343434343434	2	0.005	0.05	1.04190510938375e-06
0.779222222222222	1e-05	0.434343434343434	3	0.005	0.05	9.98091586922597e-08
0.889111111111111	1e-05	0.434343434343434	1	0.005	0.0499999999999998	2.09632363358124e-07
0.889111111111111	1e-05	0.434343434343434	2	0.005	0.0499999999999998	9.27819430345735e-07
0.889111111111111	1e-05	0.434343434343434	3	0.005	0.0499999999999998	2.47005622640591e-07
0.999	1e-05	0.434343434343434	1	0.005	0.0499999999999989	8.00957662067164e-07
0.999	1e-05	0.434343434343434	2	0.005	0.0499999999999989	6.95464486273467e-08
0.999	1e-05	0.434343434343434	3	0.005	0.0499999999999989	1.50828647754891e-06
0.01	1e-05	0.444444444444444	1	0.005	0.0499999999999949	5.38672617598805e-06
0.01	1e-05	0.444444444444444	2	0.005	0.0499999999999766	0.000150411581658518
0.01	1e-05	0.444444444444444	3	0.005	0.0499999999999902	1.28005132024658e-05
0.119888888888889	1e-05	0.444444444444444	1	0.005	0.05	6.56418844720184e-06
0.119888888888889	1e-05	0.444444444444444	2	0.005	0.0499999999999999	5.44276718545896e-06
0.119888888888889	1e-05	0.444444444444444	3	0.005	0.0499999999999999	5.93053469415736e-06
0.229777777777778	1e-05	0.444444444444444	1	0.005	0.0499999999999999	2.93925417665262e-06
0.229777777777778	1e-05	0.444444444444444	2	0.005	0.05	8.75032023348499e-07
0.229777777777778	1e-05	0.444444444444444	3	0.005	0.0499999999999999	3.13306174902338e-07
0.339666666666667	1e-05	0.444444444444444	1	0.005	0.05	2.71724734349194e-06
0.339666666666667	1e-05	0.444444444444444	2	0.005	0.0499999999999999	1.48887242088442e-06
0.339666666666667	1e-05	0.444444444444444	3	0.005	0.05	5.16045514079282e-07
0.449555555555556	1e-05	0.444444444444444	1	0.005	0.05	2.60134666343907e-07
0.449555555555556	1e-05	0.444444444444444	2	0.005	0.05	8.57908256494929e-07
0.449555555555556	1e-05	0.444444444444444	3	0.005	0.05	2.21463256917759e-07
0.559444444444444	1e-05	0.444444444444444	1	0.005	0.0499999999999994	2.67120779373142e-07
0.559444444444444	1e-05	0.444444444444444	2	0.005	0.05	4.74375882515781e-07
0.559444444444444	1e-05	0.444444444444444	3	0.005	0.05	8.20128184796894e-07
0.669333333333333	1e-05	0.444444444444444	1	0.005	0.0499999999999995	6.21428233188475e-07
0.669333333333333	1e-05	0.444444444444444	2	0.005	0.0499999999999995	2.37230425511889e-07
0.669333333333333	1e-05	0.444444444444444	3	0.005	0.0499999999999999	1.53656177099778e-06
0.779222222222222	1e-05	0.444444444444444	1	0.005	0.0499999999999999	2.16233692771327e-06
0.779222222222222	1e-05	0.444444444444444	2	0.005	0.05	6.75076941756092e-07
0.779222222222222	1e-05	0.444444444444444	3	0.005	0.05	1.69996658020162e-06
0.889111111111111	1e-05	0.444444444444444	1	0.005	0.05	4.61836238267577e-08
0.889111111111111	1e-05	0.444444444444444	2	0.005	0.05	7.9132444215606e-08
0.889111111111111	1e-05	0.444444444444444	3	0.005	0.0499999999999998	9.64562906164314e-07
0.999	1e-05	0.444444444444444	1	0.005	0.0499999999999998	4.5581677812618e-07
0.999	1e-05	0.444444444444444	2	0.005	0.0499999999999998	7.81678998440437e-07
0.999	1e-05	0.444444444444444	3	0.005	0.0499999999999998	4.00757108757789e-07
0.01	1e-05	0.454545454545455	1	0.005	0.0499999999999916	3.37663347382859e-05
0.01	1e-05	0.454545454545455	2	0.005	0.0499999999999932	3.67740063159567e-05
0.01	1e-05	0.454545454545455	3	0.005	0.0499999999999904	3.62969013146628e-06
0.119888888888889	1e-05	0.454545454545455	1	0.005	0.0499999999999999	1.19524169541359e-06
0.119888888888889	1e-05	0.454545454545455	2	0.005	0.0499999999999999	3.84741287603512e-06
0.119888888888889	1e-05	0.454545454545455	3	0.005	0.0499999999999999	3.1591628460649e-06
0.229777777777778	1e-05	0.454545454545455	1	0.005	0.0499999999999999	2.67443115671744e-06
0.229777777777778	1e-05	0.454545454545455	2	0.005	0.05	1.09645483733056e-06
0.229777777777778	1e-05	0.454545454545455	3	0.005	0.0499999999999999	2.05760714588705e-06
0.339666666666667	1e-05	0.454545454545455	1	0.005	0.0499999999999999	2.76479859099429e-06
0.339666666666667	1e-05	0.454545454545455	2	0.005	0.0499999999999999	5.46747446694358e-07
0.339666666666667	1e-05	0.454545454545455	3	0.005	0.0499999999999999	2.07961408906658e-06
0.449555555555556	1e-05	0.454545454545455	1	0.005	0.05	7.16056487319793e-07
0.449555555555556	1e-05	0.454545454545455	2	0.005	0.0499999999999998	1.026429276127e-06
0.449555555555556	1e-05	0.454545454545455	3	0.005	0.05	5.12905741460058e-06
0.559444444444444	1e-05	0.454545454545455	1	0.005	0.0499999999999994	3.08977120492917e-07
0.559444444444444	1e-05	0.454545454545455	2	0.005	0.0499999999999994	2.94517627362545e-06
0.559444444444444	1e-05	0.454545454545455	3	0.005	0.0499999999999994	7.56856144872579e-07
0.669333333333333	1e-05	0.454545454545455	1	0.005	0.0499999999999995	2.7027000811533e-06
0.669333333333333	1e-05	0.454545454545455	2	0.005	0.0499999999999996	6.04876416951304e-07
0.669333333333333	1e-05	0.454545454545455	3	0.005	0.0499999999999995	3.13679894807349e-07
0.779222222222222	1e-05	0.454545454545455	1	0.005	0.0499999999999998	1.26059346741625e-06
0.779222222222222	1e-05	0.454545454545455	2	0.005	0.05	6.17165608991595e-07
0.779222222222222	1e-05	0.454545454545455	3	0.005	0.0499999999999998	3.08000752066203e-07
0.889111111111111	1e-05	0.454545454545455	1	0.005	0.0499999999999998	4.15399324750995e-07
0.889111111111111	1e-05	0.454545454545455	2	0.005	0.0499999999999998	1.63680890759204e-07
0.889111111111111	1e-05	0.454545454545455	3	0.005	0.0499999999999998	2.68183473757727e-07
0.999	1e-05	0.454545454545455	1	0.005	0.0499999999999998	6.36708698217584e-07
0.999	1e-05	0.454545454545455	2	0.005	0.0499999999999989	1.90818690753953e-06
0.999	1e-05	0.454545454545455	3	0.005	0.0499999999999989	3.58328538725645e-07
0.01	1e-05	0.464646464646465	1	0.005	0.0499999999999882	4.54381813242178e-05
0.01	1e-05	0.464646464646465	2	0.005	0.0499999999999926	1.56703873689786e-05
0.01	1e-05	0.464646464646465	3	0.005	0.0499999999999904	7.6703239528049e-06
0.119888888888889	1e-05	0.464646464646465	1	0.005	0.0499999999999999	2.34445378174523e-06
0.119888888888889	1e-05	0.464646464646465	2	0.005	0.05	2.44792254772568e-06
0.119888888888889	1e-05	0.464646464646465	3	0.005	0.05	4.28789369296814e-06
0.229777777777778	1e-05	0.464646464646465	1	0.005	0.05	7.849849954868e-07
0.229777777777778	1e-05	0.464646464646465	2	0.005	0.0499999999999999	3.82680592814545e-06
0.229777777777778	1e-05	0.464646464646465	3	0.005	0.05	1.18039875951469e-06
0.339666666666667	1e-05	0.464646464646465	1	0.005	0.0499999999999994	5.21367325028298e-07
0.339666666666667	1e-05	0.464646464646465	2	0.005	0.05	1.53730590888289e-06
0.339666666666667	1e-05	0.464646464646465	3	0.005	0.0499999999999996	7.06796035485622e-07
0.449555555555556	1e-05	0.464646464646465	1	0.005	0.05	1.16120089799873e-06
0.449555555555556	1e-05	0.464646464646465	2	0.005	0.05	8.14228134305502e-07
0.449555555555556	1e-05	0.464646464646465	3	0.005	0.05	3.75422849147335e-07
0.559444444444444	1e-05	0.464646464646465	1	0.005	0.0499999999999994	1.25052350646141e-06
0.559444444444444	1e-05	0.464646464646465	2	0.005	0.0499999999999994	3.43110533279233e-07
0.559444444444444	1e-05	0.464646464646465	3	0.005	0.0499999999999994	9.98947730741774e-07
0.669333333333333	1e-05	0.464646464646465	1	0.005	0.0499999999999995	5.44335141809039e-06
0.669333333333333	1e-05	0.464646464646465	2	0.005	0.0499999999999995	3.42714104093489e-07
0.669333333333333	1e-05	0.464646464646465	3	0.005	0.0499999999999999	2.58695132586605e-07
0.779222222222222	1e-05	0.464646464646465	1	0.005	0.0499999999999999	3.09437560572231e-07
0.779222222222222	1e-05	0.464646464646465	2	0.005	0.0499999999999999	1.11395366459878e-06
0.779222222222222	1e-05	0.464646464646465	3	0.005	0.0499999999999999	3.54113023758734e-07
0.889111111111111	1e-05	0.464646464646465	1	0.005	0.0499999999999998	1.01456379887755e-07
0.889111111111111	1e-05	0.464646464646465	2	0.005	0.05	6.07072139159008e-07
0.889111111111111	1e-05	0.464646464646465	3	0.005	0.05	7.81990925254016e-07
0.999	1e-05	0.464646464646465	1	0.005	0.0499999999999998	6.58853352266114e-07
0.999	1e-05	0.464646464646465	2	0.005	0.05	1.40633055065352e-07
0.999	1e-05	0.464646464646465	3	0.005	0.0499999999999998	9.70454842716199e-07
0.01	1e-05	0.474747474747475	1	0.005	0.0499999999999951	4.70593342629098e-06
0.01	1e-05	0.474747474747475	2	0.005	0.0499999999999841	3.50261318202722e-05
0.01	1e-05	0.474747474747475	3	0.005	0.0499999999999855	7.16123744220782e-05
0.119888888888889	1e-05	0.474747474747475	1	0.005	0.0499999999999999	9.30662790024979e-07
0.119888888888889	1e-05	0.474747474747475	2	0.005	0.0499999999999999	2.88100961016755e-06
0.119888888888889	1e-05	0.474747474747475	3	0.005	0.0499999999999999	9.64077439684434e-07
0.229777777777778	1e-05	0.474747474747475	1	0.005	0.0499999999999999	2.29812485888717e-07
0.229777777777778	1e-05	0.474747474747475	2	0.005	0.0499999999999999	4.83774061781316e-06
0.229777777777778	1e-05	0.474747474747475	3	0.005	0.05	2.59750150177426e-06
0.339666666666667	1e-05	0.474747474747475	1	0.005	0.0499999999999999	1.20814747441934e-06
0.339666666666667	1e-05	0.474747474747475	2	0.005	0.0499999999999999	1.89257269509196e-06
0.339666666666667	1e-05	0.474747474747475	3	0.005	0.05	2.68827677572617e-06
0.449555555555556	1e-05	0.474747474747475	1	0.005	0.05	4.48355499168659e-07
0.449555555555556	1e-05	0.474747474747475	2	0.005	0.05	8.57115937600346e-07
0.449555555555556	1e-05	0.474747474747475	3	0.005	0.05	1.63976266490173e-08
0.559444444444444	1e-05	0.474747474747475	1	0.005	0.0499999999999994	1.46691649062723e-06
0.559444444444444	1e-05	0.474747474747475	2	0.005	0.05	7.45425901698287e-08
0.559444444444444	1e-05	0.474747474747475	3	0.005	0.0499999999999994	1.7615873305389e-06
0.669333333333333	1e-05	0.474747474747475	1	0.005	0.0499999999999995	5.01494071126273e-07
0.669333333333333	1e-05	0.474747474747475	2	0.005	0.0499999999999995	2.42351019220753e-07
0.669333333333333	1e-05	0.474747474747475	3	0.005	0.0499999999999995	1.48556661634886e-07
0.779222222222222	1e-05	0.474747474747475	1	0.005	0.0499999999999998	4.84835919372691e-07
0.779222222222222	1e-05	0.474747474747475	2	0.005	0.0499999999999998	6.16900592678759e-07
0.779222222222222	1e-05	0.474747474747475	3	0.005	0.05	5.15285602620567e-07
0.889111111111111	1e-05	0.474747474747475	1	0.005	0.0499999999999998	7.23764395973536e-07
0.889111111111111	1e-05	0.474747474747475	2	0.005	0.0499999999999998	2.46612142661607e-07
0.889111111111111	1e-05	0.474747474747475	3	0.005	0.05	1.54752456589194e-07
0.999	1e-05	0.474747474747475	1	0.005	0.0499999999999998	4.98843190305696e-07
0.999	1e-05	0.474747474747475	2	0.005	0.0499999999999998	1.5933302854449e-07
0.999	1e-05	0.474747474747475	3	0.005	0.0499999999999989	5.18006361485333e-07
0.01	1e-05	0.484848484848485	1	0.005	0.0499999999999938	2.00123859465099e-05
0.01	1e-05	0.484848484848485	2	0.005	0.0499999999999934	6.74223267208641e-06
0.01	1e-05	0.484848484848485	3	0.005	0.0499999999999915	4.22682433021801e-05
0.119888888888889	1e-05	0.484848484848485	1	0.005	0.0499999999999999	3.42339754534448e-06
0.119888888888889	1e-05	0.484848484848485	2	0.005	0.0499999999999999	1.39669960298125e-06
0.119888888888889	1e-05	0.484848484848485	3	0.005	0.0499999999999999	3.7623174236074e-06
0.229777777777778	1e-05	0.484848484848485	1	0.005	0.0499999999999999	7.48685583196399e-07
0.229777777777778	1e-05	0.484848484848485	2	0.005	0.0499999999999999	7.03688966217416e-07
0.229777777777778	1e-05	0.484848484848485	3	0.005	0.0499999999999999	3.62069102236696e-07
0.339666666666667	1e-05	0.484848484848485	1	0.005	0.0499999999999999	1.23909545348544e-06
0.339666666666667	1e-05	0.484848484848485	2	0.005	0.0499999999999999	2.54101277876083e-06
0.339666666666667	1e-05	0.484848484848485	3	0.005	0.0499999999999999	1.30019701478008e-06
0.449555555555556	1e-05	0.484848484848485	1	0.005	0.05	2.0436203131704e-07
0.449555555555556	1e-05	0.484848484848485	2	0.005	0.05	3.5651397241755e-07
0.449555555555556	1e-05	0.484848484848485	3	0.005	0.05	2.70073891361731e-07
0.559444444444444	1e-05	0.484848484848485	1	0.005	0.05	1.03595087444632e-06
0.559444444444444	1e-05	0.484848484848485	2	0.005	0.0499999999999994	9.10436441846174e-07
0.559444444444444	1e-05	0.484848484848485	3	0.005	0.05	2.20967952152556e-07
0.669333333333333	1e-05	0.484848484848485	1	0.005	0.0499999999999995	1.97817621735772e-07
0.669333333333333	1e-05	0.484848484848485	2	0.005	0.0499999999999995	9.31150319783446e-07
0.669333333333333	1e-05	0.484848484848485	3	0.005	0.0499999999999995	3.90725749222128e-07
0.779222222222222	1e-05	0.484848484848485	1	0.005	0.05	4.80078856350732e-07
0.779222222222222	1e-05	0.484848484848485	2	0.005	0.05	1.53741011000025e-06
0.779222222222222	1e-05	0.484848484848485	3	0.005	0.05	2.29585938481891e-07
0.889111111111111	1e-05	0.484848484848485	1	0.005	0.05	9.26280716088945e-07
0.889111111111111	1e-05	0.484848484848485	2	0.005	0.05	2.60272229472379e-07
0.889111111111111	1e-05	0.484848484848485	3	0.005	0.0499999999999998	1.60071303333572e-07
0.999	1e-05	0.484848484848485	1	0.005	0.0499999999999989	3.17686602408727e-07
0.999	1e-05	0.484848484848485	2	0.005	0.0499999999999989	3.03184527850287e-07
0.999	1e-05	0.484848484848485	3	0.005	0.0499999999999989	3.6277870410012e-07
0.01	1e-05	0.494949494949495	1	0.005	0.0499999999999941	9.13286657340397e-06
0.01	1e-05	0.494949494949495	2	0.005	0.0499999999999876	3.40742934815777e-05
0.01	1e-05	0.494949494949495	3	0.005	0.0499999999999901	1.39926889028805e-05
0.119888888888889	1e-05	0.494949494949495	1	0.005	0.0499999999999999	6.24700884767472e-07
0.119888888888889	1e-05	0.494949494949495	2	0.005	0.05	3.80012497739898e-06
0.119888888888889	1e-05	0.494949494949495	3	0.005	0.0499999999999999	1.66331183175186e-06
0.229777777777778	1e-05	0.494949494949495	1	0.005	0.05	1.3539211041966e-06
0.229777777777778	1e-05	0.494949494949495	2	0.005	0.0499999999999999	2.72018001336608e-06
0.229777777777778	1e-05	0.494949494949495	3	0.005	0.0499999999999999	4.71627588425189e-06
0.339666666666667	1e-05	0.494949494949495	1	0.005	0.05	1.03726445189975e-06
0.339666666666667	1e-05	0.494949494949495	2	0.005	0.05	1.13085178830432e-06
0.339666666666667	1e-05	0.494949494949495	3	0.005	0.0499999999999994	1.52214781575981e-06
0.449555555555556	1e-05	0.494949494949495	1	0.005	0.05	7.2246093051647e-07
0.449555555555556	1e-05	0.494949494949495	2	0.005	0.0499999999999998	8.06918640175441e-07
0.449555555555556	1e-05	0.494949494949495	3	0.005	0.05	1.50517602991566e-06
0.559444444444444	1e-05	0.494949494949495	1	0.005	0.0499999999999994	4.79284313067225e-07
0.559444444444444	1e-05	0.494949494949495	2	0.005	0.0499999999999994	5.7157044589713e-07
0.559444444444444	1e-05	0.494949494949495	3	0.005	0.0499999999999994	9.4368375324937e-08
0.669333333333333	1e-05	0.494949494949495	1	0.005	0.0499999999999995	1.37091473157505e-06
0.669333333333333	1e-05	0.494949494949495	2	0.005	0.0499999999999995	6.25833929137137e-07
0.669333333333333	1e-05	0.494949494949495	3	0.005	0.0499999999999995	3.46260319638524e-07
0.779222222222222	1e-05	0.494949494949495	1	0.005	0.05	2.50293746687196e-07
0.779222222222222	1e-05	0.494949494949495	2	0.005	0.0499999999999999	1.09579422404459e-07
0.779222222222222	1e-05	0.494949494949495	3	0.005	0.05	4.56938852124763e-07
0.889111111111111	1e-05	0.494949494949495	1	0.005	0.05	1.94408789381659e-07
0.889111111111111	1e-05	0.494949494949495	2	0.005	0.05	1.68890695151611e-07
0.889111111111111	1e-05	0.494949494949495	3	0.005	0.05	1.1260353146885e-07
0.999	1e-05	0.494949494949495	1	0.005	0.05	1.15381914149165e-06
0.999	1e-05	0.494949494949495	2	0.005	0.05	6.05722994321373e-07
0.999	1e-05	0.494949494949495	3	0.005	0.05	9.02491505152853e-07
0.01	1e-05	0.505050505050505	1	0.005	0.049999999999992	4.56212167870275e-05
0.01	1e-05	0.505050505050505	2	0.005	0.0499999999999896	3.69522295237846e-05
0.01	1e-05	0.505050505050505	3	0.005	0.0499999999999874	8.09641261013473e-06
0.119888888888889	1e-05	0.505050505050505	1	0.005	0.0499999999999999	1.49820097194879e-05
0.119888888888889	1e-05	0.505050505050505	2	0.005	0.0499999999999999	3.52490356367407e-06
0.119888888888889	1e-05	0.505050505050505	3	0.005	0.0499999999999999	8.64621197181681e-07
0.229777777777778	1e-05	0.505050505050505	1	0.005	0.0499999999999999	3.82762618702637e-06
0.229777777777778	1e-05	0.505050505050505	2	0.005	0.0499999999999999	1.01282501159096e-06
0.229777777777778	1e-05	0.505050505050505	3	0.005	0.0499999999999999	1.82719186622569e-06
0.339666666666667	1e-05	0.505050505050505	1	0.005	0.0499999999999999	8.50817564067833e-07
0.339666666666667	1e-05	0.505050505050505	2	0.005	0.0499999999999999	1.38416437574109e-07
0.339666666666667	1e-05	0.505050505050505	3	0.005	0.0499999999999999	8.32995872122104e-07
0.449555555555556	1e-05	0.505050505050505	1	0.005	0.05	1.85490702930319e-06
0.449555555555556	1e-05	0.505050505050505	2	0.005	0.0499999999999998	1.33663603639757e-07
0.449555555555556	1e-05	0.505050505050505	3	0.005	0.05	2.01750423342178e-06
0.559444444444444	1e-05	0.505050505050505	1	0.005	0.05	2.7961494229384e-07
0.559444444444444	1e-05	0.505050505050505	2	0.005	0.05	8.95293928573819e-07
0.559444444444444	1e-05	0.505050505050505	3	0.005	0.0499999999999994	3.51835395537605e-07
0.669333333333333	1e-05	0.505050505050505	1	0.005	0.0499999999999996	8.74980950484203e-07
0.669333333333333	1e-05	0.505050505050505	2	0.005	0.0499999999999996	7.98444297337385e-07
0.669333333333333	1e-05	0.505050505050505	3	0.005	0.0499999999999995	7.53637885535083e-08
0.779222222222222	1e-05	0.505050505050505	1	0.005	0.0499999999999998	2.37111096699095e-07
0.779222222222222	1e-05	0.505050505050505	2	0.005	0.05	1.06736297059753e-06
0.779222222222222	1e-05	0.505050505050505	3	0.005	0.05	9.94737753424684e-08
0.889111111111111	1e-05	0.505050505050505	1	0.005	0.0499999999999998	5.09799033006247e-07
0.889111111111111	1e-05	0.505050505050505	2	0.005	0.0499999999999998	1.21366234625007e-06
0.889111111111111	1e-05	0.505050505050505	3	0.005	0.0499999999999998	6.19119073874461e-07
0.999	1e-05	0.505050505050505	1	0.005	0.0499999999999998	1.78387319430829e-07
0.999	1e-05	0.505050505050505	2	0.005	0.0499999999999998	6.16441633885244e-07
0.999	1e-05	0.505050505050505	3	0.005	0.05	1.90364939547769e-07
0.01	1e-05	0.515151515151515	1	0.005	0.0499999999999916	3.89552713259064e-05
0.01	1e-05	0.515151515151515	2	0.005	0.0499999999999863	5.2625446699847e-06
0.01	1e-05	0.515151515151515	3	0.005	0.0499999999999794	1.88609583859117e-05
0.119888888888889	1e-05	0.515151515151515	1	0.005	0.0499999999999999	2.34404105993045e-09
0.119888888888889	1e-05	0.515151515151515	2	0.005	0.0499999999999999	5.33062863281774e-06
0.119888888888889	1e-05	0.515151515151515	3	0.005	0.0499999999999999	1.77094162468001e-07
0.229777777777778	1e-05	0.515151515151515	1	0.005	0.0499999999999999	5.82812694332576e-07
0.229777777777778	1e-05	0.515151515151515	2	0.005	0.05	5.86597590435976e-07
0.229777777777778	1e-05	0.515151515151515	3	0.005	0.0499999999999999	8.77700062597113e-07
0.339666666666667	1e-05	0.515151515151515	1	0.005	0.05	1.18007367817643e-06
0.339666666666667	1e-05	0.515151515151515	2	0.005	0.0499999999999999	2.01215608097247e-07
0.339666666666667	1e-05	0.515151515151515	3	0.005	0.0499999999999999	6.15203513370979e-07
0.449555555555556	1e-05	0.515151515151515	1	0.005	0.05	1.66438732609191e-06
0.449555555555556	1e-05	0.515151515151515	2	0.005	0.05	1.80053784427427e-06
0.449555555555556	1e-05	0.515151515151515	3	0.005	0.05	9.7814159199438e-08
0.559444444444444	1e-05	0.515151515151515	1	0.005	0.0499999999999994	3.21742310932552e-07
0.559444444444444	1e-05	0.515151515151515	2	0.005	0.05	2.25583989057401e-07
0.559444444444444	1e-05	0.515151515151515	3	0.005	0.05	1.08482592351983e-06
0.669333333333333	1e-05	0.515151515151515	1	0.005	0.0499999999999996	1.90581615011616e-07
0.669333333333333	1e-05	0.515151515151515	2	0.005	0.0499999999999995	2.14203469564249e-07
0.669333333333333	1e-05	0.515151515151515	3	0.005	0.0499999999999995	5.6644455405615e-07
0.779222222222222	1e-05	0.515151515151515	1	0.005	0.0499999999999998	1.21734204560725e-07
0.779222222222222	1e-05	0.515151515151515	2	0.005	0.05	5.30046494688718e-07
0.779222222222222	1e-05	0.515151515151515	3	0.005	0.0499999999999999	2.12447826855427e-07
0.889111111111111	1e-05	0.515151515151515	1	0.005	0.0499999999999998	3.36422001423429e-07
0.889111111111111	1e-05	0.515151515151515	2	0.005	0.0499999999999998	6.45684750402847e-07
0.889111111111111	1e-05	0.515151515151515	3	0.005	0.0499999999999998	3.5903735639845e-07
0.999	1e-05	0.515151515151515	1	0.005	0.0499999999999989	2.64088113794059e-07
0.999	1e-05	0.515151515151515	2	0.005	0.0499999999999998	4.14201828482818e-07
0.999	1e-05	0.515151515151515	3	0.005	0.0499999999999989	5.76860044053139e-07
0.01	1e-05	0.525252525252525	1	0.005	0.0499999999999923	2.89978192563769e-06
0.01	1e-05	0.525252525252525	2	0.005	0.0499999999999921	9.62766684211616e-06
0.01	1e-05	0.525252525252525	3	0.005	0.0499999999999949	1.24135348831969e-05
0.119888888888889	1e-05	0.525252525252525	1	0.005	0.0499999999999999	6.95482396008704e-06
0.119888888888889	1e-05	0.525252525252525	2	0.005	0.0499999999999999	6.43926977395964e-06
0.119888888888889	1e-05	0.525252525252525	3	0.005	0.0499999999999999	5.42376704708229e-06
0.229777777777778	1e-05	0.525252525252525	1	0.005	0.05	4.07006162165005e-06
0.229777777777778	1e-05	0.525252525252525	2	0.005	0.0499999999999999	2.63578592291231e-06
0.229777777777778	1e-05	0.525252525252525	3	0.005	0.0499999999999999	9.59854299268304e-07
0.339666666666667	1e-05	0.525252525252525	1	0.005	0.0499999999999999	8.72035515859649e-07
0.339666666666667	1e-05	0.525252525252525	2	0.005	0.0499999999999999	1.07202928742023e-07
0.339666666666667	1e-05	0.525252525252525	3	0.005	0.05	9.62724504735986e-07
0.449555555555556	1e-05	0.525252525252525	1	0.005	0.05	2.90568908251966e-07
0.449555555555556	1e-05	0.525252525252525	2	0.005	0.05	4.62207324854282e-07
0.449555555555556	1e-05	0.525252525252525	3	0.005	0.05	4.25366580731836e-07
0.559444444444444	1e-05	0.525252525252525	1	0.005	0.0499999999999994	1.24361812459596e-06
0.559444444444444	1e-05	0.525252525252525	2	0.005	0.0499999999999994	3.9590215826526e-07
0.559444444444444	1e-05	0.525252525252525	3	0.005	0.0499999999999994	9.48672434446053e-07
0.669333333333333	1e-05	0.525252525252525	1	0.005	0.0499999999999996	2.46711814986663e-07
0.669333333333333	1e-05	0.525252525252525	2	0.005	0.0499999999999996	1.16384570341837e-06
0.669333333333333	1e-05	0.525252525252525	3	0.005	0.0499999999999996	1.62803086051547e-06
0.779222222222222	1e-05	0.525252525252525	1	0.005	0.05	1.45320071321896e-06
0.779222222222222	1e-05	0.525252525252525	2	0.005	0.05	1.49090433269885e-07
0.779222222222222	1e-05	0.525252525252525	3	0.005	0.05	3.85779821432407e-07
0.889111111111111	1e-05	0.525252525252525	1	0.005	0.0499999999999998	1.93738835992286e-07
0.889111111111111	1e-05	0.525252525252525	2	0.005	0.0499999999999998	1.69707362119537e-07
0.889111111111111	1e-05	0.525252525252525	3	0.005	0.0499999999999998	4.99222946108688e-07
0.999	1e-05	0.525252525252525	1	0.005	0.0499999999999989	2.05948364375215e-07
0.999	1e-05	0.525252525252525	2	0.005	0.05	2.45233185976958e-07
0.999	1e-05	0.525252525252525	3	0.005	0.0499999999999998	2.22780557301219e-07
0.01	1e-05	0.535353535353535	1	0.005	0.0499999999999876	2.19810151191687e-05
0.01	1e-05	0.535353535353535	2	0.005	0.0499999999999903	3.38776676133703e-05
0.01	1e-05	0.535353535353535	3	0.005	0.049999999999987	3.72003827868333e-05
0.119888888888889	1e-05	0.535353535353535	1	0.005	0.05	3.36847157034877e-06
0.119888888888889	1e-05	0.535353535353535	2	0.005	0.0499999999999999	4.99881420142089e-06
0.119888888888889	1e-05	0.535353535353535	3	0.005	0.05	1.15865072222445e-05
0.229777777777778	1e-05	0.535353535353535	1	0.005	0.0499999999999999	6.58238732933481e-06
0.229777777777778	1e-05	0.535353535353535	2	0.005	0.05	9.05472568110785e-07
0.229777777777778	1e-05	0.535353535353535	3	0.005	0.0499999999999999	6.93880975899751e-06
0.339666666666667	1e-05	0.535353535353535	1	0.005	0.0499999999999999	3.06147912585683e-06
0.339666666666667	1e-05	0.535353535353535	2	0.005	0.0499999999999999	1.5612044430765e-07
0.339666666666667	1e-05	0.535353535353535	3	0.005	0.05	8.04743699083799e-07
0.449555555555556	1e-05	0.535353535353535	1	0.005	0.05	1.22530959283406e-06
0.449555555555556	1e-05	0.535353535353535	2	0.005	0.05	1.52721752304315e-06
0.449555555555556	1e-05	0.535353535353535	3	0.005	0.05	1.42325497460415e-06
0.559444444444444	1e-05	0.535353535353535	1	0.005	0.05	4.01453415519026e-07
0.559444444444444	1e-05	0.535353535353535	2	0.005	0.05	3.15634119656018e-07
0.559444444444444	1e-05	0.535353535353535	3	0.005	0.0499999999999994	1.26616314558747e-08
0.669333333333333	1e-05	0.535353535353535	1	0.005	0.0499999999999996	1.0642984189928e-06
0.669333333333333	1e-05	0.535353535353535	2	0.005	0.0499999999999995	3.1822325544591e-07
0.669333333333333	1e-05	0.535353535353535	3	0.005	0.0499999999999995	9.4623484961632e-07
0.779222222222222	1e-05	0.535353535353535	1	0.005	0.0499999999999997	4.10860033112056e-07
0.779222222222222	1e-05	0.535353535353535	2	0.005	0.05	5.20067831713905e-07
0.779222222222222	1e-05	0.535353535353535	3	0.005	0.0499999999999998	8.28486950393858e-08
0.889111111111111	1e-05	0.535353535353535	1	0.005	0.0499999999999998	4.22972305220734e-07
0.889111111111111	1e-05	0.535353535353535	2	0.005	0.0499999999999998	7.7152906194964e-07
0.889111111111111	1e-05	0.535353535353535	3	0.005	0.0499999999999998	8.73381480024655e-08
0.999	1e-05	0.535353535353535	1	0.005	0.05	7.96986220844721e-07
0.999	1e-05	0.535353535353535	2	0.005	0.0499999999999989	2.15210690616969e-07
0.999	1e-05	0.535353535353535	3	0.005	0.0499999999999998	6.13057949754205e-07
0.01	1e-05	0.545454545454546	1	0.005	0.0499999999999811	7.50257137474623e-06
0.01	1e-05	0.545454545454546	2	0.005	0.0499999999999911	8.51587653493948e-07
0.01	1e-05	0.545454545454546	3	0.005	0.0499999999999856	2.92970173042266e-05
0.119888888888889	1e-05	0.545454545454546	1	0.005	0.0499999999999999	9.22333986492669e-06
0.119888888888889	1e-05	0.545454545454546	2	0.005	0.0499999999999999	2.28438610841257e-06
0.119888888888889	1e-05	0.545454545454546	3	0.005	0.0499999999999999	7.49946720973044e-06
0.229777777777778	1e-05	0.545454545454546	1	0.005	0.05	4.48392430527062e-07
0.229777777777778	1e-05	0.545454545454546	2	0.005	0.05	2.18178916411713e-07
0.229777777777778	1e-05	0.545454545454546	3	0.005	0.0499999999999999	9.45470689910699e-07
0.339666666666667	1e-05	0.545454545454546	1	0.005	0.0499999999999999	8.49603989743743e-08
0.339666666666667	1e-05	0.545454545454546	2	0.005	0.05	6.60337205040364e-06
0.339666666666667	1e-05	0.545454545454546	3	0.005	0.0499999999999999	2.04620837050554e-06
0.449555555555556	1e-05	0.545454545454546	1	0.005	0.05	4.83961908592528e-07
0.449555555555556	1e-05	0.545454545454546	2	0.005	0.05	6.79252934153632e-07
0.449555555555556	1e-05	0.545454545454546	3	0.005	0.0499999999999999	1.82347601346772e-06
0.559444444444444	1e-05	0.545454545454546	1	0.005	0.0499999999999994	4.02955210023772e-07
0.559444444444444	1e-05	0.545454545454546	2	0.005	0.0499999999999994	6.76084008775977e-07
0.559444444444444	1e-05	0.545454545454546	3	0.005	0.05	2.99866956140899e-06
0.669333333333333	1e-05	0.545454545454546	1	0.005	0.0499999999999995	4.86350045145745e-07
0.669333333333333	1e-05	0.545454545454546	2	0.005	0.0499999999999996	4.63660670287834e-07
0.669333333333333	1e-05	0.545454545454546	3	0.005	0.0499999999999996	1.52207734259385e-07
0.779222222222222	1e-05	0.545454545454546	1	0.005	0.0499999999999998	1.28983161057799e-07
0.779222222222222	1e-05	0.545454545454546	2	0.005	0.0499999999999997	9.05493602360686e-07
0.779222222222222	1e-05	0.545454545454546	3	0.005	0.05	6.76502361339167e-08
0.889111111111111	1e-05	0.545454545454546	1	0.005	0.05	3.56675537271467e-07
0.889111111111111	1e-05	0.545454545454546	2	0.005	0.0499999999999998	1.94824690262124e-07
0.889111111111111	1e-05	0.545454545454546	3	0.005	0.0499999999999998	5.51710161314368e-07
0.999	1e-05	0.545454545454546	1	0.005	0.0499999999999989	2.57985865945416e-07
0.999	1e-05	0.545454545454546	2	0.005	0.0499999999999989	2.47403770797088e-06
0.999	1e-05	0.545454545454546	3	0.005	0.0499999999999998	1.24069895815975e-06
0.01	1e-05	0.555555555555556	1	0.005	0.0499999999999921	1.94442224775406e-05
0.01	1e-05	0.555555555555556	2	0.005	0.0499999999999961	1.33573307539058e-06
0.01	1e-05	0.555555555555556	3	0.005	0.0499999999999845	3.6839932030715e-05
0.119888888888889	1e-05	0.555555555555556	1	0.005	0.0499999999999999	1.91133643283394e-06
0.119888888888889	1e-05	0.555555555555556	2	0.005	0.0499999999999999	1.20233773609619e-06
0.119888888888889	1e-05	0.555555555555556	3	0.005	0.0499999999999999	3.50604231229645e-07
0.229777777777778	1e-05	0.555555555555556	1	0.005	0.05	6.75504425960917e-07
0.229777777777778	1e-05	0.555555555555556	2	0.005	0.0499999999999999	2.41587729346889e-06
0.229777777777778	1e-05	0.555555555555556	3	0.005	0.0499999999999999	1.04680023884614e-06
0.339666666666667	1e-05	0.555555555555556	1	0.005	0.05	3.33362756134873e-06
0.339666666666667	1e-05	0.555555555555556	2	0.005	0.05	6.91917093969508e-07
0.339666666666667	1e-05	0.555555555555556	3	0.005	0.0499999999999999	4.8651431812104e-07
0.449555555555556	1e-05	0.555555555555556	1	0.005	0.0499999999999999	6.28362593042047e-07
0.449555555555556	1e-05	0.555555555555556	2	0.005	0.05	2.17646223266072e-07
0.449555555555556	1e-05	0.555555555555556	3	0.005	0.05	2.200340343314e-06
0.559444444444444	1e-05	0.555555555555556	1	0.005	0.05	6.06186102217802e-07
0.559444444444444	1e-05	0.555555555555556	2	0.005	0.05	9.4791372015836e-07
0.559444444444444	1e-05	0.555555555555556	3	0.005	0.05	7.88161229666507e-07
0.669333333333333	1e-05	0.555555555555556	1	0.005	0.0499999999999995	2.05875023968397e-07
0.669333333333333	1e-05	0.555555555555556	2	0.005	0.0499999999999995	5.3449022659922e-07
0.669333333333333	1e-05	0.555555555555556	3	0.005	0.0499999999999995	4.16617245854257e-07
0.779222222222222	1e-05	0.555555555555556	1	0.005	0.05	1.92008027845125e-06
0.779222222222222	1e-05	0.555555555555556	2	0.005	0.05	6.5675460808455e-07
0.779222222222222	1e-05	0.555555555555556	3	0.005	0.0499999999999998	1.08929317894269e-06
0.889111111111111	1e-05	0.555555555555556	1	0.005	0.0499999999999998	3.4095280684965e-07
0.889111111111111	1e-05	0.555555555555556	2	0.005	0.0499999999999998	1.51418800687329e-06
0.889111111111111	1e-05	0.555555555555556	3	0.005	0.0499999999999998	4.04401683426913e-07
0.999	1e-05	0.555555555555556	1	0.005	0.0499999999999998	7.8770360083108e-08
0.999	1e-05	0.555555555555556	2	0.005	0.0499999999999989	2.87124232936204e-07
0.999	1e-05	0.555555555555556	3	0.005	0.0499999999999989	2.61663179882027e-07
0.01	1e-05	0.565656565656566	1	0.005	0.0499999999999915	3.35038682411699e-05
0.01	1e-05	0.565656565656566	2	0.005	0.049999999999987	0.000163806812082346
0.01	1e-05	0.565656565656566	3	0.005	0.0499999999999895	7.62797094856652e-06
0.119888888888889	1e-05	0.565656565656566	1	0.005	0.0499999999999999	3.00424054873392e-06
0.119888888888889	1e-05	0.565656565656566	2	0.005	0.0499999999999999	4.34285178029402e-06
0.119888888888889	1e-05	0.565656565656566	3	0.005	0.0499999999999999	2.66358081218474e-06
0.229777777777778	1e-05	0.565656565656566	1	0.005	0.0499999999999999	6.07035107352771e-07
0.229777777777778	1e-05	0.565656565656566	2	0.005	0.05	4.68024820838334e-07
0.229777777777778	1e-05	0.565656565656566	3	0.005	0.05	1.59316009407145e-06
0.339666666666667	1e-05	0.565656565656566	1	0.005	0.05	2.28824605745785e-06
0.339666666666667	1e-05	0.565656565656566	2	0.005	0.05	3.72159098128725e-07
0.339666666666667	1e-05	0.565656565656566	3	0.005	0.05	2.10069068326654e-06
0.449555555555556	1e-05	0.565656565656566	1	0.005	0.05	5.93421255994864e-07
0.449555555555556	1e-05	0.565656565656566	2	0.005	0.05	3.66888235144909e-07
0.449555555555556	1e-05	0.565656565656566	3	0.005	0.05	5.97815123125631e-07
0.559444444444444	1e-05	0.565656565656566	1	0.005	0.05	5.05128272780346e-07
0.559444444444444	1e-05	0.565656565656566	2	0.005	0.05	1.427384348697e-06
0.559444444444444	1e-05	0.565656565656566	3	0.005	0.05	1.30652450211854e-07
0.669333333333333	1e-05	0.565656565656566	1	0.005	0.0499999999999996	2.39087161858497e-07
0.669333333333333	1e-05	0.565656565656566	2	0.005	0.0499999999999999	1.1776088054138e-06
0.669333333333333	1e-05	0.565656565656566	3	0.005	0.0499999999999996	1.29378899452658e-07
0.779222222222222	1e-05	0.565656565656566	1	0.005	0.0499999999999998	3.24252184133546e-07
0.779222222222222	1e-05	0.565656565656566	2	0.005	0.0499999999999997	4.09202974989649e-08
0.779222222222222	1e-05	0.565656565656566	3	0.005	0.05	6.26851026398622e-07
0.889111111111111	1e-05	0.565656565656566	1	0.005	0.0499999999999998	1.46830926605567e-07
0.889111111111111	1e-05	0.565656565656566	2	0.005	0.05	1.58868962453905e-07
0.889111111111111	1e-05	0.565656565656566	3	0.005	0.05	5.21510458433065e-07
0.999	1e-05	0.565656565656566	1	0.005	0.0499999999999998	9.08751246161767e-08
0.999	1e-05	0.565656565656566	2	0.005	0.05	9.39815136318627e-07
0.999	1e-05	0.565656565656566	3	0.005	0.05	8.4361045155667e-07
0.01	1e-05	0.575757575757576	1	0.005	0.0499999999999895	0.000159831991898408
0.01	1e-05	0.575757575757576	2	0.005	0.0499999999999934	3.7667260630147e-05
0.01	1e-05	0.575757575757576	3	0.005	0.0499999999999923	1.59689544643597e-06
0.119888888888889	1e-05	0.575757575757576	1	0.005	0.05	4.04135157318152e-06
0.119888888888889	1e-05	0.575757575757576	2	0.005	0.05	8.79012365181229e-06
0.119888888888889	1e-05	0.575757575757576	3	0.005	0.0499999999999999	3.25991482562181e-06
0.229777777777778	1e-05	0.575757575757576	1	0.005	0.05	2.29105699943678e-06
0.229777777777778	1e-05	0.575757575757576	2	0.005	0.0499999999999999	3.46916730592428e-06
0.229777777777778	1e-05	0.575757575757576	3	0.005	0.0499999999999999	5.5594383052647e-06
0.339666666666667	1e-05	0.575757575757576	1	0.005	0.05	5.41473270674794e-07
0.339666666666667	1e-05	0.575757575757576	2	0.005	0.05	1.6920857461846e-06
0.339666666666667	1e-05	0.575757575757576	3	0.005	0.05	5.89425563906143e-07
0.449555555555556	1e-05	0.575757575757576	1	0.005	0.05	1.86661141125793e-06
0.449555555555556	1e-05	0.575757575757576	2	0.005	0.05	4.54050602060872e-08
0.449555555555556	1e-05	0.575757575757576	3	0.005	0.05	1.37516607526652e-06
0.559444444444444	1e-05	0.575757575757576	1	0.005	0.05	3.89836821551086e-07
0.559444444444444	1e-05	0.575757575757576	2	0.005	0.05	8.82348771161007e-07
0.559444444444444	1e-05	0.575757575757576	3	0.005	0.05	1.55893009552831e-07
0.669333333333333	1e-05	0.575757575757576	1	0.005	0.0499999999999999	5.22050034127885e-07
0.669333333333333	1e-05	0.575757575757576	2	0.005	0.0499999999999996	1.05135792383505e-06
0.669333333333333	1e-05	0.575757575757576	3	0.005	0.0499999999999999	1.06606991291607e-06
0.779222222222222	1e-05	0.575757575757576	1	0.005	0.0499999999999998	4.9236023478845e-07
0.779222222222222	1e-05	0.575757575757576	2	0.005	0.0499999999999998	1.45347747872508e-06
0.779222222222222	1e-05	0.575757575757576	3	0.005	0.0499999999999998	3.88110848774552e-07
0.889111111111111	1e-05	0.575757575757576	1	0.005	0.0499999999999998	6.38706921993677e-07
0.889111111111111	1e-05	0.575757575757576	2	0.005	0.05	8.53769740551468e-08
0.889111111111111	1e-05	0.575757575757576	3	0.005	0.0499999999999998	3.64009416039382e-08
0.999	1e-05	0.575757575757576	1	0.005	0.0499999999999998	3.08481197000434e-07
0.999	1e-05	0.575757575757576	2	0.005	0.0499999999999998	2.23725862872606e-07
0.999	1e-05	0.575757575757576	3	0.005	0.0499999999999998	6.72030273869974e-07
0.01	1e-05	0.585858585858586	1	0.005	0.0499999999999886	4.47663444512804e-05
0.01	1e-05	0.585858585858586	2	0.005	0.0499999999999903	0.000110729204020398
0.01	1e-05	0.585858585858586	3	0.005	0.0499999999999838	5.76128179791236e-05
0.119888888888889	1e-05	0.585858585858586	1	0.005	0.05	8.4572104603562e-07
0.119888888888889	1e-05	0.585858585858586	2	0.005	0.0499999999999999	9.61417197164551e-07
0.119888888888889	1e-05	0.585858585858586	3	0.005	0.05	5.68218165790322e-06
0.229777777777778	1e-05	0.585858585858586	1	0.005	0.0499999999999999	7.01214203115208e-07
0.229777777777778	1e-05	0.585858585858586	2	0.005	0.05	2.49709293479337e-06
0.229777777777778	1e-05	0.585858585858586	3	0.005	0.05	1.50567619673788e-07
0.339666666666667	1e-05	0.585858585858586	1	0.005	0.05	1.33578785684448e-06
0.339666666666667	1e-05	0.585858585858586	2	0.005	0.05	5.92932255485534e-07
0.339666666666667	1e-05	0.585858585858586	3	0.005	0.05	1.91090800427727e-06
0.449555555555556	1e-05	0.585858585858586	1	0.005	0.0499999999999999	5.99256924017731e-07
0.449555555555556	1e-05	0.585858585858586	2	0.005	0.05	4.41488553683663e-07
0.449555555555556	1e-05	0.585858585858586	3	0.005	0.05	7.7574184587646e-07
0.559444444444444	1e-05	0.585858585858586	1	0.005	0.05	8.61118949710534e-07
0.559444444444444	1e-05	0.585858585858586	2	0.005	0.05	2.03563162365504e-07
0.559444444444444	1e-05	0.585858585858586	3	0.005	0.05	6.37297726360574e-07
0.669333333333333	1e-05	0.585858585858586	1	0.005	0.0499999999999995	1.83643342370443e-07
0.669333333333333	1e-05	0.585858585858586	2	0.005	0.0499999999999999	1.16291084645507e-06
0.669333333333333	1e-05	0.585858585858586	3	0.005	0.0499999999999995	1.19627866975233e-06
0.779222222222222	1e-05	0.585858585858586	1	0.005	0.0499999999999997	3.55171807411521e-08
0.779222222222222	1e-05	0.585858585858586	2	0.005	0.0499999999999998	4.39178715203382e-07
0.779222222222222	1e-05	0.585858585858586	3	0.005	0.0499999999999998	3.84234830737234e-07
0.889111111111111	1e-05	0.585858585858586	1	0.005	0.0499999999999998	1.7624062937331e-06
0.889111111111111	1e-05	0.585858585858586	2	0.005	0.0499999999999998	5.95957776508283e-07
0.889111111111111	1e-05	0.585858585858586	3	0.005	0.0499999999999998	6.99456381936954e-08
0.999	1e-05	0.585858585858586	1	0.005	0.0499999999999998	4.52882641472509e-08
0.999	1e-05	0.585858585858586	2	0.005	0.05	7.24899040926039e-07
0.999	1e-05	0.585858585858586	3	0.005	0.0499999999999998	1.12322029438944e-06
0.01	1e-05	0.595959595959596	1	0.005	0.0499999999999892	5.70011884894073e-05
0.01	1e-05	0.595959595959596	2	0.005	0.0499999999999874	3.8745703101536e-05
0.01	1e-05	0.595959595959596	3	0.005	0.0499999999999868	6.16211845470085e-05
0.119888888888889	1e-05	0.595959595959596	1	0.005	0.0499999999999999	3.1073781015363e-06
0.119888888888889	1e-05	0.595959595959596	2	0.005	0.0499999999999999	1.97244309741815e-06
0.119888888888889	1e-05	0.595959595959596	3	0.005	0.05	1.74460723525241e-06
0.229777777777778	1e-05	0.595959595959596	1	0.005	0.05	2.22684982643443e-06
0.229777777777778	1e-05	0.595959595959596	2	0.005	0.05	3.87886971972909e-06
0.229777777777778	1e-05	0.595959595959596	3	0.005	0.0499999999999999	2.43495008119238e-07
0.339666666666667	1e-05	0.595959595959596	1	0.005	0.05	1.80401778698936e-06
0.339666666666667	1e-05	0.595959595959596	2	0.005	0.05	1.28109599172368e-06
0.339666666666667	1e-05	0.595959595959596	3	0.005	0.05	5.47731808029949e-07
0.449555555555556	1e-05	0.595959595959596	1	0.005	0.05	2.18700174822728e-06
0.449555555555556	1e-05	0.595959595959596	2	0.005	0.05	1.72692725259589e-06
0.449555555555556	1e-05	0.595959595959596	3	0.005	0.05	2.33658363972497e-06
0.559444444444444	1e-05	0.595959595959596	1	0.005	0.05	6.86370350872609e-07
0.559444444444444	1e-05	0.595959595959596	2	0.005	0.05	5.90326686499316e-07
0.559444444444444	1e-05	0.595959595959596	3	0.005	0.05	4.6077568882393e-07
0.669333333333333	1e-05	0.595959595959596	1	0.005	0.0499999999999999	6.65225261449563e-07
0.669333333333333	1e-05	0.595959595959596	2	0.005	0.0499999999999995	1.72906845111735e-07
0.669333333333333	1e-05	0.595959595959596	3	0.005	0.0499999999999999	5.91989730981157e-07
0.779222222222222	1e-05	0.595959595959596	1	0.005	0.0499999999999998	1.24542597986342e-06
0.779222222222222	1e-05	0.595959595959596	2	0.005	0.05	2.20634508722767e-07
0.779222222222222	1e-05	0.595959595959596	3	0.005	0.0499999999999997	7.92649875237015e-08
0.889111111111111	1e-05	0.595959595959596	1	0.005	0.05	4.74504767360691e-07
0.889111111111111	1e-05	0.595959595959596	2	0.005	0.0499999999999998	2.9825640511788e-07
0.889111111111111	1e-05	0.595959595959596	3	0.005	0.05	4.93126148829058e-07
0.999	1e-05	0.595959595959596	1	0.005	0.0499999999999998	3.2005006061268e-07
0.999	1e-05	0.595959595959596	2	0.005	0.0499999999999994	7.57516069825154e-07
0.999	1e-05	0.595959595959596	3	0.005	0.0499999999999998	8.38484897005617e-07
0.01	1e-05	0.606060606060606	1	0.005	0.0499999999999893	4.99687856182478e-05
0.01	1e-05	0.606060606060606	2	0.005	0.0499999999999915	4.26833676281349e-05
0.01	1e-05	0.606060606060606	3	0.005	0.0499999999999882	3.65355455641058e-05
0.119888888888889	1e-05	0.606060606060606	1	0.005	0.05	4.02493852668293e-07
0.119888888888889	1e-05	0.606060606060606	2	0.005	0.05	3.45631190558612e-06
0.119888888888889	1e-05	0.606060606060606	3	0.005	0.0499999999999999	2.18879464836778e-06
0.229777777777778	1e-05	0.606060606060606	1	0.005	0.05	1.29869347967724e-06
0.229777777777778	1e-05	0.606060606060606	2	0.005	0.0499999999999999	1.6509432863844e-06
0.229777777777778	1e-05	0.606060606060606	3	0.005	0.0499999999999999	2.67050861930858e-06
0.339666666666667	1e-05	0.606060606060606	1	0.005	0.05	5.84612451483004e-07
0.339666666666667	1e-05	0.606060606060606	2	0.005	0.05	9.71219716461862e-07
0.339666666666667	1e-05	0.606060606060606	3	0.005	0.05	3.27023440813221e-07
0.449555555555556	1e-05	0.606060606060606	1	0.005	0.05	1.29871881423028e-06
0.449555555555556	1e-05	0.606060606060606	2	0.005	0.05	1.47955894031596e-06
0.449555555555556	1e-05	0.606060606060606	3	0.005	0.05	1.69518923499238e-06
0.559444444444444	1e-05	0.606060606060606	1	0.005	0.05	9.07103145935946e-08
0.559444444444444	1e-05	0.606060606060606	2	0.005	0.05	4.58300691817766e-07
0.559444444444444	1e-05	0.606060606060606	3	0.005	0.05	2.26798802295462e-06
0.669333333333333	1e-05	0.606060606060606	1	0.005	0.0499999999999999	3.68254186086038e-07
0.669333333333333	1e-05	0.606060606060606	2	0.005	0.0499999999999995	1.35789092631188e-07
0.669333333333333	1e-05	0.606060606060606	3	0.005	0.0499999999999999	3.91550825727057e-07
0.779222222222222	1e-05	0.606060606060606	1	0.005	0.05	5.49609411724519e-07
0.779222222222222	1e-05	0.606060606060606	2	0.005	0.05	3.03373776091145e-07
0.779222222222222	1e-05	0.606060606060606	3	0.005	0.0499999999999998	1.95312717360407e-07
0.889111111111111	1e-05	0.606060606060606	1	0.005	0.05	3.84981093710673e-07
0.889111111111111	1e-05	0.606060606060606	2	0.005	0.0499999999999998	2.44264023844215e-07
0.889111111111111	1e-05	0.606060606060606	3	0.005	0.05	1.08830074841913e-06
0.999	1e-05	0.606060606060606	1	0.005	0.0499999999999989	2.728145550055e-07
0.999	1e-05	0.606060606060606	2	0.005	0.0499999999999989	9.35551908138269e-07
0.999	1e-05	0.606060606060606	3	0.005	0.0499999999999998	2.72098412239035e-07
0.01	1e-05	0.616161616161616	1	0.005	0.0499999999999916	1.19182724781713e-06
0.01	1e-05	0.616161616161616	2	0.005	0.0499999999999922	3.68235047839444e-06
0.01	1e-05	0.616161616161616	3	0.005	0.0499999999999882	2.64190351945838e-05
0.119888888888889	1e-05	0.616161616161616	1	0.005	0.05	5.26922855293984e-06
0.119888888888889	1e-05	0.616161616161616	2	0.005	0.05	2.98873584887425e-06
0.119888888888889	1e-05	0.616161616161616	3	0.005	0.0499999999999999	4.55837253115647e-07
0.229777777777778	1e-05	0.616161616161616	1	0.005	0.0499999999999999	2.86851662209798e-06
0.229777777777778	1e-05	0.616161616161616	2	0.005	0.05	5.08229529287832e-07
0.229777777777778	1e-05	0.616161616161616	3	0.005	0.0499999999999999	8.82337941497183e-08
0.339666666666667	1e-05	0.616161616161616	1	0.005	0.0499999999999999	6.14200831847303e-07
0.339666666666667	1e-05	0.616161616161616	2	0.005	0.05	1.89783100956621e-06
0.339666666666667	1e-05	0.616161616161616	3	0.005	0.05	6.59087214278648e-07
0.449555555555556	1e-05	0.616161616161616	1	0.005	0.05	5.38464494239739e-07
0.449555555555556	1e-05	0.616161616161616	2	0.005	0.05	3.14694585320247e-07
0.449555555555556	1e-05	0.616161616161616	3	0.005	0.05	4.04852912471748e-07
0.559444444444444	1e-05	0.616161616161616	1	0.005	0.05	5.00590527147198e-07
0.559444444444444	1e-05	0.616161616161616	2	0.005	0.05	7.70343356264766e-07
0.559444444444444	1e-05	0.616161616161616	3	0.005	0.05	2.06485430309406e-07
0.669333333333333	1e-05	0.616161616161616	1	0.005	0.0499999999999999	6.13490781157142e-07
0.669333333333333	1e-05	0.616161616161616	2	0.005	0.0499999999999999	3.70023968373727e-07
0.669333333333333	1e-05	0.616161616161616	3	0.005	0.0499999999999999	1.31381175131966e-06
0.779222222222222	1e-05	0.616161616161616	1	0.005	0.0499999999999998	5.84110632300178e-08
0.779222222222222	1e-05	0.616161616161616	2	0.005	0.05	5.31358988980605e-07
0.779222222222222	1e-05	0.616161616161616	3	0.005	0.0499999999999998	3.41938487427887e-07
0.889111111111111	1e-05	0.616161616161616	1	0.005	0.0499999999999998	3.22402087514793e-07
0.889111111111111	1e-05	0.616161616161616	2	0.005	0.0499999999999998	7.55253942082103e-07
0.889111111111111	1e-05	0.616161616161616	3	0.005	0.0499999999999998	2.21944185535327e-07
0.999	1e-05	0.616161616161616	1	0.005	0.0499999999999998	1.22566589431499e-06
0.999	1e-05	0.616161616161616	2	0.005	0.0499999999999998	6.84688972098064e-07
0.999	1e-05	0.616161616161616	3	0.005	0.0499999999999989	3.38432955165445e-07
0.01	1e-05	0.626262626262626	1	0.005	0.0499999999999935	3.12324157117784e-05
0.01	1e-05	0.626262626262626	2	0.005	0.0499999999999869	9.10458818544483e-06
0.01	1e-05	0.626262626262626	3	0.005	0.04999999999999	5.28033792281642e-05
0.119888888888889	1e-05	0.626262626262626	1	0.005	0.05	4.20946842231273e-06
0.119888888888889	1e-05	0.626262626262626	2	0.005	0.05	2.40395106816562e-06
0.119888888888889	1e-05	0.626262626262626	3	0.005	0.0499999999999999	3.09176770862828e-06
0.229777777777778	1e-05	0.626262626262626	1	0.005	0.0499999999999999	3.83768356261075e-07
0.229777777777778	1e-05	0.626262626262626	2	0.005	0.05	6.49742007135181e-06
0.229777777777778	1e-05	0.626262626262626	3	0.005	0.05	9.87943917430973e-07
0.339666666666667	1e-05	0.626262626262626	1	0.005	0.05	2.45559279808638e-06
0.339666666666667	1e-05	0.626262626262626	2	0.005	0.05	1.95042736546192e-06
0.339666666666667	1e-05	0.626262626262626	3	0.005	0.05	1.38988736569769e-06
0.449555555555556	1e-05	0.626262626262626	1	0.005	0.05	1.26255463370695e-06
0.449555555555556	1e-05	0.626262626262626	2	0.005	0.05	1.72667989354102e-06
0.449555555555556	1e-05	0.626262626262626	3	0.005	0.05	6.8533241462102e-07
0.559444444444444	1e-05	0.626262626262626	1	0.005	0.05	5.25317321783868e-07
0.559444444444444	1e-05	0.626262626262626	2	0.005	0.05	7.00915736025147e-07
0.559444444444444	1e-05	0.626262626262626	3	0.005	0.05	9.26303606227044e-07
0.669333333333333	1e-05	0.626262626262626	1	0.005	0.0499999999999999	1.89567686554206e-07
0.669333333333333	1e-05	0.626262626262626	2	0.005	0.0499999999999999	3.51124737974766e-07
0.669333333333333	1e-05	0.626262626262626	3	0.005	0.0499999999999998	4.11980572067104e-07
0.779222222222222	1e-05	0.626262626262626	1	0.005	0.0499999999999998	5.43773407280012e-07
0.779222222222222	1e-05	0.626262626262626	2	0.005	0.0499999999999998	6.84903560604094e-07
0.779222222222222	1e-05	0.626262626262626	3	0.005	0.05	2.31454077981896e-07
0.889111111111111	1e-05	0.626262626262626	1	0.005	0.0499999999999998	5.97893856515879e-07
0.889111111111111	1e-05	0.626262626262626	2	0.005	0.0499999999999998	1.19382235132864e-07
0.889111111111111	1e-05	0.626262626262626	3	0.005	0.0499999999999998	1.21476869728674e-06
0.999	1e-05	0.626262626262626	1	0.005	0.0499999999999998	2.90985933291236e-07
0.999	1e-05	0.626262626262626	2	0.005	0.0499999999999998	4.6976814845776e-07
0.999	1e-05	0.626262626262626	3	0.005	0.0499999999999998	8.18569740005743e-07
0.01	1e-05	0.636363636363636	1	0.005	0.0499999999999896	3.14937683801067e-05
0.01	1e-05	0.636363636363636	2	0.005	0.0499999999999855	5.23115859227003e-05
0.01	1e-05	0.636363636363636	3	0.005	0.0499999999999884	4.72997472054937e-05
0.119888888888889	1e-05	0.636363636363636	1	0.005	0.0499999999999999	2.55099193690754e-06
0.119888888888889	1e-05	0.636363636363636	2	0.005	0.05	9.2577090048623e-06
0.119888888888889	1e-05	0.636363636363636	3	0.005	0.05	2.45331170641644e-06
0.229777777777778	1e-05	0.636363636363636	1	0.005	0.05	2.90486035440577e-07
0.229777777777778	1e-05	0.636363636363636	2	0.005	0.0499999999999999	5.48628920433093e-07
0.229777777777778	1e-05	0.636363636363636	3	0.005	0.0499999999999999	1.28959042786208e-06
0.339666666666667	1e-05	0.636363636363636	1	0.005	0.05	4.08678012541801e-07
0.339666666666667	1e-05	0.636363636363636	2	0.005	0.05	9.19537369079542e-07
0.339666666666667	1e-05	0.636363636363636	3	0.005	0.05	6.80714511159646e-07
0.449555555555556	1e-05	0.636363636363636	1	0.005	0.05	1.26809693981112e-06
0.449555555555556	1e-05	0.636363636363636	2	0.005	0.05	6.91954963574501e-07
0.449555555555556	1e-05	0.636363636363636	3	0.005	0.05	1.05151896522772e-07
0.559444444444444	1e-05	0.636363636363636	1	0.005	0.05	2.24690593073275e-07
0.559444444444444	1e-05	0.636363636363636	2	0.005	0.05	5.24340535425129e-07
0.559444444444444	1e-05	0.636363636363636	3	0.005	0.05	3.9478773983502e-07
0.669333333333333	1e-05	0.636363636363636	1	0.005	0.0499999999999999	9.87705269275622e-07
0.669333333333333	1e-05	0.636363636363636	2	0.005	0.0499999999999999	6.63346590365132e-07
0.669333333333333	1e-05	0.636363636363636	3	0.005	0.0499999999999999	5.41314284817617e-07
0.779222222222222	1e-05	0.636363636363636	1	0.005	0.0499999999999998	8.70329656052062e-07
0.779222222222222	1e-05	0.636363636363636	2	0.005	0.0499999999999998	1.44899156666315e-06
0.779222222222222	1e-05	0.636363636363636	3	0.005	0.0499999999999998	1.99337212865928e-06
0.889111111111111	1e-05	0.636363636363636	1	0.005	0.05	9.52602595192074e-07
0.889111111111111	1e-05	0.636363636363636	2	0.005	0.0499999999999998	1.9453995769164e-08
0.889111111111111	1e-05	0.636363636363636	3	0.005	0.0499999999999998	2.57358082793964e-07
0.999	1e-05	0.636363636363636	1	0.005	0.0499999999999998	1.00854102211864e-06
0.999	1e-05	0.636363636363636	2	0.005	0.05	6.51950689949479e-07
0.999	1e-05	0.636363636363636	3	0.005	0.05	6.35834695796674e-08
0.01	1e-05	0.646464646464647	1	0.005	0.0499999999999908	2.49434557317489e-05
0.01	1e-05	0.646464646464647	2	0.005	0.0499999999999883	8.22903109850653e-06
0.01	1e-05	0.646464646464647	3	0.005	0.0499999999999908	1.02844894796812e-05
0.119888888888889	1e-05	0.646464646464647	1	0.005	0.05	1.99915854114608e-06
0.119888888888889	1e-05	0.646464646464647	2	0.005	0.0499999999999999	2.19732523491391e-06
0.119888888888889	1e-05	0.646464646464647	3	0.005	0.05	2.51852335112711e-06
0.229777777777778	1e-05	0.646464646464647	1	0.005	0.0499999999999999	2.11028948111267e-07
0.229777777777778	1e-05	0.646464646464647	2	0.005	0.05	2.00647918295816e-06
0.229777777777778	1e-05	0.646464646464647	3	0.005	0.05	2.04371395145587e-06
0.339666666666667	1e-05	0.646464646464647	1	0.005	0.05	1.3808687123994e-07
0.339666666666667	1e-05	0.646464646464647	2	0.005	0.05	1.1942573792319e-06
0.339666666666667	1e-05	0.646464646464647	3	0.005	0.05	1.3798193331213e-07
0.449555555555556	1e-05	0.646464646464647	1	0.005	0.05	8.56175380365768e-07
0.449555555555556	1e-05	0.646464646464647	2	0.005	0.05	3.51198141711359e-06
0.449555555555556	1e-05	0.646464646464647	3	0.005	0.05	9.05533459797504e-07
0.559444444444444	1e-05	0.646464646464647	1	0.005	0.05	3.09315481880308e-06
0.559444444444444	1e-05	0.646464646464647	2	0.005	0.05	1.97852792997272e-07
0.559444444444444	1e-05	0.646464646464647	3	0.005	0.05	7.25663698577956e-07
0.669333333333333	1e-05	0.646464646464647	1	0.005	0.0499999999999995	7.01670276344242e-07
0.669333333333333	1e-05	0.646464646464647	2	0.005	0.0499999999999998	2.43950876668404e-06
0.669333333333333	1e-05	0.646464646464647	3	0.005	0.0499999999999999	2.99564135170176e-07
0.779222222222222	1e-05	0.646464646464647	1	0.005	0.0499999999999998	4.49332842837593e-07
0.779222222222222	1e-05	0.646464646464647	2	0.005	0.0499999999999998	6.77143167759307e-07
0.779222222222222	1e-05	0.646464646464647	3	0.005	0.05	2.90547160821682e-07
0.889111111111111	1e-05	0.646464646464647	1	0.005	0.05	1.3303484918795e-07
0.889111111111111	1e-05	0.646464646464647	2	0.005	0.0499999999999998	8.70078791201649e-07
0.889111111111111	1e-05	0.646464646464647	3	0.005	0.0499999999999998	3.0482451623453e-07
0.999	1e-05	0.646464646464647	1	0.005	0.0499999999999998	6.69904391345066e-07
0.999	1e-05	0.646464646464647	2	0.005	0.05	2.59390955410471e-07
0.999	1e-05	0.646464646464647	3	0.005	0.05	5.86743388381508e-07
0.01	1e-05	0.656565656565657	1	0.005	0.0499999999999868	7.29906247081387e-05
0.01	1e-05	0.656565656565657	2	0.005	0.0499999999999914	1.23985709634756e-05
0.01	1e-05	0.656565656565657	3	0.005	0.0499999999999935	3.50060504298779e-05
0.119888888888889	1e-05	0.656565656565657	1	0.005	0.05	2.21066224531062e-06
0.119888888888889	1e-05	0.656565656565657	2	0.005	0.05	1.02024343185197e-05
0.119888888888889	1e-05	0.656565656565657	3	0.005	0.05	2.64969917110402e-06
0.229777777777778	1e-05	0.656565656565657	1	0.005	0.05	3.13962655414421e-07
0.229777777777778	1e-05	0.656565656565657	2	0.005	0.0499999999999999	1.70190059516016e-06
0.229777777777778	1e-05	0.656565656565657	3	0.005	0.0499999999999999	1.61127966180443e-06
0.339666666666667	1e-05	0.656565656565657	1	0.005	0.05	6.23580646894981e-07
0.339666666666667	1e-05	0.656565656565657	2	0.005	0.05	1.67196223208474e-07
0.339666666666667	1e-05	0.656565656565657	3	0.005	0.05	3.26325612816953e-07
0.449555555555556	1e-05	0.656565656565657	1	0.005	0.05	3.96723916320914e-07
0.449555555555556	1e-05	0.656565656565657	2	0.005	0.0499999999999999	1.20275145889853e-06
0.449555555555556	1e-05	0.656565656565657	3	0.005	0.0499999999999999	5.23561099036225e-06
0.559444444444444	1e-05	0.656565656565657	1	0.005	0.05	3.9087990016084e-07
0.559444444444444	1e-05	0.656565656565657	2	0.005	0.05	5.0558207155261e-07
0.559444444444444	1e-05	0.656565656565657	3	0.005	0.05	3.56084671331459e-07
0.669333333333333	1e-05	0.656565656565657	1	0.005	0.0499999999999999	1.70827847461635e-08
0.669333333333333	1e-05	0.656565656565657	2	0.005	0.0499999999999999	1.66542662037481e-06
0.669333333333333	1e-05	0.656565656565657	3	0.005	0.0499999999999998	1.59901211650798e-06
0.779222222222222	1e-05	0.656565656565657	1	0.005	0.0499999999999998	1.40520063717857e-06
0.779222222222222	1e-05	0.656565656565657	2	0.005	0.0499999999999998	4.57512652212766e-07
0.779222222222222	1e-05	0.656565656565657	3	0.005	0.0499999999999998	5.42888575354132e-07
0.889111111111111	1e-05	0.656565656565657	1	0.005	0.0499999999999998	2.52630078722676e-08
0.889111111111111	1e-05	0.656565656565657	2	0.005	0.0499999999999998	5.13850038601016e-07
0.889111111111111	1e-05	0.656565656565657	3	0.005	0.0499999999999998	4.07975260521063e-08
0.999	1e-05	0.656565656565657	1	0.005	0.0499999999999998	3.21534382830602e-07
0.999	1e-05	0.656565656565657	2	0.005	0.0499999999999998	5.73185866137562e-08
0.999	1e-05	0.656565656565657	3	0.005	0.0499999999999998	1.62337753290388e-06
0.01	1e-05	0.666666666666667	1	0.005	0.0499999999999884	5.39969792605699e-05
0.01	1e-05	0.666666666666667	2	0.005	0.0499999999999844	5.9483295471142e-05
0.01	1e-05	0.666666666666667	3	0.005	0.0499999999999903	6.03607998083867e-05
0.119888888888889	1e-05	0.666666666666667	1	0.005	0.05	4.83468489711636e-06
0.119888888888889	1e-05	0.666666666666667	2	0.005	0.05	4.61490297823797e-06
0.119888888888889	1e-05	0.666666666666667	3	0.005	0.0499999999999999	7.88807893675354e-06
0.229777777777778	1e-05	0.666666666666667	1	0.005	0.0499999999999999	1.56711223537759e-06
0.229777777777778	1e-05	0.666666666666667	2	0.005	0.0499999999999999	6.83547965758713e-07
0.229777777777778	1e-05	0.666666666666667	3	0.005	0.05	4.83155878579569e-07
0.339666666666667	1e-05	0.666666666666667	1	0.005	0.05	6.5632112472086e-07
0.339666666666667	1e-05	0.666666666666667	2	0.005	0.05	3.66604684144638e-07
0.339666666666667	1e-05	0.666666666666667	3	0.005	0.05	3.58747357662136e-07
0.449555555555556	1e-05	0.666666666666667	1	0.005	0.05	4.95725728384312e-07
0.449555555555556	1e-05	0.666666666666667	2	0.005	0.05	2.15336361938488e-06
0.449555555555556	1e-05	0.666666666666667	3	0.005	0.05	9.19155180022959e-07
0.559444444444444	1e-05	0.666666666666667	1	0.005	0.05	6.50100167596937e-07
0.559444444444444	1e-05	0.666666666666667	2	0.005	0.05	8.6564997689188e-08
0.559444444444444	1e-05	0.666666666666667	3	0.005	0.05	2.08450883761405e-07
0.669333333333333	1e-05	0.666666666666667	1	0.005	0.0499999999999999	3.7263455891636e-07
[truncated: 4,001 more rows]
