# Supplementary material for: Transmissible cancers and the evolution of sex under the Red Queen hypothesis
Source: PLoS Biol. 2020 Nov 19;18(11):e3000916. doi: 10.1371/journal.pbio.3000916 (PMC7676742; doi:10.1371/journal.pbio.3000916)
Supplement: S1 Source Code — (ZIP) [file pbio.3000916.s010.zip › SimulationCode/Data/DataRepSensitivity1_Tbefore2e3Tmax1e6mut1e5PropVertical0_SelectPar01Rep1_3_FacSex.txt]

select	mut	alpha	rep	rM	freqSex	freqVarIni
0.01	1e-05	0	1	0.005	0.0499101448717029	0.000341813726591853
0.01	1e-05	0	2	0.005	0.0499065029285124	0.000162814883601117
0.01	1e-05	0	3	0.005	0.0499007374959521	0.000486319091843017
0.119888888888889	1e-05	0	1	0.005	0.0345308978551125	0.0339174724967719
0.119888888888889	1e-05	0	2	0.005	0.0344975079631468	0.0272027200321573
0.119888888888889	1e-05	0	3	0.005	0.0346198625555611	0.0176703206471833
0.229777777777778	1e-05	0	1	0.005	0.0280635055292407	0.0435152149769764
0.229777777777778	1e-05	0	2	0.005	0.0273259289442339	0.0451283625541063
0.229777777777778	1e-05	0	3	0.005	0.0283816589245869	0.0476680463953378
0.339666666666667	1e-05	0	1	0.005	0.0329397857188592	0.0549767856457852
0.339666666666667	1e-05	0	2	0.005	0.0326334982691256	0.0654829457542553
0.339666666666667	1e-05	0	3	0.005	0.0360580929542601	0.0601819104496858
0.449555555555556	1e-05	0	1	0.005	0.029307490791184	0.0632920910551287
0.449555555555556	1e-05	0	2	0.005	0.0292537799187327	0.062956424422584
0.449555555555556	1e-05	0	3	0.005	0.0292483624587021	0.0674999465450727
0.559444444444444	1e-05	0	1	0.005	0.0197588252724003	0.0732912498006687
0.559444444444444	1e-05	0	2	0.005	0.0199026869100362	0.0684529355215918
0.559444444444444	1e-05	0	3	0.005	0.0197108268789107	0.0646777790072088
0.669333333333333	1e-05	0	1	0.005	0.0121831822801416	0.0723858176259659
0.669333333333333	1e-05	0	2	0.005	0.0124139379140945	0.0719033714521926
0.669333333333333	1e-05	0	3	0.005	0.0123892634190828	0.0700766782730525
0.779222222222222	1e-05	0	1	0.005	0.010209884310019	0.077477794701306
0.779222222222222	1e-05	0	2	0.005	0.0108567710259444	0.0750798055977781
0.779222222222222	1e-05	0	3	0.005	0.00975771605065038	0.0749223919312629
0.889111111111111	1e-05	0	1	0.005	0.0110628727718992	0.0791661101613634
0.889111111111111	1e-05	0	2	0.005	0.01166837659626	0.0790457867368127
0.889111111111111	1e-05	0	3	0.005	0.0121872964152968	0.0782992183546118
0.999	1e-05	0	1	0.005	0.0143671373502468	0.0864881010899931
0.999	1e-05	0	2	0.005	0.0150216170971647	0.0806615000490694
0.999	1e-05	0	3	0.005	0.0145192257442481	0.0828516603387102
0.01	1e-05	0.0101010101010101	1	0.005	0.0500000000000001	7.87497532667861e-06
0.01	1e-05	0.0101010101010101	2	0.005	0.05	1.69535516446119e-05
0.01	1e-05	0.0101010101010101	3	0.005	0.05	2.16270088439856e-05
0.119888888888889	1e-05	0.0101010101010101	1	0.005	0.05	2.98672618474241e-05
0.119888888888889	1e-05	0.0101010101010101	2	0.005	0.0500000000000004	2.59480211874289e-05
0.119888888888889	1e-05	0.0101010101010101	3	0.005	0.05	2.88963976671448e-06
0.229777777777778	1e-05	0.0101010101010101	1	0.005	0.05	8.92210161174234e-06
0.229777777777778	1e-05	0.0101010101010101	2	0.005	0.0500000000000001	1.86168077623385e-05
0.229777777777778	1e-05	0.0101010101010101	3	0.005	0.0500000000000001	1.0626750138085e-05
0.339666666666667	1e-05	0.0101010101010101	1	0.005	0.05	1.98908634963951e-05
0.339666666666667	1e-05	0.0101010101010101	2	0.005	0.05	0.000102213154857798
0.339666666666667	1e-05	0.0101010101010101	3	0.005	0.05	1.45541283991847e-05
0.449555555555556	1e-05	0.0101010101010101	1	0.005	0.05	2.29661723041031e-05
0.449555555555556	1e-05	0.0101010101010101	2	0.005	0.0500000000000005	7.60779324998192e-05
0.449555555555556	1e-05	0.0101010101010101	3	0.005	0.0500000000000001	3.09767753016025e-05
0.559444444444444	1e-05	0.0101010101010101	1	0.005	0.0500000000000014	6.32782237821096e-05
0.559444444444444	1e-05	0.0101010101010101	2	0.005	0.0500000000000018	7.80638225863221e-05
0.559444444444444	1e-05	0.0101010101010101	3	0.005	0.0500000000000015	4.82388514122302e-05
0.669333333333333	1e-05	0.0101010101010101	1	0.005	0.0500000000000093	3.13411618517054e-05
0.669333333333333	1e-05	0.0101010101010101	2	0.005	0.05000000000001	6.93195544158244e-05
0.669333333333333	1e-05	0.0101010101010101	3	0.005	0.0500000000000104	0.000165925461450346
0.779222222222222	1e-05	0.0101010101010101	1	0.005	0.050000000000024	0.000353731209620178
0.779222222222222	1e-05	0.0101010101010101	2	0.005	0.0500000000000233	0.000139393139657263
0.779222222222222	1e-05	0.0101010101010101	3	0.005	0.0500000000000232	0.000236870150718316
0.889111111111111	1e-05	0.0101010101010101	1	0.005	0.0500000000000476	0.000117933878402991
0.889111111111111	1e-05	0.0101010101010101	2	0.005	0.0500000000000472	7.22375960611096e-05
0.889111111111111	1e-05	0.0101010101010101	3	0.005	0.0500000000000488	0.00059774651514502
0.999	1e-05	0.0101010101010101	1	0.005	0.0500000000000984	0.000417820748162727
0.999	1e-05	0.0101010101010101	2	0.005	0.0500000000000968	0.000184738317515401
0.999	1e-05	0.0101010101010101	3	0.005	0.0500000000000985	0.000309850423426909
0.01	1e-05	0.0202020202020202	1	0.005	0.0500000000000003	1.22843195853131e-05
0.01	1e-05	0.0202020202020202	2	0.005	0.05	9.71820931583016e-06
0.01	1e-05	0.0202020202020202	3	0.005	0.05	1.55767697265089e-06
0.119888888888889	1e-05	0.0202020202020202	1	0.005	0.0500000000000002	1.11877405929332e-05
0.119888888888889	1e-05	0.0202020202020202	2	0.005	0.0500000000000001	1.1371121914108e-05
0.119888888888889	1e-05	0.0202020202020202	3	0.005	0.0500000000000002	1.18829793558531e-05
0.229777777777778	1e-05	0.0202020202020202	1	0.005	0.05	8.133150260855e-06
0.229777777777778	1e-05	0.0202020202020202	2	0.005	0.0500000000000002	2.2310245066286e-05
0.229777777777778	1e-05	0.0202020202020202	3	0.005	0.0500000000000003	5.85483106667153e-06
0.339666666666667	1e-05	0.0202020202020202	1	0.005	0.05	7.90557445503802e-06
0.339666666666667	1e-05	0.0202020202020202	2	0.005	0.0500000000000005	1.29955081282445e-05
0.339666666666667	1e-05	0.0202020202020202	3	0.005	0.05	1.9022068796374e-05
0.449555555555556	1e-05	0.0202020202020202	1	0.005	0.05	1.2871517057432e-05
0.449555555555556	1e-05	0.0202020202020202	2	0.005	0.0500000000000001	1.19334267753435e-05
0.449555555555556	1e-05	0.0202020202020202	3	0.005	0.0500000000000002	1.09334357975772e-05
0.559444444444444	1e-05	0.0202020202020202	1	0.005	0.0500000000000002	9.43955667549677e-06
0.559444444444444	1e-05	0.0202020202020202	2	0.005	0.05	6.721233261357e-06
0.559444444444444	1e-05	0.0202020202020202	3	0.005	0.05	2.65326989921282e-05
0.669333333333333	1e-05	0.0202020202020202	1	0.005	0.05	2.63242911789212e-05
0.669333333333333	1e-05	0.0202020202020202	2	0.005	0.05	5.39104996553339e-06
0.669333333333333	1e-05	0.0202020202020202	3	0.005	0.05	2.97847191526879e-05
0.779222222222222	1e-05	0.0202020202020202	1	0.005	0.05	1.45864268119092e-05
0.779222222222222	1e-05	0.0202020202020202	2	0.005	0.05	4.01467625660276e-05
0.779222222222222	1e-05	0.0202020202020202	3	0.005	0.05	5.24520500374201e-05
0.889111111111111	1e-05	0.0202020202020202	1	0.005	0.05	8.37247519772592e-06
0.889111111111111	1e-05	0.0202020202020202	2	0.005	0.05	2.54556127775771e-05
0.889111111111111	1e-05	0.0202020202020202	3	0.005	0.05	9.67565153951887e-05
0.999	1e-05	0.0202020202020202	1	0.005	0.05	3.13502733142913e-05
0.999	1e-05	0.0202020202020202	2	0.005	0.05	4.43016909533035e-05
0.999	1e-05	0.0202020202020202	3	0.005	0.0500000000000001	1.69146060636098e-05
0.01	1e-05	0.0303030303030303	1	0.005	0.05	2.75619427928406e-06
0.01	1e-05	0.0303030303030303	2	0.005	0.0500000000000002	7.1952142558598e-06
0.01	1e-05	0.0303030303030303	3	0.005	0.05	1.40756626065028e-05
0.119888888888889	1e-05	0.0303030303030303	1	0.005	0.0500000000000001	3.34594372122905e-06
0.119888888888889	1e-05	0.0303030303030303	2	0.005	0.0500000000000001	3.71274561231443e-06
0.119888888888889	1e-05	0.0303030303030303	3	0.005	0.05	4.39725049141818e-06
0.229777777777778	1e-05	0.0303030303030303	1	0.005	0.0500000000000002	6.05278695343895e-06
0.229777777777778	1e-05	0.0303030303030303	2	0.005	0.0500000000000002	1.03813642058707e-06
0.229777777777778	1e-05	0.0303030303030303	3	0.005	0.0500000000000002	3.2504579372555e-06
0.339666666666667	1e-05	0.0303030303030303	1	0.005	0.0500000000000001	8.73473571697892e-06
0.339666666666667	1e-05	0.0303030303030303	2	0.005	0.0500000000000002	1.23417244896124e-05
0.339666666666667	1e-05	0.0303030303030303	3	0.005	0.05	1.34966494619495e-05
0.449555555555556	1e-05	0.0303030303030303	1	0.005	0.05	1.29049669231308e-05
0.449555555555556	1e-05	0.0303030303030303	2	0.005	0.05	7.66206816967265e-06
0.449555555555556	1e-05	0.0303030303030303	3	0.005	0.05	1.16533552598207e-05
0.559444444444444	1e-05	0.0303030303030303	1	0.005	0.05	1.12000101413557e-05
0.559444444444444	1e-05	0.0303030303030303	2	0.005	0.0500000000000001	3.11033242911492e-06
0.559444444444444	1e-05	0.0303030303030303	3	0.005	0.05	3.59976528420287e-05
0.669333333333333	1e-05	0.0303030303030303	1	0.005	0.05	2.47238293364649e-05
0.669333333333333	1e-05	0.0303030303030303	2	0.005	0.05	1.13316053539211e-05
0.669333333333333	1e-05	0.0303030303030303	3	0.005	0.05	9.57564313948334e-06
0.779222222222222	1e-05	0.0303030303030303	1	0.005	0.05	1.63088950022245e-05
0.779222222222222	1e-05	0.0303030303030303	2	0.005	0.05	5.7344128974648e-06
0.779222222222222	1e-05	0.0303030303030303	3	0.005	0.0500000000000001	1.99345947546169e-05
0.889111111111111	1e-05	0.0303030303030303	1	0.005	0.05	8.16351800709254e-05
0.889111111111111	1e-05	0.0303030303030303	2	0.005	0.05	3.43518605921551e-05
0.889111111111111	1e-05	0.0303030303030303	3	0.005	0.05	1.71152633829955e-05
0.999	1e-05	0.0303030303030303	1	0.005	0.05	3.46517886598795e-05
0.999	1e-05	0.0303030303030303	2	0.005	0.0500000000000001	1.20769902441103e-05
0.999	1e-05	0.0303030303030303	3	0.005	0.0500000000000001	3.84262177738709e-05
0.01	1e-05	0.0404040404040404	1	0.005	0.0500000000000002	1.43912072663558e-05
0.01	1e-05	0.0404040404040404	2	0.005	0.0500000000000001	2.0289668274744e-05
0.01	1e-05	0.0404040404040404	3	0.005	0.05	1.05518874163765e-05
0.119888888888889	1e-05	0.0404040404040404	1	0.005	0.0500000000000002	7.18043012564807e-06
0.119888888888889	1e-05	0.0404040404040404	2	0.005	0.05	1.27696914361671e-06
0.119888888888889	1e-05	0.0404040404040404	3	0.005	0.0500000000000002	3.92810086150541e-06
0.229777777777778	1e-05	0.0404040404040404	1	0.005	0.0500000000000001	3.40612511785571e-06
0.229777777777778	1e-05	0.0404040404040404	2	0.005	0.0500000000000001	4.28829483438476e-06
0.229777777777778	1e-05	0.0404040404040404	3	0.005	0.0500000000000002	3.93960593072386e-06
0.339666666666667	1e-05	0.0404040404040404	1	0.005	0.05	8.02083863362603e-06
0.339666666666667	1e-05	0.0404040404040404	2	0.005	0.05	6.76902539585623e-06
0.339666666666667	1e-05	0.0404040404040404	3	0.005	0.0500000000000002	9.06363472557171e-06
0.449555555555556	1e-05	0.0404040404040404	1	0.005	0.0500000000000005	1.03111380637789e-05
0.449555555555556	1e-05	0.0404040404040404	2	0.005	0.0500000000000005	8.09625434664218e-06
0.449555555555556	1e-05	0.0404040404040404	3	0.005	0.05	2.58279651921213e-06
0.559444444444444	1e-05	0.0404040404040404	1	0.005	0.0500000000000002	1.09397017387095e-05
0.559444444444444	1e-05	0.0404040404040404	2	0.005	0.0500000000000001	4.27259096099722e-06
0.559444444444444	1e-05	0.0404040404040404	3	0.005	0.0500000000000002	9.0658496249444e-06
0.669333333333333	1e-05	0.0404040404040404	1	0.005	0.05	7.77641896914009e-06
0.669333333333333	1e-05	0.0404040404040404	2	0.005	0.05	1.12930806121571e-05
0.669333333333333	1e-05	0.0404040404040404	3	0.005	0.05	1.29940115856872e-05
0.779222222222222	1e-05	0.0404040404040404	1	0.005	0.0500000000000001	1.36423566232519e-05
0.779222222222222	1e-05	0.0404040404040404	2	0.005	0.0500000000000001	1.58859672068709e-05
0.779222222222222	1e-05	0.0404040404040404	3	0.005	0.0500000000000001	3.62536377413619e-06
0.889111111111111	1e-05	0.0404040404040404	1	0.005	0.05	5.79988163147558e-06
0.889111111111111	1e-05	0.0404040404040404	2	0.005	0.05	9.23692285432216e-06
0.889111111111111	1e-05	0.0404040404040404	3	0.005	0.0500000000000003	1.13663336461969e-05
0.999	1e-05	0.0404040404040404	1	0.005	0.0500000000000001	6.25099615692925e-06
0.999	1e-05	0.0404040404040404	2	0.005	0.05	9.11804011881373e-06
0.999	1e-05	0.0404040404040404	3	0.005	0.05	1.29550977080295e-05
0.01	1e-05	0.0505050505050505	1	0.005	0.0500000000000001	6.63191650670202e-05
0.01	1e-05	0.0505050505050505	2	0.005	0.05	2.03291294042165e-05
0.01	1e-05	0.0505050505050505	3	0.005	0.0500000000000002	1.50442045030743e-05
0.119888888888889	1e-05	0.0505050505050505	1	0.005	0.05	1.5345052734542e-06
0.119888888888889	1e-05	0.0505050505050505	2	0.005	0.0500000000000001	6.67946748024872e-06
0.119888888888889	1e-05	0.0505050505050505	3	0.005	0.05	9.45661893324234e-07
0.229777777777778	1e-05	0.0505050505050505	1	0.005	0.0500000000000002	5.8114495220383e-06
0.229777777777778	1e-05	0.0505050505050505	2	0.005	0.05	3.28151127619091e-06
0.229777777777778	1e-05	0.0505050505050505	3	0.005	0.0500000000000001	3.26842423279242e-06
0.339666666666667	1e-05	0.0505050505050505	1	0.005	0.05	1.14154529870066e-06
0.339666666666667	1e-05	0.0505050505050505	2	0.005	0.05	1.22657289949474e-05
0.339666666666667	1e-05	0.0505050505050505	3	0.005	0.0500000000000002	2.80170922533143e-06
0.449555555555556	1e-05	0.0505050505050505	1	0.005	0.0500000000000001	1.25855673344504e-06
0.449555555555556	1e-05	0.0505050505050505	2	0.005	0.05	6.45530206996159e-06
0.449555555555556	1e-05	0.0505050505050505	3	0.005	0.05	6.39995006766719e-06
0.559444444444444	1e-05	0.0505050505050505	1	0.005	0.0500000000000001	5.24836518862192e-06
0.559444444444444	1e-05	0.0505050505050505	2	0.005	0.05	5.64532139738254e-06
0.559444444444444	1e-05	0.0505050505050505	3	0.005	0.05	1.09330847959644e-06
0.669333333333333	1e-05	0.0505050505050505	1	0.005	0.05	7.29790376883814e-06
0.669333333333333	1e-05	0.0505050505050505	2	0.005	0.05	2.29679834310797e-06
0.669333333333333	1e-05	0.0505050505050505	3	0.005	0.05	5.5591845787752e-06
0.779222222222222	1e-05	0.0505050505050505	1	0.005	0.05	1.3779615621886e-05
0.779222222222222	1e-05	0.0505050505050505	2	0.005	0.05	1.33610502799454e-05
0.779222222222222	1e-05	0.0505050505050505	3	0.005	0.05	3.69631815518512e-05
0.889111111111111	1e-05	0.0505050505050505	1	0.005	0.05	1.29812694473297e-05
0.889111111111111	1e-05	0.0505050505050505	2	0.005	0.0500000000000001	5.79358473793388e-06
0.889111111111111	1e-05	0.0505050505050505	3	0.005	0.05	8.06946139517571e-06
0.999	1e-05	0.0505050505050505	1	0.005	0.05	4.34526391273075e-06
0.999	1e-05	0.0505050505050505	2	0.005	0.05	2.51465085418528e-05
0.999	1e-05	0.0505050505050505	3	0.005	0.05	1.10431267601129e-05
0.01	1e-05	0.0606060606060606	1	0.005	0.0500000000000002	4.25390158209291e-05
0.01	1e-05	0.0606060606060606	2	0.005	0.0500000000000002	2.34119154948563e-05
0.01	1e-05	0.0606060606060606	3	0.005	0.05	1.55360042061352e-05
0.119888888888889	1e-05	0.0606060606060606	1	0.005	0.05	6.54016741753006e-06
0.119888888888889	1e-05	0.0606060606060606	2	0.005	0.0500000000000001	4.54407935977689e-07
0.119888888888889	1e-05	0.0606060606060606	3	0.005	0.05	1.11064791920521e-05
0.229777777777778	1e-05	0.0606060606060606	1	0.005	0.05	6.04018611655933e-06
0.229777777777778	1e-05	0.0606060606060606	2	0.005	0.05	1.10118830216876e-05
0.229777777777778	1e-05	0.0606060606060606	3	0.005	0.0500000000000002	5.50817046445575e-06
0.339666666666667	1e-05	0.0606060606060606	1	0.005	0.0500000000000001	3.60586152777842e-06
0.339666666666667	1e-05	0.0606060606060606	2	0.005	0.05	3.69778705138162e-06
0.339666666666667	1e-05	0.0606060606060606	3	0.005	0.05	1.25452120428332e-06
0.449555555555556	1e-05	0.0606060606060606	1	0.005	0.0500000000000001	2.79448309372975e-06
0.449555555555556	1e-05	0.0606060606060606	2	0.005	0.0500000000000002	1.14861406876087e-06
0.449555555555556	1e-05	0.0606060606060606	3	0.005	0.05	5.0630309998118e-06
0.559444444444444	1e-05	0.0606060606060606	1	0.005	0.05	1.28271944980171e-06
0.559444444444444	1e-05	0.0606060606060606	2	0.005	0.05	4.07472984957604e-06
0.559444444444444	1e-05	0.0606060606060606	3	0.005	0.05	6.43172371228722e-06
0.669333333333333	1e-05	0.0606060606060606	1	0.005	0.05	2.98586943569058e-06
0.669333333333333	1e-05	0.0606060606060606	2	0.005	0.05	8.85014810532718e-06
0.669333333333333	1e-05	0.0606060606060606	3	0.005	0.05	2.95056092308787e-06
0.779222222222222	1e-05	0.0606060606060606	1	0.005	0.05	1.21662756184615e-05
0.779222222222222	1e-05	0.0606060606060606	2	0.005	0.0500000000000001	1.14286792197471e-05
0.779222222222222	1e-05	0.0606060606060606	3	0.005	0.05	1.18633150989396e-05
0.889111111111111	1e-05	0.0606060606060606	1	0.005	0.05	7.91489298245864e-06
0.889111111111111	1e-05	0.0606060606060606	2	0.005	0.05	7.46432772620888e-06
0.889111111111111	1e-05	0.0606060606060606	3	0.005	0.05	3.99904314412507e-06
0.999	1e-05	0.0606060606060606	1	0.005	0.05	1.00644194927567e-05
0.999	1e-05	0.0606060606060606	2	0.005	0.05	1.51083361864557e-05
0.999	1e-05	0.0606060606060606	3	0.005	0.0500000000000001	6.15096558564732e-06
0.01	1e-05	0.0707070707070707	1	0.005	0.05	2.09873578924361e-05
0.01	1e-05	0.0707070707070707	2	0.005	0.05	1.34393095431403e-05
0.01	1e-05	0.0707070707070707	3	0.005	0.05	9.80115314106964e-06
0.119888888888889	1e-05	0.0707070707070707	1	0.005	0.0500000000000001	3.18828762990634e-06
0.119888888888889	1e-05	0.0707070707070707	2	0.005	0.05	9.53767739683326e-07
0.119888888888889	1e-05	0.0707070707070707	3	0.005	0.05	1.63340683800341e-06
0.229777777777778	1e-05	0.0707070707070707	1	0.005	0.05	5.57528704535183e-07
0.229777777777778	1e-05	0.0707070707070707	2	0.005	0.0500000000000001	3.17566579934232e-06
0.229777777777778	1e-05	0.0707070707070707	3	0.005	0.05	6.48615289442954e-06
0.339666666666667	1e-05	0.0707070707070707	1	0.005	0.0500000000000002	1.72174108406939e-06
0.339666666666667	1e-05	0.0707070707070707	2	0.005	0.0500000000000002	2.34463915158903e-06
0.339666666666667	1e-05	0.0707070707070707	3	0.005	0.05	1.0732775805839e-06
0.449555555555556	1e-05	0.0707070707070707	1	0.005	0.05	2.98487176739767e-06
0.449555555555556	1e-05	0.0707070707070707	2	0.005	0.05	1.55503332215152e-06
0.449555555555556	1e-05	0.0707070707070707	3	0.005	0.05	7.34875648579995e-07
0.559444444444444	1e-05	0.0707070707070707	1	0.005	0.05	1.35061950784546e-06
0.559444444444444	1e-05	0.0707070707070707	2	0.005	0.05	4.74062740915349e-06
0.559444444444444	1e-05	0.0707070707070707	3	0.005	0.05	9.34161332085157e-07
0.669333333333333	1e-05	0.0707070707070707	1	0.005	0.05	6.36100485294538e-06
0.669333333333333	1e-05	0.0707070707070707	2	0.005	0.05	2.54623092496652e-06
0.669333333333333	1e-05	0.0707070707070707	3	0.005	0.05	8.2343100392915e-06
0.779222222222222	1e-05	0.0707070707070707	1	0.005	0.0500000000000001	9.34397670032018e-07
0.779222222222222	1e-05	0.0707070707070707	2	0.005	0.05	2.06006440171608e-06
0.779222222222222	1e-05	0.0707070707070707	3	0.005	0.0500000000000001	4.10652586870886e-06
0.889111111111111	1e-05	0.0707070707070707	1	0.005	0.05	1.01102264572909e-05
0.889111111111111	1e-05	0.0707070707070707	2	0.005	0.05	1.82706418982022e-06
0.889111111111111	1e-05	0.0707070707070707	3	0.005	0.05	6.646474663e-06
0.999	1e-05	0.0707070707070707	1	0.005	0.05	1.27163119419009e-05
0.999	1e-05	0.0707070707070707	2	0.005	0.0500000000000001	2.5834469341871e-06
0.999	1e-05	0.0707070707070707	3	0.005	0.05	5.29147905463855e-06
0.01	1e-05	0.0808080808080808	1	0.005	0.0500000000000001	2.35634609878918e-05
0.01	1e-05	0.0808080808080808	2	0.005	0.05	4.24213929438415e-05
0.01	1e-05	0.0808080808080808	3	0.005	0.0500000000000001	5.38464078464271e-05
0.119888888888889	1e-05	0.0808080808080808	1	0.005	0.05	3.81754152293092e-06
0.119888888888889	1e-05	0.0808080808080808	2	0.005	0.05	2.75875713137876e-06
0.119888888888889	1e-05	0.0808080808080808	3	0.005	0.05	1.54022335434626e-05
0.229777777777778	1e-05	0.0808080808080808	1	0.005	0.05	3.53757016431892e-07
0.229777777777778	1e-05	0.0808080808080808	2	0.005	0.05	1.10264079590709e-06
0.229777777777778	1e-05	0.0808080808080808	3	0.005	0.05	2.34113703255143e-06
0.339666666666667	1e-05	0.0808080808080808	1	0.005	0.05	1.62188559674273e-06
0.339666666666667	1e-05	0.0808080808080808	2	0.005	0.05	1.13570459880795e-06
0.339666666666667	1e-05	0.0808080808080808	3	0.005	0.05	1.26795228260777e-06
0.449555555555556	1e-05	0.0808080808080808	1	0.005	0.05	2.80045534637291e-06
0.449555555555556	1e-05	0.0808080808080808	2	0.005	0.0500000000000002	1.02194598845171e-06
0.449555555555556	1e-05	0.0808080808080808	3	0.005	0.05	5.03026691328295e-06
0.559444444444444	1e-05	0.0808080808080808	1	0.005	0.05	7.4474516575893e-06
0.559444444444444	1e-05	0.0808080808080808	2	0.005	0.05	1.4722868716002e-06
0.559444444444444	1e-05	0.0808080808080808	3	0.005	0.05	8.16654906280528e-06
0.669333333333333	1e-05	0.0808080808080808	1	0.005	0.05	1.40885201621862e-06
0.669333333333333	1e-05	0.0808080808080808	2	0.005	0.05	5.07202380425201e-06
0.669333333333333	1e-05	0.0808080808080808	3	0.005	0.05	2.15713496572404e-06
0.779222222222222	1e-05	0.0808080808080808	1	0.005	0.0500000000000001	2.66186427776704e-06
0.779222222222222	1e-05	0.0808080808080808	2	0.005	0.05	5.86107448145445e-06
0.779222222222222	1e-05	0.0808080808080808	3	0.005	0.05	3.61571088984846e-06
0.889111111111111	1e-05	0.0808080808080808	1	0.005	0.05	8.00597645824946e-06
0.889111111111111	1e-05	0.0808080808080808	2	0.005	0.05	1.0938491330842e-06
0.889111111111111	1e-05	0.0808080808080808	3	0.005	0.05	1.76832612987721e-06
0.999	1e-05	0.0808080808080808	1	0.005	0.0500000000000001	1.41829164400338e-06
0.999	1e-05	0.0808080808080808	2	0.005	0.05	3.68911564871805e-06
0.999	1e-05	0.0808080808080808	3	0.005	0.0500000000000001	4.05285481541707e-06
0.01	1e-05	0.0909090909090909	1	0.005	0.05	8.93181274564102e-05
0.01	1e-05	0.0909090909090909	2	0.005	0.05	2.43528806709302e-05
0.01	1e-05	0.0909090909090909	3	0.005	0.05	1.30316643562915e-05
0.119888888888889	1e-05	0.0909090909090909	1	0.005	0.0500000000000001	1.35907152242515e-06
0.119888888888889	1e-05	0.0909090909090909	2	0.005	0.0500000000000002	3.26167255163121e-06
0.119888888888889	1e-05	0.0909090909090909	3	0.005	0.05	1.05717864061506e-06
0.229777777777778	1e-05	0.0909090909090909	1	0.005	0.05	5.19501489289934e-06
0.229777777777778	1e-05	0.0909090909090909	2	0.005	0.0500000000000001	2.14019566693167e-06
0.229777777777778	1e-05	0.0909090909090909	3	0.005	0.05	2.34746272406395e-06
0.339666666666667	1e-05	0.0909090909090909	1	0.005	0.0500000000000002	1.66094092276734e-06
0.339666666666667	1e-05	0.0909090909090909	2	0.005	0.05	2.92100908555936e-06
0.339666666666667	1e-05	0.0909090909090909	3	0.005	0.05	2.34387491780702e-06
0.449555555555556	1e-05	0.0909090909090909	1	0.005	0.05	5.30793863069931e-07
0.449555555555556	1e-05	0.0909090909090909	2	0.005	0.05	5.18798338497944e-07
0.449555555555556	1e-05	0.0909090909090909	3	0.005	0.05	2.87327853420844e-06
0.559444444444444	1e-05	0.0909090909090909	1	0.005	0.0500000000000001	5.19983034628633e-06
0.559444444444444	1e-05	0.0909090909090909	2	0.005	0.05	1.61264196215141e-06
0.559444444444444	1e-05	0.0909090909090909	3	0.005	0.05	2.31333125989341e-06
0.669333333333333	1e-05	0.0909090909090909	1	0.005	0.05	3.58856969846038e-06
0.669333333333333	1e-05	0.0909090909090909	2	0.005	0.05	3.18742866630706e-06
0.669333333333333	1e-05	0.0909090909090909	3	0.005	0.05	3.84532850721556e-06
0.779222222222222	1e-05	0.0909090909090909	1	0.005	0.0500000000000001	4.46920935660309e-06
0.779222222222222	1e-05	0.0909090909090909	2	0.005	0.05	3.4381774665138e-06
0.779222222222222	1e-05	0.0909090909090909	3	0.005	0.0500000000000001	5.82733359605092e-06
0.889111111111111	1e-05	0.0909090909090909	1	0.005	0.05	2.74204777087912e-06
0.889111111111111	1e-05	0.0909090909090909	2	0.005	0.05	5.21589292476846e-06
0.889111111111111	1e-05	0.0909090909090909	3	0.005	0.05	5.35942045628446e-06
0.999	1e-05	0.0909090909090909	1	0.005	0.05	1.59517823468415e-06
0.999	1e-05	0.0909090909090909	2	0.005	0.05	2.64297025010843e-06
0.999	1e-05	0.0909090909090909	3	0.005	0.05	7.73008946123072e-06
0.01	1e-05	0.101010101010101	1	0.005	0.0500000000000002	1.39734950961509e-05
0.01	1e-05	0.101010101010101	2	0.005	0.05	4.41517788437695e-05
0.01	1e-05	0.101010101010101	3	0.005	0.0500000000000002	3.96272331679663e-05
0.119888888888889	1e-05	0.101010101010101	1	0.005	0.05	2.27730935285597e-06
0.119888888888889	1e-05	0.101010101010101	2	0.005	0.0500000000000002	8.1838530089363e-06
0.119888888888889	1e-05	0.101010101010101	3	0.005	0.0500000000000002	2.53060976903929e-06
0.229777777777778	1e-05	0.101010101010101	1	0.005	0.05	3.75608698934346e-06
0.229777777777778	1e-05	0.101010101010101	2	0.005	0.05	3.85249122635065e-06
0.229777777777778	1e-05	0.101010101010101	3	0.005	0.0500000000000001	2.93486370758823e-06
0.339666666666667	1e-05	0.101010101010101	1	0.005	0.05	8.43429421059738e-07
0.339666666666667	1e-05	0.101010101010101	2	0.005	0.05	1.058384979316e-06
0.339666666666667	1e-05	0.101010101010101	3	0.005	0.0500000000000001	5.50951765800684e-07
0.449555555555556	1e-05	0.101010101010101	1	0.005	0.05	7.77775558433694e-07
0.449555555555556	1e-05	0.101010101010101	2	0.005	0.0500000000000002	6.94309711591189e-07
0.449555555555556	1e-05	0.101010101010101	3	0.005	0.05	8.08722382103901e-07
0.559444444444444	1e-05	0.101010101010101	1	0.005	0.05	4.17811733601288e-06
0.559444444444444	1e-05	0.101010101010101	2	0.005	0.05	4.21457303711415e-06
0.559444444444444	1e-05	0.101010101010101	3	0.005	0.05	2.09371759058065e-06
0.669333333333333	1e-05	0.101010101010101	1	0.005	0.05	3.23544402944541e-06
0.669333333333333	1e-05	0.101010101010101	2	0.005	0.05	1.27811205680638e-06
0.669333333333333	1e-05	0.101010101010101	3	0.005	0.05	8.93396832227855e-07
0.779222222222222	1e-05	0.101010101010101	1	0.005	0.0500000000000001	2.43146983181652e-06
0.779222222222222	1e-05	0.101010101010101	2	0.005	0.05	1.6831204906713e-07
0.779222222222222	1e-05	0.101010101010101	3	0.005	0.0500000000000001	1.9864751469834e-06
0.889111111111111	1e-05	0.101010101010101	1	0.005	0.05	1.54911675714902e-06
0.889111111111111	1e-05	0.101010101010101	2	0.005	0.05	9.65961323642244e-07
0.889111111111111	1e-05	0.101010101010101	3	0.005	0.05	2.55875507117031e-06
0.999	1e-05	0.101010101010101	1	0.005	0.0500000000000001	2.81041708810318e-06
0.999	1e-05	0.101010101010101	2	0.005	0.0500000000000002	6.9293000210563e-06
0.999	1e-05	0.101010101010101	3	0.005	0.0500000000000001	2.71953831010528e-06
0.01	1e-05	0.111111111111111	1	0.005	0.0500000000000002	7.97134031970877e-06
0.01	1e-05	0.111111111111111	2	0.005	0.0500000000000001	1.57470670695993e-05
0.01	1e-05	0.111111111111111	3	0.005	0.05	3.23730417151741e-05
0.119888888888889	1e-05	0.111111111111111	1	0.005	0.05	6.38302404174224e-06
0.119888888888889	1e-05	0.111111111111111	2	0.005	0.0500000000000001	2.1290399403405e-06
0.119888888888889	1e-05	0.111111111111111	3	0.005	0.05	2.08848228814978e-06
0.229777777777778	1e-05	0.111111111111111	1	0.005	0.0500000000000001	3.87029468024156e-06
0.229777777777778	1e-05	0.111111111111111	2	0.005	0.05	2.45073766055111e-06
0.229777777777778	1e-05	0.111111111111111	3	0.005	0.05	1.71384496049706e-06
0.339666666666667	1e-05	0.111111111111111	1	0.005	0.05	1.54193335276449e-06
0.339666666666667	1e-05	0.111111111111111	2	0.005	0.05	3.04556280068299e-06
0.339666666666667	1e-05	0.111111111111111	3	0.005	0.05	1.60838102645644e-06
0.449555555555556	1e-05	0.111111111111111	1	0.005	0.0500000000000001	2.81906534050846e-06
0.449555555555556	1e-05	0.111111111111111	2	0.005	0.05	1.21514676178441e-06
0.449555555555556	1e-05	0.111111111111111	3	0.005	0.0500000000000001	1.90906604251178e-06
0.559444444444444	1e-05	0.111111111111111	1	0.005	0.0500000000000001	2.22786078216047e-06
0.559444444444444	1e-05	0.111111111111111	2	0.005	0.0500000000000001	9.13043412648175e-07
0.559444444444444	1e-05	0.111111111111111	3	0.005	0.05	2.97601372313963e-06
0.669333333333333	1e-05	0.111111111111111	1	0.005	0.05	3.57776826141981e-06
0.669333333333333	1e-05	0.111111111111111	2	0.005	0.05	2.48848252213814e-06
0.669333333333333	1e-05	0.111111111111111	3	0.005	0.05	1.03342491538346e-06
0.779222222222222	1e-05	0.111111111111111	1	0.005	0.0500000000000001	2.6793117528933e-06
0.779222222222222	1e-05	0.111111111111111	2	0.005	0.0500000000000001	2.4771470942277e-06
0.779222222222222	1e-05	0.111111111111111	3	0.005	0.0500000000000001	4.33185924653919e-06
0.889111111111111	1e-05	0.111111111111111	1	0.005	0.05	1.96510717540578e-06
0.889111111111111	1e-05	0.111111111111111	2	0.005	0.05	9.41320425622081e-07
0.889111111111111	1e-05	0.111111111111111	3	0.005	0.0500000000000001	2.13586779020589e-06
0.999	1e-05	0.111111111111111	1	0.005	0.0500000000000001	2.90858707255797e-06
0.999	1e-05	0.111111111111111	2	0.005	0.05	2.53179842093104e-06
0.999	1e-05	0.111111111111111	3	0.005	0.0500000000000002	3.24330110910095e-06
0.01	1e-05	0.121212121212121	1	0.005	0.0500000000000002	1.33536523126108e-05
0.01	1e-05	0.121212121212121	2	0.005	0.05	5.44855567244515e-05
0.01	1e-05	0.121212121212121	3	0.005	0.05	1.9368354752135e-05
0.119888888888889	1e-05	0.121212121212121	1	0.005	0.05	1.03140605788386e-05
0.119888888888889	1e-05	0.121212121212121	2	0.005	0.05	1.882355180441e-06
0.119888888888889	1e-05	0.121212121212121	3	0.005	0.0500000000000002	1.17191249215641e-06
0.229777777777778	1e-05	0.121212121212121	1	0.005	0.0500000000000001	7.6915915088515e-07
0.229777777777778	1e-05	0.121212121212121	2	0.005	0.0500000000000001	1.71310301989645e-06
0.229777777777778	1e-05	0.121212121212121	3	0.005	0.0500000000000001	1.99043142463034e-06
0.339666666666667	1e-05	0.121212121212121	1	0.005	0.0500000000000001	1.48062580630969e-06
0.339666666666667	1e-05	0.121212121212121	2	0.005	0.05	1.32566505073309e-06
0.339666666666667	1e-05	0.121212121212121	3	0.005	0.0500000000000002	8.83496381969804e-07
0.449555555555556	1e-05	0.121212121212121	1	0.005	0.0500000000000001	1.02982181467669e-06
0.449555555555556	1e-05	0.121212121212121	2	0.005	0.0500000000000001	1.31059670791065e-06
0.449555555555556	1e-05	0.121212121212121	3	0.005	0.0500000000000001	3.585226266942e-07
0.559444444444444	1e-05	0.121212121212121	1	0.005	0.05	1.37069682646179e-06
0.559444444444444	1e-05	0.121212121212121	2	0.005	0.05	2.27449086441229e-06
0.559444444444444	1e-05	0.121212121212121	3	0.005	0.05	1.00943108624178e-06
0.669333333333333	1e-05	0.121212121212121	1	0.005	0.05	3.24220917965956e-06
0.669333333333333	1e-05	0.121212121212121	2	0.005	0.05	2.689680421749e-06
0.669333333333333	1e-05	0.121212121212121	3	0.005	0.05	5.74706960563563e-07
0.779222222222222	1e-05	0.121212121212121	1	0.005	0.0500000000000001	1.05085247414672e-06
0.779222222222222	1e-05	0.121212121212121	2	0.005	0.0500000000000001	2.24639327787034e-06
0.779222222222222	1e-05	0.121212121212121	3	0.005	0.05	2.42757528651549e-06
0.889111111111111	1e-05	0.121212121212121	1	0.005	0.05	3.57079911748383e-06
0.889111111111111	1e-05	0.121212121212121	2	0.005	0.05	2.80863143445034e-06
0.889111111111111	1e-05	0.121212121212121	3	0.005	0.05	6.19779619164751e-06
0.999	1e-05	0.121212121212121	1	0.005	0.05	3.88069695936194e-06
0.999	1e-05	0.121212121212121	2	0.005	0.05	7.38410864278814e-07
0.999	1e-05	0.121212121212121	3	0.005	0.0500000000000001	1.67120081388476e-06
0.01	1e-05	0.131313131313131	1	0.005	0.05	8.20606121583843e-06
0.01	1e-05	0.131313131313131	2	0.005	0.0500000000000002	3.49183869976699e-05
0.01	1e-05	0.131313131313131	3	0.005	0.0500000000000002	1.0551646673913e-05
0.119888888888889	1e-05	0.131313131313131	1	0.005	0.05	2.42929199961315e-06
0.119888888888889	1e-05	0.131313131313131	2	0.005	0.05	8.8702514675654e-07
0.119888888888889	1e-05	0.131313131313131	3	0.005	0.05	6.10514132714226e-06
0.229777777777778	1e-05	0.131313131313131	1	0.005	0.05	2.38934369292601e-07
0.229777777777778	1e-05	0.131313131313131	2	0.005	0.05	1.32827345128431e-06
0.229777777777778	1e-05	0.131313131313131	3	0.005	0.0500000000000002	4.61554334314151e-06
0.339666666666667	1e-05	0.131313131313131	1	0.005	0.05	2.55346405726903e-06
0.339666666666667	1e-05	0.131313131313131	2	0.005	0.0500000000000001	1.63781195018649e-06
0.339666666666667	1e-05	0.131313131313131	3	0.005	0.05	2.44467199011366e-06
0.449555555555556	1e-05	0.131313131313131	1	0.005	0.05	3.09103850714098e-06
0.449555555555556	1e-05	0.131313131313131	2	0.005	0.05	1.71166651977454e-06
0.449555555555556	1e-05	0.131313131313131	3	0.005	0.05	1.57300689002797e-06
0.559444444444444	1e-05	0.131313131313131	1	0.005	0.05	1.07880231429711e-06
0.559444444444444	1e-05	0.131313131313131	2	0.005	0.05	1.85349719233316e-06
0.559444444444444	1e-05	0.131313131313131	3	0.005	0.05	3.64792008385037e-06
0.669333333333333	1e-05	0.131313131313131	1	0.005	0.05	6.26745574259646e-07
0.669333333333333	1e-05	0.131313131313131	2	0.005	0.05	2.54307496204361e-06
0.669333333333333	1e-05	0.131313131313131	3	0.005	0.0500000000000001	2.3446583404755e-06
0.779222222222222	1e-05	0.131313131313131	1	0.005	0.05	1.33674831077786e-06
0.779222222222222	1e-05	0.131313131313131	2	0.005	0.0500000000000001	4.24726807321523e-06
0.779222222222222	1e-05	0.131313131313131	3	0.005	0.05	7.37890737423309e-06
0.889111111111111	1e-05	0.131313131313131	1	0.005	0.05	1.74335479741627e-06
0.889111111111111	1e-05	0.131313131313131	2	0.005	0.05	2.69505075453394e-06
0.889111111111111	1e-05	0.131313131313131	3	0.005	0.05	3.79325735946078e-06
0.999	1e-05	0.131313131313131	1	0.005	0.0500000000000001	2.51876389692865e-06
0.999	1e-05	0.131313131313131	2	0.005	0.0500000000000002	1.48069476090626e-06
0.999	1e-05	0.131313131313131	3	0.005	0.0500000000000001	1.59365011004803e-06
0.01	1e-05	0.141414141414141	1	0.005	0.0500000000000002	1.29399808953974e-05
0.01	1e-05	0.141414141414141	2	0.005	0.0500000000000001	7.51061890600193e-06
0.01	1e-05	0.141414141414141	3	0.005	0.0500000000000002	6.6058332937518e-05
0.119888888888889	1e-05	0.141414141414141	1	0.005	0.05	9.10036714185977e-06
0.119888888888889	1e-05	0.141414141414141	2	0.005	0.05	4.55629281323111e-07
0.119888888888889	1e-05	0.141414141414141	3	0.005	0.0500000000000001	3.80576764741563e-06
0.229777777777778	1e-05	0.141414141414141	1	0.005	0.05	1.51476113533022e-06
0.229777777777778	1e-05	0.141414141414141	2	0.005	0.0500000000000001	1.92400070575167e-06
0.229777777777778	1e-05	0.141414141414141	3	0.005	0.0500000000000001	2.91239011331885e-07
0.339666666666667	1e-05	0.141414141414141	1	0.005	0.05	3.15859141828524e-06
0.339666666666667	1e-05	0.141414141414141	2	0.005	0.05	4.31479356062915e-07
0.339666666666667	1e-05	0.141414141414141	3	0.005	0.05	1.24914231073884e-06
0.449555555555556	1e-05	0.141414141414141	1	0.005	0.05	4.25757876594803e-06
0.449555555555556	1e-05	0.141414141414141	2	0.005	0.05	1.95967243371996e-06
0.449555555555556	1e-05	0.141414141414141	3	0.005	0.0500000000000002	2.00306553249679e-06
0.559444444444444	1e-05	0.141414141414141	1	0.005	0.05	1.29340175008611e-06
0.559444444444444	1e-05	0.141414141414141	2	0.005	0.05	5.20011158555421e-07
0.559444444444444	1e-05	0.141414141414141	3	0.005	0.0500000000000001	7.11010584617508e-07
0.669333333333333	1e-05	0.141414141414141	1	0.005	0.05	2.37992736696169e-06
0.669333333333333	1e-05	0.141414141414141	2	0.005	0.05	5.78209193394866e-07
0.669333333333333	1e-05	0.141414141414141	3	0.005	0.05	5.38497976300151e-07
0.779222222222222	1e-05	0.141414141414141	1	0.005	0.05	1.70473234911543e-06
0.779222222222222	1e-05	0.141414141414141	2	0.005	0.0500000000000001	1.00713288347251e-06
0.779222222222222	1e-05	0.141414141414141	3	0.005	0.0500000000000001	1.8347139077312e-06
0.889111111111111	1e-05	0.141414141414141	1	0.005	0.05	1.25180961798881e-06
0.889111111111111	1e-05	0.141414141414141	2	0.005	0.05	9.16280791101021e-07
0.889111111111111	1e-05	0.141414141414141	3	0.005	0.05	9.07414278502459e-07
0.999	1e-05	0.141414141414141	1	0.005	0.0500000000000001	1.71628578110514e-06
0.999	1e-05	0.141414141414141	2	0.005	0.0500000000000001	1.764832659752e-06
0.999	1e-05	0.141414141414141	3	0.005	0.05	3.07117831299693e-06
0.01	1e-05	0.151515151515152	1	0.005	0.0500000000000001	1.0151217786303e-05
0.01	1e-05	0.151515151515152	2	0.005	0.0500000000000002	6.02881687858998e-05
0.01	1e-05	0.151515151515152	3	0.005	0.0500000000000002	4.46674807871826e-05
0.119888888888889	1e-05	0.151515151515152	1	0.005	0.05	8.8260495438739e-07
0.119888888888889	1e-05	0.151515151515152	2	0.005	0.05	1.07706859180356e-06
0.119888888888889	1e-05	0.151515151515152	3	0.005	0.05	5.69241570872683e-07
0.229777777777778	1e-05	0.151515151515152	1	0.005	0.0500000000000001	4.52404353061925e-07
0.229777777777778	1e-05	0.151515151515152	2	0.005	0.0500000000000001	2.72685582712547e-06
0.229777777777778	1e-05	0.151515151515152	3	0.005	0.05	3.28329821482021e-06
0.339666666666667	1e-05	0.151515151515152	1	0.005	0.05	4.44890462114592e-06
0.339666666666667	1e-05	0.151515151515152	2	0.005	0.05	1.04877022218228e-06
0.339666666666667	1e-05	0.151515151515152	3	0.005	0.0500000000000001	2.55720682993077e-07
0.449555555555556	1e-05	0.151515151515152	1	0.005	0.05	3.98624627614949e-06
0.449555555555556	1e-05	0.151515151515152	2	0.005	0.05	4.91111370733794e-07
0.449555555555556	1e-05	0.151515151515152	3	0.005	0.05	4.62416813730773e-07
0.559444444444444	1e-05	0.151515151515152	1	0.005	0.05	4.21107136249457e-07
0.559444444444444	1e-05	0.151515151515152	2	0.005	0.05	1.78284194104678e-06
0.559444444444444	1e-05	0.151515151515152	3	0.005	0.05	2.30604448986627e-06
0.669333333333333	1e-05	0.151515151515152	1	0.005	0.05	3.32610401681349e-06
0.669333333333333	1e-05	0.151515151515152	2	0.005	0.05	7.6577593619895e-07
0.669333333333333	1e-05	0.151515151515152	3	0.005	0.05	1.93857196829625e-07
0.779222222222222	1e-05	0.151515151515152	1	0.005	0.05	1.27990586477853e-06
0.779222222222222	1e-05	0.151515151515152	2	0.005	0.05	3.05183919148155e-06
0.779222222222222	1e-05	0.151515151515152	3	0.005	0.05	8.32446690655209e-07
0.889111111111111	1e-05	0.151515151515152	1	0.005	0.05	4.12068783242849e-06
0.889111111111111	1e-05	0.151515151515152	2	0.005	0.05	4.4584073613178e-06
0.889111111111111	1e-05	0.151515151515152	3	0.005	0.05	8.51047895474896e-07
0.999	1e-05	0.151515151515152	1	0.005	0.05	1.30079548008851e-06
0.999	1e-05	0.151515151515152	2	0.005	0.0500000000000001	1.38595665348644e-06
0.999	1e-05	0.151515151515152	3	0.005	0.05	1.53223737366596e-06
0.01	1e-05	0.161616161616162	1	0.005	0.0500000000000002	9.17680854345646e-06
0.01	1e-05	0.161616161616162	2	0.005	0.0500000000000002	1.68094130387728e-05
0.01	1e-05	0.161616161616162	3	0.005	0.0500000000000002	7.14109270263402e-06
0.119888888888889	1e-05	0.161616161616162	1	0.005	0.05	4.95130978984346e-07
0.119888888888889	1e-05	0.161616161616162	2	0.005	0.0500000000000001	2.14241817537947e-06
0.119888888888889	1e-05	0.161616161616162	3	0.005	0.05	5.36368221928219e-06
0.229777777777778	1e-05	0.161616161616162	1	0.005	0.0500000000000001	3.65936620779934e-06
0.229777777777778	1e-05	0.161616161616162	2	0.005	0.0500000000000001	4.47167223446496e-07
0.229777777777778	1e-05	0.161616161616162	3	0.005	0.0500000000000001	5.24540766661258e-06
0.339666666666667	1e-05	0.161616161616162	1	0.005	0.05	3.82478366066606e-07
0.339666666666667	1e-05	0.161616161616162	2	0.005	0.0500000000000001	2.71981265482202e-07
0.339666666666667	1e-05	0.161616161616162	3	0.005	0.05	1.54957762231668e-06
0.449555555555556	1e-05	0.161616161616162	1	0.005	0.05	2.37445042686879e-06
0.449555555555556	1e-05	0.161616161616162	2	0.005	0.0500000000000001	1.89352184942877e-06
0.449555555555556	1e-05	0.161616161616162	3	0.005	0.05	3.00374918004248e-07
0.559444444444444	1e-05	0.161616161616162	1	0.005	0.0500000000000001	2.15383293132967e-06
0.559444444444444	1e-05	0.161616161616162	2	0.005	0.05	2.26264209442628e-06
0.559444444444444	1e-05	0.161616161616162	3	0.005	0.0500000000000001	7.65320788722036e-07
0.669333333333333	1e-05	0.161616161616162	1	0.005	0.05	2.51138393565865e-07
0.669333333333333	1e-05	0.161616161616162	2	0.005	0.05	1.10496819557597e-06
0.669333333333333	1e-05	0.161616161616162	3	0.005	0.05	1.68790454089882e-07
0.779222222222222	1e-05	0.161616161616162	1	0.005	0.0500000000000001	2.23934492078699e-06
0.779222222222222	1e-05	0.161616161616162	2	0.005	0.0500000000000001	3.28916146336069e-06
0.779222222222222	1e-05	0.161616161616162	3	0.005	0.0500000000000001	1.31977345283487e-06
0.889111111111111	1e-05	0.161616161616162	1	0.005	0.05	2.05911062814528e-06
0.889111111111111	1e-05	0.161616161616162	2	0.005	0.05	1.51376059493203e-06
0.889111111111111	1e-05	0.161616161616162	3	0.005	0.05	2.76261518967695e-06
0.999	1e-05	0.161616161616162	1	0.005	0.05	1.43182133493415e-06
0.999	1e-05	0.161616161616162	2	0.005	0.0500000000000001	6.81810633694281e-07
0.999	1e-05	0.161616161616162	3	0.005	0.05	3.19862831123863e-06
0.01	1e-05	0.171717171717172	1	0.005	0.0500000000000002	2.44028373746456e-05
0.01	1e-05	0.171717171717172	2	0.005	0.0500000000000013	8.18547538675633e-05
0.01	1e-05	0.171717171717172	3	0.005	0.05	3.68147765008584e-05
0.119888888888889	1e-05	0.171717171717172	1	0.005	0.05	4.09549183288494e-07
0.119888888888889	1e-05	0.171717171717172	2	0.005	0.05	1.13160247749639e-06
0.119888888888889	1e-05	0.171717171717172	3	0.005	0.05	1.12817642983415e-05
0.229777777777778	1e-05	0.171717171717172	1	0.005	0.0500000000000001	6.15739597691997e-06
0.229777777777778	1e-05	0.171717171717172	2	0.005	0.05	7.04699985150497e-07
0.229777777777778	1e-05	0.171717171717172	3	0.005	0.05	2.41841856511127e-06
0.339666666666667	1e-05	0.171717171717172	1	0.005	0.05	1.83426741593222e-06
0.339666666666667	1e-05	0.171717171717172	2	0.005	0.0500000000000001	8.41172150441591e-07
0.339666666666667	1e-05	0.171717171717172	3	0.005	0.05	7.43273178096233e-07
0.449555555555556	1e-05	0.171717171717172	1	0.005	0.0500000000000001	3.56898491100754e-06
0.449555555555556	1e-05	0.171717171717172	2	0.005	0.05	2.78923367570239e-06
0.449555555555556	1e-05	0.171717171717172	3	0.005	0.05	1.09945712674344e-06
0.559444444444444	1e-05	0.171717171717172	1	0.005	0.05	1.91237040595331e-06
0.559444444444444	1e-05	0.171717171717172	2	0.005	0.05	1.41192022498977e-06
0.559444444444444	1e-05	0.171717171717172	3	0.005	0.0500000000000001	8.54493731947942e-07
0.669333333333333	1e-05	0.171717171717172	1	0.005	0.05	5.97122662543584e-07
0.669333333333333	1e-05	0.171717171717172	2	0.005	0.05	2.26194156716133e-06
0.669333333333333	1e-05	0.171717171717172	3	0.005	0.05	6.79902801691185e-07
0.779222222222222	1e-05	0.171717171717172	1	0.005	0.05	1.37681639259273e-06
0.779222222222222	1e-05	0.171717171717172	2	0.005	0.0500000000000001	7.17633584168771e-07
0.779222222222222	1e-05	0.171717171717172	3	0.005	0.0500000000000001	2.36286678120694e-06
0.889111111111111	1e-05	0.171717171717172	1	0.005	0.05	6.87782541135958e-07
0.889111111111111	1e-05	0.171717171717172	2	0.005	0.05	4.41965556388684e-06
0.889111111111111	1e-05	0.171717171717172	3	0.005	0.05	1.12630207893371e-06
0.999	1e-05	0.171717171717172	1	0.005	0.05	3.57245794110983e-07
0.999	1e-05	0.171717171717172	2	0.005	0.05	7.69727547441489e-07
0.999	1e-05	0.171717171717172	3	0.005	0.0500000000000001	2.96256322383558e-06
0.01	1e-05	0.181818181818182	1	0.005	0.0500000000000008	3.35475716495975e-05
0.01	1e-05	0.181818181818182	2	0.005	0.0500000000000013	6.21827037157741e-05
0.01	1e-05	0.181818181818182	3	0.005	0.0500000000000001	2.0879050726773e-05
0.119888888888889	1e-05	0.181818181818182	1	0.005	0.05	4.87042077834123e-06
0.119888888888889	1e-05	0.181818181818182	2	0.005	0.0500000000000002	1.46648614245203e-06
0.119888888888889	1e-05	0.181818181818182	3	0.005	0.05	1.57975080877868e-06
0.229777777777778	1e-05	0.181818181818182	1	0.005	0.0500000000000001	9.39416134672469e-07
0.229777777777778	1e-05	0.181818181818182	2	0.005	0.0500000000000001	1.47875907875749e-06
0.229777777777778	1e-05	0.181818181818182	3	0.005	0.0500000000000001	1.41312674812736e-06
0.339666666666667	1e-05	0.181818181818182	1	0.005	0.0500000000000002	6.58983392956227e-06
0.339666666666667	1e-05	0.181818181818182	2	0.005	0.05	1.52359609201342e-06
0.339666666666667	1e-05	0.181818181818182	3	0.005	0.05	3.7058802980113e-06
0.449555555555556	1e-05	0.181818181818182	1	0.005	0.05	1.17513950445147e-06
0.449555555555556	1e-05	0.181818181818182	2	0.005	0.05	2.22377255431328e-06
0.449555555555556	1e-05	0.181818181818182	3	0.005	0.0500000000000001	2.6013098349846e-06
0.559444444444444	1e-05	0.181818181818182	1	0.005	0.05	6.475685449739e-07
0.559444444444444	1e-05	0.181818181818182	2	0.005	0.0500000000000001	4.85385807683819e-07
0.559444444444444	1e-05	0.181818181818182	3	0.005	0.0500000000000001	1.8530001432838e-06
0.669333333333333	1e-05	0.181818181818182	1	0.005	0.05	1.67808671252413e-06
0.669333333333333	1e-05	0.181818181818182	2	0.005	0.05	2.80796476229844e-07
0.669333333333333	1e-05	0.181818181818182	3	0.005	0.05	1.16864091607133e-06
0.779222222222222	1e-05	0.181818181818182	1	0.005	0.05	1.77958781285711e-06
0.779222222222222	1e-05	0.181818181818182	2	0.005	0.0500000000000001	1.24363171153595e-06
0.779222222222222	1e-05	0.181818181818182	3	0.005	0.0500000000000001	2.18486144940326e-06
0.889111111111111	1e-05	0.181818181818182	1	0.005	0.05	6.43675455511125e-07
0.889111111111111	1e-05	0.181818181818182	2	0.005	0.05	3.11860874331059e-06
0.889111111111111	1e-05	0.181818181818182	3	0.005	0.05	1.73745126528829e-06
0.999	1e-05	0.181818181818182	1	0.005	0.0500000000000001	8.41071962348946e-07
0.999	1e-05	0.181818181818182	2	0.005	0.0500000000000001	6.25262989177298e-07
0.999	1e-05	0.181818181818182	3	0.005	0.0500000000000001	1.73005964942117e-06
0.01	1e-05	0.191919191919192	1	0.005	0.0500000000000018	6.69575565286678e-05
0.01	1e-05	0.191919191919192	2	0.005	0.0500000000000013	2.78260831047294e-05
0.01	1e-05	0.191919191919192	3	0.005	0.0500000000000001	9.0463276951674e-06
0.119888888888889	1e-05	0.191919191919192	1	0.005	0.05	6.55731792551314e-06
0.119888888888889	1e-05	0.191919191919192	2	0.005	0.05	1.68011796723725e-06
0.119888888888889	1e-05	0.191919191919192	3	0.005	0.05	5.22664375236571e-06
0.229777777777778	1e-05	0.191919191919192	1	0.005	0.05	1.23892281480174e-06
0.229777777777778	1e-05	0.191919191919192	2	0.005	0.0500000000000001	5.6982164000412e-08
0.229777777777778	1e-05	0.191919191919192	3	0.005	0.0500000000000001	1.45494978547379e-06
0.339666666666667	1e-05	0.191919191919192	1	0.005	0.05	1.8137656761647e-06
0.339666666666667	1e-05	0.191919191919192	2	0.005	0.0500000000000001	1.96469110066379e-06
0.339666666666667	1e-05	0.191919191919192	3	0.005	0.0500000000000001	9.76613288457291e-07
0.449555555555556	1e-05	0.191919191919192	1	0.005	0.0500000000000001	5.58644469193164e-07
0.449555555555556	1e-05	0.191919191919192	2	0.005	0.05	1.10149665521747e-06
0.449555555555556	1e-05	0.191919191919192	3	0.005	0.0500000000000001	9.4725462121038e-07
0.559444444444444	1e-05	0.191919191919192	1	0.005	0.05	1.1487592053582e-06
0.559444444444444	1e-05	0.191919191919192	2	0.005	0.05	1.15910924168623e-06
0.559444444444444	1e-05	0.191919191919192	3	0.005	0.05	4.61669087832742e-07
0.669333333333333	1e-05	0.191919191919192	1	0.005	0.05	2.62641935615412e-06
0.669333333333333	1e-05	0.191919191919192	2	0.005	0.05	1.83239704054078e-06
0.669333333333333	1e-05	0.191919191919192	3	0.005	0.05	2.2673005210646e-06
0.779222222222222	1e-05	0.191919191919192	1	0.005	0.05	2.40695840108792e-06
0.779222222222222	1e-05	0.191919191919192	2	0.005	0.05	7.94505917389848e-07
0.779222222222222	1e-05	0.191919191919192	3	0.005	0.05	3.5775318465549e-07
0.889111111111111	1e-05	0.191919191919192	1	0.005	0.05	9.01426431836146e-07
0.889111111111111	1e-05	0.191919191919192	2	0.005	0.05	1.74987136774144e-06
0.889111111111111	1e-05	0.191919191919192	3	0.005	0.05	2.43333845096386e-06
0.999	1e-05	0.191919191919192	1	0.005	0.0500000000000001	1.47886445948579e-06
0.999	1e-05	0.191919191919192	2	0.005	0.05	1.96457337693216e-07
0.999	1e-05	0.191919191919192	3	0.005	0.0500000000000001	1.13467246779613e-06
0.01	1e-05	0.202020202020202	1	0.005	0.0500000000000002	1.26824053302995e-05
0.01	1e-05	0.202020202020202	2	0.005	0.0500000000000009	2.11396245035846e-05
0.01	1e-05	0.202020202020202	3	0.005	0.0500000000000002	7.50486902568882e-06
0.119888888888889	1e-05	0.202020202020202	1	0.005	0.05	1.05653015123108e-06
0.119888888888889	1e-05	0.202020202020202	2	0.005	0.0500000000000002	3.31058540338077e-06
0.119888888888889	1e-05	0.202020202020202	3	0.005	0.05	1.34629917058052e-06
0.229777777777778	1e-05	0.202020202020202	1	0.005	0.05	1.05396207252496e-06
0.229777777777778	1e-05	0.202020202020202	2	0.005	0.0500000000000001	2.71103987912827e-06
0.229777777777778	1e-05	0.202020202020202	3	0.005	0.05	4.75157702218232e-07
0.339666666666667	1e-05	0.202020202020202	1	0.005	0.05	2.10247571831869e-06
0.339666666666667	1e-05	0.202020202020202	2	0.005	0.0500000000000001	7.67794790348821e-06
0.339666666666667	1e-05	0.202020202020202	3	0.005	0.0500000000000002	6.98603660285821e-07
0.449555555555556	1e-05	0.202020202020202	1	0.005	0.0500000000000001	2.23162886507538e-06
0.449555555555556	1e-05	0.202020202020202	2	0.005	0.0500000000000001	4.11347666476293e-07
0.449555555555556	1e-05	0.202020202020202	3	0.005	0.0500000000000001	5.85502388258997e-07
0.559444444444444	1e-05	0.202020202020202	1	0.005	0.05	9.46543232497123e-07
0.559444444444444	1e-05	0.202020202020202	2	0.005	0.05	1.43159739967945e-06
0.559444444444444	1e-05	0.202020202020202	3	0.005	0.0500000000000001	1.5998123711082e-06
0.669333333333333	1e-05	0.202020202020202	1	0.005	0.05	7.7290071380002e-07
0.669333333333333	1e-05	0.202020202020202	2	0.005	0.05	6.6871436337715e-07
0.669333333333333	1e-05	0.202020202020202	3	0.005	0.05	1.50453202149989e-06
0.779222222222222	1e-05	0.202020202020202	1	0.005	0.05	1.04397076729592e-06
0.779222222222222	1e-05	0.202020202020202	2	0.005	0.05	8.97074873747756e-07
0.779222222222222	1e-05	0.202020202020202	3	0.005	0.05	2.47485772071662e-06
0.889111111111111	1e-05	0.202020202020202	1	0.005	0.05	4.39212898265414e-07
0.889111111111111	1e-05	0.202020202020202	2	0.005	0.05	6.20329997703749e-07
0.889111111111111	1e-05	0.202020202020202	3	0.005	0.05	1.0168271941793e-06
0.999	1e-05	0.202020202020202	1	0.005	0.05	6.58186490704868e-07
0.999	1e-05	0.202020202020202	2	0.005	0.0500000000000001	1.27728837484377e-06
0.999	1e-05	0.202020202020202	3	0.005	0.05	4.94441277913049e-07
0.01	1e-05	0.212121212121212	1	0.005	0.0500000000000002	1.70111771199953e-06
0.01	1e-05	0.212121212121212	2	0.005	0.0500000000000009	1.40459412528679e-05
0.01	1e-05	0.212121212121212	3	0.005	0.0500000000000007	2.11027426197878e-05
0.119888888888889	1e-05	0.212121212121212	1	0.005	0.0500000000000002	1.20946390828772e-05
0.119888888888889	1e-05	0.212121212121212	2	0.005	0.05	1.2144784945881e-06
0.119888888888889	1e-05	0.212121212121212	3	0.005	0.05	2.18300729739615e-06
0.229777777777778	1e-05	0.212121212121212	1	0.005	0.05	1.11733893273601e-05
0.229777777777778	1e-05	0.212121212121212	2	0.005	0.0500000000000001	7.27402587287816e-07
0.229777777777778	1e-05	0.212121212121212	3	0.005	0.05	3.57138725255946e-06
0.339666666666667	1e-05	0.212121212121212	1	0.005	0.0500000000000001	1.0486397356767e-06
0.339666666666667	1e-05	0.212121212121212	2	0.005	0.0500000000000001	7.02355890215864e-07
0.339666666666667	1e-05	0.212121212121212	3	0.005	0.0500000000000001	1.66723321422995e-06
0.449555555555556	1e-05	0.212121212121212	1	0.005	0.05	3.97101151165652e-07
0.449555555555556	1e-05	0.212121212121212	2	0.005	0.05	1.52416282861271e-06
0.449555555555556	1e-05	0.212121212121212	3	0.005	0.05	1.21965122288147e-06
0.559444444444444	1e-05	0.212121212121212	1	0.005	0.05	2.67494203944988e-07
0.559444444444444	1e-05	0.212121212121212	2	0.005	0.05	6.10845392258143e-07
0.559444444444444	1e-05	0.212121212121212	3	0.005	0.0500000000000001	6.32019127814558e-07
0.669333333333333	1e-05	0.212121212121212	1	0.005	0.05	1.4238044161434e-06
0.669333333333333	1e-05	0.212121212121212	2	0.005	0.05	2.63549548735406e-07
0.669333333333333	1e-05	0.212121212121212	3	0.005	0.05	2.84639810387721e-07
0.779222222222222	1e-05	0.212121212121212	1	0.005	0.05	1.37826026160572e-06
0.779222222222222	1e-05	0.212121212121212	2	0.005	0.0500000000000001	2.22472984791393e-06
0.779222222222222	1e-05	0.212121212121212	3	0.005	0.0500000000000001	1.20578508242097e-06
0.889111111111111	1e-05	0.212121212121212	1	0.005	0.05	3.46953565521943e-06
0.889111111111111	1e-05	0.212121212121212	2	0.005	0.05	7.11483313949745e-07
0.889111111111111	1e-05	0.212121212121212	3	0.005	0.05	1.07122644216546e-06
0.999	1e-05	0.212121212121212	1	0.005	0.0500000000000002	6.5487427889933e-07
0.999	1e-05	0.212121212121212	2	0.005	0.05	8.37271733308025e-07
0.999	1e-05	0.212121212121212	3	0.005	0.0500000000000002	1.21353105024973e-06
0.01	1e-05	0.222222222222222	1	0.005	0.0500000000000011	2.89289101180684e-05
0.01	1e-05	0.222222222222222	2	0.005	0.0500000000000011	2.06129726522274e-05
0.01	1e-05	0.222222222222222	3	0.005	0.0500000000000013	3.20486205715246e-05
0.119888888888889	1e-05	0.222222222222222	1	0.005	0.0500000000000002	5.67355139750882e-06
0.119888888888889	1e-05	0.222222222222222	2	0.005	0.05	2.13157558254448e-06
0.119888888888889	1e-05	0.222222222222222	3	0.005	0.0500000000000001	8.52157480915128e-07
0.229777777777778	1e-05	0.222222222222222	1	0.005	0.0500000000000001	2.86262773467583e-06
0.229777777777778	1e-05	0.222222222222222	2	0.005	0.0500000000000001	2.07519858278195e-06
0.229777777777778	1e-05	0.222222222222222	3	0.005	0.0500000000000001	1.32653086149111e-07
0.339666666666667	1e-05	0.222222222222222	1	0.005	0.05	9.14805600599493e-07
0.339666666666667	1e-05	0.222222222222222	2	0.005	0.0500000000000001	1.13325126831341e-07
0.339666666666667	1e-05	0.222222222222222	3	0.005	0.05	2.46462142062065e-06
0.449555555555556	1e-05	0.222222222222222	1	0.005	0.05	7.66885405101986e-07
0.449555555555556	1e-05	0.222222222222222	2	0.005	0.05	1.43285882895693e-06
0.449555555555556	1e-05	0.222222222222222	3	0.005	0.05	8.57020522571048e-07
0.559444444444444	1e-05	0.222222222222222	1	0.005	0.05	1.24267020790377e-06
0.559444444444444	1e-05	0.222222222222222	2	0.005	0.05	7.70948722672343e-07
0.559444444444444	1e-05	0.222222222222222	3	0.005	0.05	2.97093450071333e-07
0.669333333333333	1e-05	0.222222222222222	1	0.005	0.05	3.04476577983867e-07
0.669333333333333	1e-05	0.222222222222222	2	0.005	0.05	8.24637798986596e-07
0.669333333333333	1e-05	0.222222222222222	3	0.005	0.05	1.55135223907285e-07
0.779222222222222	1e-05	0.222222222222222	1	0.005	0.0500000000000001	7.75905529848571e-07
0.779222222222222	1e-05	0.222222222222222	2	0.005	0.05	2.46164512291913e-06
0.779222222222222	1e-05	0.222222222222222	3	0.005	0.05	2.10497134443165e-06
0.889111111111111	1e-05	0.222222222222222	1	0.005	0.05	1.56763752015011e-06
0.889111111111111	1e-05	0.222222222222222	2	0.005	0.05	2.77585814159073e-07
0.889111111111111	1e-05	0.222222222222222	3	0.005	0.05	4.54881064925412e-07
0.999	1e-05	0.222222222222222	1	0.005	0.05	6.6015940217457e-07
0.999	1e-05	0.222222222222222	2	0.005	0.0500000000000001	1.70739769378963e-06
0.999	1e-05	0.222222222222222	3	0.005	0.05	2.92541318699278e-07
0.01	1e-05	0.232323232323232	1	0.005	0.0500000000000016	3.68332901727672e-05
0.01	1e-05	0.232323232323232	2	0.005	0.0500000000000007	7.81296415215203e-06
0.01	1e-05	0.232323232323232	3	0.005	0.0500000000000022	5.58209696472438e-05
0.119888888888889	1e-05	0.232323232323232	1	0.005	0.0500000000000002	5.20700471774799e-06
0.119888888888889	1e-05	0.232323232323232	2	0.005	0.0500000000000002	6.71237204890923e-07
0.119888888888889	1e-05	0.232323232323232	3	0.005	0.0500000000000002	5.01605668395891e-06
0.229777777777778	1e-05	0.232323232323232	1	0.005	0.05	2.98575267765012e-06
0.229777777777778	1e-05	0.232323232323232	2	0.005	0.0500000000000001	1.04567471871148e-06
0.229777777777778	1e-05	0.232323232323232	3	0.005	0.0500000000000001	8.23677729834853e-07
0.339666666666667	1e-05	0.232323232323232	1	0.005	0.0500000000000001	2.10602170768475e-06
0.339666666666667	1e-05	0.232323232323232	2	0.005	0.05	2.93628227004432e-07
0.339666666666667	1e-05	0.232323232323232	3	0.005	0.0500000000000001	1.13567365214581e-07
0.449555555555556	1e-05	0.232323232323232	1	0.005	0.05	1.55945965459997e-06
0.449555555555556	1e-05	0.232323232323232	2	0.005	0.0500000000000002	8.54390003459063e-07
0.449555555555556	1e-05	0.232323232323232	3	0.005	0.0500000000000001	2.81615724700247e-06
0.559444444444444	1e-05	0.232323232323232	1	0.005	0.0500000000000001	7.04534376629506e-07
0.559444444444444	1e-05	0.232323232323232	2	0.005	0.0500000000000001	1.31327099416682e-06
0.559444444444444	1e-05	0.232323232323232	3	0.005	0.05	2.64637229665991e-07
0.669333333333333	1e-05	0.232323232323232	1	0.005	0.05	3.79306955038134e-07
0.669333333333333	1e-05	0.232323232323232	2	0.005	0.05	2.75222319229416e-07
0.669333333333333	1e-05	0.232323232323232	3	0.005	0.05	1.04482548842646e-06
0.779222222222222	1e-05	0.232323232323232	1	0.005	0.0500000000000001	1.62818275526317e-07
0.779222222222222	1e-05	0.232323232323232	2	0.005	0.05	6.95374376456561e-07
0.779222222222222	1e-05	0.232323232323232	3	0.005	0.05	2.35518077387939e-06
0.889111111111111	1e-05	0.232323232323232	1	0.005	0.05	4.72395938736595e-07
0.889111111111111	1e-05	0.232323232323232	2	0.005	0.05	8.29916518647867e-07
0.889111111111111	1e-05	0.232323232323232	3	0.005	0.05	4.75776123870558e-07
0.999	1e-05	0.232323232323232	1	0.005	0.0500000000000001	2.4572928703499e-06
0.999	1e-05	0.232323232323232	2	0.005	0.0500000000000002	6.53153104581252e-07
0.999	1e-05	0.232323232323232	3	0.005	0.0500000000000001	4.96119948776834e-07
0.01	1e-05	0.242424242424242	1	0.005	0.0500000000000009	7.21367003968532e-06
0.01	1e-05	0.242424242424242	2	0.005	0.0500000000000022	6.33267188921734e-05
0.01	1e-05	0.242424242424242	3	0.005	0.0500000000000002	4.71067104914594e-06
0.119888888888889	1e-05	0.242424242424242	1	0.005	0.05	4.71435634635215e-06
0.119888888888889	1e-05	0.242424242424242	2	0.005	0.05	2.82662455259784e-06
0.119888888888889	1e-05	0.242424242424242	3	0.005	0.05	7.49756868286009e-06
0.229777777777778	1e-05	0.242424242424242	1	0.005	0.05	1.91039340162686e-06
0.229777777777778	1e-05	0.242424242424242	2	0.005	0.0500000000000001	2.17965795695581e-06
0.229777777777778	1e-05	0.242424242424242	3	0.005	0.05	2.36858993836653e-06
0.339666666666667	1e-05	0.242424242424242	1	0.005	0.05	7.65099298098525e-07
0.339666666666667	1e-05	0.242424242424242	2	0.005	0.0500000000000001	4.22126483980331e-07
0.339666666666667	1e-05	0.242424242424242	3	0.005	0.0500000000000001	1.4711634525359e-06
0.449555555555556	1e-05	0.242424242424242	1	0.005	0.05	5.9542591578218e-07
0.449555555555556	1e-05	0.242424242424242	2	0.005	0.05	2.86117270581533e-07
0.449555555555556	1e-05	0.242424242424242	3	0.005	0.05	1.6535351926516e-06
0.559444444444444	1e-05	0.242424242424242	1	0.005	0.05	1.02365101813701e-07
0.559444444444444	1e-05	0.242424242424242	2	0.005	0.05	3.08460865858843e-07
0.559444444444444	1e-05	0.242424242424242	3	0.005	0.05	1.22465513978706e-06
0.669333333333333	1e-05	0.242424242424242	1	0.005	0.05	1.58153716235382e-06
0.669333333333333	1e-05	0.242424242424242	2	0.005	0.05	9.10050800646829e-07
0.669333333333333	1e-05	0.242424242424242	3	0.005	0.05	2.06676244837589e-07
0.779222222222222	1e-05	0.242424242424242	1	0.005	0.05	8.71758527981723e-08
0.779222222222222	1e-05	0.242424242424242	2	0.005	0.05	4.51141292316484e-06
0.779222222222222	1e-05	0.242424242424242	3	0.005	0.05	3.42191273113495e-07
0.889111111111111	1e-05	0.242424242424242	1	0.005	0.05	4.2031536833478e-07
0.889111111111111	1e-05	0.242424242424242	2	0.005	0.05	2.40561763974301e-06
0.889111111111111	1e-05	0.242424242424242	3	0.005	0.05	1.50534339259592e-06
0.999	1e-05	0.242424242424242	1	0.005	0.05	6.58224762510852e-07
0.999	1e-05	0.242424242424242	2	0.005	0.05	1.49444435488001e-06
0.999	1e-05	0.242424242424242	3	0.005	0.05	7.28779125559429e-07
0.01	1e-05	0.252525252525253	1	0.005	0.0500000000000001	4.47499017989684e-06
0.01	1e-05	0.252525252525253	2	0.005	0.0500000000000013	8.64916774339613e-06
0.01	1e-05	0.252525252525253	3	0.005	0.0500000000000014	2.01455479196883e-05
0.119888888888889	1e-05	0.252525252525253	1	0.005	0.05	2.74811448270121e-06
0.119888888888889	1e-05	0.252525252525253	2	0.005	0.05	9.12774348610004e-06
0.119888888888889	1e-05	0.252525252525253	3	0.005	0.05	7.44996995803753e-06
0.229777777777778	1e-05	0.252525252525253	1	0.005	0.05	5.27875019820065e-08
0.229777777777778	1e-05	0.252525252525253	2	0.005	0.0500000000000001	2.42722487345886e-06
0.229777777777778	1e-05	0.252525252525253	3	0.005	0.0500000000000001	6.3081431267354e-07
0.339666666666667	1e-05	0.252525252525253	1	0.005	0.05	1.95521045252014e-06
0.339666666666667	1e-05	0.252525252525253	2	0.005	0.05	8.4615702057024e-07
0.339666666666667	1e-05	0.252525252525253	3	0.005	0.05	3.5532443396542e-06
0.449555555555556	1e-05	0.252525252525253	1	0.005	0.05	5.3148279498701e-07
0.449555555555556	1e-05	0.252525252525253	2	0.005	0.05	1.0448696670262e-06
0.449555555555556	1e-05	0.252525252525253	3	0.005	0.05	6.84752502552788e-07
0.559444444444444	1e-05	0.252525252525253	1	0.005	0.0500000000000001	8.33947911854724e-07
0.559444444444444	1e-05	0.252525252525253	2	0.005	0.0500000000000001	1.40888051254342e-06
0.559444444444444	1e-05	0.252525252525253	3	0.005	0.0500000000000001	1.79208567342919e-06
0.669333333333333	1e-05	0.252525252525253	1	0.005	0.05	2.03365470723382e-07
0.669333333333333	1e-05	0.252525252525253	2	0.005	0.05	1.85863463656699e-07
0.669333333333333	1e-05	0.252525252525253	3	0.005	0.05	1.93274960311472e-06
0.779222222222222	1e-05	0.252525252525253	1	0.005	0.0500000000000001	1.08159681786225e-06
0.779222222222222	1e-05	0.252525252525253	2	0.005	0.0500000000000001	1.65444126587456e-06
0.779222222222222	1e-05	0.252525252525253	3	0.005	0.0500000000000001	3.41377627839575e-07
0.889111111111111	1e-05	0.252525252525253	1	0.005	0.05	1.31547904248827e-06
0.889111111111111	1e-05	0.252525252525253	2	0.005	0.05	1.13376156484643e-06
0.889111111111111	1e-05	0.252525252525253	3	0.005	0.05	2.79782228375807e-07
0.999	1e-05	0.252525252525253	1	0.005	0.0500000000000001	6.11740232488707e-07
0.999	1e-05	0.252525252525253	2	0.005	0.0500000000000001	2.25380033115587e-06
0.999	1e-05	0.252525252525253	3	0.005	0.0500000000000001	1.24878608799469e-06
0.01	1e-05	0.262626262626263	1	0.005	0.0500000000000016	9.22963304598213e-06
0.01	1e-05	0.262626262626263	2	0.005	0.0500000000000028	4.21931826558886e-05
0.01	1e-05	0.262626262626263	3	0.005	0.0500000000000015	4.60225139898762e-05
0.119888888888889	1e-05	0.262626262626263	1	0.005	0.0500000000000001	5.5998051452748e-07
0.119888888888889	1e-05	0.262626262626263	2	0.005	0.0500000000000002	2.63830898678008e-06
0.119888888888889	1e-05	0.262626262626263	3	0.005	0.0500000000000002	5.53877748970193e-07
0.229777777777778	1e-05	0.262626262626263	1	0.005	0.0500000000000001	5.82934037756133e-06
0.229777777777778	1e-05	0.262626262626263	2	0.005	0.05	1.06239415952415e-06
0.229777777777778	1e-05	0.262626262626263	3	0.005	0.0500000000000001	4.42794975292594e-06
0.339666666666667	1e-05	0.262626262626263	1	0.005	0.0500000000000001	4.75786664671195e-07
0.339666666666667	1e-05	0.262626262626263	2	0.005	0.05	9.10775171874343e-07
0.339666666666667	1e-05	0.262626262626263	3	0.005	0.0500000000000001	2.6022122716676e-07
0.449555555555556	1e-05	0.262626262626263	1	0.005	0.05	1.27455067130208e-06
0.449555555555556	1e-05	0.262626262626263	2	0.005	0.05	5.37189708732494e-07
0.449555555555556	1e-05	0.262626262626263	3	0.005	0.05	2.41421226410699e-06
0.559444444444444	1e-05	0.262626262626263	1	0.005	0.05	1.28074054311829e-06
0.559444444444444	1e-05	0.262626262626263	2	0.005	0.05	1.93519820562245e-06
0.559444444444444	1e-05	0.262626262626263	3	0.005	0.05	9.4702287601172e-07
0.669333333333333	1e-05	0.262626262626263	1	0.005	0.05	2.6327639806085e-07
0.669333333333333	1e-05	0.262626262626263	2	0.005	0.05	5.14707094624158e-07
0.669333333333333	1e-05	0.262626262626263	3	0.005	0.05	2.95833956709755e-07
0.779222222222222	1e-05	0.262626262626263	1	0.005	0.05	7.74679903621682e-07
0.779222222222222	1e-05	0.262626262626263	2	0.005	0.05	3.34603702535392e-06
0.779222222222222	1e-05	0.262626262626263	3	0.005	0.05	1.60221736931485e-07
0.889111111111111	1e-05	0.262626262626263	1	0.005	0.05	9.63791162914161e-07
0.889111111111111	1e-05	0.262626262626263	2	0.005	0.05	8.74034291673586e-07
0.889111111111111	1e-05	0.262626262626263	3	0.005	0.05	6.06299567726037e-07
0.999	1e-05	0.262626262626263	1	0.005	0.05	3.0423577782676e-07
0.999	1e-05	0.262626262626263	2	0.005	0.0500000000000001	8.16222584466164e-07
0.999	1e-05	0.262626262626263	3	0.005	0.0500000000000001	3.84424463276697e-07
0.01	1e-05	0.272727272727273	1	0.005	0.0500000000000017	2.24740737273252e-05
0.01	1e-05	0.272727272727273	2	0.005	0.0500000000000027	2.7249943011722e-05
0.01	1e-05	0.272727272727273	3	0.005	0.0500000000000035	8.21303253634733e-05
0.119888888888889	1e-05	0.272727272727273	1	0.005	0.05	1.52950517560066e-06
0.119888888888889	1e-05	0.272727272727273	2	0.005	0.05	2.79340828235365e-06
0.119888888888889	1e-05	0.272727272727273	3	0.005	0.05	2.92656011122871e-07
0.229777777777778	1e-05	0.272727272727273	1	0.005	0.05	2.92641804900468e-06
0.229777777777778	1e-05	0.272727272727273	2	0.005	0.0500000000000001	2.21810208880851e-06
0.229777777777778	1e-05	0.272727272727273	3	0.005	0.05	1.32148642119385e-07
0.339666666666667	1e-05	0.272727272727273	1	0.005	0.05	2.80619147010147e-06
0.339666666666667	1e-05	0.272727272727273	2	0.005	0.0500000000000001	8.26898907969678e-07
0.339666666666667	1e-05	0.272727272727273	3	0.005	0.0500000000000001	1.60520023850976e-06
0.449555555555556	1e-05	0.272727272727273	1	0.005	0.05	7.14342032037776e-07
0.449555555555556	1e-05	0.272727272727273	2	0.005	0.05	9.54615328358436e-07
0.449555555555556	1e-05	0.272727272727273	3	0.005	0.05	2.20335044109226e-06
0.559444444444444	1e-05	0.272727272727273	1	0.005	0.05	6.68401294516952e-07
0.559444444444444	1e-05	0.272727272727273	2	0.005	0.05	3.74056840562111e-07
0.559444444444444	1e-05	0.272727272727273	3	0.005	0.05	9.11655047666253e-07
0.669333333333333	1e-05	0.272727272727273	1	0.005	0.05	2.78415295507328e-07
0.669333333333333	1e-05	0.272727272727273	2	0.005	0.05	3.31046598817667e-07
0.669333333333333	1e-05	0.272727272727273	3	0.005	0.05	1.03065365010502e-06
0.779222222222222	1e-05	0.272727272727273	1	0.005	0.05	6.21099031972105e-07
0.779222222222222	1e-05	0.272727272727273	2	0.005	0.05	1.3439229215362e-07
0.779222222222222	1e-05	0.272727272727273	3	0.005	0.05	4.6832783075299e-07
0.889111111111111	1e-05	0.272727272727273	1	0.005	0.05	4.68172009188574e-07
0.889111111111111	1e-05	0.272727272727273	2	0.005	0.05	1.32021875937799e-07
0.889111111111111	1e-05	0.272727272727273	3	0.005	0.05	1.0636916516773e-06
0.999	1e-05	0.272727272727273	1	0.005	0.05	4.40351344065597e-07
0.999	1e-05	0.272727272727273	2	0.005	0.0500000000000001	1.20492195253566e-06
0.999	1e-05	0.272727272727273	3	0.005	0.05	3.34262414582925e-07
0.01	1e-05	0.282828282828283	1	0.005	0.0500000000000027	2.64583546415241e-05
0.01	1e-05	0.282828282828283	2	0.005	0.0500000000000001	1.50205991465213e-06
0.01	1e-05	0.282828282828283	3	0.005	0.0500000000000012	1.45099112328673e-05
0.119888888888889	1e-05	0.282828282828283	1	0.005	0.0500000000000002	3.4952134762242e-07
0.119888888888889	1e-05	0.282828282828283	2	0.005	0.0500000000000002	2.3525229566373e-06
0.119888888888889	1e-05	0.282828282828283	3	0.005	0.0500000000000001	6.19970162693901e-08
0.229777777777778	1e-05	0.282828282828283	1	0.005	0.0500000000000001	3.24723804904556e-07
0.229777777777778	1e-05	0.282828282828283	2	0.005	0.0500000000000001	4.38724873634519e-06
0.229777777777778	1e-05	0.282828282828283	3	0.005	0.0500000000000001	5.30215954916137e-06
0.339666666666667	1e-05	0.282828282828283	1	0.005	0.05	9.25807336795387e-07
0.339666666666667	1e-05	0.282828282828283	2	0.005	0.05	2.70648960870764e-07
0.339666666666667	1e-05	0.282828282828283	3	0.005	0.0500000000000001	1.01888045344842e-06
0.449555555555556	1e-05	0.282828282828283	1	0.005	0.0500000000000001	1.80142423418329e-06
0.449555555555556	1e-05	0.282828282828283	2	0.005	0.05	2.03285591847244e-06
0.449555555555556	1e-05	0.282828282828283	3	0.005	0.0500000000000001	7.34679025362456e-07
0.559444444444444	1e-05	0.282828282828283	1	0.005	0.05	8.24998646060002e-07
0.559444444444444	1e-05	0.282828282828283	2	0.005	0.0500000000000001	6.04913373513784e-07
0.559444444444444	1e-05	0.282828282828283	3	0.005	0.05	5.62305180126746e-07
0.669333333333333	1e-05	0.282828282828283	1	0.005	0.05	1.74768182525407e-06
0.669333333333333	1e-05	0.282828282828283	2	0.005	0.05	4.19907729623004e-07
0.669333333333333	1e-05	0.282828282828283	3	0.005	0.05	1.74672240660235e-06
0.779222222222222	1e-05	0.282828282828283	1	0.005	0.05	2.89377308708732e-07
0.779222222222222	1e-05	0.282828282828283	2	0.005	0.0500000000000001	9.44949755144786e-07
0.779222222222222	1e-05	0.282828282828283	3	0.005	0.05	7.58633277628417e-07
0.889111111111111	1e-05	0.282828282828283	1	0.005	0.05	7.14924833484601e-07
0.889111111111111	1e-05	0.282828282828283	2	0.005	0.05	9.53166024141783e-07
0.889111111111111	1e-05	0.282828282828283	3	0.005	0.05	3.34958395764479e-07
0.999	1e-05	0.282828282828283	1	0.005	0.0500000000000001	1.27997778396724e-06
0.999	1e-05	0.282828282828283	2	0.005	0.0500000000000001	1.54110959506954e-07
0.999	1e-05	0.282828282828283	3	0.005	0.05	5.08152310177798e-07
0.01	1e-05	0.292929292929293	1	0.005	0.0500000000000043	5.5481017788234e-05
0.01	1e-05	0.292929292929293	2	0.005	0.0500000000000022	9.63849330286706e-06
0.01	1e-05	0.292929292929293	3	0.005	0.0500000000000021	4.54982510060351e-05
0.119888888888889	1e-05	0.292929292929293	1	0.005	0.0500000000000002	2.66486784214892e-06
0.119888888888889	1e-05	0.292929292929293	2	0.005	0.0500000000000002	1.04040075885879e-06
0.119888888888889	1e-05	0.292929292929293	3	0.005	0.0500000000000002	4.30430439119662e-06
0.229777777777778	1e-05	0.292929292929293	1	0.005	0.05	2.22924532398673e-06
0.229777777777778	1e-05	0.292929292929293	2	0.005	0.05	2.87671870056949e-06
0.229777777777778	1e-05	0.292929292929293	3	0.005	0.05	1.77267493853136e-07
0.339666666666667	1e-05	0.292929292929293	1	0.005	0.05	2.95606858688468e-06
0.339666666666667	1e-05	0.292929292929293	2	0.005	0.05	2.46699731407081e-07
0.339666666666667	1e-05	0.292929292929293	3	0.005	0.05	4.62116655016504e-07
0.449555555555556	1e-05	0.292929292929293	1	0.005	0.0500000000000001	2.037691140294e-06
0.449555555555556	1e-05	0.292929292929293	2	0.005	0.0500000000000001	1.39072189668015e-06
0.449555555555556	1e-05	0.292929292929293	3	0.005	0.0500000000000001	3.13347899165393e-06
0.559444444444444	1e-05	0.292929292929293	1	0.005	0.05	7.82708206940335e-07
0.559444444444444	1e-05	0.292929292929293	2	0.005	0.05	6.90548880866689e-08
0.559444444444444	1e-05	0.292929292929293	3	0.005	0.05	4.70203019825363e-07
0.669333333333333	1e-05	0.292929292929293	1	0.005	0.05	4.08359814636807e-07
0.669333333333333	1e-05	0.292929292929293	2	0.005	0.05	1.34471260631859e-07
0.669333333333333	1e-05	0.292929292929293	3	0.005	0.05	2.29301858663814e-07
0.779222222222222	1e-05	0.292929292929293	1	0.005	0.05	4.53934749280251e-07
0.779222222222222	1e-05	0.292929292929293	2	0.005	0.05	2.97849003307845e-06
0.779222222222222	1e-05	0.292929292929293	3	0.005	0.05	3.82308744837031e-07
0.889111111111111	1e-05	0.292929292929293	1	0.005	0.05	7.52527215392453e-07
0.889111111111111	1e-05	0.292929292929293	2	0.005	0.05	1.07211929896263e-06
0.889111111111111	1e-05	0.292929292929293	3	0.005	0.05	1.40405182312416e-06
0.999	1e-05	0.292929292929293	1	0.005	0.0500000000000001	1.09834066997238e-06
0.999	1e-05	0.292929292929293	2	0.005	0.0500000000000001	9.77540308929437e-07
0.999	1e-05	0.292929292929293	3	0.005	0.05	1.06993576996427e-06
0.01	1e-05	0.303030303030303	1	0.005	0.0500000000000033	4.60491682607344e-05
0.01	1e-05	0.303030303030303	2	0.005	0.0500000000000029	1.58578218916933e-05
0.01	1e-05	0.303030303030303	3	0.005	0.0500000000000018	5.41258054008345e-06
0.119888888888889	1e-05	0.303030303030303	1	0.005	0.05	4.36423361518297e-06
0.119888888888889	1e-05	0.303030303030303	2	0.005	0.0500000000000002	1.95307605472049e-06
0.119888888888889	1e-05	0.303030303030303	3	0.005	0.0500000000000002	4.34542513364918e-06
0.229777777777778	1e-05	0.303030303030303	1	0.005	0.0500000000000001	1.12545770848629e-06
0.229777777777778	1e-05	0.303030303030303	2	0.005	0.0500000000000001	2.29535901136753e-06
0.229777777777778	1e-05	0.303030303030303	3	0.005	0.0500000000000001	1.61270450793318e-06
0.339666666666667	1e-05	0.303030303030303	1	0.005	0.05	1.02587506519032e-06
0.339666666666667	1e-05	0.303030303030303	2	0.005	0.0500000000000001	7.99867748957693e-07
0.339666666666667	1e-05	0.303030303030303	3	0.005	0.0500000000000001	2.2240805491691e-06
0.449555555555556	1e-05	0.303030303030303	1	0.005	0.05	2.73884707441896e-06
0.449555555555556	1e-05	0.303030303030303	2	0.005	0.05	9.28258621548437e-07
0.449555555555556	1e-05	0.303030303030303	3	0.005	0.05	1.17575962032319e-06
0.559444444444444	1e-05	0.303030303030303	1	0.005	0.05	9.45462261189808e-07
0.559444444444444	1e-05	0.303030303030303	2	0.005	0.05	9.53341427261133e-07
0.559444444444444	1e-05	0.303030303030303	3	0.005	0.05	1.76536247462765e-06
0.669333333333333	1e-05	0.303030303030303	1	0.005	0.05	3.17004122599707e-07
0.669333333333333	1e-05	0.303030303030303	2	0.005	0.05	9.48936912758674e-07
0.669333333333333	1e-05	0.303030303030303	3	0.005	0.05	3.76753699145501e-07
0.779222222222222	1e-05	0.303030303030303	1	0.005	0.0500000000000001	8.20944004260601e-08
0.779222222222222	1e-05	0.303030303030303	2	0.005	0.05	6.6105245434871e-07
0.779222222222222	1e-05	0.303030303030303	3	0.005	0.05	2.11744999178459e-06
0.889111111111111	1e-05	0.303030303030303	1	0.005	0.05	4.18326609900912e-07
0.889111111111111	1e-05	0.303030303030303	2	0.005	0.05	9.79114916593358e-07
0.889111111111111	1e-05	0.303030303030303	3	0.005	0.05	4.73738450504489e-07
0.999	1e-05	0.303030303030303	1	0.005	0.05	1.96415723460659e-06
0.999	1e-05	0.303030303030303	2	0.005	0.0500000000000001	5.72719317036972e-07
0.999	1e-05	0.303030303030303	3	0.005	0.0500000000000001	4.34867691187744e-07
0.01	1e-05	0.313131313131313	1	0.005	0.0500000000000037	3.69925767676869e-05
0.01	1e-05	0.313131313131313	2	0.005	0.0500000000000026	2.64019833458793e-05
0.01	1e-05	0.313131313131313	3	0.005	0.0500000000000015	2.39541667441962e-05
0.119888888888889	1e-05	0.313131313131313	1	0.005	0.05	6.19459786901645e-06
0.119888888888889	1e-05	0.313131313131313	2	0.005	0.0500000000000002	4.11669758928455e-07
0.119888888888889	1e-05	0.313131313131313	3	0.005	0.05	1.65657308647593e-06
0.229777777777778	1e-05	0.313131313131313	1	0.005	0.05	6.80304114561757e-07
0.229777777777778	1e-05	0.313131313131313	2	0.005	0.05	2.94442935267035e-06
0.229777777777778	1e-05	0.313131313131313	3	0.005	0.0500000000000001	5.91998896462814e-07
0.339666666666667	1e-05	0.313131313131313	1	0.005	0.05	5.44934587314554e-07
0.339666666666667	1e-05	0.313131313131313	2	0.005	0.05	7.94598612532555e-08
0.339666666666667	1e-05	0.313131313131313	3	0.005	0.0500000000000001	4.03537613026077e-07
0.449555555555556	1e-05	0.313131313131313	1	0.005	0.0500000000000001	1.76378566663858e-06
0.449555555555556	1e-05	0.313131313131313	2	0.005	0.0500000000000001	1.31179137027339e-06
0.449555555555556	1e-05	0.313131313131313	3	0.005	0.0500000000000001	1.13649592559996e-06
0.559444444444444	1e-05	0.313131313131313	1	0.005	0.05	2.67369428150734e-06
0.559444444444444	1e-05	0.313131313131313	2	0.005	0.05	6.75989194356619e-07
0.559444444444444	1e-05	0.313131313131313	3	0.005	0.05	5.41356766796197e-07
0.669333333333333	1e-05	0.313131313131313	1	0.005	0.05	2.43486742204468e-06
0.669333333333333	1e-05	0.313131313131313	2	0.005	0.05	1.58165494261524e-07
0.669333333333333	1e-05	0.313131313131313	3	0.005	0.05	1.11294375792706e-06
0.779222222222222	1e-05	0.313131313131313	1	0.005	0.05	5.41944864547256e-07
0.779222222222222	1e-05	0.313131313131313	2	0.005	0.05	2.11609048605057e-07
0.779222222222222	1e-05	0.313131313131313	3	0.005	0.05	1.09998435998692e-06
0.889111111111111	1e-05	0.313131313131313	1	0.005	0.05	1.27481884048238e-06
0.889111111111111	1e-05	0.313131313131313	2	0.005	0.05	2.63435845495782e-07
0.889111111111111	1e-05	0.313131313131313	3	0.005	0.05	2.3866921949011e-07
0.999	1e-05	0.313131313131313	1	0.005	0.05	1.45082371354236e-07
0.999	1e-05	0.313131313131313	2	0.005	0.05	2.3170148640283e-07
0.999	1e-05	0.313131313131313	3	0.005	0.0500000000000001	5.45475619662327e-07
0.01	1e-05	0.323232323232323	1	0.005	0.0500000000000013	1.75948909478529e-05
0.01	1e-05	0.323232323232323	2	0.005	0.0500000000000035	2.96077109228831e-05
0.01	1e-05	0.323232323232323	3	0.005	0.0500000000000037	9.05788040933394e-05
0.119888888888889	1e-05	0.323232323232323	1	0.005	0.05	4.77190565067273e-06
0.119888888888889	1e-05	0.323232323232323	2	0.005	0.0500000000000002	2.45515830098781e-06
0.119888888888889	1e-05	0.323232323232323	3	0.005	0.0500000000000002	1.17454661655772e-05
0.229777777777778	1e-05	0.323232323232323	1	0.005	0.05	2.1335550744711e-06
0.229777777777778	1e-05	0.323232323232323	2	0.005	0.0500000000000001	1.20539738065658e-06
0.229777777777778	1e-05	0.323232323232323	3	0.005	0.0500000000000002	3.20128460754779e-06
0.339666666666667	1e-05	0.323232323232323	1	0.005	0.05	7.45646790201919e-07
0.339666666666667	1e-05	0.323232323232323	2	0.005	0.0500000000000001	1.86138163855857e-07
0.339666666666667	1e-05	0.323232323232323	3	0.005	0.05	7.09331082225862e-07
0.449555555555556	1e-05	0.323232323232323	1	0.005	0.05	8.51900060615783e-07
0.449555555555556	1e-05	0.323232323232323	2	0.005	0.0500000000000001	2.50839199028808e-06
0.449555555555556	1e-05	0.323232323232323	3	0.005	0.05	1.22812022880608e-06
0.559444444444444	1e-05	0.323232323232323	1	0.005	0.05	2.2362863337114e-07
0.559444444444444	1e-05	0.323232323232323	2	0.005	0.05	1.4580401896641e-06
0.559444444444444	1e-05	0.323232323232323	3	0.005	0.05	1.72218309681799e-07
0.669333333333333	1e-05	0.323232323232323	1	0.005	0.05	1.56187611941226e-06
0.669333333333333	1e-05	0.323232323232323	2	0.005	0.05	2.7366719584187e-07
0.669333333333333	1e-05	0.323232323232323	3	0.005	0.05	1.43964697748013e-06
0.779222222222222	1e-05	0.323232323232323	1	0.005	0.0500000000000001	1.81907596597992e-07
0.779222222222222	1e-05	0.323232323232323	2	0.005	0.0500000000000001	6.9869281135027e-07
0.779222222222222	1e-05	0.323232323232323	3	0.005	0.05	1.13775380010019e-06
0.889111111111111	1e-05	0.323232323232323	1	0.005	0.05	1.34085501315536e-07
0.889111111111111	1e-05	0.323232323232323	2	0.005	0.05	2.52708357021666e-07
0.889111111111111	1e-05	0.323232323232323	3	0.005	0.05	7.32958012844339e-07
0.999	1e-05	0.323232323232323	1	0.005	0.0500000000000001	1.50633871271536e-06
0.999	1e-05	0.323232323232323	2	0.005	0.0500000000000001	5.3832858990066e-07
0.999	1e-05	0.323232323232323	3	0.005	0.0500000000000001	1.30772843449033e-06
0.01	1e-05	0.333333333333333	1	0.005	0.0500000000000017	1.02963470584916e-05
0.01	1e-05	0.333333333333333	2	0.005	0.05	7.02144019029608e-07
0.01	1e-05	0.333333333333333	3	0.005	0.0500000000000024	1.88453734119649e-05
0.119888888888889	1e-05	0.333333333333333	1	0.005	0.0500000000000001	1.12787078372744e-06
0.119888888888889	1e-05	0.333333333333333	2	0.005	0.05	1.72531459100348e-06
0.119888888888889	1e-05	0.333333333333333	3	0.005	0.05	2.02709051172615e-06
0.229777777777778	1e-05	0.333333333333333	1	0.005	0.0500000000000001	1.43544774180046e-06
0.229777777777778	1e-05	0.333333333333333	2	0.005	0.05	2.94775849776617e-06
0.229777777777778	1e-05	0.333333333333333	3	0.005	0.0500000000000001	3.49697651287728e-06
0.339666666666667	1e-05	0.333333333333333	1	0.005	0.05	3.51573435399779e-07
0.339666666666667	1e-05	0.333333333333333	2	0.005	0.05	1.05752366401096e-06
0.339666666666667	1e-05	0.333333333333333	3	0.005	0.05	1.01821517300175e-06
0.449555555555556	1e-05	0.333333333333333	1	0.005	0.05	6.96104228089685e-07
0.449555555555556	1e-05	0.333333333333333	2	0.005	0.0500000000000001	8.33939661919317e-07
0.449555555555556	1e-05	0.333333333333333	3	0.005	0.05	2.26914713005142e-06
0.559444444444444	1e-05	0.333333333333333	1	0.005	0.05	6.72540208271052e-07
0.559444444444444	1e-05	0.333333333333333	2	0.005	0.05	2.00689503306379e-07
0.559444444444444	1e-05	0.333333333333333	3	0.005	0.05	2.31800507242131e-07
0.669333333333333	1e-05	0.333333333333333	1	0.005	0.05	2.20778891050396e-07
0.669333333333333	1e-05	0.333333333333333	2	0.005	0.05	7.57130311868632e-07
0.669333333333333	1e-05	0.333333333333333	3	0.005	0.05	7.2325082746962e-07
0.779222222222222	1e-05	0.333333333333333	1	0.005	0.05	4.42279829695895e-07
0.779222222222222	1e-05	0.333333333333333	2	0.005	0.05	1.25885011474917e-06
0.779222222222222	1e-05	0.333333333333333	3	0.005	0.05	4.15673501989453e-07
0.889111111111111	1e-05	0.333333333333333	1	0.005	0.05	3.60063201284786e-07
0.889111111111111	1e-05	0.333333333333333	2	0.005	0.05	3.51520812415932e-07
0.889111111111111	1e-05	0.333333333333333	3	0.005	0.05	5.69043848654054e-07
0.999	1e-05	0.333333333333333	1	0.005	0.0500000000000001	1.01558905315438e-06
0.999	1e-05	0.333333333333333	2	0.005	0.0500000000000001	1.80138417854323e-07
0.999	1e-05	0.333333333333333	3	0.005	0.0500000000000001	1.00895993868966e-06
0.01	1e-05	0.343434343434343	1	0.005	0.0500000000000022	1.82734355189791e-05
0.01	1e-05	0.343434343434343	2	0.005	0.0500000000000029	2.22842882958438e-05
0.01	1e-05	0.343434343434343	3	0.005	0.0500000000000038	3.97065276553944e-05
0.119888888888889	1e-05	0.343434343434343	1	0.005	0.0500000000000001	4.02043353999311e-06
0.119888888888889	1e-05	0.343434343434343	2	0.005	0.05	4.21975167207275e-06
0.119888888888889	1e-05	0.343434343434343	3	0.005	0.05	3.08098462111976e-06
0.229777777777778	1e-05	0.343434343434343	1	0.005	0.0500000000000001	7.11003828637473e-07
0.229777777777778	1e-05	0.343434343434343	2	0.005	0.05	3.4570055345671e-06
0.229777777777778	1e-05	0.343434343434343	3	0.005	0.0500000000000001	1.93917078072518e-06
0.339666666666667	1e-05	0.343434343434343	1	0.005	0.0500000000000001	6.74194976114056e-07
0.339666666666667	1e-05	0.343434343434343	2	0.005	0.05	1.97600712303512e-06
0.339666666666667	1e-05	0.343434343434343	3	0.005	0.05	8.13672499511982e-07
0.449555555555556	1e-05	0.343434343434343	1	0.005	0.0500000000000001	1.48402030156789e-06
0.449555555555556	1e-05	0.343434343434343	2	0.005	0.0500000000000001	3.04037977957522e-06
0.449555555555556	1e-05	0.343434343434343	3	0.005	0.0500000000000001	1.02638267217477e-06
0.559444444444444	1e-05	0.343434343434343	1	0.005	0.05	2.02608001791512e-06
0.559444444444444	1e-05	0.343434343434343	2	0.005	0.05	2.27667230851818e-06
0.559444444444444	1e-05	0.343434343434343	3	0.005	0.05	7.16636213300134e-08
0.669333333333333	1e-05	0.343434343434343	1	0.005	0.05	6.30129285418423e-07
0.669333333333333	1e-05	0.343434343434343	2	0.005	0.05	1.82195844719274e-06
0.669333333333333	1e-05	0.343434343434343	3	0.005	0.05	3.23947531859805e-07
0.779222222222222	1e-05	0.343434343434343	1	0.005	0.05	1.46101684191292e-06
0.779222222222222	1e-05	0.343434343434343	2	0.005	0.05	3.98491269844493e-07
0.779222222222222	1e-05	0.343434343434343	3	0.005	0.05	2.25892736476264e-06
0.889111111111111	1e-05	0.343434343434343	1	0.005	0.05	1.15312257678834e-06
0.889111111111111	1e-05	0.343434343434343	2	0.005	0.05	4.23860065150686e-08
0.889111111111111	1e-05	0.343434343434343	3	0.005	0.05	1.06670490676673e-06
0.999	1e-05	0.343434343434343	1	0.005	0.05	1.99941592809605e-07
0.999	1e-05	0.343434343434343	2	0.005	0.0500000000000001	3.58545941300433e-07
0.999	1e-05	0.343434343434343	3	0.005	0.0500000000000001	6.43368751050774e-07
0.01	1e-05	0.353535353535354	1	0.005	0.0500000000000028	1.9161589154402e-05
0.01	1e-05	0.353535353535354	2	0.005	0.0500000000000028	1.63594943071647e-05
0.01	1e-05	0.353535353535354	3	0.005	0.0500000000000011	5.42842111304834e-06
0.119888888888889	1e-05	0.353535353535354	1	0.005	0.0500000000000002	1.43840602550487e-06
0.119888888888889	1e-05	0.353535353535354	2	0.005	0.0500000000000002	2.85456763824764e-06
0.119888888888889	1e-05	0.353535353535354	3	0.005	0.0500000000000002	8.02387813881296e-06
0.229777777777778	1e-05	0.353535353535354	1	0.005	0.05	2.9388229002908e-07
0.229777777777778	1e-05	0.353535353535354	2	0.005	0.0500000000000002	1.24722725428251e-06
0.229777777777778	1e-05	0.353535353535354	3	0.005	0.05	1.28305288998921e-06
0.339666666666667	1e-05	0.353535353535354	1	0.005	0.0500000000000001	3.42104168808417e-07
0.339666666666667	1e-05	0.353535353535354	2	0.005	0.05	5.4952446193292e-07
0.339666666666667	1e-05	0.353535353535354	3	0.005	0.05	4.55119946657311e-07
0.449555555555556	1e-05	0.353535353535354	1	0.005	0.05	1.92680356274805e-06
0.449555555555556	1e-05	0.353535353535354	2	0.005	0.05	3.53922123213189e-07
0.449555555555556	1e-05	0.353535353535354	3	0.005	0.0500000000000001	1.70690976121932e-06
0.559444444444444	1e-05	0.353535353535354	1	0.005	0.0500000000000001	2.69816809689967e-07
0.559444444444444	1e-05	0.353535353535354	2	0.005	0.05	3.55798644710939e-07
0.559444444444444	1e-05	0.353535353535354	3	0.005	0.05	6.43543204367363e-07
0.669333333333333	1e-05	0.353535353535354	1	0.005	0.05	4.40814599655036e-07
0.669333333333333	1e-05	0.353535353535354	2	0.005	0.05	3.43969277174283e-07
0.669333333333333	1e-05	0.353535353535354	3	0.005	0.05	4.90257855287736e-07
0.779222222222222	1e-05	0.353535353535354	1	0.005	0.05	2.66728413808621e-07
0.779222222222222	1e-05	0.353535353535354	2	0.005	0.05	6.93685302547574e-07
0.779222222222222	1e-05	0.353535353535354	3	0.005	0.05	4.40437316276493e-07
0.889111111111111	1e-05	0.353535353535354	1	0.005	0.05	9.53190869876021e-07
0.889111111111111	1e-05	0.353535353535354	2	0.005	0.05	6.4815340073003e-07
0.889111111111111	1e-05	0.353535353535354	3	0.005	0.05	6.6309767844654e-07
0.999	1e-05	0.353535353535354	1	0.005	0.05	1.48946997615959e-07
0.999	1e-05	0.353535353535354	2	0.005	0.0500000000000001	6.24528926157297e-07
0.999	1e-05	0.353535353535354	3	0.005	0.05	4.2996933167721e-07
0.01	1e-05	0.363636363636364	1	0.005	0.0500000000000044	6.31721540334381e-05
0.01	1e-05	0.363636363636364	2	0.005	0.0500000000000035	2.06919210403265e-05
0.01	1e-05	0.363636363636364	3	0.005	0.0500000000000046	3.41467270381972e-05
0.119888888888889	1e-05	0.363636363636364	1	0.005	0.0500000000000002	9.52612124347847e-07
0.119888888888889	1e-05	0.363636363636364	2	0.005	0.0500000000000002	3.59155786951054e-07
0.119888888888889	1e-05	0.363636363636364	3	0.005	0.0500000000000002	1.9571037473763e-06
0.229777777777778	1e-05	0.363636363636364	1	0.005	0.05	5.65185122614456e-07
0.229777777777778	1e-05	0.363636363636364	2	0.005	0.05	1.69499808646817e-06
0.229777777777778	1e-05	0.363636363636364	3	0.005	0.05	3.89425294605229e-06
0.339666666666667	1e-05	0.363636363636364	1	0.005	0.05	3.11506543461471e-07
0.339666666666667	1e-05	0.363636363636364	2	0.005	0.05	1.80483659485272e-06
0.339666666666667	1e-05	0.363636363636364	3	0.005	0.05	1.25485307353204e-06
0.449555555555556	1e-05	0.363636363636364	1	0.005	0.05	5.28056550603011e-07
0.449555555555556	1e-05	0.363636363636364	2	0.005	0.05	1.86438728060583e-06
0.449555555555556	1e-05	0.363636363636364	3	0.005	0.05	8.26549446768332e-07
0.559444444444444	1e-05	0.363636363636364	1	0.005	0.05	4.89413174077156e-07
0.559444444444444	1e-05	0.363636363636364	2	0.005	0.05	9.22029990100591e-07
0.559444444444444	1e-05	0.363636363636364	3	0.005	0.05	8.51562103781614e-07
0.669333333333333	1e-05	0.363636363636364	1	0.005	0.05	1.04244636152728e-06
0.669333333333333	1e-05	0.363636363636364	2	0.005	0.05	5.99019377800464e-07
0.669333333333333	1e-05	0.363636363636364	3	0.005	0.05	2.96163067333041e-07
0.779222222222222	1e-05	0.363636363636364	1	0.005	0.05	3.12064473384671e-07
0.779222222222222	1e-05	0.363636363636364	2	0.005	0.05	1.26701230875244e-06
0.779222222222222	1e-05	0.363636363636364	3	0.005	0.05	5.46009689810425e-07
0.889111111111111	1e-05	0.363636363636364	1	0.005	0.05	2.89809466987768e-07
0.889111111111111	1e-05	0.363636363636364	2	0.005	0.05	1.03629167123908e-06
0.889111111111111	1e-05	0.363636363636364	3	0.005	0.05	8.00344024808104e-07
0.999	1e-05	0.363636363636364	1	0.005	0.0500000000000001	6.45897868579963e-07
0.999	1e-05	0.363636363636364	2	0.005	0.0500000000000001	3.52285394633612e-07
0.999	1e-05	0.363636363636364	3	0.005	0.0500000000000001	7.06406904186798e-07
0.01	1e-05	0.373737373737374	1	0.005	0.0500000000000035	3.34637301259854e-05
0.01	1e-05	0.373737373737374	2	0.005	0.0500000000000013	5.16041532084887e-06
0.01	1e-05	0.373737373737374	3	0.005	0.0500000000000002	4.86377830993589e-06
0.119888888888889	1e-05	0.373737373737374	1	0.005	0.0500000000000001	5.37563307904045e-07
0.119888888888889	1e-05	0.373737373737374	2	0.005	0.0500000000000002	2.68403702844474e-06
0.119888888888889	1e-05	0.373737373737374	3	0.005	0.0500000000000002	3.27595471222756e-06
0.229777777777778	1e-05	0.373737373737374	1	0.005	0.05	3.60986046110024e-06
0.229777777777778	1e-05	0.373737373737374	2	0.005	0.05	2.65062606967119e-07
0.229777777777778	1e-05	0.373737373737374	3	0.005	0.0500000000000001	6.80486594826225e-07
0.339666666666667	1e-05	0.373737373737374	1	0.005	0.05	5.56053296019098e-07
0.339666666666667	1e-05	0.373737373737374	2	0.005	0.05	3.48143934485029e-07
0.339666666666667	1e-05	0.373737373737374	3	0.005	0.05	1.92922532768468e-06
0.449555555555556	1e-05	0.373737373737374	1	0.005	0.0500000000000001	3.00172001199579e-07
0.449555555555556	1e-05	0.373737373737374	2	0.005	0.05	2.7528926563599e-07
0.449555555555556	1e-05	0.373737373737374	3	0.005	0.0500000000000001	4.19095079268277e-06
0.559444444444444	1e-05	0.373737373737374	1	0.005	0.05	7.7100662085214e-07
0.559444444444444	1e-05	0.373737373737374	2	0.005	0.05	2.21637372867214e-07
0.559444444444444	1e-05	0.373737373737374	3	0.005	0.05	1.83266294887353e-07
0.669333333333333	1e-05	0.373737373737374	1	0.005	0.05	8.80870347680461e-07
0.669333333333333	1e-05	0.373737373737374	2	0.005	0.05	4.40380433476735e-07
0.669333333333333	1e-05	0.373737373737374	3	0.005	0.05	4.69363846137708e-07
0.779222222222222	1e-05	0.373737373737374	1	0.005	0.05	7.23370875041891e-08
0.779222222222222	1e-05	0.373737373737374	2	0.005	0.05	1.31250092899888e-07
0.779222222222222	1e-05	0.373737373737374	3	0.005	0.05	5.88502611460633e-07
0.889111111111111	1e-05	0.373737373737374	1	0.005	0.05	1.97541982321436e-07
0.889111111111111	1e-05	0.373737373737374	2	0.005	0.05	8.44116263373184e-07
0.889111111111111	1e-05	0.373737373737374	3	0.005	0.05	1.16122438410885e-07
0.999	1e-05	0.373737373737374	1	0.005	0.05	5.72462591807398e-07
0.999	1e-05	0.373737373737374	2	0.005	0.0500000000000001	2.60947182665675e-07
0.999	1e-05	0.373737373737374	3	0.005	0.0500000000000001	2.05577448058739e-07
0.01	1e-05	0.383838383838384	1	0.005	0.0500000000000037	4.06869420024775e-05
0.01	1e-05	0.383838383838384	2	0.005	0.0500000000000031	1.34443819351619e-05
0.01	1e-05	0.383838383838384	3	0.005	0.0500000000000031	2.06291625405825e-05
0.119888888888889	1e-05	0.383838383838384	1	0.005	0.05	1.30215184303469e-06
0.119888888888889	1e-05	0.383838383838384	2	0.005	0.0500000000000002	2.28269772991431e-06
0.119888888888889	1e-05	0.383838383838384	3	0.005	0.05	2.89104034082647e-06
0.229777777777778	1e-05	0.383838383838384	1	0.005	0.05	2.30463818291172e-06
0.229777777777778	1e-05	0.383838383838384	2	0.005	0.05	5.2901018019646e-07
0.229777777777778	1e-05	0.383838383838384	3	0.005	0.05	4.72275804587519e-07
0.339666666666667	1e-05	0.383838383838384	1	0.005	0.05	4.74726040563217e-07
0.339666666666667	1e-05	0.383838383838384	2	0.005	0.05	1.06433948002557e-06
0.339666666666667	1e-05	0.383838383838384	3	0.005	0.05	3.84214243239333e-07
0.449555555555556	1e-05	0.383838383838384	1	0.005	0.05	8.0695954807268e-07
0.449555555555556	1e-05	0.383838383838384	2	0.005	0.05	1.76022332378229e-07
0.449555555555556	1e-05	0.383838383838384	3	0.005	0.05	2.31470479048876e-06
0.559444444444444	1e-05	0.383838383838384	1	0.005	0.05	3.32014639503635e-07
0.559444444444444	1e-05	0.383838383838384	2	0.005	0.05	1.45919903301899e-06
0.559444444444444	1e-05	0.383838383838384	3	0.005	0.05	9.68268657567329e-07
0.669333333333333	1e-05	0.383838383838384	1	0.005	0.05	1.01677426670505e-06
0.669333333333333	1e-05	0.383838383838384	2	0.005	0.05	3.46741737506927e-07
0.669333333333333	1e-05	0.383838383838384	3	0.005	0.05	1.79150749668558e-06
0.779222222222222	1e-05	0.383838383838384	1	0.005	0.05	3.06227775960203e-07
0.779222222222222	1e-05	0.383838383838384	2	0.005	0.05	1.01981851663866e-06
0.779222222222222	1e-05	0.383838383838384	3	0.005	0.05	6.53451947307033e-07
0.889111111111111	1e-05	0.383838383838384	1	0.005	0.05	7.52571909523856e-07
0.889111111111111	1e-05	0.383838383838384	2	0.005	0.05	6.85567967830913e-07
0.889111111111111	1e-05	0.383838383838384	3	0.005	0.05	3.61445110547827e-08
0.999	1e-05	0.383838383838384	1	0.005	0.0500000000000002	3.60796987600923e-07
0.999	1e-05	0.383838383838384	2	0.005	0.05	4.77375984836638e-07
0.999	1e-05	0.383838383838384	3	0.005	0.0500000000000001	1.52589690058945e-06
0.01	1e-05	0.393939393939394	1	0.005	0.0500000000000035	4.01017804979764e-05
0.01	1e-05	0.393939393939394	2	0.005	0.0500000000000043	2.34547878409108e-05
0.01	1e-05	0.393939393939394	3	0.005	0.0500000000000029	9.52160546493127e-06
0.119888888888889	1e-05	0.393939393939394	1	0.005	0.0500000000000002	7.06896674494387e-07
0.119888888888889	1e-05	0.393939393939394	2	0.005	0.0500000000000001	5.13820857069062e-06
0.119888888888889	1e-05	0.393939393939394	3	0.005	0.0500000000000001	7.53279953340646e-06
0.229777777777778	1e-05	0.393939393939394	1	0.005	0.0500000000000001	1.59605288852632e-07
0.229777777777778	1e-05	0.393939393939394	2	0.005	0.05	7.16448705933206e-07
0.229777777777778	1e-05	0.393939393939394	3	0.005	0.05	1.46035325645723e-06
0.339666666666667	1e-05	0.393939393939394	1	0.005	0.05	6.99748631483643e-07
0.339666666666667	1e-05	0.393939393939394	2	0.005	0.05	2.27692279769235e-06
0.339666666666667	1e-05	0.393939393939394	3	0.005	0.05	1.13505650696494e-06
0.449555555555556	1e-05	0.393939393939394	1	0.005	0.05	1.08676740284902e-06
0.449555555555556	1e-05	0.393939393939394	2	0.005	0.05	6.25179340694538e-07
0.449555555555556	1e-05	0.393939393939394	3	0.005	0.05	1.39221781012253e-06
0.559444444444444	1e-05	0.393939393939394	1	0.005	0.05	2.29071041021176e-06
0.559444444444444	1e-05	0.393939393939394	2	0.005	0.05	2.40539949641071e-07
0.559444444444444	1e-05	0.393939393939394	3	0.005	0.05	5.26510182912921e-07
0.669333333333333	1e-05	0.393939393939394	1	0.005	0.05	1.42646974003581e-07
0.669333333333333	1e-05	0.393939393939394	2	0.005	0.05	4.92971487401436e-07
0.669333333333333	1e-05	0.393939393939394	3	0.005	0.05	6.35842821400861e-07
0.779222222222222	1e-05	0.393939393939394	1	0.005	0.0500000000000001	2.23884743067293e-07
0.779222222222222	1e-05	0.393939393939394	2	0.005	0.0500000000000001	9.97187532466199e-07
0.779222222222222	1e-05	0.393939393939394	3	0.005	0.0500000000000001	4.22975488560549e-07
0.889111111111111	1e-05	0.393939393939394	1	0.005	0.05	6.06167206564794e-07
0.889111111111111	1e-05	0.393939393939394	2	0.005	0.05	7.42020601146589e-07
0.889111111111111	1e-05	0.393939393939394	3	0.005	0.05	1.01439551039658e-06
0.999	1e-05	0.393939393939394	1	0.005	0.0500000000000001	3.74021742176102e-07
0.999	1e-05	0.393939393939394	2	0.005	0.05	1.58723387392424e-07
0.999	1e-05	0.393939393939394	3	0.005	0.0500000000000001	8.39307862570212e-07
0.01	1e-05	0.404040404040404	1	0.005	0.0500000000000019	4.69951721000091e-06
0.01	1e-05	0.404040404040404	2	0.005	0.0500000000000045	5.12088388671889e-05
0.01	1e-05	0.404040404040404	3	0.005	0.0500000000000035	4.19624584990431e-05
0.119888888888889	1e-05	0.404040404040404	1	0.005	0.0500000000000002	1.9333898503425e-06
0.119888888888889	1e-05	0.404040404040404	2	0.005	0.05	2.66274089944178e-06
0.119888888888889	1e-05	0.404040404040404	3	0.005	0.05	1.01139094342295e-06
0.229777777777778	1e-05	0.404040404040404	1	0.005	0.0500000000000001	4.62399933274336e-07
0.229777777777778	1e-05	0.404040404040404	2	0.005	0.0500000000000001	8.18237644436822e-07
0.229777777777778	1e-05	0.404040404040404	3	0.005	0.0500000000000001	1.7884385699435e-06
0.339666666666667	1e-05	0.404040404040404	1	0.005	0.0500000000000001	1.03427501826346e-07
0.339666666666667	1e-05	0.404040404040404	2	0.005	0.0500000000000001	2.6346381185427e-06
0.339666666666667	1e-05	0.404040404040404	3	0.005	0.0500000000000001	6.20835891241369e-07
0.449555555555556	1e-05	0.404040404040404	1	0.005	0.05	5.5244721804999e-08
0.449555555555556	1e-05	0.404040404040404	2	0.005	0.05	1.32061963386536e-06
0.449555555555556	1e-05	0.404040404040404	3	0.005	0.05	1.50937665288975e-06
0.559444444444444	1e-05	0.404040404040404	1	0.005	0.05	1.5708492378127e-06
0.559444444444444	1e-05	0.404040404040404	2	0.005	0.05	6.74661807691038e-07
0.559444444444444	1e-05	0.404040404040404	3	0.005	0.0500000000000001	1.05400343615844e-07
0.669333333333333	1e-05	0.404040404040404	1	0.005	0.05	1.71848999167637e-07
0.669333333333333	1e-05	0.404040404040404	2	0.005	0.05	7.61653061861416e-07
0.669333333333333	1e-05	0.404040404040404	3	0.005	0.05	6.47133862931646e-07
0.779222222222222	1e-05	0.404040404040404	1	0.005	0.05	5.33970380883403e-07
0.779222222222222	1e-05	0.404040404040404	2	0.005	0.05	2.63136916147414e-06
0.779222222222222	1e-05	0.404040404040404	3	0.005	0.05	9.86499038848727e-08
0.889111111111111	1e-05	0.404040404040404	1	0.005	0.05	7.0866490726084e-07
0.889111111111111	1e-05	0.404040404040404	2	0.005	0.05	5.79286291171387e-07
0.889111111111111	1e-05	0.404040404040404	3	0.005	0.05	8.76594213290711e-07
0.999	1e-05	0.404040404040404	1	0.005	0.0500000000000001	4.52150714933179e-07
0.999	1e-05	0.404040404040404	2	0.005	0.0500000000000001	4.74891093894781e-07
0.999	1e-05	0.404040404040404	3	0.005	0.0500000000000002	5.89922057274043e-07
0.01	1e-05	0.414141414141414	1	0.005	0.0500000000000035	8.83480322805071e-06
0.01	1e-05	0.414141414141414	2	0.005	0.0500000000000044	8.51990605858783e-05
0.01	1e-05	0.414141414141414	3	0.005	0.0500000000000047	5.77658968195939e-05
0.119888888888889	1e-05	0.414141414141414	1	0.005	0.0500000000000001	3.05564583477006e-07
0.119888888888889	1e-05	0.414141414141414	2	0.005	0.0500000000000002	4.84223058168842e-07
0.119888888888889	1e-05	0.414141414141414	3	0.005	0.0500000000000001	2.49470547327633e-06
0.229777777777778	1e-05	0.414141414141414	1	0.005	0.05	7.11509973037352e-07
0.229777777777778	1e-05	0.414141414141414	2	0.005	0.0500000000000001	6.42821749910028e-07
0.229777777777778	1e-05	0.414141414141414	3	0.005	0.05	4.97241178893693e-07
0.339666666666667	1e-05	0.414141414141414	1	0.005	0.05	1.58358564365987e-06
0.339666666666667	1e-05	0.414141414141414	2	0.005	0.05	4.10386580546143e-07
0.339666666666667	1e-05	0.414141414141414	3	0.005	0.05	7.55046456069396e-07
0.449555555555556	1e-05	0.414141414141414	1	0.005	0.05	3.42284345365807e-07
0.449555555555556	1e-05	0.414141414141414	2	0.005	0.05	8.05181513593543e-07
0.449555555555556	1e-05	0.414141414141414	3	0.005	0.05	1.00887723263491e-06
0.559444444444444	1e-05	0.414141414141414	1	0.005	0.05	3.56617314067183e-07
0.559444444444444	1e-05	0.414141414141414	2	0.005	0.05	7.67270003708008e-07
0.559444444444444	1e-05	0.414141414141414	3	0.005	0.05	1.4418658422268e-07
0.669333333333333	1e-05	0.414141414141414	1	0.005	0.05	5.04847393314807e-07
0.669333333333333	1e-05	0.414141414141414	2	0.005	0.05	3.55230423229216e-07
0.669333333333333	1e-05	0.414141414141414	3	0.005	0.05	4.77373077481295e-07
0.779222222222222	1e-05	0.414141414141414	1	0.005	0.05	1.02599026536537e-06
0.779222222222222	1e-05	0.414141414141414	2	0.005	0.05	1.70364089620449e-06
0.779222222222222	1e-05	0.414141414141414	3	0.005	0.05	9.83008348818291e-08
0.889111111111111	1e-05	0.414141414141414	1	0.005	0.05	1.64690247252648e-07
0.889111111111111	1e-05	0.414141414141414	2	0.005	0.05	4.37378446918359e-07
0.889111111111111	1e-05	0.414141414141414	3	0.005	0.05	5.84739318853848e-07
0.999	1e-05	0.414141414141414	1	0.005	0.05	3.21423022717945e-07
0.999	1e-05	0.414141414141414	2	0.005	0.0500000000000001	1.01060340748319e-07
0.999	1e-05	0.414141414141414	3	0.005	0.05	1.30862700846058e-06
0.01	1e-05	0.424242424242424	1	0.005	0.0500000000000047	0.000104512632395325
0.01	1e-05	0.424242424242424	2	0.005	0.0500000000000028	7.1396094866656e-06
0.01	1e-05	0.424242424242424	3	0.005	0.0500000000000009	1.96572806818884e-06
0.119888888888889	1e-05	0.424242424242424	1	0.005	0.0500000000000001	2.55385890522725e-06
0.119888888888889	1e-05	0.424242424242424	2	0.005	0.05	2.45919624489945e-07
0.119888888888889	1e-05	0.424242424242424	3	0.005	0.05	3.02827583484692e-06
0.229777777777778	1e-05	0.424242424242424	1	0.005	0.05	6.92428699117252e-07
0.229777777777778	1e-05	0.424242424242424	2	0.005	0.05	1.3618286323707e-06
0.229777777777778	1e-05	0.424242424242424	3	0.005	0.05	1.15185820296779e-06
0.339666666666667	1e-05	0.424242424242424	1	0.005	0.05	5.79540253025958e-07
0.339666666666667	1e-05	0.424242424242424	2	0.005	0.05	2.27998796374722e-06
0.339666666666667	1e-05	0.424242424242424	3	0.005	0.05	7.96914515124144e-08
0.449555555555556	1e-05	0.424242424242424	1	0.005	0.05	8.4502646460582e-07
0.449555555555556	1e-05	0.424242424242424	2	0.005	0.05	8.85157189720942e-07
0.449555555555556	1e-05	0.424242424242424	3	0.005	0.05	2.02691429555571e-06
0.559444444444444	1e-05	0.424242424242424	1	0.005	0.05	3.94332127424684e-07
0.559444444444444	1e-05	0.424242424242424	2	0.005	0.05	6.76740962257757e-07
0.559444444444444	1e-05	0.424242424242424	3	0.005	0.05	5.58913948605882e-07
0.669333333333333	1e-05	0.424242424242424	1	0.005	0.05	5.40665120824325e-07
0.669333333333333	1e-05	0.424242424242424	2	0.005	0.05	9.73200942647482e-07
0.669333333333333	1e-05	0.424242424242424	3	0.005	0.05	1.22587347110979e-06
0.779222222222222	1e-05	0.424242424242424	1	0.005	0.05	3.55162388510938e-07
0.779222222222222	1e-05	0.424242424242424	2	0.005	0.05	3.9724912374877e-07
0.779222222222222	1e-05	0.424242424242424	3	0.005	0.05	7.23355120897096e-07
0.889111111111111	1e-05	0.424242424242424	1	0.005	0.05	9.23148225455257e-07
0.889111111111111	1e-05	0.424242424242424	2	0.005	0.05	3.29766740584438e-07
0.889111111111111	1e-05	0.424242424242424	3	0.005	0.05	6.58541169132321e-07
0.999	1e-05	0.424242424242424	1	0.005	0.05	3.60196873087431e-07
0.999	1e-05	0.424242424242424	2	0.005	0.0500000000000001	3.16909415230423e-07
0.999	1e-05	0.424242424242424	3	0.005	0.05	3.48145618045937e-07
0.01	1e-05	0.434343434343434	1	0.005	0.0500000000000045	2.97757151790291e-05
0.01	1e-05	0.434343434343434	2	0.005	0.0500000000000037	3.40849438754693e-05
0.01	1e-05	0.434343434343434	3	0.005	0.0500000000000038	6.94226943137646e-05
0.119888888888889	1e-05	0.434343434343434	1	0.005	0.0500000000000002	8.52679621423626e-06
0.119888888888889	1e-05	0.434343434343434	2	0.005	0.05	1.5875671677671e-05
0.119888888888889	1e-05	0.434343434343434	3	0.005	0.0500000000000001	5.54313339780834e-06
0.229777777777778	1e-05	0.434343434343434	1	0.005	0.05	1.36591276155359e-06
0.229777777777778	1e-05	0.434343434343434	2	0.005	0.0500000000000001	1.02723704058707e-06
0.229777777777778	1e-05	0.434343434343434	3	0.005	0.0500000000000001	1.0339089059133e-06
0.339666666666667	1e-05	0.434343434343434	1	0.005	0.05	1.01543990447139e-06
0.339666666666667	1e-05	0.434343434343434	2	0.005	0.05	6.31816808333741e-07
0.339666666666667	1e-05	0.434343434343434	3	0.005	0.0500000000000001	2.82546220340252e-07
0.449555555555556	1e-05	0.434343434343434	1	0.005	0.05	8.67716791451762e-07
0.449555555555556	1e-05	0.434343434343434	2	0.005	0.05	7.83432078381578e-07
0.449555555555556	1e-05	0.434343434343434	3	0.005	0.05	1.50592997740465e-07
0.559444444444444	1e-05	0.434343434343434	1	0.005	0.05	2.16852001617265e-06
0.559444444444444	1e-05	0.434343434343434	2	0.005	0.05	1.65440570471843e-07
0.559444444444444	1e-05	0.434343434343434	3	0.005	0.05	2.65033500973758e-07
0.669333333333333	1e-05	0.434343434343434	1	0.005	0.05	3.98332434754995e-07
0.669333333333333	1e-05	0.434343434343434	2	0.005	0.05	6.41243862425668e-08
0.669333333333333	1e-05	0.434343434343434	3	0.005	0.05	8.9968112861187e-08
0.779222222222222	1e-05	0.434343434343434	1	0.005	0.05	5.0562396077214e-07
0.779222222222222	1e-05	0.434343434343434	2	0.005	0.05	1.03837271060427e-06
0.779222222222222	1e-05	0.434343434343434	3	0.005	0.05	8.92453156134425e-08
0.889111111111111	1e-05	0.434343434343434	1	0.005	0.05	1.1105648182418e-07
0.889111111111111	1e-05	0.434343434343434	2	0.005	0.05	4.6664732819646e-07
0.889111111111111	1e-05	0.434343434343434	3	0.005	0.05	8.51447878565908e-07
0.999	1e-05	0.434343434343434	1	0.005	0.0500000000000001	2.64325263812516e-07
0.999	1e-05	0.434343434343434	2	0.005	0.0500000000000001	3.42502356967669e-07
0.999	1e-05	0.434343434343434	3	0.005	0.05	3.63193426248942e-07
0.01	1e-05	0.444444444444444	1	0.005	0.0500000000000013	1.43806431169429e-05
0.01	1e-05	0.444444444444444	2	0.005	0.0500000000000037	1.86695248100412e-05
0.01	1e-05	0.444444444444444	3	0.005	0.0500000000000049	9.95638010730209e-05
0.119888888888889	1e-05	0.444444444444444	1	0.005	0.0500000000000001	1.01205694499162e-05
0.119888888888889	1e-05	0.444444444444444	2	0.005	0.0500000000000002	4.80904910092206e-06
0.119888888888889	1e-05	0.444444444444444	3	0.005	0.05	4.70717475402092e-06
0.229777777777778	1e-05	0.444444444444444	1	0.005	0.0500000000000001	4.7250988855457e-06
0.229777777777778	1e-05	0.444444444444444	2	0.005	0.0500000000000001	4.58687134513035e-07
0.229777777777778	1e-05	0.444444444444444	3	0.005	0.05	3.35946514208125e-06
0.339666666666667	1e-05	0.444444444444444	1	0.005	0.05	7.63477148999921e-08
0.339666666666667	1e-05	0.444444444444444	2	0.005	0.05	1.0696868100396e-06
0.339666666666667	1e-05	0.444444444444444	3	0.005	0.05	1.44505493665891e-06
0.449555555555556	1e-05	0.444444444444444	1	0.005	0.05	5.15684627765198e-07
0.449555555555556	1e-05	0.444444444444444	2	0.005	0.0500000000000001	5.6292658849337e-07
0.449555555555556	1e-05	0.444444444444444	3	0.005	0.05	2.65535377179526e-06
0.559444444444444	1e-05	0.444444444444444	1	0.005	0.05	7.71574933888707e-07
0.559444444444444	1e-05	0.444444444444444	2	0.005	0.05	1.64302591524595e-06
0.559444444444444	1e-05	0.444444444444444	3	0.005	0.05	7.56963198313448e-07
0.669333333333333	1e-05	0.444444444444444	1	0.005	0.05	6.8764085505657e-07
0.669333333333333	1e-05	0.444444444444444	2	0.005	0.05	4.36318412823315e-07
0.669333333333333	1e-05	0.444444444444444	3	0.005	0.05	1.63131630467245e-06
0.779222222222222	1e-05	0.444444444444444	1	0.005	0.05	4.22706326348351e-07
0.779222222222222	1e-05	0.444444444444444	2	0.005	0.05	1.39705346463114e-07
0.779222222222222	1e-05	0.444444444444444	3	0.005	0.05	8.06507484815877e-07
0.889111111111111	1e-05	0.444444444444444	1	0.005	0.05	2.78105130769532e-07
0.889111111111111	1e-05	0.444444444444444	2	0.005	0.05	5.30192878821141e-08
0.889111111111111	1e-05	0.444444444444444	3	0.005	0.05	2.47686145370639e-07
0.999	1e-05	0.444444444444444	1	0.005	0.05	7.11000983360556e-07
0.999	1e-05	0.444444444444444	2	0.005	0.0500000000000001	8.85504874677488e-07
0.999	1e-05	0.444444444444444	3	0.005	0.0500000000000001	8.18089188615273e-07
0.01	1e-05	0.454545454545455	1	0.005	0.0500000000000049	5.74533774313774e-05
0.01	1e-05	0.454545454545455	2	0.005	0.0500000000000044	3.47709429702516e-05
0.01	1e-05	0.454545454545455	3	0.005	0.0500000000000044	3.54959385278967e-05
0.119888888888889	1e-05	0.454545454545455	1	0.005	0.05	2.42279116883452e-06
0.119888888888889	1e-05	0.454545454545455	2	0.005	0.0500000000000002	4.33765039740568e-06
0.119888888888889	1e-05	0.454545454545455	3	0.005	0.0500000000000001	4.17981763371293e-06
0.229777777777778	1e-05	0.454545454545455	1	0.005	0.05	8.51940500552904e-07
0.229777777777778	1e-05	0.454545454545455	2	0.005	0.05	1.71026298986527e-06
0.229777777777778	1e-05	0.454545454545455	3	0.005	0.0500000000000001	1.38799593000511e-06
0.339666666666667	1e-05	0.454545454545455	1	0.005	0.05	6.87283143625668e-07
0.339666666666667	1e-05	0.454545454545455	2	0.005	0.05	9.72109330755274e-07
0.339666666666667	1e-05	0.454545454545455	3	0.005	0.05	2.53536204321826e-07
0.449555555555556	1e-05	0.454545454545455	1	0.005	0.05	2.03478481341965e-06
0.449555555555556	1e-05	0.454545454545455	2	0.005	0.05	4.87795706487493e-07
0.449555555555556	1e-05	0.454545454545455	3	0.005	0.05	4.29057477869254e-08
0.559444444444444	1e-05	0.454545454545455	1	0.005	0.05	1.56137680147605e-06
0.559444444444444	1e-05	0.454545454545455	2	0.005	0.05	2.1803308550639e-06
0.559444444444444	1e-05	0.454545454545455	3	0.005	0.05	4.14138786576841e-07
0.669333333333333	1e-05	0.454545454545455	1	0.005	0.05	1.58140031463945e-06
0.669333333333333	1e-05	0.454545454545455	2	0.005	0.05	6.88907184002515e-08
0.669333333333333	1e-05	0.454545454545455	3	0.005	0.05	7.04301507759705e-07
0.779222222222222	1e-05	0.454545454545455	1	0.005	0.05	6.09907539026101e-07
0.779222222222222	1e-05	0.454545454545455	2	0.005	0.05	1.98779479444358e-07
0.779222222222222	1e-05	0.454545454545455	3	0.005	0.05	7.45967024367971e-07
0.889111111111111	1e-05	0.454545454545455	1	0.005	0.05	6.928042719671e-07
0.889111111111111	1e-05	0.454545454545455	2	0.005	0.05	1.36823519544339e-06
0.889111111111111	1e-05	0.454545454545455	3	0.005	0.05	2.48678029217842e-07
0.999	1e-05	0.454545454545455	1	0.005	0.0500000000000002	1.0183567640971e-06
0.999	1e-05	0.454545454545455	2	0.005	0.0500000000000001	5.15875194888171e-07
0.999	1e-05	0.454545454545455	3	0.005	0.05	1.34752105768748e-07
0.01	1e-05	0.464646464646465	1	0.005	0.0500000000000035	4.46847366724494e-05
0.01	1e-05	0.464646464646465	2	0.005	0.0500000000000042	2.14533849132011e-05
0.01	1e-05	0.464646464646465	3	0.005	0.0500000000000044	5.01576013057427e-05
0.119888888888889	1e-05	0.464646464646465	1	0.005	0.0500000000000002	4.33284962604531e-07
0.119888888888889	1e-05	0.464646464646465	2	0.005	0.05	2.56188787128535e-06
0.119888888888889	1e-05	0.464646464646465	3	0.005	0.05	3.93481507633148e-06
0.229777777777778	1e-05	0.464646464646465	1	0.005	0.05	6.6311831526371e-07
0.229777777777778	1e-05	0.464646464646465	2	0.005	0.0500000000000002	9.10294700055874e-07
0.229777777777778	1e-05	0.464646464646465	3	0.005	0.05	3.78780440410923e-06
0.339666666666667	1e-05	0.464646464646465	1	0.005	0.0500000000000001	1.0013468647478e-07
0.339666666666667	1e-05	0.464646464646465	2	0.005	0.05	1.51324669152612e-06
0.339666666666667	1e-05	0.464646464646465	3	0.005	0.0500000000000001	1.7293926674763e-06
0.449555555555556	1e-05	0.464646464646465	1	0.005	0.05	1.9557607310217e-07
0.449555555555556	1e-05	0.464646464646465	2	0.005	0.05	2.3382703169579e-06
0.449555555555556	1e-05	0.464646464646465	3	0.005	0.05	1.33989657582862e-06
0.559444444444444	1e-05	0.464646464646465	1	0.005	0.05	5.50777947871752e-07
0.559444444444444	1e-05	0.464646464646465	2	0.005	0.05	2.42243687639349e-06
0.559444444444444	1e-05	0.464646464646465	3	0.005	0.05	2.39709789388041e-06
0.669333333333333	1e-05	0.464646464646465	1	0.005	0.05	8.88456822083281e-07
0.669333333333333	1e-05	0.464646464646465	2	0.005	0.05	7.05567758128684e-07
0.669333333333333	1e-05	0.464646464646465	3	0.005	0.05	5.02086794026368e-07
0.779222222222222	1e-05	0.464646464646465	1	0.005	0.05	1.17238299045996e-07
0.779222222222222	1e-05	0.464646464646465	2	0.005	0.05	6.23548264777742e-07
0.779222222222222	1e-05	0.464646464646465	3	0.005	0.0500000000000001	2.24749777664176e-07
0.889111111111111	1e-05	0.464646464646465	1	0.005	0.05	7.92142086874756e-08
0.889111111111111	1e-05	0.464646464646465	2	0.005	0.05	5.21910211129216e-07
0.889111111111111	1e-05	0.464646464646465	3	0.005	0.05	1.77726194748409e-06
0.999	1e-05	0.464646464646465	1	0.005	0.0500000000000001	2.43777121418039e-07
0.999	1e-05	0.464646464646465	2	0.005	0.05	3.17946389236996e-07
0.999	1e-05	0.464646464646465	3	0.005	0.05	2.89621254933936e-07
0.01	1e-05	0.474747474747475	1	0.005	0.0500000000000051	4.69230140885808e-05
0.01	1e-05	0.474747474747475	2	0.005	0.0500000000000044	1.0798712169964e-05
0.01	1e-05	0.474747474747475	3	0.005	0.0500000000000027	4.99133208371496e-06
0.119888888888889	1e-05	0.474747474747475	1	0.005	0.05	1.71051334763063e-06
0.119888888888889	1e-05	0.474747474747475	2	0.005	0.0500000000000002	2.98115539593072e-06
0.119888888888889	1e-05	0.474747474747475	3	0.005	0.05	1.68460633117547e-06
0.229777777777778	1e-05	0.474747474747475	1	0.005	0.05	3.30489874395741e-07
0.229777777777778	1e-05	0.474747474747475	2	0.005	0.0500000000000001	1.30212815970524e-06
0.229777777777778	1e-05	0.474747474747475	3	0.005	0.05	1.98410431092558e-06
0.339666666666667	1e-05	0.474747474747475	1	0.005	0.05	3.03173463058203e-07
0.339666666666667	1e-05	0.474747474747475	2	0.005	0.05	3.29920727070396e-07
0.339666666666667	1e-05	0.474747474747475	3	0.005	0.05	7.01199469258074e-07
0.449555555555556	1e-05	0.474747474747475	1	0.005	0.05	5.64628201758431e-07
0.449555555555556	1e-05	0.474747474747475	2	0.005	0.0500000000000001	3.2096827915783e-06
0.449555555555556	1e-05	0.474747474747475	3	0.005	0.05	1.43228017835444e-06
0.559444444444444	1e-05	0.474747474747475	1	0.005	0.05	7.74526455582931e-07
0.559444444444444	1e-05	0.474747474747475	2	0.005	0.05	3.8330370181072e-07
0.559444444444444	1e-05	0.474747474747475	3	0.005	0.05	1.64949432313782e-07
0.669333333333333	1e-05	0.474747474747475	1	0.005	0.05	5.56900518489328e-07
0.669333333333333	1e-05	0.474747474747475	2	0.005	0.05	1.3247632992268e-07
0.669333333333333	1e-05	0.474747474747475	3	0.005	0.05	3.67387733224315e-07
0.779222222222222	1e-05	0.474747474747475	1	0.005	0.05	9.36094377211952e-07
0.779222222222222	1e-05	0.474747474747475	2	0.005	0.05	1.2983630788092e-06
0.779222222222222	1e-05	0.474747474747475	3	0.005	0.05	2.8887324163101e-07
0.889111111111111	1e-05	0.474747474747475	1	0.005	0.05	4.59635483787119e-06
0.889111111111111	1e-05	0.474747474747475	2	0.005	0.05	9.75518427655536e-08
0.889111111111111	1e-05	0.474747474747475	3	0.005	0.05	2.14904264256844e-06
0.999	1e-05	0.474747474747475	1	0.005	0.0500000000000001	7.64790394044706e-08
0.999	1e-05	0.474747474747475	2	0.005	0.05	5.96030747622907e-07
0.999	1e-05	0.474747474747475	3	0.005	0.0500000000000002	1.01306957023265e-06
0.01	1e-05	0.484848484848485	1	0.005	0.0500000000000051	3.29409774358428e-05
0.01	1e-05	0.484848484848485	2	0.005	0.0500000000000024	2.00360015282591e-06
0.01	1e-05	0.484848484848485	3	0.005	0.0500000000000042	3.10239405585926e-05
0.119888888888889	1e-05	0.484848484848485	1	0.005	0.05	3.34383431912396e-07
0.119888888888889	1e-05	0.484848484848485	2	0.005	0.0500000000000002	1.75509454637431e-07
0.119888888888889	1e-05	0.484848484848485	3	0.005	0.0500000000000002	2.24975351247465e-06
0.229777777777778	1e-05	0.484848484848485	1	0.005	0.05	3.16931227193701e-06
0.229777777777778	1e-05	0.484848484848485	2	0.005	0.05	7.36402241679119e-07
0.229777777777778	1e-05	0.484848484848485	3	0.005	0.05	5.75901479173315e-07
0.339666666666667	1e-05	0.484848484848485	1	0.005	0.05	7.86121725187578e-07
0.339666666666667	1e-05	0.484848484848485	2	0.005	0.05	6.02381931050689e-07
0.339666666666667	1e-05	0.484848484848485	3	0.005	0.05	2.09219845686912e-06
0.449555555555556	1e-05	0.484848484848485	1	0.005	0.0500000000000001	1.76993038923124e-06
0.449555555555556	1e-05	0.484848484848485	2	0.005	0.05	1.42615687855303e-07
0.449555555555556	1e-05	0.484848484848485	3	0.005	0.05	3.14113600947029e-07
0.559444444444444	1e-05	0.484848484848485	1	0.005	0.05	1.01543505359785e-06
0.559444444444444	1e-05	0.484848484848485	2	0.005	0.05	3.07603001884666e-07
0.559444444444444	1e-05	0.484848484848485	3	0.005	0.05	4.49182239361486e-07
0.669333333333333	1e-05	0.484848484848485	1	0.005	0.05	1.92210065308581e-06
0.669333333333333	1e-05	0.484848484848485	2	0.005	0.05	3.88316463731435e-07
0.669333333333333	1e-05	0.484848484848485	3	0.005	0.05	8.78640786692843e-07
0.779222222222222	1e-05	0.484848484848485	1	0.005	0.05	1.12154009617587e-06
0.779222222222222	1e-05	0.484848484848485	2	0.005	0.05	4.74546746365401e-07
0.779222222222222	1e-05	0.484848484848485	3	0.005	0.05	1.36227818917428e-07
0.889111111111111	1e-05	0.484848484848485	1	0.005	0.05	7.15956883300059e-08
0.889111111111111	1e-05	0.484848484848485	2	0.005	0.05	6.60770800130476e-07
0.889111111111111	1e-05	0.484848484848485	3	0.005	0.05	6.47315160330217e-07
0.999	1e-05	0.484848484848485	1	0.005	0.05	1.04016635825907e-07
0.999	1e-05	0.484848484848485	2	0.005	0.0500000000000002	7.60008204241601e-07
0.999	1e-05	0.484848484848485	3	0.005	0.0500000000000001	4.53302162081435e-07
0.01	1e-05	0.494949494949495	1	0.005	0.0500000000000058	7.96946096836432e-05
0.01	1e-05	0.494949494949495	2	0.005	0.0500000000000013	1.5594387345403e-05
0.01	1e-05	0.494949494949495	3	0.005	0.0500000000000049	9.10570975669267e-05
0.119888888888889	1e-05	0.494949494949495	1	0.005	0.0500000000000002	3.17609714721137e-06
0.119888888888889	1e-05	0.494949494949495	2	0.005	0.05	1.20863894354639e-06
0.119888888888889	1e-05	0.494949494949495	3	0.005	0.05	1.89455481912063e-06
0.229777777777778	1e-05	0.494949494949495	1	0.005	0.05	4.73267693421028e-06
0.229777777777778	1e-05	0.494949494949495	2	0.005	0.0500000000000002	9.02358293428499e-07
0.229777777777778	1e-05	0.494949494949495	3	0.005	0.05	1.34933419046382e-06
0.339666666666667	1e-05	0.494949494949495	1	0.005	0.0500000000000001	5.72426153709712e-07
0.339666666666667	1e-05	0.494949494949495	2	0.005	0.05	1.38816671802772e-06
0.339666666666667	1e-05	0.494949494949495	3	0.005	0.05	4.21007860174679e-06
0.449555555555556	1e-05	0.494949494949495	1	0.005	0.05	1.62750162101054e-06
0.449555555555556	1e-05	0.494949494949495	2	0.005	0.05	1.38442273172102e-06
0.449555555555556	1e-05	0.494949494949495	3	0.005	0.05	6.69460028929583e-07
0.559444444444444	1e-05	0.494949494949495	1	0.005	0.05	1.26739530991194e-06
0.559444444444444	1e-05	0.494949494949495	2	0.005	0.05	2.25481716345779e-07
0.559444444444444	1e-05	0.494949494949495	3	0.005	0.05	7.69854506325691e-07
0.669333333333333	1e-05	0.494949494949495	1	0.005	0.05	1.02776227179443e-06
0.669333333333333	1e-05	0.494949494949495	2	0.005	0.05	5.42134138751812e-07
0.669333333333333	1e-05	0.494949494949495	3	0.005	0.05	1.88897911899536e-06
0.779222222222222	1e-05	0.494949494949495	1	0.005	0.0500000000000001	4.521909451923e-07
0.779222222222222	1e-05	0.494949494949495	2	0.005	0.0500000000000001	7.37951239574919e-08
0.779222222222222	1e-05	0.494949494949495	3	0.005	0.0500000000000001	7.73261759709528e-07
0.889111111111111	1e-05	0.494949494949495	1	0.005	0.05	4.24273700392985e-07
0.889111111111111	1e-05	0.494949494949495	2	0.005	0.05	5.89203650519425e-07
0.889111111111111	1e-05	0.494949494949495	3	0.005	0.05	3.15981108284259e-07
0.999	1e-05	0.494949494949495	1	0.005	0.0500000000000001	9.37542328196639e-07
0.999	1e-05	0.494949494949495	2	0.005	0.05	5.46784304332997e-07
0.999	1e-05	0.494949494949495	3	0.005	0.0500000000000001	2.0918648477494e-07
0.01	1e-05	0.505050505050505	1	0.005	0.0500000000000046	4.72911835623683e-05
0.01	1e-05	0.505050505050505	2	0.005	0.0500000000000015	2.08559035345004e-06
0.01	1e-05	0.505050505050505	3	0.005	0.0500000000000029	2.6946406072088e-05
0.119888888888889	1e-05	0.505050505050505	1	0.005	0.05	2.17231590807276e-06
0.119888888888889	1e-05	0.505050505050505	2	0.005	0.05	4.15844644056176e-06
0.119888888888889	1e-05	0.505050505050505	3	0.005	0.0500000000000001	2.11174464000653e-06
0.229777777777778	1e-05	0.505050505050505	1	0.005	0.05	1.41916928210902e-06
0.229777777777778	1e-05	0.505050505050505	2	0.005	0.05	4.83764926130348e-07
0.229777777777778	1e-05	0.505050505050505	3	0.005	0.0500000000000001	3.19878528959453e-06
0.339666666666667	1e-05	0.505050505050505	1	0.005	0.05	3.55499304909638e-07
0.339666666666667	1e-05	0.505050505050505	2	0.005	0.05	1.45881282322817e-06
0.339666666666667	1e-05	0.505050505050505	3	0.005	0.05	1.74512799889154e-06
0.449555555555556	1e-05	0.505050505050505	1	0.005	0.0500000000000001	7.42480951787997e-07
0.449555555555556	1e-05	0.505050505050505	2	0.005	0.0500000000000001	1.09206675773108e-06
0.449555555555556	1e-05	0.505050505050505	3	0.005	0.05	1.8067902905054e-07
0.559444444444444	1e-05	0.505050505050505	1	0.005	0.05	1.04256006226759e-06
0.559444444444444	1e-05	0.505050505050505	2	0.005	0.05	5.5885409153582e-07
0.559444444444444	1e-05	0.505050505050505	3	0.005	0.05	1.55125602623577e-07
0.669333333333333	1e-05	0.505050505050505	1	0.005	0.05	2.99999784616342e-06
0.669333333333333	1e-05	0.505050505050505	2	0.005	0.05	8.05777179187331e-07
0.669333333333333	1e-05	0.505050505050505	3	0.005	0.05	2.38708362150351e-06
0.779222222222222	1e-05	0.505050505050505	1	0.005	0.05	1.62884911867695e-07
0.779222222222222	1e-05	0.505050505050505	2	0.005	0.05	2.37481132287489e-07
0.779222222222222	1e-05	0.505050505050505	3	0.005	0.05	8.74669010868147e-07
0.889111111111111	1e-05	0.505050505050505	1	0.005	0.05	1.1523943167832e-06
0.889111111111111	1e-05	0.505050505050505	2	0.005	0.05	1.25508692624026e-06
0.889111111111111	1e-05	0.505050505050505	3	0.005	0.05	5.09505763506334e-07
0.999	1e-05	0.505050505050505	1	0.005	0.05	3.3538787957847e-07
0.999	1e-05	0.505050505050505	2	0.005	0.05	2.62318783706683e-07
0.999	1e-05	0.505050505050505	3	0.005	0.05	7.08110762408274e-07
0.01	1e-05	0.515151515151515	1	0.005	0.0500000000000062	8.8996487725642e-05
0.01	1e-05	0.515151515151515	2	0.005	0.0500000000000038	1.64306019755516e-05
0.01	1e-05	0.515151515151515	3	0.005	0.0500000000000037	1.26046126352712e-05
0.119888888888889	1e-05	0.515151515151515	1	0.005	0.0500000000000002	4.03282028545355e-06
0.119888888888889	1e-05	0.515151515151515	2	0.005	0.0500000000000002	1.5048990105257e-06
0.119888888888889	1e-05	0.515151515151515	3	0.005	0.0500000000000001	1.93866946480308e-06
0.229777777777778	1e-05	0.515151515151515	1	0.005	0.05	9.83703118345291e-07
0.229777777777778	1e-05	0.515151515151515	2	0.005	0.0500000000000001	6.16162817644609e-07
0.229777777777778	1e-05	0.515151515151515	3	0.005	0.05	1.13432354728606e-06
0.339666666666667	1e-05	0.515151515151515	1	0.005	0.05	1.27678732261902e-06
0.339666666666667	1e-05	0.515151515151515	2	0.005	0.0500000000000001	6.73501660630517e-07
0.339666666666667	1e-05	0.515151515151515	3	0.005	0.05	1.58078448352838e-06
0.449555555555556	1e-05	0.515151515151515	1	0.005	0.0500000000000001	3.12632063052824e-07
0.449555555555556	1e-05	0.515151515151515	2	0.005	0.05	1.6976996525723e-06
0.449555555555556	1e-05	0.515151515151515	3	0.005	0.05	7.4145035721056e-07
0.559444444444444	1e-05	0.515151515151515	1	0.005	0.05	2.91334703343272e-06
0.559444444444444	1e-05	0.515151515151515	2	0.005	0.05	6.24922004605235e-07
0.559444444444444	1e-05	0.515151515151515	3	0.005	0.05	6.33132039592259e-07
0.669333333333333	1e-05	0.515151515151515	1	0.005	0.05	9.41953013717822e-07
0.669333333333333	1e-05	0.515151515151515	2	0.005	0.05	3.10446888014808e-06
0.669333333333333	1e-05	0.515151515151515	3	0.005	0.05	9.71991404895904e-07
0.779222222222222	1e-05	0.515151515151515	1	0.005	0.05	3.3885844690603e-07
0.779222222222222	1e-05	0.515151515151515	2	0.005	0.05	7.81262710991788e-07
0.779222222222222	1e-05	0.515151515151515	3	0.005	0.05	4.12600469191831e-07
0.889111111111111	1e-05	0.515151515151515	1	0.005	0.05	2.95215683140346e-07
0.889111111111111	1e-05	0.515151515151515	2	0.005	0.05	4.22871744079877e-07
0.889111111111111	1e-05	0.515151515151515	3	0.005	0.05	7.03280190156943e-07
0.999	1e-05	0.515151515151515	1	0.005	0.05	1.23978341744094e-07
0.999	1e-05	0.515151515151515	2	0.005	0.05	6.6328005470669e-07
0.999	1e-05	0.515151515151515	3	0.005	0.05	3.26529178350226e-07
0.01	1e-05	0.525252525252525	1	0.005	0.0500000000000044	1.23750054210016e-05
0.01	1e-05	0.525252525252525	2	0.005	0.0500000000000011	1.50380609263639e-06
0.01	1e-05	0.525252525252525	3	0.005	0.0500000000000044	3.70233650436477e-05
0.119888888888889	1e-05	0.525252525252525	1	0.005	0.05	1.33847188516507e-06
0.119888888888889	1e-05	0.525252525252525	2	0.005	0.05	1.70660676361999e-06
0.119888888888889	1e-05	0.525252525252525	3	0.005	0.0500000000000002	1.90110710424932e-06
0.229777777777778	1e-05	0.525252525252525	1	0.005	0.05	1.12530433417868e-06
0.229777777777778	1e-05	0.525252525252525	2	0.005	0.05	4.42950360554146e-07
0.229777777777778	1e-05	0.525252525252525	3	0.005	0.05	1.06154847711985e-06
0.339666666666667	1e-05	0.525252525252525	1	0.005	0.05	1.09793352032258e-06
0.339666666666667	1e-05	0.525252525252525	2	0.005	0.05	3.45490033666226e-06
0.339666666666667	1e-05	0.525252525252525	3	0.005	0.05	2.04756360402312e-07
0.449555555555556	1e-05	0.525252525252525	1	0.005	0.05	1.45244320948895e-07
0.449555555555556	1e-05	0.525252525252525	2	0.005	0.05	1.33498229211192e-07
0.449555555555556	1e-05	0.525252525252525	3	0.005	0.05	3.71547974814701e-07
0.559444444444444	1e-05	0.525252525252525	1	0.005	0.05	9.36820200384196e-07
0.559444444444444	1e-05	0.525252525252525	2	0.005	0.05	1.43941816711507e-06
0.559444444444444	1e-05	0.525252525252525	3	0.005	0.05	7.51705890818812e-07
0.669333333333333	1e-05	0.525252525252525	1	0.005	0.05	1.11969923714685e-06
0.669333333333333	1e-05	0.525252525252525	2	0.005	0.05	9.32471862522556e-07
0.669333333333333	1e-05	0.525252525252525	3	0.005	0.05	6.43666914013063e-07
0.779222222222222	1e-05	0.525252525252525	1	0.005	0.05	1.98975109194751e-07
0.779222222222222	1e-05	0.525252525252525	2	0.005	0.05	1.64426286060364e-06
0.779222222222222	1e-05	0.525252525252525	3	0.005	0.05	2.46613219487932e-07
0.889111111111111	1e-05	0.525252525252525	1	0.005	0.05	4.21904209585565e-08
0.889111111111111	1e-05	0.525252525252525	2	0.005	0.05	7.60054982079271e-08
0.889111111111111	1e-05	0.525252525252525	3	0.005	0.05	9.13915189675121e-08
0.999	1e-05	0.525252525252525	1	0.005	0.05	6.52725072035749e-07
0.999	1e-05	0.525252525252525	2	0.005	0.05	3.6458124511248e-07
0.999	1e-05	0.525252525252525	3	0.005	0.0500000000000001	1.47287475205252e-07
0.01	1e-05	0.535353535353535	1	0.005	0.0500000000000007	1.1002410686031e-06
0.01	1e-05	0.535353535353535	2	0.005	0.0500000000000031	2.19362891635279e-05
0.01	1e-05	0.535353535353535	3	0.005	0.050000000000004	1.32444484827612e-05
0.119888888888889	1e-05	0.535353535353535	1	0.005	0.0500000000000002	7.03656928313025e-06
0.119888888888889	1e-05	0.535353535353535	2	0.005	0.0500000000000001	1.02411663739888e-07
0.119888888888889	1e-05	0.535353535353535	3	0.005	0.0500000000000002	2.60181958827124e-06
0.229777777777778	1e-05	0.535353535353535	1	0.005	0.05	2.86824173901059e-07
0.229777777777778	1e-05	0.535353535353535	2	0.005	0.0500000000000001	7.54628359914081e-08
0.229777777777778	1e-05	0.535353535353535	3	0.005	0.0500000000000001	7.3712816960831e-07
0.339666666666667	1e-05	0.535353535353535	1	0.005	0.0500000000000001	7.93836923055037e-07
0.339666666666667	1e-05	0.535353535353535	2	0.005	0.05	9.20577775644726e-07
0.339666666666667	1e-05	0.535353535353535	3	0.005	0.05	6.58875995859895e-07
0.449555555555556	1e-05	0.535353535353535	1	0.005	0.05	3.0154087837995e-07
0.449555555555556	1e-05	0.535353535353535	2	0.005	0.05	2.36913804162412e-06
0.449555555555556	1e-05	0.535353535353535	3	0.005	0.0500000000000001	6.30659372481171e-07
0.559444444444444	1e-05	0.535353535353535	1	0.005	0.05	1.27507910415995e-06
0.559444444444444	1e-05	0.535353535353535	2	0.005	0.05	1.41612150533934e-06
0.559444444444444	1e-05	0.535353535353535	3	0.005	0.05	8.81469267431799e-07
0.669333333333333	1e-05	0.535353535353535	1	0.005	0.05	3.70618924713748e-07
0.669333333333333	1e-05	0.535353535353535	2	0.005	0.05	4.65806019991802e-07
0.669333333333333	1e-05	0.535353535353535	3	0.005	0.05	2.95953001359508e-07
0.779222222222222	1e-05	0.535353535353535	1	0.005	0.05	8.10860068231286e-07
0.779222222222222	1e-05	0.535353535353535	2	0.005	0.05	2.31001593316731e-07
0.779222222222222	1e-05	0.535353535353535	3	0.005	0.05	4.34960292458017e-07
0.889111111111111	1e-05	0.535353535353535	1	0.005	0.05	7.95968464811327e-07
0.889111111111111	1e-05	0.535353535353535	2	0.005	0.05	3.20255528095531e-07
0.889111111111111	1e-05	0.535353535353535	3	0.005	0.05	2.7352802104466e-07
0.999	1e-05	0.535353535353535	1	0.005	0.05	4.40265115145182e-07
0.999	1e-05	0.535353535353535	2	0.005	0.05	1.87142236945942e-07
0.999	1e-05	0.535353535353535	3	0.005	0.0500000000000001	3.23011174818577e-07
0.01	1e-05	0.545454545454546	1	0.005	0.0500000000000049	4.22836822750058e-05
0.01	1e-05	0.545454545454546	2	0.005	0.0500000000000035	2.38298941221293e-05
0.01	1e-05	0.545454545454546	3	0.005	0.0500000000000048	3.73607521050799e-05
0.119888888888889	1e-05	0.545454545454546	1	0.005	0.0500000000000002	2.31683449311939e-06
0.119888888888889	1e-05	0.545454545454546	2	0.005	0.05	5.81383120268948e-06
0.119888888888889	1e-05	0.545454545454546	3	0.005	0.0500000000000002	3.09282073757348e-06
0.229777777777778	1e-05	0.545454545454546	1	0.005	0.05	6.45696490137472e-07
0.229777777777778	1e-05	0.545454545454546	2	0.005	0.0500000000000002	1.14142518233509e-06
0.229777777777778	1e-05	0.545454545454546	3	0.005	0.05	1.23633888809524e-06
0.339666666666667	1e-05	0.545454545454546	1	0.005	0.05	5.79973059256121e-07
0.339666666666667	1e-05	0.545454545454546	2	0.005	0.05	1.90631177016085e-07
0.339666666666667	1e-05	0.545454545454546	3	0.005	0.05	7.64516827549987e-07
0.449555555555556	1e-05	0.545454545454546	1	0.005	0.05	2.46129648111017e-07
0.449555555555556	1e-05	0.545454545454546	2	0.005	0.05	6.78093957313695e-07
0.449555555555556	1e-05	0.545454545454546	3	0.005	0.05	5.40270027720804e-07
0.559444444444444	1e-05	0.545454545454546	1	0.005	0.05	2.00355345074089e-06
0.559444444444444	1e-05	0.545454545454546	2	0.005	0.05	1.17956113209555e-06
0.559444444444444	1e-05	0.545454545454546	3	0.005	0.05	1.2656298593364e-06
0.669333333333333	1e-05	0.545454545454546	1	0.005	0.05	1.35459048000834e-06
0.669333333333333	1e-05	0.545454545454546	2	0.005	0.05	6.89690559137535e-08
0.669333333333333	1e-05	0.545454545454546	3	0.005	0.05	1.16918384611036e-07
0.779222222222222	1e-05	0.545454545454546	1	0.005	0.05	2.98913763179146e-07
0.779222222222222	1e-05	0.545454545454546	2	0.005	0.05	9.93396585583367e-07
0.779222222222222	1e-05	0.545454545454546	3	0.005	0.05	5.8877309040087e-08
0.889111111111111	1e-05	0.545454545454546	1	0.005	0.05	2.81939320844147e-07
0.889111111111111	1e-05	0.545454545454546	2	0.005	0.05	5.69849970706182e-07
0.889111111111111	1e-05	0.545454545454546	3	0.005	0.05	6.78675957217892e-07
0.999	1e-05	0.545454545454546	1	0.005	0.05	5.56047457542769e-07
0.999	1e-05	0.545454545454546	2	0.005	0.05	5.06533905417066e-07
0.999	1e-05	0.545454545454546	3	0.005	0.05	2.19398845210805e-07
0.01	1e-05	0.555555555555556	1	0.005	0.0500000000000044	7.09967736681817e-06
0.01	1e-05	0.555555555555556	2	0.005	0.0500000000000037	7.03887768489853e-06
0.01	1e-05	0.555555555555556	3	0.005	0.0500000000000018	1.23831652930676e-05
0.119888888888889	1e-05	0.555555555555556	1	0.005	0.0500000000000002	5.75124293154278e-06
0.119888888888889	1e-05	0.555555555555556	2	0.005	0.0500000000000002	1.38244162115213e-06
0.119888888888889	1e-05	0.555555555555556	3	0.005	0.0500000000000002	8.07699501427401e-06
0.229777777777778	1e-05	0.555555555555556	1	0.005	0.05	8.70245825405009e-07
0.229777777777778	1e-05	0.555555555555556	2	0.005	0.0500000000000001	1.33723355761629e-06
0.229777777777778	1e-05	0.555555555555556	3	0.005	0.05	1.95633258511861e-06
0.339666666666667	1e-05	0.555555555555556	1	0.005	0.05	9.92438473318923e-08
0.339666666666667	1e-05	0.555555555555556	2	0.005	0.0500000000000001	3.32710901204683e-06
0.339666666666667	1e-05	0.555555555555556	3	0.005	0.05	6.32441095237011e-07
0.449555555555556	1e-05	0.555555555555556	1	0.005	0.05	2.39901367361921e-06
0.449555555555556	1e-05	0.555555555555556	2	0.005	0.0500000000000001	2.45487112110995e-07
0.449555555555556	1e-05	0.555555555555556	3	0.005	0.0500000000000001	2.06861267997499e-06
0.559444444444444	1e-05	0.555555555555556	1	0.005	0.05	8.90262972891339e-08
0.559444444444444	1e-05	0.555555555555556	2	0.005	0.05	5.65966191333845e-07
0.559444444444444	1e-05	0.555555555555556	3	0.005	0.05	7.10565368808223e-07
0.669333333333333	1e-05	0.555555555555556	1	0.005	0.05	2.6196514801286e-07
0.669333333333333	1e-05	0.555555555555556	2	0.005	0.05	2.84457362735835e-07
0.669333333333333	1e-05	0.555555555555556	3	0.005	0.05	4.22364147904631e-07
0.779222222222222	1e-05	0.555555555555556	1	0.005	0.05	1.76258282744507e-06
0.779222222222222	1e-05	0.555555555555556	2	0.005	0.05	3.39034575990694e-07
0.779222222222222	1e-05	0.555555555555556	3	0.005	0.05	6.22544977915604e-07
0.889111111111111	1e-05	0.555555555555556	1	0.005	0.05	2.34687730297877e-07
0.889111111111111	1e-05	0.555555555555556	2	0.005	0.05	7.52116118072153e-08
0.889111111111111	1e-05	0.555555555555556	3	0.005	0.05	9.08480220648462e-07
0.999	1e-05	0.555555555555556	1	0.005	0.05	1.89166597895455e-07
0.999	1e-05	0.555555555555556	2	0.005	0.05	3.92785885014517e-07
0.999	1e-05	0.555555555555556	3	0.005	0.05	5.61603263181982e-08
0.01	1e-05	0.565656565656566	1	0.005	0.0500000000000044	1.50488159011991e-05
0.01	1e-05	0.565656565656566	2	0.005	0.0500000000000044	1.35757686632585e-05
0.01	1e-05	0.565656565656566	3	0.005	0.0500000000000039	2.91877418149957e-05
0.119888888888889	1e-05	0.565656565656566	1	0.005	0.0500000000000001	5.78733215559921e-06
0.119888888888889	1e-05	0.565656565656566	2	0.005	0.0500000000000002	2.88448102780971e-06
0.119888888888889	1e-05	0.565656565656566	3	0.005	0.05	1.78217256845665e-06
0.229777777777778	1e-05	0.565656565656566	1	0.005	0.05	1.68195172633822e-06
0.229777777777778	1e-05	0.565656565656566	2	0.005	0.0500000000000001	1.9345172731258e-06
0.229777777777778	1e-05	0.565656565656566	3	0.005	0.0500000000000001	1.12417353442917e-06
0.339666666666667	1e-05	0.565656565656566	1	0.005	0.05	1.27444295123898e-06
0.339666666666667	1e-05	0.565656565656566	2	0.005	0.05	5.2540897648449e-07
0.339666666666667	1e-05	0.565656565656566	3	0.005	0.0500000000000001	4.60506630757127e-07
0.449555555555556	1e-05	0.565656565656566	1	0.005	0.05	1.45242645255134e-07
0.449555555555556	1e-05	0.565656565656566	2	0.005	0.05	5.38250946365167e-07
0.449555555555556	1e-05	0.565656565656566	3	0.005	0.05	1.5047897147948e-06
0.559444444444444	1e-05	0.565656565656566	1	0.005	0.05	1.14262167801157e-07
0.559444444444444	1e-05	0.565656565656566	2	0.005	0.05	1.25306832875641e-06
0.559444444444444	1e-05	0.565656565656566	3	0.005	0.05	5.24096569316219e-07
0.669333333333333	1e-05	0.565656565656566	1	0.005	0.05	1.69983539079922e-06
0.669333333333333	1e-05	0.565656565656566	2	0.005	0.05	5.71478536647442e-07
0.669333333333333	1e-05	0.565656565656566	3	0.005	0.05	6.67858225015475e-07
0.779222222222222	1e-05	0.565656565656566	1	0.005	0.05	6.11247730093111e-07
0.779222222222222	1e-05	0.565656565656566	2	0.005	0.05	5.6275501414469e-07
0.779222222222222	1e-05	0.565656565656566	3	0.005	0.05	1.08796858509399e-07
0.889111111111111	1e-05	0.565656565656566	1	0.005	0.05	4.53733208019641e-08
0.889111111111111	1e-05	0.565656565656566	2	0.005	0.05	1.28914055675965e-06
0.889111111111111	1e-05	0.565656565656566	3	0.005	0.05	4.03728359920915e-07
0.999	1e-05	0.565656565656566	1	0.005	0.05	1.46766291355818e-07
0.999	1e-05	0.565656565656566	2	0.005	0.05	1.38808067361826e-06
0.999	1e-05	0.565656565656566	3	0.005	0.05	7.87078230879775e-07
0.01	1e-05	0.575757575757576	1	0.005	0.0500000000000051	2.67314967882313e-05
0.01	1e-05	0.575757575757576	2	0.005	0.0500000000000047	2.00378837191256e-05
0.01	1e-05	0.575757575757576	3	0.005	0.0500000000000028	1.96896570935987e-05
0.119888888888889	1e-05	0.575757575757576	1	0.005	0.05	3.32358769776493e-06
0.119888888888889	1e-05	0.575757575757576	2	0.005	0.05	3.73913981673571e-06
0.119888888888889	1e-05	0.575757575757576	3	0.005	0.0500000000000002	4.86651681126901e-07
0.229777777777778	1e-05	0.575757575757576	1	0.005	0.05	4.91839102981359e-07
0.229777777777778	1e-05	0.575757575757576	2	0.005	0.05	1.00488425758177e-06
0.229777777777778	1e-05	0.575757575757576	3	0.005	0.05	1.19206852120642e-06
0.339666666666667	1e-05	0.575757575757576	1	0.005	0.05	1.62329655163151e-06
0.339666666666667	1e-05	0.575757575757576	2	0.005	0.0500000000000001	2.99369757482415e-07
0.339666666666667	1e-05	0.575757575757576	3	0.005	0.05	1.38361559602784e-06
0.449555555555556	1e-05	0.575757575757576	1	0.005	0.05	3.73004980523295e-07
0.449555555555556	1e-05	0.575757575757576	2	0.005	0.05	1.49525876864926e-06
0.449555555555556	1e-05	0.575757575757576	3	0.005	0.0500000000000001	1.11179845844159e-06
0.559444444444444	1e-05	0.575757575757576	1	0.005	0.05	8.45704540086669e-07
0.559444444444444	1e-05	0.575757575757576	2	0.005	0.05	9.17369643229817e-07
0.559444444444444	1e-05	0.575757575757576	3	0.005	0.05	1.18026337108862e-06
0.669333333333333	1e-05	0.575757575757576	1	0.005	0.05	4.76149802016121e-07
0.669333333333333	1e-05	0.575757575757576	2	0.005	0.05	1.73262367196325e-06
0.669333333333333	1e-05	0.575757575757576	3	0.005	0.05	4.38077930640696e-07
0.779222222222222	1e-05	0.575757575757576	1	0.005	0.05	4.97542599718898e-07
0.779222222222222	1e-05	0.575757575757576	2	0.005	0.05	1.40350933906083e-07
0.779222222222222	1e-05	0.575757575757576	3	0.005	0.05	3.80184316069608e-07
0.889111111111111	1e-05	0.575757575757576	1	0.005	0.05	4.36845192186407e-07
0.889111111111111	1e-05	0.575757575757576	2	0.005	0.05	4.04229701188228e-07
0.889111111111111	1e-05	0.575757575757576	3	0.005	0.05	8.74247385623489e-07
0.999	1e-05	0.575757575757576	1	0.005	0.05	1.04439695391723e-07
0.999	1e-05	0.575757575757576	2	0.005	0.0500000000000001	1.0616766844357e-07
0.999	1e-05	0.575757575757576	3	0.005	0.0500000000000001	6.34630038774403e-07
0.01	1e-05	0.585858585858586	1	0.005	0.0500000000000037	1.02068693985123e-05
0.01	1e-05	0.585858585858586	2	0.005	0.0500000000000027	1.59225284538661e-06
0.01	1e-05	0.585858585858586	3	0.005	0.0500000000000002	8.52899283498463e-06
0.119888888888889	1e-05	0.585858585858586	1	0.005	0.0500000000000002	5.54283151371468e-06
0.119888888888889	1e-05	0.585858585858586	2	0.005	0.05	3.19424049524565e-06
0.119888888888889	1e-05	0.585858585858586	3	0.005	0.05	1.84532570044611e-06
0.229777777777778	1e-05	0.585858585858586	1	0.005	0.05	3.25753785018664e-07
0.229777777777778	1e-05	0.585858585858586	2	0.005	0.05	7.75215353501761e-07
0.229777777777778	1e-05	0.585858585858586	3	0.005	0.05	1.76988260925537e-07
0.339666666666667	1e-05	0.585858585858586	1	0.005	0.05	1.31202669121576e-06
0.339666666666667	1e-05	0.585858585858586	2	0.005	0.0500000000000001	1.22077344238749e-06
0.339666666666667	1e-05	0.585858585858586	3	0.005	0.05	3.58232733052895e-06
0.449555555555556	1e-05	0.585858585858586	1	0.005	0.05	1.12970235621426e-06
0.449555555555556	1e-05	0.585858585858586	2	0.005	0.05	1.42931226614638e-06
0.449555555555556	1e-05	0.585858585858586	3	0.005	0.05	3.03933086048418e-07
0.559444444444444	1e-05	0.585858585858586	1	0.005	0.05	1.0464351551087e-06
0.559444444444444	1e-05	0.585858585858586	2	0.005	0.05	1.72734378959765e-07
0.559444444444444	1e-05	0.585858585858586	3	0.005	0.05	1.54496717291454e-07
0.669333333333333	1e-05	0.585858585858586	1	0.005	0.05	3.52956161845508e-07
0.669333333333333	1e-05	0.585858585858586	2	0.005	0.05	4.56188048018159e-07
0.669333333333333	1e-05	0.585858585858586	3	0.005	0.05	1.43337006687784e-06
0.779222222222222	1e-05	0.585858585858586	1	0.005	0.05	3.05741297365824e-07
0.779222222222222	1e-05	0.585858585858586	2	0.005	0.05	9.03270185222091e-08
0.779222222222222	1e-05	0.585858585858586	3	0.005	0.05	2.41451266446733e-06
0.889111111111111	1e-05	0.585858585858586	1	0.005	0.05	1.13993563742365e-06
0.889111111111111	1e-05	0.585858585858586	2	0.005	0.05	5.06000578789818e-07
0.889111111111111	1e-05	0.585858585858586	3	0.005	0.05	6.8087394989941e-08
0.999	1e-05	0.585858585858586	1	0.005	0.05	6.01569133092686e-07
0.999	1e-05	0.585858585858586	2	0.005	0.0500000000000001	4.50423308966224e-06
0.999	1e-05	0.585858585858586	3	0.005	0.05	4.14432358703729e-07
0.01	1e-05	0.595959595959596	1	0.005	0.0500000000000056	6.89024447182685e-05
0.01	1e-05	0.595959595959596	2	0.005	0.0500000000000035	8.158111835172e-06
0.01	1e-05	0.595959595959596	3	0.005	0.0500000000000047	3.64946949718158e-05
0.119888888888889	1e-05	0.595959595959596	1	0.005	0.0500000000000002	5.63368971305244e-07
0.119888888888889	1e-05	0.595959595959596	2	0.005	0.0500000000000002	1.79752230397371e-06
0.119888888888889	1e-05	0.595959595959596	3	0.005	0.0500000000000002	5.08386683428759e-06
0.229777777777778	1e-05	0.595959595959596	1	0.005	0.0500000000000001	1.77657726429725e-06
0.229777777777778	1e-05	0.595959595959596	2	0.005	0.0500000000000002	2.90176831834233e-06
0.229777777777778	1e-05	0.595959595959596	3	0.005	0.0500000000000002	3.40255459154041e-07
0.339666666666667	1e-05	0.595959595959596	1	0.005	0.05	5.08798790185057e-06
0.339666666666667	1e-05	0.595959595959596	2	0.005	0.05	7.37805243877519e-07
0.339666666666667	1e-05	0.595959595959596	3	0.005	0.05	4.60080400559865e-08
0.449555555555556	1e-05	0.595959595959596	1	0.005	0.05	5.42631022349061e-07
0.449555555555556	1e-05	0.595959595959596	2	0.005	0.05	7.35878649352349e-07
0.449555555555556	1e-05	0.595959595959596	3	0.005	0.05	1.02613735058556e-06
0.559444444444444	1e-05	0.595959595959596	1	0.005	0.05	2.42597058950516e-07
0.559444444444444	1e-05	0.595959595959596	2	0.005	0.05	1.03346974887254e-07
0.559444444444444	1e-05	0.595959595959596	3	0.005	0.05	6.64670285530056e-07
0.669333333333333	1e-05	0.595959595959596	1	0.005	0.05	1.19514930020381e-06
0.669333333333333	1e-05	0.595959595959596	2	0.005	0.05	6.02446766469306e-07
0.669333333333333	1e-05	0.595959595959596	3	0.005	0.05	2.52794454199819e-07
0.779222222222222	1e-05	0.595959595959596	1	0.005	0.05	2.16612749934581e-07
0.779222222222222	1e-05	0.595959595959596	2	0.005	0.05	1.43595850840477e-07
0.779222222222222	1e-05	0.595959595959596	3	0.005	0.05	1.9188470838119e-07
0.889111111111111	1e-05	0.595959595959596	1	0.005	0.05	9.72393893277334e-07
0.889111111111111	1e-05	0.595959595959596	2	0.005	0.05	1.31828859983276e-06
0.889111111111111	1e-05	0.595959595959596	3	0.005	0.05	3.54377340577441e-07
0.999	1e-05	0.595959595959596	1	0.005	0.0500000000000001	1.82121616133796e-06
0.999	1e-05	0.595959595959596	2	0.005	0.0500000000000001	6.71495915878967e-07
0.999	1e-05	0.595959595959596	3	0.005	0.05	1.32766023470529e-06
0.01	1e-05	0.606060606060606	1	0.005	0.0500000000000055	5.47659295182361e-05
0.01	1e-05	0.606060606060606	2	0.005	0.0500000000000063	0.000126326151047896
0.01	1e-05	0.606060606060606	3	0.005	0.0500000000000055	7.11497047317341e-05
0.119888888888889	1e-05	0.606060606060606	1	0.005	0.05	1.74652012014291e-06
0.119888888888889	1e-05	0.606060606060606	2	0.005	0.0500000000000001	2.74215003142062e-06
0.119888888888889	1e-05	0.606060606060606	3	0.005	0.05	1.01463606821447e-05
0.229777777777778	1e-05	0.606060606060606	1	0.005	0.05	2.35416548461172e-06
0.229777777777778	1e-05	0.606060606060606	2	0.005	0.05	1.19537089060852e-06
0.229777777777778	1e-05	0.606060606060606	3	0.005	0.05	3.31393946582825e-06
0.339666666666667	1e-05	0.606060606060606	1	0.005	0.05	1.7611624719612e-06
0.339666666666667	1e-05	0.606060606060606	2	0.005	0.05	1.68131837619886e-06
0.339666666666667	1e-05	0.606060606060606	3	0.005	0.05	3.74677975317669e-06
0.449555555555556	1e-05	0.606060606060606	1	0.005	0.05	1.90019970077892e-06
0.449555555555556	1e-05	0.606060606060606	2	0.005	0.0500000000000001	1.30322363113287e-06
0.449555555555556	1e-05	0.606060606060606	3	0.005	0.0500000000000001	3.39276395508219e-07
0.559444444444444	1e-05	0.606060606060606	1	0.005	0.05	3.70452248557711e-07
0.559444444444444	1e-05	0.606060606060606	2	0.005	0.05	3.34216590400312e-07
0.559444444444444	1e-05	0.606060606060606	3	0.005	0.05	8.62583627868314e-07
0.669333333333333	1e-05	0.606060606060606	1	0.005	0.05	2.28540067336243e-07
0.669333333333333	1e-05	0.606060606060606	2	0.005	0.05	8.79261734046226e-07
0.669333333333333	1e-05	0.606060606060606	3	0.005	0.05	6.56260702208783e-07
0.779222222222222	1e-05	0.606060606060606	1	0.005	0.05	9.18245169592378e-07
0.779222222222222	1e-05	0.606060606060606	2	0.005	0.05	6.63970587738055e-07
0.779222222222222	1e-05	0.606060606060606	3	0.005	0.05	7.82510486311855e-07
0.889111111111111	1e-05	0.606060606060606	1	0.005	0.05	1.65531450206361e-07
0.889111111111111	1e-05	0.606060606060606	2	0.005	0.05	5.47860165132819e-07
0.889111111111111	1e-05	0.606060606060606	3	0.005	0.05	3.02563469658934e-07
0.999	1e-05	0.606060606060606	1	0.005	0.05	2.04974079855523e-07
0.999	1e-05	0.606060606060606	2	0.005	0.0500000000000001	1.94359064106079e-07
0.999	1e-05	0.606060606060606	3	0.005	0.05	2.02346608966498e-07
0.01	1e-05	0.616161616161616	1	0.005	0.0500000000000043	1.2744088978068e-05
0.01	1e-05	0.616161616161616	2	0.005	0.0500000000000048	4.11862893948277e-05
0.01	1e-05	0.616161616161616	3	0.005	0.0500000000000045	1.5268662078613e-05
0.119888888888889	1e-05	0.616161616161616	1	0.005	0.05	8.39069472635112e-06
0.119888888888889	1e-05	0.616161616161616	2	0.005	0.0500000000000002	1.56612586091515e-06
0.119888888888889	1e-05	0.616161616161616	3	0.005	0.0500000000000001	9.0193522475837e-06
0.229777777777778	1e-05	0.616161616161616	1	0.005	0.05	1.41909531683496e-06
0.229777777777778	1e-05	0.616161616161616	2	0.005	0.0500000000000001	3.55317232843319e-06
0.229777777777778	1e-05	0.616161616161616	3	0.005	0.05	1.0417970396534e-06
0.339666666666667	1e-05	0.616161616161616	1	0.005	0.05	4.14046473390023e-06
0.339666666666667	1e-05	0.616161616161616	2	0.005	0.05	1.27758235305094e-06
0.339666666666667	1e-05	0.616161616161616	3	0.005	0.0500000000000001	7.34464978146424e-07
0.449555555555556	1e-05	0.616161616161616	1	0.005	0.05	2.27737231594239e-07
0.449555555555556	1e-05	0.616161616161616	2	0.005	0.05	4.12942889318171e-07
0.449555555555556	1e-05	0.616161616161616	3	0.005	0.05	1.26786144106366e-06
0.559444444444444	1e-05	0.616161616161616	1	0.005	0.05	3.40612438693339e-06
0.559444444444444	1e-05	0.616161616161616	2	0.005	0.05	1.85715110113503e-06
0.559444444444444	1e-05	0.616161616161616	3	0.005	0.05	1.14162832588121e-06
0.669333333333333	1e-05	0.616161616161616	1	0.005	0.05	1.03141083561877e-06
0.669333333333333	1e-05	0.616161616161616	2	0.005	0.05	4.65866129830609e-07
0.669333333333333	1e-05	0.616161616161616	3	0.005	0.05	1.49795963213694e-07
0.779222222222222	1e-05	0.616161616161616	1	0.005	0.05	1.77459859639692e-07
0.779222222222222	1e-05	0.616161616161616	2	0.005	0.05	2.98905470917725e-07
0.779222222222222	1e-05	0.616161616161616	3	0.005	0.05	1.06818527351212e-06
0.889111111111111	1e-05	0.616161616161616	1	0.005	0.05	1.12089101865371e-07
0.889111111111111	1e-05	0.616161616161616	2	0.005	0.05	5.77971912271267e-08
0.889111111111111	1e-05	0.616161616161616	3	0.005	0.05	3.17755008842242e-07
0.999	1e-05	0.616161616161616	1	0.005	0.05	4.96124260258303e-07
0.999	1e-05	0.616161616161616	2	0.005	0.0500000000000001	6.52770121315777e-07
0.999	1e-05	0.616161616161616	3	0.005	0.05	4.62166365198942e-07
0.01	1e-05	0.626262626262626	1	0.005	0.0500000000000045	4.02793811769116e-05
0.01	1e-05	0.626262626262626	2	0.005	0.0500000000000031	3.18443539983008e-06
0.01	1e-05	0.626262626262626	3	0.005	0.0500000000000044	1.43571961650495e-05
0.119888888888889	1e-05	0.626262626262626	1	0.005	0.0500000000000002	1.1456714527567e-06
0.119888888888889	1e-05	0.626262626262626	2	0.005	0.0500000000000002	7.18755131980676e-06
0.119888888888889	1e-05	0.626262626262626	3	0.005	0.05	1.10314566097515e-05
0.229777777777778	1e-05	0.626262626262626	1	0.005	0.05	3.11785695200442e-07
0.229777777777778	1e-05	0.626262626262626	2	0.005	0.05	2.45490063937212e-06
0.229777777777778	1e-05	0.626262626262626	3	0.005	0.05	1.31541765924287e-06
0.339666666666667	1e-05	0.626262626262626	1	0.005	0.0500000000000002	5.83692229561192e-07
0.339666666666667	1e-05	0.626262626262626	2	0.005	0.05	6.5563999399629e-07
0.339666666666667	1e-05	0.626262626262626	3	0.005	0.05	2.09775306069473e-06
0.449555555555556	1e-05	0.626262626262626	1	0.005	0.0500000000000001	2.27576313536372e-07
0.449555555555556	1e-05	0.626262626262626	2	0.005	0.05	6.11757308104399e-07
0.449555555555556	1e-05	0.626262626262626	3	0.005	0.0500000000000001	1.6638405890288e-07
0.559444444444444	1e-05	0.626262626262626	1	0.005	0.05	7.84159165534053e-07
0.559444444444444	1e-05	0.626262626262626	2	0.005	0.05	3.18547034988097e-07
0.559444444444444	1e-05	0.626262626262626	3	0.005	0.05	3.65242318696462e-08
0.669333333333333	1e-05	0.626262626262626	1	0.005	0.05	1.64951049652624e-06
0.669333333333333	1e-05	0.626262626262626	2	0.005	0.05	1.16840387073962e-07
0.669333333333333	1e-05	0.626262626262626	3	0.005	0.05	1.39697028327053e-06
0.779222222222222	1e-05	0.626262626262626	1	0.005	0.05	4.99781838396359e-08
0.779222222222222	1e-05	0.626262626262626	2	0.005	0.05	1.37785035805706e-06
0.779222222222222	1e-05	0.626262626262626	3	0.005	0.05	2.44377028165755e-07
0.889111111111111	1e-05	0.626262626262626	1	0.005	0.05	5.1524012216217e-07
0.889111111111111	1e-05	0.626262626262626	2	0.005	0.05	1.44311656438814e-07
0.889111111111111	1e-05	0.626262626262626	3	0.005	0.05	6.10232473387186e-07
0.999	1e-05	0.626262626262626	1	0.005	0.05	1.50948914412618e-06
0.999	1e-05	0.626262626262626	2	0.005	0.05	8.10316274418676e-08
0.999	1e-05	0.626262626262626	3	0.005	0.05	2.91345344966328e-07
0.01	1e-05	0.636363636363636	1	0.005	0.0500000000000024	1.64059317794251e-06
0.01	1e-05	0.636363636363636	2	0.005	0.0500000000000045	2.68153438858945e-05
0.01	1e-05	0.636363636363636	3	0.005	0.0500000000000021	1.37360009688895e-06
0.119888888888889	1e-05	0.636363636363636	1	0.005	0.05	4.81319275510712e-06
0.119888888888889	1e-05	0.636363636363636	2	0.005	0.05	2.26057366020186e-06
0.119888888888889	1e-05	0.636363636363636	3	0.005	0.0500000000000001	6.48092962761609e-06
0.229777777777778	1e-05	0.636363636363636	1	0.005	0.05	3.38434885267692e-06
0.229777777777778	1e-05	0.636363636363636	2	0.005	0.0500000000000001	7.21363903074637e-07
0.229777777777778	1e-05	0.636363636363636	3	0.005	0.05	3.62372648352885e-06
0.339666666666667	1e-05	0.636363636363636	1	0.005	0.0500000000000001	8.5818835250452e-07
0.339666666666667	1e-05	0.636363636363636	2	0.005	0.0500000000000001	1.36598837289716e-06
0.339666666666667	1e-05	0.636363636363636	3	0.005	0.05	1.18475478547363e-07
0.449555555555556	1e-05	0.636363636363636	1	0.005	0.05	8.80586228154398e-07
0.449555555555556	1e-05	0.636363636363636	2	0.005	0.05	1.78624987315009e-06
0.449555555555556	1e-05	0.636363636363636	3	0.005	0.05	1.36649304587558e-07
0.559444444444444	1e-05	0.636363636363636	1	0.005	0.05	1.13451868110168e-07
0.559444444444444	1e-05	0.636363636363636	2	0.005	0.05	1.19635292424045e-06
0.559444444444444	1e-05	0.636363636363636	3	0.005	0.05	5.14540513348363e-07
0.669333333333333	1e-05	0.636363636363636	1	0.005	0.05	3.5876197130324e-07
0.669333333333333	1e-05	0.636363636363636	2	0.005	0.05	4.41694103657016e-07
0.669333333333333	1e-05	0.636363636363636	3	0.005	0.05	2.8542762078347e-07
0.779222222222222	1e-05	0.636363636363636	1	0.005	0.05	5.10424060455347e-07
0.779222222222222	1e-05	0.636363636363636	2	0.005	0.05	1.37535712932842e-06
0.779222222222222	1e-05	0.636363636363636	3	0.005	0.05	7.52798947682649e-09
0.889111111111111	1e-05	0.636363636363636	1	0.005	0.05	9.31789213207074e-07
0.889111111111111	1e-05	0.636363636363636	2	0.005	0.05	8.10825104640558e-07
0.889111111111111	1e-05	0.636363636363636	3	0.005	0.05	4.52552718325231e-07
0.999	1e-05	0.636363636363636	1	0.005	0.05	1.91292558775762e-07
0.999	1e-05	0.636363636363636	2	0.005	0.05	6.00817197741406e-07
0.999	1e-05	0.636363636363636	3	0.005	0.05	5.59835327867836e-07
0.01	1e-05	0.646464646464647	1	0.005	0.0500000000000041	1.82226250960712e-05
0.01	1e-05	0.646464646464647	2	0.005	0.0500000000000045	1.75100941486647e-05
0.01	1e-05	0.646464646464647	3	0.005	0.0500000000000042	1.51929926028991e-05
0.119888888888889	1e-05	0.646464646464647	1	0.005	0.0500000000000002	1.37798601082306e-06
0.119888888888889	1e-05	0.646464646464647	2	0.005	0.0500000000000002	2.05141235593305e-06
0.119888888888889	1e-05	0.646464646464647	3	0.005	0.0500000000000002	7.10378708885908e-06
0.229777777777778	1e-05	0.646464646464647	1	0.005	0.05	1.03132172718767e-06
0.229777777777778	1e-05	0.646464646464647	2	0.005	0.0500000000000001	1.71984419793536e-06
0.229777777777778	1e-05	0.646464646464647	3	0.005	0.0500000000000001	1.03980744114471e-06
0.339666666666667	1e-05	0.646464646464647	1	0.005	0.05	1.01794837551104e-06
0.339666666666667	1e-05	0.646464646464647	2	0.005	0.05	4.97443447421827e-07
0.339666666666667	1e-05	0.646464646464647	3	0.005	0.05	2.75273396109944e-06
0.449555555555556	1e-05	0.646464646464647	1	0.005	0.05	5.1884500729668e-07
0.449555555555556	1e-05	0.646464646464647	2	0.005	0.0500000000000001	6.97043831782887e-07
0.449555555555556	1e-05	0.646464646464647	3	0.005	0.05	4.80207354538511e-07
0.559444444444444	1e-05	0.646464646464647	1	0.005	0.05	4.64041810061919e-07
0.559444444444444	1e-05	0.646464646464647	2	0.005	0.05	7.87820148523619e-07
0.559444444444444	1e-05	0.646464646464647	3	0.005	0.05	5.69901159966067e-08
0.669333333333333	1e-05	0.646464646464647	1	0.005	0.05	8.56531570386539e-07
0.669333333333333	1e-05	0.646464646464647	2	0.005	0.05	6.51580634123509e-07
0.669333333333333	1e-05	0.646464646464647	3	0.005	0.05	6.48237287694667e-07
0.779222222222222	1e-05	0.646464646464647	1	0.005	0.05	6.0164455458276e-07
0.779222222222222	1e-05	0.646464646464647	2	0.005	0.05	5.09263976944146e-07
0.779222222222222	1e-05	0.646464646464647	3	0.005	0.05	9.46194067404612e-07
0.889111111111111	1e-05	0.646464646464647	1	0.005	0.05	4.00698745344225e-07
0.889111111111111	1e-05	0.646464646464647	2	0.005	0.05	2.74136542346714e-07
0.889111111111111	1e-05	0.646464646464647	3	0.005	0.05	4.09498606545565e-07
0.999	1e-05	0.646464646464647	1	0.005	0.05	2.56223194616368e-07
0.999	1e-05	0.646464646464647	2	0.005	0.05	1.72691693098319e-07
0.999	1e-05	0.646464646464647	3	0.005	0.05	2.301381747276e-07
0.01	1e-05	0.656565656565657	1	0.005	0.0500000000000048	1.28765323594703e-05
0.01	1e-05	0.656565656565657	2	0.005	0.0500000000000022	4.849475826726e-06
0.01	1e-05	0.656565656565657	3	0.005	0.0500000000000052	3.41299378163423e-05
0.119888888888889	1e-05	0.656565656565657	1	0.005	0.0500000000000001	6.99799865072304e-06
0.119888888888889	1e-05	0.656565656565657	2	0.005	0.0500000000000001	1.32506738583476e-06
0.119888888888889	1e-05	0.656565656565657	3	0.005	0.05	2.82408712951746e-06
0.229777777777778	1e-05	0.656565656565657	1	0.005	0.0500000000000001	2.43925466414848e-06
0.229777777777778	1e-05	0.656565656565657	2	0.005	0.0500000000000001	1.39362184933744e-06
0.229777777777778	1e-05	0.656565656565657	3	0.005	0.0500000000000001	5.73660091645198e-07
0.339666666666667	1e-05	0.656565656565657	1	0.005	0.05	8.30304138303346e-07
0.339666666666667	1e-05	0.656565656565657	2	0.005	0.05	3.14068089646081e-07
0.339666666666667	1e-05	0.656565656565657	3	0.005	0.05	3.83444525286051e-08
0.449555555555556	1e-05	0.656565656565657	1	0.005	0.0500000000000001	4.50870762786669e-07
0.449555555555556	1e-05	0.656565656565657	2	0.005	0.05	9.00023051407527e-07
0.449555555555556	1e-05	0.656565656565657	3	0.005	0.05	1.01081524754016e-06
0.559444444444444	1e-05	0.656565656565657	1	0.005	0.05	8.97966164539696e-09
0.559444444444444	1e-05	0.656565656565657	2	0.005	0.05	1.48321991260327e-07
0.559444444444444	1e-05	0.656565656565657	3	0.005	0.05	3.54544683922034e-07
0.669333333333333	1e-05	0.656565656565657	1	0.005	0.05	2.91380854541086e-07
0.669333333333333	1e-05	0.656565656565657	2	0.005	0.05	3.20556805072413e-08
0.669333333333333	1e-05	0.656565656565657	3	0.005	0.05	4.10393358447751e-07
0.779222222222222	1e-05	0.656565656565657	1	0.005	0.05	1.65668103392087e-07
0.779222222222222	1e-05	0.656565656565657	2	0.005	0.05	3.06173418011175e-07
0.779222222222222	1e-05	0.656565656565657	3	0.005	0.05	8.7278454655955e-08
0.889111111111111	1e-05	0.656565656565657	1	0.005	0.05	2.53858729196692e-07
0.889111111111111	1e-05	0.656565656565657	2	0.005	0.05	5.78208422531587e-07
0.889111111111111	1e-05	0.656565656565657	3	0.005	0.05	7.17049791890761e-08
0.999	1e-05	0.656565656565657	1	0.005	0.05	4.43267966547903e-07
0.999	1e-05	0.656565656565657	2	0.005	0.05	3.94287932538387e-07
0.999	1e-05	0.656565656565657	3	0.005	0.05	6.03428822661052e-07
0.01	1e-05	0.666666666666667	1	0.005	0.0500000000000045	7.92788801122567e-06
0.01	1e-05	0.666666666666667	2	0.005	0.0500000000000057	3.24529552211848e-05
0.01	1e-05	0.666666666666667	3	0.005	0.0500000000000058	6.30414326128879e-05
0.119888888888889	1e-05	0.666666666666667	1	0.005	0.0500000000000002	3.58470945482506e-06
0.119888888888889	1e-05	0.666666666666667	2	0.005	0.05	2.28513065759963e-06
0.119888888888889	1e-05	0.666666666666667	3	0.005	0.05	1.76545153756533e-06
0.229777777777778	1e-05	0.666666666666667	1	0.005	0.0500000000000001	5.89018714787974e-07
0.229777777777778	1e-05	0.666666666666667	2	0.005	0.05	4.83279355197807e-07
0.229777777777778	1e-05	0.666666666666667	3	0.005	0.05	4.78966331423394e-06
0.339666666666667	1e-05	0.666666666666667	1	0.005	0.05	3.08162375338197e-06
0.339666666666667	1e-05	0.666666666666667	2	0.005	0.05	3.02940046429576e-07
0.339666666666667	1e-05	0.666666666666667	3	0.005	0.05	5.1400016416774e-06
0.449555555555556	1e-05	0.666666666666667	1	0.005	0.05	5.72580944623024e-07
0.449555555555556	1e-05	0.666666666666667	2	0.005	0.05	8.15714748199914e-07
0.449555555555556	1e-05	0.666666666666667	3	0.005	0.05	1.37985190610961e-07
0.559444444444444	1e-05	0.666666666666667	1	0.005	0.05	3.55460633922367e-07
0.559444444444444	1e-05	0.666666666666667	2	0.005	0.05	1.6340148114211e-06
0.559444444444444	1e-05	0.666666666666667	3	0.005	0.05	6.89833207531515e-07
0.669333333333333	1e-05	0.666666666666667	1	0.005	0.05	2.22077463502521e-07
[truncated: 4,001 more rows]
