# Supplementary material for: Transmissible cancers and the evolution of sex under the Red Queen hypothesis
Source: PLoS Biol. 2020 Nov 19;18(11):e3000916. doi: 10.1371/journal.pbio.3000916 (PMC7676742; doi:10.1371/journal.pbio.3000916)
Supplement: S1 Source Code — (ZIP) [file pbio.3000916.s010.zip › SimulationCode/Data/DataRepSensitivity1_Tbefore2e3Tmax1e6mut1e5PropVertical0_SelectPar05Rep1_3.txt]

select	mut	alpha	rep	rM	freqSex	freqVarIni
0.01	1e-05	0	1	0.005	0.992963733399112	0.000767487908886233
0.01	1e-05	0	2	0.005	0.993064804530876	0.00125542192585418
0.01	1e-05	0	3	0.005	0.992940230346479	0.00116070479795188
0.119888888888889	1e-05	0	1	0.005	0.999512426069729	0.0233790836478516
0.119888888888889	1e-05	0	2	0.005	0.999298857769378	0.0233473390674018
0.119888888888889	1e-05	0	3	0.005	0.999586861740312	0.0228081437794746
0.229777777777778	1e-05	0	1	0.005	0.999780984071994	0.0515034976326826
0.229777777777778	1e-05	0	2	0.005	0.999944370308214	0.0531530025619138
0.229777777777778	1e-05	0	3	0.005	0.999595702413355	0.0525512399234548
0.339666666666667	1e-05	0	1	0.005	0.99999842234372	0.0761043365494881
0.339666666666667	1e-05	0	2	0.005	0.999995000411773	0.072643765098034
0.339666666666667	1e-05	0	3	0.005	0.999996865473047	0.0730169370444079
0.449555555555556	1e-05	0	1	0.005	0.998916120172211	0.0896198591480892
0.449555555555556	1e-05	0	2	0.005	0.999997054462975	0.091579736025212
0.449555555555556	1e-05	0	3	0.005	0.999996820901528	0.0973386722271461
0.559444444444444	1e-05	0	1	0.005	0.999999999675442	0.110946789158949
0.559444444444444	1e-05	0	2	0.005	0.999999999814018	0.109233050706844
0.559444444444444	1e-05	0	3	0.005	0.999975951000356	0.118361485464042
0.669333333333333	1e-05	0	1	0.005	1	0.144150185787445
0.669333333333333	1e-05	0	2	0.005	1	0.148521870966285
0.669333333333333	1e-05	0	3	0.005	1	0.148222792609741
0.779222222222222	1e-05	0	1	0.005	1	0.151518346974183
0.779222222222222	1e-05	0	2	0.005	1	0.15200255936538
0.779222222222222	1e-05	0	3	0.005	1	0.151306576042464
0.889111111111111	1e-05	0	1	0.005	1	0.156186023724258
0.889111111111111	1e-05	0	2	0.005	1	0.153325363352886
0.889111111111111	1e-05	0	3	0.005	1	0.156592200448375
0.999	1e-05	0	1	0.005	1	0.159583545341614
0.999	1e-05	0	2	0.005	1	0.158503772120429
0.999	1e-05	0	3	0.005	1	0.159406998973082
0.01	1e-05	0.0101010101010101	1	0.005	0.0499999999999997	2.18223911982993e-06
0.01	1e-05	0.0101010101010101	2	0.005	0.0499999999999996	1.78154429966238e-05
0.01	1e-05	0.0101010101010101	3	0.005	0.0499999999999993	9.67456954447088e-06
0.119888888888889	1e-05	0.0101010101010101	1	0.005	0.049999999999964	4.21795990935205e-05
0.119888888888889	1e-05	0.0101010101010101	2	0.005	0.0499999999999665	1.68749132579178e-05
0.119888888888889	1e-05	0.0101010101010101	3	0.005	0.0499999999999665	2.01735862765102e-05
0.229777777777778	1e-05	0.0101010101010101	1	0.005	0.999007612954222	0.00499116733706606
0.229777777777778	1e-05	0.0101010101010101	2	0.005	0.999004777354209	0.00565634598918676
0.229777777777778	1e-05	0.0101010101010101	3	0.005	0.99900785481578	0.00509040004465043
0.339666666666667	1e-05	0.0101010101010101	1	0.005	0.999324187999188	0.0204110826361227
0.339666666666667	1e-05	0.0101010101010101	2	0.005	0.999352833801654	0.0195269373295708
0.339666666666667	1e-05	0.0101010101010101	3	0.005	0.999127023412336	0.0197234845246361
0.449555555555556	1e-05	0.0101010101010101	1	0.005	0.999157544121652	0.0251746106283368
0.449555555555556	1e-05	0.0101010101010101	2	0.005	0.99933217549025	0.0265721562761249
0.449555555555556	1e-05	0.0101010101010101	3	0.005	0.99940202089594	0.0261790110816608
0.559444444444444	1e-05	0.0101010101010101	1	0.005	0.999845110656339	0.0381962138583392
0.559444444444444	1e-05	0.0101010101010101	2	0.005	0.999897622912701	0.0364172438768452
0.559444444444444	1e-05	0.0101010101010101	3	0.005	0.999893503573322	0.0375617616943341
0.669333333333333	1e-05	0.0101010101010101	1	0.005	0.999696093239216	0.0523962825286423
0.669333333333333	1e-05	0.0101010101010101	2	0.005	0.999987431066251	0.0513350224608351
0.669333333333333	1e-05	0.0101010101010101	3	0.005	0.999877505474959	0.0521170063214482
0.779222222222222	1e-05	0.0101010101010101	1	0.005	0.999892410322678	0.067359519132141
0.779222222222222	1e-05	0.0101010101010101	2	0.005	0.999969270957692	0.0685623705061616
0.779222222222222	1e-05	0.0101010101010101	3	0.005	0.999925645609067	0.0672775985602783
0.889111111111111	1e-05	0.0101010101010101	1	0.005	0.999999998520955	0.0819276106129772
0.889111111111111	1e-05	0.0101010101010101	2	0.005	0.999999991555186	0.0821329282248616
0.889111111111111	1e-05	0.0101010101010101	3	0.005	0.999999958211362	0.0841039978849739
0.999	1e-05	0.0101010101010101	1	0.005	0.999999999999991	0.0970628372189534
0.999	1e-05	0.0101010101010101	2	0.005	0.999999999999912	0.095752923265972
0.999	1e-05	0.0101010101010101	3	0.005	0.99999999999974	0.097002390958965
0.01	1e-05	0.0202020202020202	1	0.005	0.0499999999999993	8.82277906076118e-06
0.01	1e-05	0.0202020202020202	2	0.005	0.049999999999994	3.48847327991046e-06
0.01	1e-05	0.0202020202020202	3	0.005	0.0499999999999995	1.92723175934752e-06
0.119888888888889	1e-05	0.0202020202020202	1	0.005	0.0499999999999994	9.88729186934805e-06
0.119888888888889	1e-05	0.0202020202020202	2	0.005	0.0499999999999999	9.90457608046855e-06
0.119888888888889	1e-05	0.0202020202020202	3	0.005	0.0499999999999993	4.71319078716402e-06
0.229777777777778	1e-05	0.0202020202020202	1	0.005	0.0499999999999991	3.19758091531849e-05
0.229777777777778	1e-05	0.0202020202020202	2	0.005	0.0499999999999999	8.89416410290531e-06
0.229777777777778	1e-05	0.0202020202020202	3	0.005	0.0499999999999999	6.94954483464955e-06
0.339666666666667	1e-05	0.0202020202020202	1	0.005	0.0500000000004487	4.9516379669078e-05
0.339666666666667	1e-05	0.0202020202020202	2	0.005	0.0500000000000603	2.33877321595545e-05
0.339666666666667	1e-05	0.0202020202020202	3	0.005	0.0500000000000622	6.1092595492587e-05
0.449555555555556	1e-05	0.0202020202020202	1	0.005	0.999003338985087	0.0156907438341898
0.449555555555556	1e-05	0.0202020202020202	2	0.005	0.999014397617893	0.0155318177868242
0.449555555555556	1e-05	0.0202020202020202	3	0.005	0.99924610281529	0.0155657334013054
0.559444444444444	1e-05	0.0202020202020202	1	0.005	0.999086637531483	0.0266148650484321
0.559444444444444	1e-05	0.0202020202020202	2	0.005	0.999013407886787	0.0267625035555085
0.559444444444444	1e-05	0.0202020202020202	3	0.005	0.999073638979982	0.0265611276835243
0.669333333333333	1e-05	0.0202020202020202	1	0.005	0.999385422973295	0.0310483048057941
0.669333333333333	1e-05	0.0202020202020202	2	0.005	0.999189120338045	0.0303751615202209
0.669333333333333	1e-05	0.0202020202020202	3	0.005	0.999848519603789	0.0316388905721792
0.779222222222222	1e-05	0.0202020202020202	1	0.005	0.999797332468281	0.0428414083700231
0.779222222222222	1e-05	0.0202020202020202	2	0.005	0.999875903816043	0.0415119145358935
0.779222222222222	1e-05	0.0202020202020202	3	0.005	0.999976672334307	0.0423835380358007
0.889111111111111	1e-05	0.0202020202020202	1	0.005	0.999991022435333	0.0568564333375395
0.889111111111111	1e-05	0.0202020202020202	2	0.005	0.999996763369899	0.0578403687868184
0.889111111111111	1e-05	0.0202020202020202	3	0.005	0.999955083831004	0.0568160340091424
0.999	1e-05	0.0202020202020202	1	0.005	0.999999723885171	0.0726914101607075
0.999	1e-05	0.0202020202020202	2	0.005	0.999999897961536	0.075591906791876
0.999	1e-05	0.0202020202020202	3	0.005	0.999997796188416	0.0734155307252377
0.01	1e-05	0.0303030303030303	1	0.005	0.0499999999999997	3.71527233112521e-06
0.01	1e-05	0.0303030303030303	2	0.005	0.0499999999999996	9.90986015258542e-06
0.01	1e-05	0.0303030303030303	3	0.005	0.0499999999999996	2.61841245226715e-06
0.119888888888889	1e-05	0.0303030303030303	1	0.005	0.0499999999999999	3.99564556533605e-06
0.119888888888889	1e-05	0.0303030303030303	2	0.005	0.0499999999999993	2.47960611106539e-06
0.119888888888889	1e-05	0.0303030303030303	3	0.005	0.0499999999999999	3.80257181796295e-06
0.229777777777778	1e-05	0.0303030303030303	1	0.005	0.0499999999999998	6.69686357023921e-06
0.229777777777778	1e-05	0.0303030303030303	2	0.005	0.05	4.30216576749802e-06
0.229777777777778	1e-05	0.0303030303030303	3	0.005	0.0499999999999999	3.81151133109063e-06
0.339666666666667	1e-05	0.0303030303030303	1	0.005	0.0499999999999999	6.11738314305473e-06
0.339666666666667	1e-05	0.0303030303030303	2	0.005	0.05	5.14410762195281e-06
0.339666666666667	1e-05	0.0303030303030303	3	0.005	0.0499999999999999	1.25905913016687e-05
0.449555555555556	1e-05	0.0303030303030303	1	0.005	0.0499999999999963	1.25110233301978e-05
0.449555555555556	1e-05	0.0303030303030303	2	0.005	0.0499999999999958	1.52325786517933e-05
0.449555555555556	1e-05	0.0303030303030303	3	0.005	0.0499999999999973	1.06858644564855e-05
0.559444444444444	1e-05	0.0303030303030303	1	0.005	0.919690346632322	0.00434470524221678
0.559444444444444	1e-05	0.0303030303030303	2	0.005	0.919555159462352	0.00367795390063037
0.559444444444444	1e-05	0.0303030303030303	3	0.005	0.423084642858144	0.00364746155729325
0.669333333333333	1e-05	0.0303030303030303	1	0.005	0.999574468551404	0.0315278435573188
0.669333333333333	1e-05	0.0303030303030303	2	0.005	0.999025978717873	0.0307413826474424
0.669333333333333	1e-05	0.0303030303030303	3	0.005	0.999608729554351	0.0312396888777981
0.779222222222222	1e-05	0.0303030303030303	1	0.005	0.999571084366939	0.0309264196598701
0.779222222222222	1e-05	0.0303030303030303	2	0.005	0.99979939699953	0.0312051807360048
0.779222222222222	1e-05	0.0303030303030303	3	0.005	0.99984626623282	0.0308727829523214
0.889111111111111	1e-05	0.0303030303030303	1	0.005	0.999820412707828	0.0384045493369903
0.889111111111111	1e-05	0.0303030303030303	2	0.005	0.999868924260878	0.036966275939713
0.889111111111111	1e-05	0.0303030303030303	3	0.005	0.99948389263884	0.0374981049433339
0.999	1e-05	0.0303030303030303	1	0.005	0.999601518016486	0.0511623523569992
0.999	1e-05	0.0303030303030303	2	0.005	0.999094522477445	0.0503079774668664
0.999	1e-05	0.0303030303030303	3	0.005	0.999818139784381	0.0528930412666945
0.01	1e-05	0.0404040404040404	1	0.005	0.0499999999999997	9.79267077751614e-06
0.01	1e-05	0.0404040404040404	2	0.005	0.0499999999999997	1.13237022197311e-05
0.01	1e-05	0.0404040404040404	3	0.005	0.0499999999999997	2.53035749622458e-06
0.119888888888889	1e-05	0.0404040404040404	1	0.005	0.0499999999999995	7.15753156894079e-06
0.119888888888889	1e-05	0.0404040404040404	2	0.005	0.0499999999999994	3.14617251723843e-06
0.119888888888889	1e-05	0.0404040404040404	3	0.005	0.0499999999999994	1.35711848791457e-05
0.229777777777778	1e-05	0.0404040404040404	1	0.005	0.0499999999999999	1.37091153577784e-06
0.229777777777778	1e-05	0.0404040404040404	2	0.005	0.0499999999999999	2.24445549131038e-06
0.229777777777778	1e-05	0.0404040404040404	3	0.005	0.049999999999999	4.67575605369701e-06
0.339666666666667	1e-05	0.0404040404040404	1	0.005	0.05	2.68632254985536e-06
0.339666666666667	1e-05	0.0404040404040404	2	0.005	0.0499999999999999	5.32722830219049e-06
0.339666666666667	1e-05	0.0404040404040404	3	0.005	0.0499999999999999	3.04916667209921e-06
0.449555555555556	1e-05	0.0404040404040404	1	0.005	0.0499999999999999	3.55682268913517e-06
0.449555555555556	1e-05	0.0404040404040404	2	0.005	0.0499999999999999	5.11642599942319e-06
0.449555555555556	1e-05	0.0404040404040404	3	0.005	0.0499999999999999	1.48276769482321e-05
0.559444444444444	1e-05	0.0404040404040404	1	0.005	0.05	2.75170633698343e-05
0.559444444444444	1e-05	0.0404040404040404	2	0.005	0.0499999999999995	1.8403108740149e-05
0.559444444444444	1e-05	0.0404040404040404	3	0.005	0.0499999999999995	1.58888598913253e-05
0.669333333333333	1e-05	0.0404040404040404	1	0.005	0.0499999999999279	5.59447767973152e-05
0.669333333333333	1e-05	0.0404040404040404	2	0.005	0.0500000000012423	4.22604387868068e-05
0.669333333333333	1e-05	0.0404040404040404	3	0.005	0.050000000002645	2.1245926288322e-05
0.779222222222222	1e-05	0.0404040404040404	1	0.005	0.999267865371476	0.026664238083948
0.779222222222222	1e-05	0.0404040404040404	2	0.005	0.999023166722719	0.0259711601618563
0.779222222222222	1e-05	0.0404040404040404	3	0.005	0.999259188473185	0.0256191688641838
0.889111111111111	1e-05	0.0404040404040404	1	0.005	0.999771672733266	0.0328796255604027
0.889111111111111	1e-05	0.0404040404040404	2	0.005	0.999758433443094	0.0324225329190475
0.889111111111111	1e-05	0.0404040404040404	3	0.005	0.999208554623491	0.0318970484308386
0.999	1e-05	0.0404040404040404	1	0.005	0.999962363913866	0.0363394795349852
0.999	1e-05	0.0404040404040404	2	0.005	0.999323939639423	0.0359844605925349
0.999	1e-05	0.0404040404040404	3	0.005	0.999866635372827	0.0366511159532832
0.01	1e-05	0.0505050505050505	1	0.005	0.0499999999999996	5.16730489680976e-06
0.01	1e-05	0.0505050505050505	2	0.005	0.0499999999999997	3.91855965075737e-06
0.01	1e-05	0.0505050505050505	3	0.005	0.0499999999999997	7.78713438753965e-06
0.119888888888889	1e-05	0.0505050505050505	1	0.005	0.0499999999999996	3.91204637492483e-06
0.119888888888889	1e-05	0.0505050505050505	2	0.005	0.0499999999999996	1.3823984851106e-06
0.119888888888889	1e-05	0.0505050505050505	3	0.005	0.0499999999999995	1.06218681067181e-06
0.229777777777778	1e-05	0.0505050505050505	1	0.005	0.05	2.73159316301477e-06
0.229777777777778	1e-05	0.0505050505050505	2	0.005	0.0499999999999999	4.42976554953809e-06
0.229777777777778	1e-05	0.0505050505050505	3	0.005	0.0499999999999999	8.28668656773254e-07
0.339666666666667	1e-05	0.0505050505050505	1	0.005	0.0499999999999998	2.88225625806969e-06
0.339666666666667	1e-05	0.0505050505050505	2	0.005	0.05	4.1097530536128e-06
0.339666666666667	1e-05	0.0505050505050505	3	0.005	0.0499999999999996	3.4896789546102e-06
0.449555555555556	1e-05	0.0505050505050505	1	0.005	0.0499999999999999	1.19968479501323e-06
0.449555555555556	1e-05	0.0505050505050505	2	0.005	0.0499999999999999	2.49701468734688e-06
0.449555555555556	1e-05	0.0505050505050505	3	0.005	0.0499999999999999	9.6347535460302e-06
0.559444444444444	1e-05	0.0505050505050505	1	0.005	0.05	4.74966110759801e-06
0.559444444444444	1e-05	0.0505050505050505	2	0.005	0.05	1.30965979775904e-05
0.559444444444444	1e-05	0.0505050505050505	3	0.005	0.0499999999999996	7.7468566747071e-06
0.669333333333333	1e-05	0.0505050505050505	1	0.005	0.0499999999999995	2.28414385212439e-05
0.669333333333333	1e-05	0.0505050505050505	2	0.005	0.0499999999999995	1.05572894996044e-05
0.669333333333333	1e-05	0.0505050505050505	3	0.005	0.0499999999999998	2.62381952048003e-05
0.779222222222222	1e-05	0.0505050505050505	1	0.005	0.0499999999999804	2.43977853782896e-05
0.779222222222222	1e-05	0.0505050505050505	2	0.005	0.0499999999999792	1.18716181151569e-05
0.779222222222222	1e-05	0.0505050505050505	3	0.005	0.0499999999999741	1.64470708825842e-05
0.889111111111111	1e-05	0.0505050505050505	1	0.005	0.999175054155443	0.0192617918861706
0.889111111111111	1e-05	0.0505050505050505	2	0.005	0.999034384167838	0.0203117329466519
0.889111111111111	1e-05	0.0505050505050505	3	0.005	0.999177311210335	0.0196889956815291
0.999	1e-05	0.0505050505050505	1	0.005	0.999895000842642	0.0338224100131432
0.999	1e-05	0.0505050505050505	2	0.005	0.999861661849399	0.0328577356373803
0.999	1e-05	0.0505050505050505	3	0.005	0.99989859539885	0.032726240975649
0.01	1e-05	0.0606060606060606	1	0.005	0.0499999999999994	7.5274611121655e-06
0.01	1e-05	0.0606060606060606	2	0.005	0.0499999999999997	1.21647914657657e-06
0.01	1e-05	0.0606060606060606	3	0.005	0.0499999999999941	1.06992977874809e-05
0.119888888888889	1e-05	0.0606060606060606	1	0.005	0.05	2.62755398566327e-06
0.119888888888889	1e-05	0.0606060606060606	2	0.005	0.05	1.00835305044124e-06
0.119888888888889	1e-05	0.0606060606060606	3	0.005	0.0499999999999997	2.47375421297942e-06
0.229777777777778	1e-05	0.0606060606060606	1	0.005	0.0499999999999999	1.71941928183751e-06
0.229777777777778	1e-05	0.0606060606060606	2	0.005	0.0499999999999999	5.67039024173398e-06
0.229777777777778	1e-05	0.0606060606060606	3	0.005	0.0499999999999999	1.40227412178577e-05
0.339666666666667	1e-05	0.0606060606060606	1	0.005	0.05	5.80104025503749e-06
0.339666666666667	1e-05	0.0606060606060606	2	0.005	0.0499999999999997	1.22629723779705e-06
0.339666666666667	1e-05	0.0606060606060606	3	0.005	0.0499999999999997	5.21987737717997e-06
0.449555555555556	1e-05	0.0606060606060606	1	0.005	0.0499999999999999	6.25399702476736e-06
0.449555555555556	1e-05	0.0606060606060606	2	0.005	0.05	9.27237015370852e-06
0.449555555555556	1e-05	0.0606060606060606	3	0.005	0.05	1.53895113005458e-06
0.559444444444444	1e-05	0.0606060606060606	1	0.005	0.05	7.13435594647237e-06
0.559444444444444	1e-05	0.0606060606060606	2	0.005	0.05	2.53187445679026e-06
0.559444444444444	1e-05	0.0606060606060606	3	0.005	0.05	1.04859205412184e-05
0.669333333333333	1e-05	0.0606060606060606	1	0.005	0.0499999999999999	3.27584634323544e-06
0.669333333333333	1e-05	0.0606060606060606	2	0.005	0.0499999999999996	4.19450398259487e-06
0.669333333333333	1e-05	0.0606060606060606	3	0.005	0.0499999999999995	8.14662480583078e-06
0.779222222222222	1e-05	0.0606060606060606	1	0.005	0.05	6.32975651251446e-06
0.779222222222222	1e-05	0.0606060606060606	2	0.005	0.05	1.84600045252735e-05
0.779222222222222	1e-05	0.0606060606060606	3	0.005	0.0499999999999998	5.58996882031272e-06
0.889111111111111	1e-05	0.0606060606060606	1	0.005	0.0499999999999992	1.08988255738179e-05
0.889111111111111	1e-05	0.0606060606060606	2	0.005	0.05	2.98553385030862e-05
0.889111111111111	1e-05	0.0606060606060606	3	0.005	0.05	1.95944599304627e-05
0.999	1e-05	0.0606060606060606	1	0.005	0.999008664319583	0.0135098908869139
0.999	1e-05	0.0606060606060606	2	0.005	0.999009453215304	0.0139873527024677
0.999	1e-05	0.0606060606060606	3	0.005	0.999007999211071	0.0140505584767759
0.01	1e-05	0.0707070707070707	1	0.005	0.0499999999999997	3.44152399163546e-05
0.01	1e-05	0.0707070707070707	2	0.005	0.0499999999999997	7.73458144329599e-06
0.01	1e-05	0.0707070707070707	3	0.005	0.0499999999999964	3.27240314741613e-06
0.119888888888889	1e-05	0.0707070707070707	1	0.005	0.05	1.54105707656249e-06
0.119888888888889	1e-05	0.0707070707070707	2	0.005	0.0499999999999999	3.75132756295543e-07
0.119888888888889	1e-05	0.0707070707070707	3	0.005	0.0499999999999997	3.75169159027236e-06
0.229777777777778	1e-05	0.0707070707070707	1	0.005	0.0499999999999999	2.32659629009698e-06
0.229777777777778	1e-05	0.0707070707070707	2	0.005	0.0499999999999994	1.46115536519057e-06
0.229777777777778	1e-05	0.0707070707070707	3	0.005	0.0499999999999992	3.2373686065014e-06
0.339666666666667	1e-05	0.0707070707070707	1	0.005	0.05	3.27256999285964e-06
0.339666666666667	1e-05	0.0707070707070707	2	0.005	0.0499999999999999	2.4466873572399e-06
0.339666666666667	1e-05	0.0707070707070707	3	0.005	0.05	1.99776861718464e-06
0.449555555555556	1e-05	0.0707070707070707	1	0.005	0.05	4.27676746274957e-06
0.449555555555556	1e-05	0.0707070707070707	2	0.005	0.0499999999999999	2.59471792590613e-06
0.449555555555556	1e-05	0.0707070707070707	3	0.005	0.0499999999999999	1.58246703107571e-06
0.559444444444444	1e-05	0.0707070707070707	1	0.005	0.0499999999999996	2.58341184875444e-06
0.559444444444444	1e-05	0.0707070707070707	2	0.005	0.05	4.90627500120715e-06
0.559444444444444	1e-05	0.0707070707070707	3	0.005	0.0499999999999998	2.06448643322279e-06
0.669333333333333	1e-05	0.0707070707070707	1	0.005	0.0499999999999994	4.35711345001184e-06
0.669333333333333	1e-05	0.0707070707070707	2	0.005	0.0499999999999995	3.28887874832323e-06
0.669333333333333	1e-05	0.0707070707070707	3	0.005	0.0499999999999998	2.83601254045327e-06
0.779222222222222	1e-05	0.0707070707070707	1	0.005	0.05	1.10816533617349e-05
0.779222222222222	1e-05	0.0707070707070707	2	0.005	0.05	6.06123428071063e-06
0.779222222222222	1e-05	0.0707070707070707	3	0.005	0.049999999999998	9.45586637544015e-06
0.889111111111111	1e-05	0.0707070707070707	1	0.005	0.0499999999999998	1.23687339726334e-05
0.889111111111111	1e-05	0.0707070707070707	2	0.005	0.05	1.69815091396279e-05
0.889111111111111	1e-05	0.0707070707070707	3	0.005	0.0499999999999999	1.53906890223665e-05
0.999	1e-05	0.0707070707070707	1	0.005	0.0499999999999949	1.97800160962466e-05
0.999	1e-05	0.0707070707070707	2	0.005	0.0499999999999979	1.93211801408751e-05
0.999	1e-05	0.0707070707070707	3	0.005	0.049999999999999	1.70949956848739e-05
0.01	1e-05	0.0808080808080808	1	0.005	0.0499999999999997	4.17081073407348e-05
0.01	1e-05	0.0808080808080808	2	0.005	0.0499999999999997	2.3041673449814e-05
0.01	1e-05	0.0808080808080808	3	0.005	0.0499999999999997	1.19361440846527e-05
0.119888888888889	1e-05	0.0808080808080808	1	0.005	0.0499999999999994	1.21738103066711e-05
0.119888888888889	1e-05	0.0808080808080808	2	0.005	0.0499999999999999	5.1995819353548e-06
0.119888888888889	1e-05	0.0808080808080808	3	0.005	0.0499999999999993	5.94757475178461e-07
0.229777777777778	1e-05	0.0808080808080808	1	0.005	0.0499999999999997	1.86403419889427e-06
0.229777777777778	1e-05	0.0808080808080808	2	0.005	0.0499999999999999	6.57561076624145e-07
0.229777777777778	1e-05	0.0808080808080808	3	0.005	0.0499999999999997	3.67016535965056e-06
0.339666666666667	1e-05	0.0808080808080808	1	0.005	0.0499999999999999	6.87971741783606e-06
0.339666666666667	1e-05	0.0808080808080808	2	0.005	0.0499999999999999	4.07550636871601e-06
0.339666666666667	1e-05	0.0808080808080808	3	0.005	0.0499999999999999	2.28004452069204e-06
0.449555555555556	1e-05	0.0808080808080808	1	0.005	0.0499999999999995	1.20808235619339e-06
0.449555555555556	1e-05	0.0808080808080808	2	0.005	0.0499999999999998	6.58349334961489e-06
0.449555555555556	1e-05	0.0808080808080808	3	0.005	0.0499999999999999	1.33771438239164e-06
0.559444444444444	1e-05	0.0808080808080808	1	0.005	0.05	6.74321347636817e-06
0.559444444444444	1e-05	0.0808080808080808	2	0.005	0.05	3.1485930209021e-06
0.559444444444444	1e-05	0.0808080808080808	3	0.005	0.05	7.99502383125114e-06
0.669333333333333	1e-05	0.0808080808080808	1	0.005	0.0499999999999997	7.9481813336238e-07
0.669333333333333	1e-05	0.0808080808080808	2	0.005	0.0499999999999996	5.02899864990121e-06
0.669333333333333	1e-05	0.0808080808080808	3	0.005	0.0499999999999995	4.22765504501135e-06
0.779222222222222	1e-05	0.0808080808080808	1	0.005	0.05	6.11531596987258e-06
0.779222222222222	1e-05	0.0808080808080808	2	0.005	0.05	5.68341261357604e-06
0.779222222222222	1e-05	0.0808080808080808	3	0.005	0.05	3.70802212452967e-06
0.889111111111111	1e-05	0.0808080808080808	1	0.005	0.05	7.83573047466714e-06
0.889111111111111	1e-05	0.0808080808080808	2	0.005	0.05	4.40239390690923e-06
0.889111111111111	1e-05	0.0808080808080808	3	0.005	0.05	2.194462079483e-06
0.999	1e-05	0.0808080808080808	1	0.005	0.05	1.39538703058823e-05
0.999	1e-05	0.0808080808080808	2	0.005	0.05	1.12521645287069e-05
0.999	1e-05	0.0808080808080808	3	0.005	0.05	1.09280872659654e-05
0.01	1e-05	0.0909090909090909	1	0.005	0.0499999999999997	1.63643821612886e-05
0.01	1e-05	0.0909090909090909	2	0.005	0.0499999999999997	1.19485630197892e-05
0.01	1e-05	0.0909090909090909	3	0.005	0.0499999999999997	2.25827052537426e-06
0.119888888888889	1e-05	0.0909090909090909	1	0.005	0.0499999999999995	1.09347675981812e-06
0.119888888888889	1e-05	0.0909090909090909	2	0.005	0.0499999999999992	4.73551439538365e-06
0.119888888888889	1e-05	0.0909090909090909	3	0.005	0.0499999999999995	2.88926212857613e-06
0.229777777777778	1e-05	0.0909090909090909	1	0.005	0.0499999999999998	4.14356680235683e-07
0.229777777777778	1e-05	0.0909090909090909	2	0.005	0.0499999999999998	9.280400998598e-07
0.229777777777778	1e-05	0.0909090909090909	3	0.005	0.0499999999999998	5.10382631547922e-07
0.339666666666667	1e-05	0.0909090909090909	1	0.005	0.0499999999999998	1.37009754569858e-06
0.339666666666667	1e-05	0.0909090909090909	2	0.005	0.0499999999999998	2.44884742190796e-06
0.339666666666667	1e-05	0.0909090909090909	3	0.005	0.0499999999999998	1.62580201947695e-06
0.449555555555556	1e-05	0.0909090909090909	1	0.005	0.0499999999999992	2.40064311911249e-06
0.449555555555556	1e-05	0.0909090909090909	2	0.005	0.0499999999999992	2.72270315195385e-07
0.449555555555556	1e-05	0.0909090909090909	3	0.005	0.0499999999999992	7.36283993632166e-06
0.559444444444444	1e-05	0.0909090909090909	1	0.005	0.0499999999999998	2.30895381042711e-06
0.559444444444444	1e-05	0.0909090909090909	2	0.005	0.0499999999999998	1.4038558322501e-06
0.559444444444444	1e-05	0.0909090909090909	3	0.005	0.05	3.83980558857604e-06
0.669333333333333	1e-05	0.0909090909090909	1	0.005	0.0499999999999995	2.12167296638295e-06
0.669333333333333	1e-05	0.0909090909090909	2	0.005	0.0499999999999995	2.04164720654972e-06
0.669333333333333	1e-05	0.0909090909090909	3	0.005	0.0499999999999997	4.37215234012059e-06
0.779222222222222	1e-05	0.0909090909090909	1	0.005	0.0499999999999975	2.64735154569805e-06
0.779222222222222	1e-05	0.0909090909090909	2	0.005	0.05	1.03218361377121e-06
0.779222222222222	1e-05	0.0909090909090909	3	0.005	0.049999999999997	4.81107576713303e-06
0.889111111111111	1e-05	0.0909090909090909	1	0.005	0.0499999999999993	4.93029555047962e-06
0.889111111111111	1e-05	0.0909090909090909	2	0.005	0.0499999999999994	2.06403031431727e-06
0.889111111111111	1e-05	0.0909090909090909	3	0.005	0.0499999999999982	3.90243849514378e-06
0.999	1e-05	0.0909090909090909	1	0.005	0.0499999999999997	9.54412005801063e-07
0.999	1e-05	0.0909090909090909	2	0.005	0.0499999999999967	9.66226443732731e-07
0.999	1e-05	0.0909090909090909	3	0.005	0.0499999999999976	2.38233288635459e-06
0.01	1e-05	0.101010101010101	1	0.005	0.0499999999999997	6.94130238681691e-06
0.01	1e-05	0.101010101010101	2	0.005	0.0499999999999997	2.6221392366004e-05
0.01	1e-05	0.101010101010101	3	0.005	0.0499999999999997	3.90026084592465e-05
0.119888888888889	1e-05	0.101010101010101	1	0.005	0.05	4.56204833726169e-06
0.119888888888889	1e-05	0.101010101010101	2	0.005	0.0499999999999999	4.18544588489226e-06
0.119888888888889	1e-05	0.101010101010101	3	0.005	0.05	1.9948910163317e-06
0.229777777777778	1e-05	0.101010101010101	1	0.005	0.05	5.55674033825209e-06
0.229777777777778	1e-05	0.101010101010101	2	0.005	0.0499999999999999	4.88239764124888e-06
0.229777777777778	1e-05	0.101010101010101	3	0.005	0.0499999999999997	3.82800367637482e-06
0.339666666666667	1e-05	0.101010101010101	1	0.005	0.05	9.83554891626145e-07
0.339666666666667	1e-05	0.101010101010101	2	0.005	0.05	2.77611599962263e-06
0.339666666666667	1e-05	0.101010101010101	3	0.005	0.0499999999999997	9.98704225266134e-07
0.449555555555556	1e-05	0.101010101010101	1	0.005	0.05	8.82290704491872e-07
0.449555555555556	1e-05	0.101010101010101	2	0.005	0.0499999999999998	3.39522225629319e-06
0.449555555555556	1e-05	0.101010101010101	3	0.005	0.05	1.56473908402e-06
0.559444444444444	1e-05	0.101010101010101	1	0.005	0.0499999999999996	6.84449860597089e-06
0.559444444444444	1e-05	0.101010101010101	2	0.005	0.0499999999999998	1.55652034073611e-06
0.559444444444444	1e-05	0.101010101010101	3	0.005	0.05	1.19859963977401e-06
0.669333333333333	1e-05	0.101010101010101	1	0.005	0.05	5.09810894384162e-06
0.669333333333333	1e-05	0.101010101010101	2	0.005	0.0499999999999997	3.27831088002735e-06
0.669333333333333	1e-05	0.101010101010101	3	0.005	0.0499999999999999	1.84270061562483e-06
0.779222222222222	1e-05	0.101010101010101	1	0.005	0.05	1.82373145618748e-06
0.779222222222222	1e-05	0.101010101010101	2	0.005	0.05	2.20882384033899e-06
0.779222222222222	1e-05	0.101010101010101	3	0.005	0.05	6.85250295005735e-06
0.889111111111111	1e-05	0.101010101010101	1	0.005	0.05	8.05742787122811e-06
0.889111111111111	1e-05	0.101010101010101	2	0.005	0.05	3.18955647396799e-06
0.889111111111111	1e-05	0.101010101010101	3	0.005	0.05	9.76287729521174e-07
0.999	1e-05	0.101010101010101	1	0.005	0.05	1.55849008305298e-06
0.999	1e-05	0.101010101010101	2	0.005	0.05	1.25587316496176e-05
0.999	1e-05	0.101010101010101	3	0.005	0.05	7.72328058422775e-06
0.01	1e-05	0.111111111111111	1	0.005	0.0499999999999997	4.02052277298221e-06
0.01	1e-05	0.111111111111111	2	0.005	0.0499999999999997	7.19561994057796e-05
0.01	1e-05	0.111111111111111	3	0.005	0.0499999999999997	3.27936655943067e-05
0.119888888888889	1e-05	0.111111111111111	1	0.005	0.0499999999999993	2.64505329730556e-06
0.119888888888889	1e-05	0.111111111111111	2	0.005	0.05	4.14647832444346e-06
0.119888888888889	1e-05	0.111111111111111	3	0.005	0.0499999999999999	1.15892959017817e-06
0.229777777777778	1e-05	0.111111111111111	1	0.005	0.0499999999999999	9.95553401782173e-07
0.229777777777778	1e-05	0.111111111111111	2	0.005	0.0499999999999999	2.36992063961654e-06
0.229777777777778	1e-05	0.111111111111111	3	0.005	0.05	5.05683322190269e-07
0.339666666666667	1e-05	0.111111111111111	1	0.005	0.0499999999999999	1.78821672690592e-06
0.339666666666667	1e-05	0.111111111111111	2	0.005	0.0499999999999999	1.6279849987082e-06
0.339666666666667	1e-05	0.111111111111111	3	0.005	0.0499999999999999	5.86792565713717e-07
0.449555555555556	1e-05	0.111111111111111	1	0.005	0.05	1.65793550386638e-06
0.449555555555556	1e-05	0.111111111111111	2	0.005	0.05	1.01823547670349e-06
0.449555555555556	1e-05	0.111111111111111	3	0.005	0.0499999999999994	6.90658239840707e-07
0.559444444444444	1e-05	0.111111111111111	1	0.005	0.0499999999999996	2.04826494603798e-06
0.559444444444444	1e-05	0.111111111111111	2	0.005	0.0499999999999995	1.73245268844648e-06
0.559444444444444	1e-05	0.111111111111111	3	0.005	0.0499999999999998	1.78086731876064e-06
0.669333333333333	1e-05	0.111111111111111	1	0.005	0.0499999999999996	1.54749857959744e-06
0.669333333333333	1e-05	0.111111111111111	2	0.005	0.0499999999999991	1.88526924907467e-06
0.669333333333333	1e-05	0.111111111111111	3	0.005	0.0499999999999991	1.77745509436727e-06
0.779222222222222	1e-05	0.111111111111111	1	0.005	0.049999999999997	2.63222688274857e-06
0.779222222222222	1e-05	0.111111111111111	2	0.005	0.05	1.60992677088885e-06
0.779222222222222	1e-05	0.111111111111111	3	0.005	0.049999999999997	3.53747631947457e-06
0.889111111111111	1e-05	0.111111111111111	1	0.005	0.0499999999999984	8.33937092897113e-07
0.889111111111111	1e-05	0.111111111111111	2	0.005	0.0499999999999984	1.91481188639835e-06
0.889111111111111	1e-05	0.111111111111111	3	0.005	0.0499999999999984	2.76183312661793e-06
0.999	1e-05	0.111111111111111	1	0.005	0.0499999999999968	9.52982819373667e-07
0.999	1e-05	0.111111111111111	2	0.005	0.0499999999999908	6.34281372613604e-06
0.999	1e-05	0.111111111111111	3	0.005	0.0499999999999977	2.9041653639121e-06
0.01	1e-05	0.121212121212121	1	0.005	0.0499999999999997	7.39082772888395e-06
0.01	1e-05	0.121212121212121	2	0.005	0.0499999999999993	6.81771691267243e-06
0.01	1e-05	0.121212121212121	3	0.005	0.0499999999999993	2.08945363613965e-05
0.119888888888889	1e-05	0.121212121212121	1	0.005	0.0499999999999995	7.97882557118554e-07
0.119888888888889	1e-05	0.121212121212121	2	0.005	0.0499999999999999	7.39838886257473e-07
0.119888888888889	1e-05	0.121212121212121	3	0.005	0.0499999999999999	2.35455601699616e-06
0.229777777777778	1e-05	0.121212121212121	1	0.005	0.0499999999999999	3.61972326009014e-07
0.229777777777778	1e-05	0.121212121212121	2	0.005	0.0499999999999999	4.79991263988161e-07
0.229777777777778	1e-05	0.121212121212121	3	0.005	0.0499999999999997	2.81167666119696e-08
0.339666666666667	1e-05	0.121212121212121	1	0.005	0.0499999999999999	3.48968635857546e-06
0.339666666666667	1e-05	0.121212121212121	2	0.005	0.0499999999999999	4.11538298233629e-06
0.339666666666667	1e-05	0.121212121212121	3	0.005	0.0499999999999994	1.84712286817694e-06
0.449555555555556	1e-05	0.121212121212121	1	0.005	0.0499999999999999	3.15818375949385e-06
0.449555555555556	1e-05	0.121212121212121	2	0.005	0.0499999999999993	5.76525124476987e-07
0.449555555555556	1e-05	0.121212121212121	3	0.005	0.0499999999999996	8.61368206365118e-07
0.559444444444444	1e-05	0.121212121212121	1	0.005	0.05	1.50536995234384e-06
0.559444444444444	1e-05	0.121212121212121	2	0.005	0.0499999999999998	3.30089385839385e-07
0.559444444444444	1e-05	0.121212121212121	3	0.005	0.05	2.21170606310928e-06
0.669333333333333	1e-05	0.121212121212121	1	0.005	0.0499999999999996	1.07147377948452e-06
0.669333333333333	1e-05	0.121212121212121	2	0.005	0.0499999999999994	1.88499387601703e-06
0.669333333333333	1e-05	0.121212121212121	3	0.005	0.0499999999999995	2.89304787201468e-06
0.779222222222222	1e-05	0.121212121212121	1	0.005	0.0499999999999998	6.81976035494886e-07
0.779222222222222	1e-05	0.121212121212121	2	0.005	0.05	2.59783201074502e-06
0.779222222222222	1e-05	0.121212121212121	3	0.005	0.05	1.07170390718616e-06
0.889111111111111	1e-05	0.121212121212121	1	0.005	0.0499999999999999	2.01464153070205e-06
0.889111111111111	1e-05	0.121212121212121	2	0.005	0.0499999999999998	2.57373420722607e-06
0.889111111111111	1e-05	0.121212121212121	3	0.005	0.0499999999999998	7.32266942550209e-07
0.999	1e-05	0.121212121212121	1	0.005	0.0499999999999999	6.7523665147252e-06
0.999	1e-05	0.121212121212121	2	0.005	0.05	2.59960174890879e-06
0.999	1e-05	0.121212121212121	3	0.005	0.05	2.61984031174045e-06
0.01	1e-05	0.131313131313131	1	0.005	0.0499999999999993	5.87777308287719e-06
0.01	1e-05	0.131313131313131	2	0.005	0.0499999999999993	1.84668970032439e-05
0.01	1e-05	0.131313131313131	3	0.005	0.0499999999999993	2.31249984369674e-06
0.119888888888889	1e-05	0.131313131313131	1	0.005	0.0499999999999999	6.47917783649655e-07
0.119888888888889	1e-05	0.131313131313131	2	0.005	0.0499999999999999	1.72308080983481e-06
0.119888888888889	1e-05	0.131313131313131	3	0.005	0.0499999999999999	9.24925659608758e-07
0.229777777777778	1e-05	0.131313131313131	1	0.005	0.0499999999999999	2.63997701961724e-06
0.229777777777778	1e-05	0.131313131313131	2	0.005	0.0499999999999999	3.89908661770952e-07
0.229777777777778	1e-05	0.131313131313131	3	0.005	0.0499999999999999	4.49915119350838e-06
0.339666666666667	1e-05	0.131313131313131	1	0.005	0.0499999999999999	1.80938918840181e-06
0.339666666666667	1e-05	0.131313131313131	2	0.005	0.0499999999999999	3.48773195098576e-06
0.339666666666667	1e-05	0.131313131313131	3	0.005	0.0499999999999999	2.8126146223741e-06
0.449555555555556	1e-05	0.131313131313131	1	0.005	0.05	4.09347724449765e-06
0.449555555555556	1e-05	0.131313131313131	2	0.005	0.05	1.9307940424163e-06
0.449555555555556	1e-05	0.131313131313131	3	0.005	0.05	1.50121880828831e-06
0.559444444444444	1e-05	0.131313131313131	1	0.005	0.05	4.03236611976236e-07
0.559444444444444	1e-05	0.131313131313131	2	0.005	0.05	6.35753443532642e-07
0.559444444444444	1e-05	0.131313131313131	3	0.005	0.0499999999999999	1.90645243330806e-06
0.669333333333333	1e-05	0.131313131313131	1	0.005	0.0499999999999997	8.18255389005059e-07
0.669333333333333	1e-05	0.131313131313131	2	0.005	0.0499999999999999	6.51989862034483e-07
0.669333333333333	1e-05	0.131313131313131	3	0.005	0.0499999999999996	1.17016234450273e-06
0.779222222222222	1e-05	0.131313131313131	1	0.005	0.0499999999999999	1.12996669912766e-06
0.779222222222222	1e-05	0.131313131313131	2	0.005	0.0499999999999996	4.44539508353641e-06
0.779222222222222	1e-05	0.131313131313131	3	0.005	0.0499999999999999	1.47428567124604e-06
0.889111111111111	1e-05	0.131313131313131	1	0.005	0.0499999999999998	3.05257108947683e-06
0.889111111111111	1e-05	0.131313131313131	2	0.005	0.0499999999999999	1.97203432862937e-06
0.889111111111111	1e-05	0.131313131313131	3	0.005	0.05	8.26790124480108e-06
0.999	1e-05	0.131313131313131	1	0.005	0.05	5.05847322305095e-06
0.999	1e-05	0.131313131313131	2	0.005	0.0499999999999999	3.98770500518585e-06
0.999	1e-05	0.131313131313131	3	0.005	0.05	1.98797610023063e-06
0.01	1e-05	0.141414141414141	1	0.005	0.0499999999999997	1.36019958193469e-05
0.01	1e-05	0.141414141414141	2	0.005	0.0499999999999993	5.85622731059944e-06
0.01	1e-05	0.141414141414141	3	0.005	0.0499999999999997	3.49741529152196e-05
0.119888888888889	1e-05	0.141414141414141	1	0.005	0.0499999999999999	2.74658236786664e-06
0.119888888888889	1e-05	0.141414141414141	2	0.005	0.0499999999999999	1.72279283123058e-06
0.119888888888889	1e-05	0.141414141414141	3	0.005	0.0499999999999999	6.38486391530886e-07
0.229777777777778	1e-05	0.141414141414141	1	0.005	0.0499999999999999	5.36059540065957e-07
0.229777777777778	1e-05	0.141414141414141	2	0.005	0.0499999999999999	9.65730602938581e-07
0.229777777777778	1e-05	0.141414141414141	3	0.005	0.0499999999999998	1.02899221211532e-07
0.339666666666667	1e-05	0.141414141414141	1	0.005	0.0499999999999999	6.40255296637628e-07
0.339666666666667	1e-05	0.141414141414141	2	0.005	0.0499999999999999	5.08805471112442e-06
0.339666666666667	1e-05	0.141414141414141	3	0.005	0.05	1.10491151332478e-06
0.449555555555556	1e-05	0.141414141414141	1	0.005	0.05	1.3243368668417e-06
0.449555555555556	1e-05	0.141414141414141	2	0.005	0.05	1.14046008373371e-06
0.449555555555556	1e-05	0.141414141414141	3	0.005	0.0499999999999999	1.02697243397221e-06
0.559444444444444	1e-05	0.141414141414141	1	0.005	0.05	1.04710564210078e-06
0.559444444444444	1e-05	0.141414141414141	2	0.005	0.05	2.2222712473103e-06
0.559444444444444	1e-05	0.141414141414141	3	0.005	0.05	4.58762877358759e-07
0.669333333333333	1e-05	0.141414141414141	1	0.005	0.0499999999999996	1.06528110728679e-06
0.669333333333333	1e-05	0.141414141414141	2	0.005	0.0499999999999994	4.89807704215579e-07
0.669333333333333	1e-05	0.141414141414141	3	0.005	0.0499999999999996	1.37617431627448e-06
0.779222222222222	1e-05	0.141414141414141	1	0.005	0.05	4.49796424545157e-07
0.779222222222222	1e-05	0.141414141414141	2	0.005	0.0499999999999999	1.04977661242068e-06
0.779222222222222	1e-05	0.141414141414141	3	0.005	0.0499999999999998	1.83894804869358e-06
0.889111111111111	1e-05	0.141414141414141	1	0.005	0.0499999999999999	9.98154146349476e-07
0.889111111111111	1e-05	0.141414141414141	2	0.005	0.0499999999999998	8.92121628543282e-07
0.889111111111111	1e-05	0.141414141414141	3	0.005	0.0499999999999998	3.31498585555873e-06
0.999	1e-05	0.141414141414141	1	0.005	0.0499999999999998	6.65620315964585e-07
0.999	1e-05	0.141414141414141	2	0.005	0.0499999999999997	2.66159699401339e-06
0.999	1e-05	0.141414141414141	3	0.005	0.05	3.68631594376457e-06
0.01	1e-05	0.151515151515152	1	0.005	0.0499999999999994	2.02734810334257e-05
0.01	1e-05	0.151515151515152	2	0.005	0.0499999999999994	1.81079302316159e-05
0.01	1e-05	0.151515151515152	3	0.005	0.0499999999999997	5.63458371866464e-06
0.119888888888889	1e-05	0.151515151515152	1	0.005	0.05	5.00058645952819e-07
0.119888888888889	1e-05	0.151515151515152	2	0.005	0.0499999999999999	1.68571568925941e-06
0.119888888888889	1e-05	0.151515151515152	3	0.005	0.05	1.20329719051831e-06
0.229777777777778	1e-05	0.151515151515152	1	0.005	0.05	1.05063681635074e-06
0.229777777777778	1e-05	0.151515151515152	2	0.005	0.0499999999999999	4.53174746332636e-07
0.229777777777778	1e-05	0.151515151515152	3	0.005	0.05	1.64387127216612e-06
0.339666666666667	1e-05	0.151515151515152	1	0.005	0.0499999999999999	1.79115083018334e-06
0.339666666666667	1e-05	0.151515151515152	2	0.005	0.0499999999999998	1.28291391448028e-06
0.339666666666667	1e-05	0.151515151515152	3	0.005	0.0499999999999999	1.63816076389601e-07
0.449555555555556	1e-05	0.151515151515152	1	0.005	0.0499999999999992	5.18314695972933e-07
0.449555555555556	1e-05	0.151515151515152	2	0.005	0.05	1.11876399389104e-06
0.449555555555556	1e-05	0.151515151515152	3	0.005	0.05	3.35642358456565e-07
0.559444444444444	1e-05	0.151515151515152	1	0.005	0.0499999999999994	7.76921437260502e-07
0.559444444444444	1e-05	0.151515151515152	2	0.005	0.05	8.56860651007196e-07
0.559444444444444	1e-05	0.151515151515152	3	0.005	0.05	2.80593287848547e-06
0.669333333333333	1e-05	0.151515151515152	1	0.005	0.0499999999999996	1.50635762157188e-06
0.669333333333333	1e-05	0.151515151515152	2	0.005	0.0499999999999996	1.23862731291597e-06
0.669333333333333	1e-05	0.151515151515152	3	0.005	0.0499999999999999	1.24496446820744e-06
0.779222222222222	1e-05	0.151515151515152	1	0.005	0.05	1.74687645862594e-06
0.779222222222222	1e-05	0.151515151515152	2	0.005	0.05	1.13161574496363e-06
0.779222222222222	1e-05	0.151515151515152	3	0.005	0.05	5.53662535052346e-07
0.889111111111111	1e-05	0.151515151515152	1	0.005	0.0499999999999998	8.79990938933353e-07
0.889111111111111	1e-05	0.151515151515152	2	0.005	0.0499999999999998	4.8306463777447e-06
0.889111111111111	1e-05	0.151515151515152	3	0.005	0.0499999999999998	9.01370295753634e-07
0.999	1e-05	0.151515151515152	1	0.005	0.0499999999999998	2.09659571420325e-06
0.999	1e-05	0.151515151515152	2	0.005	0.05	7.89025226856865e-07
0.999	1e-05	0.151515151515152	3	0.005	0.05	2.43291233314648e-06
0.01	1e-05	0.161616161616162	1	0.005	0.0499999999999997	1.81680193027766e-05
0.01	1e-05	0.161616161616162	2	0.005	0.0499999999999997	9.25946656111244e-06
0.01	1e-05	0.161616161616162	3	0.005	0.0499999999999997	6.76039384858882e-05
0.119888888888889	1e-05	0.161616161616162	1	0.005	0.0499999999999999	5.23044547243376e-06
0.119888888888889	1e-05	0.161616161616162	2	0.005	0.0499999999999999	4.480662546709e-06
0.119888888888889	1e-05	0.161616161616162	3	0.005	0.0499999999999999	1.84202881393935e-07
0.229777777777778	1e-05	0.161616161616162	1	0.005	0.0499999999999999	3.49261265868144e-07
0.229777777777778	1e-05	0.161616161616162	2	0.005	0.0499999999999999	6.69484851867191e-06
0.229777777777778	1e-05	0.161616161616162	3	0.005	0.0499999999999999	1.84915090791403e-06
0.339666666666667	1e-05	0.161616161616162	1	0.005	0.0499999999999999	3.77028658451694e-07
0.339666666666667	1e-05	0.161616161616162	2	0.005	0.0499999999999999	6.61421399548865e-07
0.339666666666667	1e-05	0.161616161616162	3	0.005	0.0499999999999996	6.72076853342782e-07
0.449555555555556	1e-05	0.161616161616162	1	0.005	0.0499999999999999	7.2617107002212e-07
0.449555555555556	1e-05	0.161616161616162	2	0.005	0.05	1.38590498499427e-06
0.449555555555556	1e-05	0.161616161616162	3	0.005	0.0499999999999997	3.76688660937421e-07
0.559444444444444	1e-05	0.161616161616162	1	0.005	0.05	7.94810748727957e-07
0.559444444444444	1e-05	0.161616161616162	2	0.005	0.0499999999999994	1.79811683442694e-07
0.559444444444444	1e-05	0.161616161616162	3	0.005	0.0499999999999994	4.01689962918094e-06
0.669333333333333	1e-05	0.161616161616162	1	0.005	0.0499999999999995	2.39207216184685e-06
0.669333333333333	1e-05	0.161616161616162	2	0.005	0.0499999999999996	1.45839640194102e-06
0.669333333333333	1e-05	0.161616161616162	3	0.005	0.0499999999999996	9.8028886933995e-07
0.779222222222222	1e-05	0.161616161616162	1	0.005	0.0499999999999998	7.58946580677852e-07
0.779222222222222	1e-05	0.161616161616162	2	0.005	0.0499999999999998	3.35936008157337e-07
0.779222222222222	1e-05	0.161616161616162	3	0.005	0.05	1.54577023278509e-06
0.889111111111111	1e-05	0.161616161616162	1	0.005	0.0499999999999997	3.7854317324107e-06
0.889111111111111	1e-05	0.161616161616162	2	0.005	0.05	1.1678483444412e-06
0.889111111111111	1e-05	0.161616161616162	3	0.005	0.0499999999999997	1.87279353618983e-06
0.999	1e-05	0.161616161616162	1	0.005	0.0499999999999996	1.34883672215148e-06
0.999	1e-05	0.161616161616162	2	0.005	0.0499999999999998	8.43547073279316e-07
0.999	1e-05	0.161616161616162	3	0.005	0.0499999999999999	1.23749875236571e-06
0.01	1e-05	0.171717171717172	1	0.005	0.0499999999999997	3.3045423721372e-05
0.01	1e-05	0.171717171717172	2	0.005	0.0499999999999997	4.02294910314551e-06
0.01	1e-05	0.171717171717172	3	0.005	0.0499999999999997	1.16229769790365e-05
0.119888888888889	1e-05	0.171717171717172	1	0.005	0.0499999999999996	3.07084074769065e-06
0.119888888888889	1e-05	0.171717171717172	2	0.005	0.0499999999999999	2.11789751112189e-07
0.119888888888889	1e-05	0.171717171717172	3	0.005	0.05	4.53169101445587e-07
0.229777777777778	1e-05	0.171717171717172	1	0.005	0.0499999999999999	3.95833225119956e-06
0.229777777777778	1e-05	0.171717171717172	2	0.005	0.0499999999999999	2.49768260509013e-06
0.229777777777778	1e-05	0.171717171717172	3	0.005	0.0499999999999999	1.18371349392195e-06
0.339666666666667	1e-05	0.171717171717172	1	0.005	0.0499999999999999	1.01678715917559e-06
0.339666666666667	1e-05	0.171717171717172	2	0.005	0.0499999999999998	2.13511402203302e-08
0.339666666666667	1e-05	0.171717171717172	3	0.005	0.0499999999999999	2.46211357254701e-07
0.449555555555556	1e-05	0.171717171717172	1	0.005	0.05	2.59767220346077e-06
0.449555555555556	1e-05	0.171717171717172	2	0.005	0.05	6.53998692372723e-07
0.449555555555556	1e-05	0.171717171717172	3	0.005	0.0499999999999999	1.40260583637567e-06
0.559444444444444	1e-05	0.171717171717172	1	0.005	0.0499999999999997	3.95720846872778e-06
0.559444444444444	1e-05	0.171717171717172	2	0.005	0.0499999999999999	9.91614476245919e-07
0.559444444444444	1e-05	0.171717171717172	3	0.005	0.0499999999999999	1.22975753125909e-06
0.669333333333333	1e-05	0.171717171717172	1	0.005	0.0499999999999999	3.6607466642621e-07
0.669333333333333	1e-05	0.171717171717172	2	0.005	0.0499999999999995	5.23711425319234e-07
0.669333333333333	1e-05	0.171717171717172	3	0.005	0.0499999999999999	4.54482293854352e-07
0.779222222222222	1e-05	0.171717171717172	1	0.005	0.05	2.40611248316098e-06
0.779222222222222	1e-05	0.171717171717172	2	0.005	0.05	2.69403367433789e-06
0.779222222222222	1e-05	0.171717171717172	3	0.005	0.05	8.4452121508502e-07
0.889111111111111	1e-05	0.171717171717172	1	0.005	0.05	1.91109598141672e-06
0.889111111111111	1e-05	0.171717171717172	2	0.005	0.0499999999999998	2.65109852888071e-06
0.889111111111111	1e-05	0.171717171717172	3	0.005	0.05	1.08514020153768e-06
0.999	1e-05	0.171717171717172	1	0.005	0.05	1.38260493225074e-06
0.999	1e-05	0.171717171717172	2	0.005	0.05	1.40634181649837e-06
0.999	1e-05	0.171717171717172	3	0.005	0.0499999999999994	1.08929589829864e-06
0.01	1e-05	0.181818181818182	1	0.005	0.0499999999999995	5.15941835245832e-05
0.01	1e-05	0.181818181818182	2	0.005	0.0499999999999997	6.19728367345036e-05
0.01	1e-05	0.181818181818182	3	0.005	0.0499999999999997	7.98468360774299e-05
0.119888888888889	1e-05	0.181818181818182	1	0.005	0.0499999999999999	4.22018853680491e-06
0.119888888888889	1e-05	0.181818181818182	2	0.005	0.05	2.43197360264284e-07
0.119888888888889	1e-05	0.181818181818182	3	0.005	0.0499999999999999	2.51475245743309e-06
0.229777777777778	1e-05	0.181818181818182	1	0.005	0.0499999999999999	1.39341581173122e-06
0.229777777777778	1e-05	0.181818181818182	2	0.005	0.05	2.23709739876509e-06
0.229777777777778	1e-05	0.181818181818182	3	0.005	0.0499999999999999	6.66219325395271e-07
0.339666666666667	1e-05	0.181818181818182	1	0.005	0.0499999999999999	8.87288715442065e-07
0.339666666666667	1e-05	0.181818181818182	2	0.005	0.0499999999999999	6.092239664472e-07
0.339666666666667	1e-05	0.181818181818182	3	0.005	0.05	2.0032212055905e-06
0.449555555555556	1e-05	0.181818181818182	1	0.005	0.05	1.57125797774537e-06
0.449555555555556	1e-05	0.181818181818182	2	0.005	0.05	1.24493323016293e-06
0.449555555555556	1e-05	0.181818181818182	3	0.005	0.05	1.25370273915512e-07
0.559444444444444	1e-05	0.181818181818182	1	0.005	0.05	2.46257089750729e-06
0.559444444444444	1e-05	0.181818181818182	2	0.005	0.05	6.889195608508e-07
0.559444444444444	1e-05	0.181818181818182	3	0.005	0.0499999999999999	1.46658051254798e-06
0.669333333333333	1e-05	0.181818181818182	1	0.005	0.0499999999999996	1.85063950120667e-06
0.669333333333333	1e-05	0.181818181818182	2	0.005	0.05	4.67576851167697e-06
0.669333333333333	1e-05	0.181818181818182	3	0.005	0.0499999999999995	2.79642822634333e-06
0.779222222222222	1e-05	0.181818181818182	1	0.005	0.0499999999999998	1.22925688907765e-06
0.779222222222222	1e-05	0.181818181818182	2	0.005	0.0499999999999999	7.53216328776206e-07
0.779222222222222	1e-05	0.181818181818182	3	0.005	0.05	1.46661635793379e-06
0.889111111111111	1e-05	0.181818181818182	1	0.005	0.0499999999999991	7.35704342099541e-07
0.889111111111111	1e-05	0.181818181818182	2	0.005	0.05	1.14277823742376e-06
0.889111111111111	1e-05	0.181818181818182	3	0.005	0.05	2.04250307437058e-06
0.999	1e-05	0.181818181818182	1	0.005	0.049999999999995	7.304714175898e-07
0.999	1e-05	0.181818181818182	2	0.005	0.05	2.16865500420859e-06
0.999	1e-05	0.181818181818182	3	0.005	0.05	4.37297919395551e-07
0.01	1e-05	0.191919191919192	1	0.005	0.0499999999999992	2.05525789701205e-05
0.01	1e-05	0.191919191919192	2	0.005	0.0499999999999996	2.11283183523538e-06
0.01	1e-05	0.191919191919192	3	0.005	0.049999999999999	4.76688456997265e-06
0.119888888888889	1e-05	0.191919191919192	1	0.005	0.0499999999999999	1.57607827770045e-06
0.119888888888889	1e-05	0.191919191919192	2	0.005	0.0499999999999999	5.82367944486719e-07
0.119888888888889	1e-05	0.191919191919192	3	0.005	0.0499999999999999	7.17951877097192e-07
0.229777777777778	1e-05	0.191919191919192	1	0.005	0.0499999999999999	5.74456369038799e-07
0.229777777777778	1e-05	0.191919191919192	2	0.005	0.0499999999999999	1.76938857388712e-06
0.229777777777778	1e-05	0.191919191919192	3	0.005	0.0499999999999998	3.77585175098037e-07
0.339666666666667	1e-05	0.191919191919192	1	0.005	0.0499999999999999	1.03469327414754e-06
0.339666666666667	1e-05	0.191919191919192	2	0.005	0.0499999999999999	2.18710702899472e-06
0.339666666666667	1e-05	0.191919191919192	3	0.005	0.0499999999999996	2.27388861869306e-06
0.449555555555556	1e-05	0.191919191919192	1	0.005	0.0499999999999999	4.03646258730986e-07
0.449555555555556	1e-05	0.191919191919192	2	0.005	0.05	5.81269832336691e-07
0.449555555555556	1e-05	0.191919191919192	3	0.005	0.05	4.22336331621878e-07
0.559444444444444	1e-05	0.191919191919192	1	0.005	0.05	2.510458113892e-07
0.559444444444444	1e-05	0.191919191919192	2	0.005	0.05	1.1738091897062e-07
0.559444444444444	1e-05	0.191919191919192	3	0.005	0.0499999999999994	1.65298848839707e-06
0.669333333333333	1e-05	0.191919191919192	1	0.005	0.0499999999999995	1.89631269147071e-06
0.669333333333333	1e-05	0.191919191919192	2	0.005	0.0499999999999995	1.19799231663432e-06
0.669333333333333	1e-05	0.191919191919192	3	0.005	0.0499999999999996	1.81476165319434e-07
0.779222222222222	1e-05	0.191919191919192	1	0.005	0.05	4.48954716901106e-07
0.779222222222222	1e-05	0.191919191919192	2	0.005	0.0499999999999996	1.54538437537451e-06
0.779222222222222	1e-05	0.191919191919192	3	0.005	0.0499999999999999	2.92666372122322e-07
0.889111111111111	1e-05	0.191919191919192	1	0.005	0.0499999999999998	5.87330356374819e-07
0.889111111111111	1e-05	0.191919191919192	2	0.005	0.0499999999999998	2.38684577985417e-06
0.889111111111111	1e-05	0.191919191919192	3	0.005	0.0499999999999998	7.02131200269864e-07
0.999	1e-05	0.191919191919192	1	0.005	0.0499999999999998	1.20869162592549e-06
0.999	1e-05	0.191919191919192	2	0.005	0.05	4.86027051272857e-07
0.999	1e-05	0.191919191919192	3	0.005	0.0499999999999998	1.0593923531939e-07
0.01	1e-05	0.202020202020202	1	0.005	0.0499999999999977	2.33443176921714e-05
0.01	1e-05	0.202020202020202	2	0.005	0.0499999999999976	1.60289816747226e-05
0.01	1e-05	0.202020202020202	3	0.005	0.049999999999999	9.04719797076879e-05
0.119888888888889	1e-05	0.202020202020202	1	0.005	0.0499999999999999	7.45947764444433e-06
0.119888888888889	1e-05	0.202020202020202	2	0.005	0.0499999999999999	4.3873643971848e-06
0.119888888888889	1e-05	0.202020202020202	3	0.005	0.05	1.37151786034732e-06
0.229777777777778	1e-05	0.202020202020202	1	0.005	0.0499999999999999	5.03369268594879e-07
0.229777777777778	1e-05	0.202020202020202	2	0.005	0.0499999999999999	1.12301140198183e-06
0.229777777777778	1e-05	0.202020202020202	3	0.005	0.0499999999999999	6.02265917535133e-07
0.339666666666667	1e-05	0.202020202020202	1	0.005	0.0499999999999999	1.61651052649645e-06
0.339666666666667	1e-05	0.202020202020202	2	0.005	0.0499999999999999	2.59625596767436e-06
0.339666666666667	1e-05	0.202020202020202	3	0.005	0.0499999999999999	1.40885803467566e-06
0.449555555555556	1e-05	0.202020202020202	1	0.005	0.0499999999999993	1.0774095271617e-06
0.449555555555556	1e-05	0.202020202020202	2	0.005	0.05	1.31607636155059e-07
0.449555555555556	1e-05	0.202020202020202	3	0.005	0.0499999999999999	6.35226779381078e-07
0.559444444444444	1e-05	0.202020202020202	1	0.005	0.0499999999999998	1.41673315004456e-06
0.559444444444444	1e-05	0.202020202020202	2	0.005	0.0499999999999998	7.94026540438647e-07
0.559444444444444	1e-05	0.202020202020202	3	0.005	0.05	3.99085393577552e-06
0.669333333333333	1e-05	0.202020202020202	1	0.005	0.0499999999999995	2.92115445100304e-07
0.669333333333333	1e-05	0.202020202020202	2	0.005	0.0499999999999996	1.08128037965845e-06
0.669333333333333	1e-05	0.202020202020202	3	0.005	0.0499999999999995	8.41412682115663e-07
0.779222222222222	1e-05	0.202020202020202	1	0.005	0.0499999999999998	7.97731536498933e-07
0.779222222222222	1e-05	0.202020202020202	2	0.005	0.05	1.16429248535206e-06
0.779222222222222	1e-05	0.202020202020202	3	0.005	0.05	1.14760286265023e-06
0.889111111111111	1e-05	0.202020202020202	1	0.005	0.0499999999999997	2.74918676452065e-07
0.889111111111111	1e-05	0.202020202020202	2	0.005	0.0499999999999999	1.37245575827684e-06
0.889111111111111	1e-05	0.202020202020202	3	0.005	0.0499999999999998	1.1165933102565e-06
0.999	1e-05	0.202020202020202	1	0.005	0.0499999999999959	2.39897869080409e-06
0.999	1e-05	0.202020202020202	2	0.005	0.0499999999999993	9.28283236233306e-07
0.999	1e-05	0.202020202020202	3	0.005	0.049999999999999	4.29128058824935e-07
0.01	1e-05	0.212121212121212	1	0.005	0.0499999999999995	1.78709779263549e-05
0.01	1e-05	0.212121212121212	2	0.005	0.0499999999999997	1.50427870957297e-05
0.01	1e-05	0.212121212121212	3	0.005	0.0499999999999997	2.78491831623489e-05
0.119888888888889	1e-05	0.212121212121212	1	0.005	0.0499999999999999	5.21890573702842e-07
0.119888888888889	1e-05	0.212121212121212	2	0.005	0.0499999999999999	1.67699262591311e-06
0.119888888888889	1e-05	0.212121212121212	3	0.005	0.0499999999999999	4.25564567191705e-07
0.229777777777778	1e-05	0.212121212121212	1	0.005	0.0499999999999999	1.13368649240896e-06
0.229777777777778	1e-05	0.212121212121212	2	0.005	0.0499999999999999	7.75359950128205e-08
0.229777777777778	1e-05	0.212121212121212	3	0.005	0.05	3.96481933193008e-06
0.339666666666667	1e-05	0.212121212121212	1	0.005	0.0499999999999999	7.82861078127177e-07
0.339666666666667	1e-05	0.212121212121212	2	0.005	0.05	2.20288864553673e-06
0.339666666666667	1e-05	0.212121212121212	3	0.005	0.0499999999999999	5.34409368035903e-07
0.449555555555556	1e-05	0.212121212121212	1	0.005	0.05	2.9372939580374e-07
0.449555555555556	1e-05	0.212121212121212	2	0.005	0.05	1.21491579168524e-06
0.449555555555556	1e-05	0.212121212121212	3	0.005	0.05	9.39289985475891e-07
0.559444444444444	1e-05	0.212121212121212	1	0.005	0.0499999999999998	2.16058766144122e-06
0.559444444444444	1e-05	0.212121212121212	2	0.005	0.05	2.88750770220696e-07
0.559444444444444	1e-05	0.212121212121212	3	0.005	0.05	3.15353038801902e-07
0.669333333333333	1e-05	0.212121212121212	1	0.005	0.0499999999999995	1.76563272435731e-06
0.669333333333333	1e-05	0.212121212121212	2	0.005	0.0499999999999995	1.36010021707635e-06
0.669333333333333	1e-05	0.212121212121212	3	0.005	0.0499999999999995	1.28872673816949e-06
0.779222222222222	1e-05	0.212121212121212	1	0.005	0.0499999999999999	1.40945436091147e-06
0.779222222222222	1e-05	0.212121212121212	2	0.005	0.0499999999999998	5.01672468337441e-07
0.779222222222222	1e-05	0.212121212121212	3	0.005	0.05	2.43749237415813e-06
0.889111111111111	1e-05	0.212121212121212	1	0.005	0.0499999999999995	1.61198783572878e-06
0.889111111111111	1e-05	0.212121212121212	2	0.005	0.0499999999999992	9.07288333092219e-07
0.889111111111111	1e-05	0.212121212121212	3	0.005	0.0499999999999997	5.4681155227961e-07
0.999	1e-05	0.212121212121212	1	0.005	0.0499999999999999	1.54740713869348e-06
0.999	1e-05	0.212121212121212	2	0.005	0.0499999999999999	7.97032175195655e-07
0.999	1e-05	0.212121212121212	3	0.005	0.0499999999999999	1.19087695078519e-06
0.01	1e-05	0.222222222222222	1	0.005	0.0499999999999944	3.86828312480506e-06
0.01	1e-05	0.222222222222222	2	0.005	0.0499999999999977	1.38182436824272e-05
0.01	1e-05	0.222222222222222	3	0.005	0.0499999999999993	1.99130781449477e-05
0.119888888888889	1e-05	0.222222222222222	1	0.005	0.0499999999999999	3.21290938551383e-06
0.119888888888889	1e-05	0.222222222222222	2	0.005	0.0499999999999999	5.00389498951071e-06
0.119888888888889	1e-05	0.222222222222222	3	0.005	0.0499999999999999	2.36075399577443e-06
0.229777777777778	1e-05	0.222222222222222	1	0.005	0.0499999999999998	1.43606115260454e-06
0.229777777777778	1e-05	0.222222222222222	2	0.005	0.0499999999999999	2.75969426610778e-08
0.229777777777778	1e-05	0.222222222222222	3	0.005	0.0499999999999999	6.90494098716299e-07
0.339666666666667	1e-05	0.222222222222222	1	0.005	0.0499999999999999	1.34027814467316e-06
0.339666666666667	1e-05	0.222222222222222	2	0.005	0.0499999999999999	4.42007182672997e-06
0.339666666666667	1e-05	0.222222222222222	3	0.005	0.0499999999999999	3.28596635305949e-06
0.449555555555556	1e-05	0.222222222222222	1	0.005	0.05	9.63960154298113e-08
0.449555555555556	1e-05	0.222222222222222	2	0.005	0.0499999999999999	1.5976166040216e-06
0.449555555555556	1e-05	0.222222222222222	3	0.005	0.05	1.53399831696768e-06
0.559444444444444	1e-05	0.222222222222222	1	0.005	0.05	2.53568404532938e-07
0.559444444444444	1e-05	0.222222222222222	2	0.005	0.05	9.04240943137826e-07
0.559444444444444	1e-05	0.222222222222222	3	0.005	0.0499999999999999	2.56666721796407e-07
0.669333333333333	1e-05	0.222222222222222	1	0.005	0.0499999999999996	5.6026953263411e-07
0.669333333333333	1e-05	0.222222222222222	2	0.005	0.0499999999999995	1.64119856669122e-06
0.669333333333333	1e-05	0.222222222222222	3	0.005	0.0499999999999996	7.70094938260572e-07
0.779222222222222	1e-05	0.222222222222222	1	0.005	0.05	3.66867130378705e-07
0.779222222222222	1e-05	0.222222222222222	2	0.005	0.05	1.74631000684585e-06
0.779222222222222	1e-05	0.222222222222222	3	0.005	0.05	5.6169179536066e-07
0.889111111111111	1e-05	0.222222222222222	1	0.005	0.0499999999999997	8.48606521698174e-07
0.889111111111111	1e-05	0.222222222222222	2	0.005	0.0499999999999998	6.76676877598384e-07
0.889111111111111	1e-05	0.222222222222222	3	0.005	0.05	1.27704922513578e-06
0.999	1e-05	0.222222222222222	1	0.005	0.05	8.59975150922559e-07
0.999	1e-05	0.222222222222222	2	0.005	0.05	9.68067628313576e-07
0.999	1e-05	0.222222222222222	3	0.005	0.05	1.54152691558006e-06
0.01	1e-05	0.232323232323232	1	0.005	0.0499999999999977	1.71474640985354e-05
0.01	1e-05	0.232323232323232	2	0.005	0.0499999999999996	4.60301487113943e-05
0.01	1e-05	0.232323232323232	3	0.005	0.0499999999999986	7.6473515672889e-05
0.119888888888889	1e-05	0.232323232323232	1	0.005	0.0499999999999999	1.36974094175982e-06
0.119888888888889	1e-05	0.232323232323232	2	0.005	0.0499999999999999	1.34977345272102e-07
0.119888888888889	1e-05	0.232323232323232	3	0.005	0.0499999999999999	2.48257094842064e-07
0.229777777777778	1e-05	0.232323232323232	1	0.005	0.0499999999999999	1.06658938308815e-06
0.229777777777778	1e-05	0.232323232323232	2	0.005	0.0499999999999999	7.27323788581244e-07
0.229777777777778	1e-05	0.232323232323232	3	0.005	0.0499999999999999	1.58442693177818e-06
0.339666666666667	1e-05	0.232323232323232	1	0.005	0.0499999999999999	8.36434563739586e-07
0.339666666666667	1e-05	0.232323232323232	2	0.005	0.0499999999999996	1.11302143924616e-06
0.339666666666667	1e-05	0.232323232323232	3	0.005	0.0499999999999996	9.3532322487457e-07
0.449555555555556	1e-05	0.232323232323232	1	0.005	0.05	4.43150259188288e-07
0.449555555555556	1e-05	0.232323232323232	2	0.005	0.05	4.32366773529705e-07
0.449555555555556	1e-05	0.232323232323232	3	0.005	0.0499999999999996	1.29668622323985e-07
0.559444444444444	1e-05	0.232323232323232	1	0.005	0.0499999999999998	3.74047258266177e-07
0.559444444444444	1e-05	0.232323232323232	2	0.005	0.05	2.63983564695034e-07
0.559444444444444	1e-05	0.232323232323232	3	0.005	0.05	3.5510430358363e-06
0.669333333333333	1e-05	0.232323232323232	1	0.005	0.0499999999999996	5.43702720616953e-07
0.669333333333333	1e-05	0.232323232323232	2	0.005	0.0499999999999995	1.13001033653526e-06
0.669333333333333	1e-05	0.232323232323232	3	0.005	0.0499999999999995	5.65958526231118e-07
0.779222222222222	1e-05	0.232323232323232	1	0.005	0.05	1.81565778871234e-06
0.779222222222222	1e-05	0.232323232323232	2	0.005	0.0499999999999999	2.53784034556357e-07
0.779222222222222	1e-05	0.232323232323232	3	0.005	0.05	2.28547551413239e-06
0.889111111111111	1e-05	0.232323232323232	1	0.005	0.0499999999999997	1.04294370752543e-06
0.889111111111111	1e-05	0.232323232323232	2	0.005	0.0499999999999998	7.68724894677672e-07
0.889111111111111	1e-05	0.232323232323232	3	0.005	0.0499999999999992	4.43807079844627e-07
0.999	1e-05	0.232323232323232	1	0.005	0.0499999999999996	1.94249906557797e-07
0.999	1e-05	0.232323232323232	2	0.005	0.0499999999999999	5.24701253816098e-07
0.999	1e-05	0.232323232323232	3	0.005	0.0499999999999992	9.39801784265117e-07
0.01	1e-05	0.242424242424242	1	0.005	0.0499999999999995	1.4441054896171e-05
0.01	1e-05	0.242424242424242	2	0.005	0.0499999999999995	6.73920397783035e-06
0.01	1e-05	0.242424242424242	3	0.005	0.0499999999999999	4.74556085034459e-06
0.119888888888889	1e-05	0.242424242424242	1	0.005	0.0499999999999996	1.16842006393745e-06
0.119888888888889	1e-05	0.242424242424242	2	0.005	0.05	2.14512975488513e-06
0.119888888888889	1e-05	0.242424242424242	3	0.005	0.0499999999999999	1.34656082226098e-08
0.229777777777778	1e-05	0.242424242424242	1	0.005	0.05	2.52525840492649e-07
0.229777777777778	1e-05	0.242424242424242	2	0.005	0.0499999999999999	3.71240537102763e-07
0.229777777777778	1e-05	0.242424242424242	3	0.005	0.0499999999999999	3.16437057190597e-07
0.339666666666667	1e-05	0.242424242424242	1	0.005	0.0499999999999999	1.12432300278405e-06
0.339666666666667	1e-05	0.242424242424242	2	0.005	0.0499999999999998	6.37378326936777e-07
0.339666666666667	1e-05	0.242424242424242	3	0.005	0.0499999999999996	2.42646879205605e-07
0.449555555555556	1e-05	0.242424242424242	1	0.005	0.0499999999999999	8.12274769097708e-08
0.449555555555556	1e-05	0.242424242424242	2	0.005	0.05	7.19885755116925e-07
0.449555555555556	1e-05	0.242424242424242	3	0.005	0.05	5.69803231046981e-07
0.559444444444444	1e-05	0.242424242424242	1	0.005	0.05	5.65327234320997e-07
0.559444444444444	1e-05	0.242424242424242	2	0.005	0.0499999999999994	6.0592353969675e-07
0.559444444444444	1e-05	0.242424242424242	3	0.005	0.0499999999999999	9.15235576980798e-07
0.669333333333333	1e-05	0.242424242424242	1	0.005	0.0499999999999996	2.2268409878504e-06
0.669333333333333	1e-05	0.242424242424242	2	0.005	0.0499999999999996	1.88206623818577e-07
0.669333333333333	1e-05	0.242424242424242	3	0.005	0.05	2.49349094772988e-07
0.779222222222222	1e-05	0.242424242424242	1	0.005	0.0499999999999999	2.98345083037308e-07
0.779222222222222	1e-05	0.242424242424242	2	0.005	0.05	3.13012373350744e-07
0.779222222222222	1e-05	0.242424242424242	3	0.005	0.0499999999999999	8.93405113502486e-07
0.889111111111111	1e-05	0.242424242424242	1	0.005	0.0499999999999998	1.36519892165972e-06
0.889111111111111	1e-05	0.242424242424242	2	0.005	0.0499999999999992	1.02398335428403e-07
0.889111111111111	1e-05	0.242424242424242	3	0.005	0.0499999999999998	7.97006671159639e-07
0.999	1e-05	0.242424242424242	1	0.005	0.05	1.84903384723558e-06
0.999	1e-05	0.242424242424242	2	0.005	0.05	1.6145549314401e-06
0.999	1e-05	0.242424242424242	3	0.005	0.05	3.16961132242267e-07
0.01	1e-05	0.252525252525253	1	0.005	0.0499999999999993	3.65018549952112e-05
0.01	1e-05	0.252525252525253	2	0.005	0.0499999999999995	2.65568647744858e-05
0.01	1e-05	0.252525252525253	3	0.005	0.049999999999997	2.07535193601867e-05
0.119888888888889	1e-05	0.252525252525253	1	0.005	0.0499999999999999	1.13054180685271e-06
0.119888888888889	1e-05	0.252525252525253	2	0.005	0.0499999999999998	5.26708457011349e-06
0.119888888888889	1e-05	0.252525252525253	3	0.005	0.0499999999999999	5.53865811037595e-06
0.229777777777778	1e-05	0.252525252525253	1	0.005	0.0499999999999999	2.41883262191141e-06
0.229777777777778	1e-05	0.252525252525253	2	0.005	0.05	2.70734395058707e-07
0.229777777777778	1e-05	0.252525252525253	3	0.005	0.0499999999999999	1.65272773168189e-06
0.339666666666667	1e-05	0.252525252525253	1	0.005	0.0499999999999999	1.75108247210172e-06
0.339666666666667	1e-05	0.252525252525253	2	0.005	0.0499999999999999	1.35232735861357e-06
0.339666666666667	1e-05	0.252525252525253	3	0.005	0.0499999999999997	2.60781562360523e-06
0.449555555555556	1e-05	0.252525252525253	1	0.005	0.0499999999999999	1.52411234081918e-06
0.449555555555556	1e-05	0.252525252525253	2	0.005	0.0499999999999999	5.91997190087697e-07
0.449555555555556	1e-05	0.252525252525253	3	0.005	0.0499999999999996	5.89324064933052e-07
0.559444444444444	1e-05	0.252525252525253	1	0.005	0.0499999999999994	1.18195368251163e-06
0.559444444444444	1e-05	0.252525252525253	2	0.005	0.0499999999999994	1.27463109552901e-06
0.559444444444444	1e-05	0.252525252525253	3	0.005	0.0499999999999994	9.03461248927212e-07
0.669333333333333	1e-05	0.252525252525253	1	0.005	0.0499999999999996	4.28879956106386e-07
0.669333333333333	1e-05	0.252525252525253	2	0.005	0.0499999999999995	1.12308499515381e-07
0.669333333333333	1e-05	0.252525252525253	3	0.005	0.0499999999999995	1.50647035339522e-06
0.779222222222222	1e-05	0.252525252525253	1	0.005	0.0499999999999997	1.60074251113067e-07
0.779222222222222	1e-05	0.252525252525253	2	0.005	0.0499999999999997	1.62380809003468e-07
0.779222222222222	1e-05	0.252525252525253	3	0.005	0.0499999999999997	3.82211901270316e-07
0.889111111111111	1e-05	0.252525252525253	1	0.005	0.0499999999999997	4.35931355107928e-07
0.889111111111111	1e-05	0.252525252525253	2	0.005	0.0499999999999997	1.9326413318296e-07
0.889111111111111	1e-05	0.252525252525253	3	0.005	0.05	1.1562070634271e-06
0.999	1e-05	0.252525252525253	1	0.005	0.0499999999999998	3.51539816910927e-07
0.999	1e-05	0.252525252525253	2	0.005	0.0499999999999989	1.28001519352823e-07
0.999	1e-05	0.252525252525253	3	0.005	0.05	4.70042233147412e-07
0.01	1e-05	0.262626262626263	1	0.005	0.0499999999999997	1.90511024484558e-06
0.01	1e-05	0.262626262626263	2	0.005	0.0499999999999969	2.44301401192349e-05
0.01	1e-05	0.262626262626263	3	0.005	0.0499999999999889	2.52064288236816e-05
0.119888888888889	1e-05	0.262626262626263	1	0.005	0.0499999999999999	3.65333624547009e-07
0.119888888888889	1e-05	0.262626262626263	2	0.005	0.0499999999999999	9.50824482809911e-07
0.119888888888889	1e-05	0.262626262626263	3	0.005	0.0499999999999999	4.04450566442144e-06
0.229777777777778	1e-05	0.262626262626263	1	0.005	0.05	2.4429644257481e-06
0.229777777777778	1e-05	0.262626262626263	2	0.005	0.0499999999999999	1.06087090345037e-06
0.229777777777778	1e-05	0.262626262626263	3	0.005	0.0499999999999999	2.63280095976426e-07
0.339666666666667	1e-05	0.262626262626263	1	0.005	0.0499999999999999	7.51247102100779e-07
0.339666666666667	1e-05	0.262626262626263	2	0.005	0.0499999999999998	6.24792726545141e-07
0.339666666666667	1e-05	0.262626262626263	3	0.005	0.0499999999999999	8.70582154799252e-07
0.449555555555556	1e-05	0.262626262626263	1	0.005	0.05	3.15865166649584e-06
0.449555555555556	1e-05	0.262626262626263	2	0.005	0.0499999999999999	8.82013130473808e-07
0.449555555555556	1e-05	0.262626262626263	3	0.005	0.05	3.78903487479387e-06
0.559444444444444	1e-05	0.262626262626263	1	0.005	0.0499999999999994	7.50502119432384e-07
0.559444444444444	1e-05	0.262626262626263	2	0.005	0.05	1.62397495366637e-07
0.559444444444444	1e-05	0.262626262626263	3	0.005	0.0499999999999994	5.89541872467968e-07
0.669333333333333	1e-05	0.262626262626263	1	0.005	0.0499999999999995	4.18074965574755e-07
0.669333333333333	1e-05	0.262626262626263	2	0.005	0.0499999999999996	1.69693377251334e-07
0.669333333333333	1e-05	0.262626262626263	3	0.005	0.0499999999999995	6.63721790893578e-07
0.779222222222222	1e-05	0.262626262626263	1	0.005	0.0499999999999998	1.34702468460137e-06
0.779222222222222	1e-05	0.262626262626263	2	0.005	0.0499999999999998	1.01366049352954e-06
0.779222222222222	1e-05	0.262626262626263	3	0.005	0.0499999999999999	1.91453206703317e-07
0.889111111111111	1e-05	0.262626262626263	1	0.005	0.05	6.48916680032601e-07
0.889111111111111	1e-05	0.262626262626263	2	0.005	0.05	1.12081456510464e-07
0.889111111111111	1e-05	0.262626262626263	3	0.005	0.05	8.19206989143284e-07
0.999	1e-05	0.262626262626263	1	0.005	0.0499999999999997	1.39247130472791e-07
0.999	1e-05	0.262626262626263	2	0.005	0.0499999999999994	2.31590574678884e-07
0.999	1e-05	0.262626262626263	3	0.005	0.0499999999999997	8.13079419312858e-07
0.01	1e-05	0.272727272727273	1	0.005	0.0499999999999997	2.95199642840672e-06
0.01	1e-05	0.272727272727273	2	0.005	0.0499999999999994	3.54066933436747e-05
0.01	1e-05	0.272727272727273	3	0.005	0.0499999999999994	2.01572105818085e-05
0.119888888888889	1e-05	0.272727272727273	1	0.005	0.0499999999999999	9.83032609711647e-07
0.119888888888889	1e-05	0.272727272727273	2	0.005	0.0499999999999999	2.64422427545799e-07
0.119888888888889	1e-05	0.272727272727273	3	0.005	0.05	1.91598848775502e-06
0.229777777777778	1e-05	0.272727272727273	1	0.005	0.05	1.0270237169427e-06
0.229777777777778	1e-05	0.272727272727273	2	0.005	0.0499999999999999	3.61857709650171e-07
0.229777777777778	1e-05	0.272727272727273	3	0.005	0.0499999999999999	3.66282302977188e-06
0.339666666666667	1e-05	0.272727272727273	1	0.005	0.0499999999999999	4.76887012018688e-07
0.339666666666667	1e-05	0.272727272727273	2	0.005	0.05	6.65764422206469e-07
0.339666666666667	1e-05	0.272727272727273	3	0.005	0.0499999999999999	3.1157447135251e-07
0.449555555555556	1e-05	0.272727272727273	1	0.005	0.05	1.82106132084165e-06
0.449555555555556	1e-05	0.272727272727273	2	0.005	0.05	1.13829084015215e-06
0.449555555555556	1e-05	0.272727272727273	3	0.005	0.05	6.06714486133439e-07
0.559444444444444	1e-05	0.272727272727273	1	0.005	0.05	8.52866944910056e-07
0.559444444444444	1e-05	0.272727272727273	2	0.005	0.05	1.23534629261853e-07
0.559444444444444	1e-05	0.272727272727273	3	0.005	0.0499999999999994	1.61917080787252e-07
0.669333333333333	1e-05	0.272727272727273	1	0.005	0.0499999999999996	1.57860724652412e-06
0.669333333333333	1e-05	0.272727272727273	2	0.005	0.0499999999999996	6.95207730477614e-07
0.669333333333333	1e-05	0.272727272727273	3	0.005	0.0499999999999996	5.85616399670783e-07
0.779222222222222	1e-05	0.272727272727273	1	0.005	0.0499999999999998	3.37289268925509e-07
0.779222222222222	1e-05	0.272727272727273	2	0.005	0.0499999999999998	3.69028706563896e-07
0.779222222222222	1e-05	0.272727272727273	3	0.005	0.0499999999999999	3.33967012446825e-07
0.889111111111111	1e-05	0.272727272727273	1	0.005	0.05	1.32311989441483e-06
0.889111111111111	1e-05	0.272727272727273	2	0.005	0.0499999999999999	3.49422776337817e-07
0.889111111111111	1e-05	0.272727272727273	3	0.005	0.05	6.70114351642318e-07
0.999	1e-05	0.272727272727273	1	0.005	0.05	7.29944720367553e-08
0.999	1e-05	0.272727272727273	2	0.005	0.0499999999999993	1.05834160763208e-06
0.999	1e-05	0.272727272727273	3	0.005	0.0499999999999999	6.09973170617943e-07
0.01	1e-05	0.282828282828283	1	0.005	0.05	7.95394737274284e-05
0.01	1e-05	0.282828282828283	2	0.005	0.05	1.99775655694353e-05
0.01	1e-05	0.282828282828283	3	0.005	0.05	1.83641935321895e-05
0.119888888888889	1e-05	0.282828282828283	1	0.005	0.0499999999999999	3.24742311504511e-06
0.119888888888889	1e-05	0.282828282828283	2	0.005	0.0499999999999999	1.67519055336452e-06
0.119888888888889	1e-05	0.282828282828283	3	0.005	0.0499999999999999	7.98788923514655e-07
0.229777777777778	1e-05	0.282828282828283	1	0.005	0.0499999999999999	4.38456263153837e-06
0.229777777777778	1e-05	0.282828282828283	2	0.005	0.0499999999999999	2.56117287703641e-06
0.229777777777778	1e-05	0.282828282828283	3	0.005	0.0499999999999998	1.73149615209492e-07
0.339666666666667	1e-05	0.282828282828283	1	0.005	0.0499999999999999	3.61366378160665e-07
0.339666666666667	1e-05	0.282828282828283	2	0.005	0.0499999999999999	1.01679798333301e-06
0.339666666666667	1e-05	0.282828282828283	3	0.005	0.0499999999999998	8.15953584190148e-06
0.449555555555556	1e-05	0.282828282828283	1	0.005	0.0499999999999999	2.42821286567194e-07
0.449555555555556	1e-05	0.282828282828283	2	0.005	0.05	9.29950509520981e-07
0.449555555555556	1e-05	0.282828282828283	3	0.005	0.05	1.71007932771539e-07
0.559444444444444	1e-05	0.282828282828283	1	0.005	0.05	4.21834086300315e-07
0.559444444444444	1e-05	0.282828282828283	2	0.005	0.05	1.74094538966521e-06
0.559444444444444	1e-05	0.282828282828283	3	0.005	0.05	9.40696746637697e-07
0.669333333333333	1e-05	0.282828282828283	1	0.005	0.0499999999999996	8.72928284665216e-07
0.669333333333333	1e-05	0.282828282828283	2	0.005	0.0499999999999995	3.90453834043262e-07
0.669333333333333	1e-05	0.282828282828283	3	0.005	0.0499999999999995	1.60652064852337e-06
0.779222222222222	1e-05	0.282828282828283	1	0.005	0.0499999999999999	1.56569019479144e-06
0.779222222222222	1e-05	0.282828282828283	2	0.005	0.05	3.20440431707319e-07
0.779222222222222	1e-05	0.282828282828283	3	0.005	0.05	5.37509325177595e-07
0.889111111111111	1e-05	0.282828282828283	1	0.005	0.05	3.90240183194903e-07
0.889111111111111	1e-05	0.282828282828283	2	0.005	0.05	1.82598510814778e-07
0.889111111111111	1e-05	0.282828282828283	3	0.005	0.05	9.07520311899098e-08
0.999	1e-05	0.282828282828283	1	0.005	0.0499999999999994	5.48765833732315e-07
0.999	1e-05	0.282828282828283	2	0.005	0.0499999999999997	7.82791594191126e-07
0.999	1e-05	0.282828282828283	3	0.005	0.0499999999999997	1.99326001299318e-07
0.01	1e-05	0.292929292929293	1	0.005	0.0499999999999997	6.68889082106902e-06
0.01	1e-05	0.292929292929293	2	0.005	0.0499999999999997	2.68003355704471e-05
0.01	1e-05	0.292929292929293	3	0.005	0.0499999999999997	6.20959421132266e-06
0.119888888888889	1e-05	0.292929292929293	1	0.005	0.0499999999999999	1.58974803311544e-06
0.119888888888889	1e-05	0.292929292929293	2	0.005	0.0499999999999999	2.07361068446786e-06
0.119888888888889	1e-05	0.292929292929293	3	0.005	0.0499999999999999	1.22679916690912e-06
0.229777777777778	1e-05	0.292929292929293	1	0.005	0.0499999999999999	3.36139713257997e-07
0.229777777777778	1e-05	0.292929292929293	2	0.005	0.0499999999999998	8.35471632844941e-07
0.229777777777778	1e-05	0.292929292929293	3	0.005	0.0499999999999998	3.98107556203178e-06
0.339666666666667	1e-05	0.292929292929293	1	0.005	0.0499999999999998	2.09787981566407e-06
0.339666666666667	1e-05	0.292929292929293	2	0.005	0.0499999999999999	3.97636309583566e-07
0.339666666666667	1e-05	0.292929292929293	3	0.005	0.0499999999999999	3.08731896823885e-06
0.449555555555556	1e-05	0.292929292929293	1	0.005	0.0499999999999998	1.00054190191701e-06
0.449555555555556	1e-05	0.292929292929293	2	0.005	0.05	2.88324812095e-07
0.449555555555556	1e-05	0.292929292929293	3	0.005	0.05	7.53298055456264e-07
0.559444444444444	1e-05	0.292929292929293	1	0.005	0.0499999999999994	1.91623145219404e-06
0.559444444444444	1e-05	0.292929292929293	2	0.005	0.05	6.27649504952013e-08
0.559444444444444	1e-05	0.292929292929293	3	0.005	0.05	9.12783219403129e-07
0.669333333333333	1e-05	0.292929292929293	1	0.005	0.0499999999999996	4.88761271239814e-06
0.669333333333333	1e-05	0.292929292929293	2	0.005	0.0499999999999995	4.50367433556468e-07
0.669333333333333	1e-05	0.292929292929293	3	0.005	0.0499999999999995	3.46938906004571e-07
0.779222222222222	1e-05	0.292929292929293	1	0.005	0.05	2.55408046717263e-07
0.779222222222222	1e-05	0.292929292929293	2	0.005	0.05	5.734953928169e-07
0.779222222222222	1e-05	0.292929292929293	3	0.005	0.0499999999999999	1.92564921035738e-06
0.889111111111111	1e-05	0.292929292929293	1	0.005	0.0499999999999992	4.17109943788029e-07
0.889111111111111	1e-05	0.292929292929293	2	0.005	0.0499999999999992	2.27431711760044e-07
0.889111111111111	1e-05	0.292929292929293	3	0.005	0.05	3.62475525591085e-07
0.999	1e-05	0.292929292929293	1	0.005	0.0499999999999997	2.76634192632209e-07
0.999	1e-05	0.292929292929293	2	0.005	0.0499999999999998	4.64104242150744e-07
0.999	1e-05	0.292929292929293	3	0.005	0.0499999999999997	8.73045321160538e-07
0.01	1e-05	0.303030303030303	1	0.005	0.0499999999999889	3.11545303394461e-05
0.01	1e-05	0.303030303030303	2	0.005	0.0499999999999997	1.60363381993715e-05
0.01	1e-05	0.303030303030303	3	0.005	0.049999999999998	9.79536335408436e-05
0.119888888888889	1e-05	0.303030303030303	1	0.005	0.05	4.21780166387227e-06
0.119888888888889	1e-05	0.303030303030303	2	0.005	0.0499999999999999	3.47563997412215e-07
0.119888888888889	1e-05	0.303030303030303	3	0.005	0.0499999999999999	6.39104191123073e-07
0.229777777777778	1e-05	0.303030303030303	1	0.005	0.05	6.36378709877702e-07
0.229777777777778	1e-05	0.303030303030303	2	0.005	0.0499999999999999	2.10149342647551e-06
0.229777777777778	1e-05	0.303030303030303	3	0.005	0.05	5.89146169016354e-07
0.339666666666667	1e-05	0.303030303030303	1	0.005	0.0499999999999999	1.11429761465739e-06
0.339666666666667	1e-05	0.303030303030303	2	0.005	0.0499999999999999	9.63585248424007e-07
0.339666666666667	1e-05	0.303030303030303	3	0.005	0.0499999999999999	5.19783413631518e-07
0.449555555555556	1e-05	0.303030303030303	1	0.005	0.05	2.2018874302792e-06
0.449555555555556	1e-05	0.303030303030303	2	0.005	0.05	1.56261971555732e-06
0.449555555555556	1e-05	0.303030303030303	3	0.005	0.0499999999999999	7.54485096222766e-07
0.559444444444444	1e-05	0.303030303030303	1	0.005	0.05	3.84545261211484e-07
0.559444444444444	1e-05	0.303030303030303	2	0.005	0.05	5.82114083255618e-07
0.559444444444444	1e-05	0.303030303030303	3	0.005	0.05	1.6171012094811e-07
0.669333333333333	1e-05	0.303030303030303	1	0.005	0.0499999999999996	3.68620234187175e-07
0.669333333333333	1e-05	0.303030303030303	2	0.005	0.0499999999999995	1.27113302576074e-06
0.669333333333333	1e-05	0.303030303030303	3	0.005	0.0499999999999995	1.26929311134551e-07
0.779222222222222	1e-05	0.303030303030303	1	0.005	0.0499999999999998	1.21781404581157e-06
0.779222222222222	1e-05	0.303030303030303	2	0.005	0.05	6.33730754600238e-07
0.779222222222222	1e-05	0.303030303030303	3	0.005	0.05	6.76059565212363e-07
0.889111111111111	1e-05	0.303030303030303	1	0.005	0.05	7.21494042862393e-07
0.889111111111111	1e-05	0.303030303030303	2	0.005	0.0499999999999999	5.38548843110403e-07
0.889111111111111	1e-05	0.303030303030303	3	0.005	0.0499999999999999	1.09825089362585e-06
0.999	1e-05	0.303030303030303	1	0.005	0.0499999999999999	1.8191342384789e-06
0.999	1e-05	0.303030303030303	2	0.005	0.05	1.02316739335296e-07
0.999	1e-05	0.303030303030303	3	0.005	0.0499999999999993	5.56172879386415e-07
0.01	1e-05	0.313131313131313	1	0.005	0.0499999999999993	3.49641971281147e-05
0.01	1e-05	0.313131313131313	2	0.005	0.0499999999999986	2.79861182682466e-05
0.01	1e-05	0.313131313131313	3	0.005	0.0499999999999994	5.03120836084764e-05
0.119888888888889	1e-05	0.313131313131313	1	0.005	0.0499999999999999	5.72855152004739e-07
0.119888888888889	1e-05	0.313131313131313	2	0.005	0.0499999999999999	7.75381311380159e-07
0.119888888888889	1e-05	0.313131313131313	3	0.005	0.0499999999999999	2.26967069599131e-06
0.229777777777778	1e-05	0.313131313131313	1	0.005	0.0499999999999999	4.99307285421215e-08
0.229777777777778	1e-05	0.313131313131313	2	0.005	0.0499999999999999	3.71731096074443e-06
0.229777777777778	1e-05	0.313131313131313	3	0.005	0.0499999999999999	1.41154519797602e-06
0.339666666666667	1e-05	0.313131313131313	1	0.005	0.0499999999999999	2.55132059117315e-06
0.339666666666667	1e-05	0.313131313131313	2	0.005	0.0499999999999999	1.05483790519079e-06
0.339666666666667	1e-05	0.313131313131313	3	0.005	0.05	3.30929971513562e-06
0.449555555555556	1e-05	0.313131313131313	1	0.005	0.05	6.07660383135248e-07
0.449555555555556	1e-05	0.313131313131313	2	0.005	0.05	1.97514352696864e-07
0.449555555555556	1e-05	0.313131313131313	3	0.005	0.05	1.37881621776249e-06
0.559444444444444	1e-05	0.313131313131313	1	0.005	0.05	1.94990270039048e-06
0.559444444444444	1e-05	0.313131313131313	2	0.005	0.05	1.02544777966268e-06
0.559444444444444	1e-05	0.313131313131313	3	0.005	0.05	8.98831427048122e-07
0.669333333333333	1e-05	0.313131313131313	1	0.005	0.0499999999999995	2.01921345331292e-07
0.669333333333333	1e-05	0.313131313131313	2	0.005	0.0499999999999995	1.05495747812727e-06
0.669333333333333	1e-05	0.313131313131313	3	0.005	0.0499999999999995	2.48105242977031e-07
0.779222222222222	1e-05	0.313131313131313	1	0.005	0.05	9.50983055772724e-07
0.779222222222222	1e-05	0.313131313131313	2	0.005	0.05	9.98530747699937e-07
0.779222222222222	1e-05	0.313131313131313	3	0.005	0.0499999999999999	1.23092554387648e-07
0.889111111111111	1e-05	0.313131313131313	1	0.005	0.05	1.81704920474027e-07
0.889111111111111	1e-05	0.313131313131313	2	0.005	0.05	2.27558521654817e-07
0.889111111111111	1e-05	0.313131313131313	3	0.005	0.0499999999999992	2.12104804221063e-07
0.999	1e-05	0.313131313131313	1	0.005	0.0499999999999997	6.56232081715379e-07
0.999	1e-05	0.313131313131313	2	0.005	0.0499999999999997	5.90282485335937e-07
0.999	1e-05	0.313131313131313	3	0.005	0.0499999999999993	3.37287460643268e-07
0.01	1e-05	0.323232323232323	1	0.005	0.0499999999999992	2.8281641541124e-05
0.01	1e-05	0.323232323232323	2	0.005	0.0499999999999994	1.85233761304113e-05
0.01	1e-05	0.323232323232323	3	0.005	0.0499999999999995	2.76145407035339e-05
0.119888888888889	1e-05	0.323232323232323	1	0.005	0.0499999999999999	1.78847794727264e-06
0.119888888888889	1e-05	0.323232323232323	2	0.005	0.0499999999999999	1.35264150350332e-06
0.119888888888889	1e-05	0.323232323232323	3	0.005	0.0499999999999999	2.66724867352125e-06
0.229777777777778	1e-05	0.323232323232323	1	0.005	0.0499999999999999	1.52245314584916e-06
0.229777777777778	1e-05	0.323232323232323	2	0.005	0.0499999999999999	1.02708773831985e-06
0.229777777777778	1e-05	0.323232323232323	3	0.005	0.0499999999999999	3.15440940371323e-06
0.339666666666667	1e-05	0.323232323232323	1	0.005	0.0499999999999999	7.65765501364037e-07
0.339666666666667	1e-05	0.323232323232323	2	0.005	0.0499999999999999	1.28370621510862e-06
0.339666666666667	1e-05	0.323232323232323	3	0.005	0.0499999999999999	1.50159714110229e-06
0.449555555555556	1e-05	0.323232323232323	1	0.005	0.05	6.214987366305e-07
0.449555555555556	1e-05	0.323232323232323	2	0.005	0.05	1.20853011543421e-06
0.449555555555556	1e-05	0.323232323232323	3	0.005	0.05	6.00173136465339e-07
0.559444444444444	1e-05	0.323232323232323	1	0.005	0.0499999999999994	5.41259146821518e-07
0.559444444444444	1e-05	0.323232323232323	2	0.005	0.0499999999999994	8.42136068685412e-08
0.559444444444444	1e-05	0.323232323232323	3	0.005	0.0499999999999994	1.18030782847601e-06
0.669333333333333	1e-05	0.323232323232323	1	0.005	0.0499999999999995	5.58073524039819e-07
0.669333333333333	1e-05	0.323232323232323	2	0.005	0.0499999999999995	8.13542685284022e-07
0.669333333333333	1e-05	0.323232323232323	3	0.005	0.0499999999999995	7.76082911058891e-07
0.779222222222222	1e-05	0.323232323232323	1	0.005	0.0499999999999997	5.89068350054521e-07
0.779222222222222	1e-05	0.323232323232323	2	0.005	0.05	1.05289182471838e-06
0.779222222222222	1e-05	0.323232323232323	3	0.005	0.05	1.1927087081354e-06
0.889111111111111	1e-05	0.323232323232323	1	0.005	0.05	3.94997982221575e-07
0.889111111111111	1e-05	0.323232323232323	2	0.005	0.05	3.74197437596761e-07
0.889111111111111	1e-05	0.323232323232323	3	0.005	0.0499999999999998	2.54059694657613e-07
0.999	1e-05	0.323232323232323	1	0.005	0.05	1.16430372168563e-06
0.999	1e-05	0.323232323232323	2	0.005	0.0499999999999994	4.60972531561901e-07
0.999	1e-05	0.323232323232323	3	0.005	0.0499999999999998	6.73250906178287e-07
0.01	1e-05	0.333333333333333	1	0.005	0.0499999999999994	3.11791638252375e-05
0.01	1e-05	0.333333333333333	2	0.005	0.0499999999999996	1.94570694079706e-05
0.01	1e-05	0.333333333333333	3	0.005	0.0499999999999944	3.64920092281418e-05
0.119888888888889	1e-05	0.333333333333333	1	0.005	0.0499999999999999	4.12627022130971e-06
0.119888888888889	1e-05	0.333333333333333	2	0.005	0.0499999999999999	5.80480170529209e-06
0.119888888888889	1e-05	0.333333333333333	3	0.005	0.05	7.83772571396027e-07
0.229777777777778	1e-05	0.333333333333333	1	0.005	0.0499999999999999	4.45664983340684e-07
0.229777777777778	1e-05	0.333333333333333	2	0.005	0.0499999999999999	2.54120899279939e-06
0.229777777777778	1e-05	0.333333333333333	3	0.005	0.0499999999999999	2.7203979258184e-06
0.339666666666667	1e-05	0.333333333333333	1	0.005	0.0499999999999999	9.08719689963479e-08
0.339666666666667	1e-05	0.333333333333333	2	0.005	0.0499999999999999	5.19459411501838e-06
0.339666666666667	1e-05	0.333333333333333	3	0.005	0.0499999999999999	1.2688010566582e-06
0.449555555555556	1e-05	0.333333333333333	1	0.005	0.05	4.4727174523032e-07
0.449555555555556	1e-05	0.333333333333333	2	0.005	0.05	2.48466961171939e-06
0.449555555555556	1e-05	0.333333333333333	3	0.005	0.0499999999999998	1.70048652780014e-06
0.559444444444444	1e-05	0.333333333333333	1	0.005	0.05	2.30378369039253e-06
0.559444444444444	1e-05	0.333333333333333	2	0.005	0.0499999999999994	3.17718095101509e-06
0.559444444444444	1e-05	0.333333333333333	3	0.005	0.05	1.23591163699254e-07
0.669333333333333	1e-05	0.333333333333333	1	0.005	0.0499999999999995	2.88131528643706e-07
0.669333333333333	1e-05	0.333333333333333	2	0.005	0.0499999999999995	1.21109498903598e-06
0.669333333333333	1e-05	0.333333333333333	3	0.005	0.0499999999999995	1.07111927107905e-06
0.779222222222222	1e-05	0.333333333333333	1	0.005	0.05	1.02138214445626e-06
0.779222222222222	1e-05	0.333333333333333	2	0.005	0.0499999999999999	4.36272595183828e-07
0.779222222222222	1e-05	0.333333333333333	3	0.005	0.05	9.94572374765238e-08
0.889111111111111	1e-05	0.333333333333333	1	0.005	0.0499999999999992	8.38926098913588e-08
0.889111111111111	1e-05	0.333333333333333	2	0.005	0.0499999999999998	6.24007236182734e-07
0.889111111111111	1e-05	0.333333333333333	3	0.005	0.05	9.44663267731887e-07
0.999	1e-05	0.333333333333333	1	0.005	0.0499999999999997	1.68097941503298e-06
0.999	1e-05	0.333333333333333	2	0.005	0.0499999999999991	9.06491185043908e-08
0.999	1e-05	0.333333333333333	3	0.005	0.0499999999999991	4.41542654438912e-07
0.01	1e-05	0.343434343434343	1	0.005	0.0499999999999944	3.57876431887045e-05
0.01	1e-05	0.343434343434343	2	0.005	0.049999999999997	1.45148225131105e-05
0.01	1e-05	0.343434343434343	3	0.005	0.0499999999999994	3.79952708907596e-05
0.119888888888889	1e-05	0.343434343434343	1	0.005	0.05	3.23816097280308e-06
0.119888888888889	1e-05	0.343434343434343	2	0.005	0.0499999999999998	4.87579809014257e-06
0.119888888888889	1e-05	0.343434343434343	3	0.005	0.0499999999999999	2.29251265571303e-06
0.229777777777778	1e-05	0.343434343434343	1	0.005	0.0499999999999999	2.52229909025186e-06
0.229777777777778	1e-05	0.343434343434343	2	0.005	0.0499999999999999	1.56081441742433e-06
0.229777777777778	1e-05	0.343434343434343	3	0.005	0.0499999999999999	4.41385168154186e-06
0.339666666666667	1e-05	0.343434343434343	1	0.005	0.0499999999999999	4.57501595216789e-07
0.339666666666667	1e-05	0.343434343434343	2	0.005	0.0499999999999999	4.26902221562954e-06
0.339666666666667	1e-05	0.343434343434343	3	0.005	0.0499999999999999	8.17355013950588e-07
0.449555555555556	1e-05	0.343434343434343	1	0.005	0.0499999999999999	7.28082821975704e-07
0.449555555555556	1e-05	0.343434343434343	2	0.005	0.05	1.36526011705542e-07
0.449555555555556	1e-05	0.343434343434343	3	0.005	0.05	7.38484284861276e-08
0.559444444444444	1e-05	0.343434343434343	1	0.005	0.05	7.66039945419768e-07
0.559444444444444	1e-05	0.343434343434343	2	0.005	0.05	8.41867150426823e-07
0.559444444444444	1e-05	0.343434343434343	3	0.005	0.05	4.94131041682516e-07
0.669333333333333	1e-05	0.343434343434343	1	0.005	0.0499999999999995	3.06938822532748e-08
0.669333333333333	1e-05	0.343434343434343	2	0.005	0.0499999999999995	4.81800023938291e-07
0.669333333333333	1e-05	0.343434343434343	3	0.005	0.0499999999999996	8.72876467262793e-08
0.779222222222222	1e-05	0.343434343434343	1	0.005	0.05	7.82040022756332e-07
0.779222222222222	1e-05	0.343434343434343	2	0.005	0.0499999999999998	6.08633830989154e-07
0.779222222222222	1e-05	0.343434343434343	3	0.005	0.0499999999999999	6.29987361282096e-07
0.889111111111111	1e-05	0.343434343434343	1	0.005	0.05	9.3753482595993e-07
0.889111111111111	1e-05	0.343434343434343	2	0.005	0.05	9.42242817525811e-07
0.889111111111111	1e-05	0.343434343434343	3	0.005	0.0499999999999998	4.06931062530062e-07
0.999	1e-05	0.343434343434343	1	0.005	0.0499999999999998	9.18263601283904e-07
0.999	1e-05	0.343434343434343	2	0.005	0.05	1.42938756166992e-07
0.999	1e-05	0.343434343434343	3	0.005	0.0499999999999998	1.68987473589471e-07
0.01	1e-05	0.353535353535354	1	0.005	0.0499999999999995	2.68189686204526e-05
0.01	1e-05	0.353535353535354	2	0.005	0.0499999999999996	6.52711510142876e-05
0.01	1e-05	0.353535353535354	3	0.005	0.0499999999999996	3.26704388503198e-05
0.119888888888889	1e-05	0.353535353535354	1	0.005	0.0499999999999998	4.71019972412481e-06
0.119888888888889	1e-05	0.353535353535354	2	0.005	0.0499999999999999	4.82829830055475e-06
0.119888888888889	1e-05	0.353535353535354	3	0.005	0.0499999999999999	3.50736117555415e-07
0.229777777777778	1e-05	0.353535353535354	1	0.005	0.0499999999999999	2.95128488023625e-08
0.229777777777778	1e-05	0.353535353535354	2	0.005	0.0499999999999999	3.05267419581393e-06
0.229777777777778	1e-05	0.353535353535354	3	0.005	0.0499999999999999	2.18731795001139e-06
0.339666666666667	1e-05	0.353535353535354	1	0.005	0.0499999999999999	1.50576379278377e-06
0.339666666666667	1e-05	0.353535353535354	2	0.005	0.0499999999999999	8.80091535694013e-08
0.339666666666667	1e-05	0.353535353535354	3	0.005	0.0499999999999999	4.14065604758361e-07
0.449555555555556	1e-05	0.353535353535354	1	0.005	0.0499999999999999	4.61926910354852e-07
0.449555555555556	1e-05	0.353535353535354	2	0.005	0.05	6.25170492955187e-07
0.449555555555556	1e-05	0.353535353535354	3	0.005	0.0499999999999998	7.35176118830092e-07
0.559444444444444	1e-05	0.353535353535354	1	0.005	0.05	1.70460068365347e-07
0.559444444444444	1e-05	0.353535353535354	2	0.005	0.0499999999999994	9.66087947686245e-07
0.559444444444444	1e-05	0.353535353535354	3	0.005	0.05	9.60039950892728e-07
0.669333333333333	1e-05	0.353535353535354	1	0.005	0.0499999999999995	5.39359000630395e-07
0.669333333333333	1e-05	0.353535353535354	2	0.005	0.0499999999999995	1.44710220522344e-07
0.669333333333333	1e-05	0.353535353535354	3	0.005	0.0499999999999995	5.84595439880649e-07
0.779222222222222	1e-05	0.353535353535354	1	0.005	0.05	4.54107652827474e-07
0.779222222222222	1e-05	0.353535353535354	2	0.005	0.0499999999999999	4.6084464402742e-07
0.779222222222222	1e-05	0.353535353535354	3	0.005	0.0499999999999999	7.62773330722773e-07
0.889111111111111	1e-05	0.353535353535354	1	0.005	0.05	2.21662653113971e-07
0.889111111111111	1e-05	0.353535353535354	2	0.005	0.0499999999999998	1.48013768753932e-07
0.889111111111111	1e-05	0.353535353535354	3	0.005	0.05	2.26128449425694e-07
0.999	1e-05	0.353535353535354	1	0.005	0.05	8.17832182736411e-07
0.999	1e-05	0.353535353535354	2	0.005	0.0499999999999997	1.03483254472228e-07
0.999	1e-05	0.353535353535354	3	0.005	0.0499999999999997	5.58047937764055e-07
0.01	1e-05	0.363636363636364	1	0.005	0.0499999999999993	6.06943892318631e-06
0.01	1e-05	0.363636363636364	2	0.005	0.0499999999999993	1.62092931749034e-05
0.01	1e-05	0.363636363636364	3	0.005	0.0499999999999997	2.4259232499431e-05
0.119888888888889	1e-05	0.363636363636364	1	0.005	0.0499999999999998	6.28940221238703e-06
0.119888888888889	1e-05	0.363636363636364	2	0.005	0.0499999999999999	2.03379264840819e-06
0.119888888888889	1e-05	0.363636363636364	3	0.005	0.0499999999999997	4.03517710433953e-06
0.229777777777778	1e-05	0.363636363636364	1	0.005	0.0499999999999999	3.11213447117354e-07
0.229777777777778	1e-05	0.363636363636364	2	0.005	0.0499999999999999	1.19183414404169e-07
0.229777777777778	1e-05	0.363636363636364	3	0.005	0.05	7.9455546258308e-07
0.339666666666667	1e-05	0.363636363636364	1	0.005	0.0499999999999999	9.30564268235108e-07
0.339666666666667	1e-05	0.363636363636364	2	0.005	0.0499999999999997	1.68328941287959e-06
0.339666666666667	1e-05	0.363636363636364	3	0.005	0.0499999999999997	1.09364449393187e-06
0.449555555555556	1e-05	0.363636363636364	1	0.005	0.05	2.21849875013031e-06
0.449555555555556	1e-05	0.363636363636364	2	0.005	0.05	1.98934933215321e-06
0.449555555555556	1e-05	0.363636363636364	3	0.005	0.05	1.11768112335947e-06
0.559444444444444	1e-05	0.363636363636364	1	0.005	0.05	1.0049310530833e-06
0.559444444444444	1e-05	0.363636363636364	2	0.005	0.05	8.8567281493029e-07
0.559444444444444	1e-05	0.363636363636364	3	0.005	0.0499999999999994	6.82297227710915e-07
0.669333333333333	1e-05	0.363636363636364	1	0.005	0.0499999999999995	1.17908004512059e-06
0.669333333333333	1e-05	0.363636363636364	2	0.005	0.0499999999999995	4.71685713983554e-07
0.669333333333333	1e-05	0.363636363636364	3	0.005	0.0499999999999995	2.47835078822844e-07
0.779222222222222	1e-05	0.363636363636364	1	0.005	0.0499999999999999	3.01167921629418e-07
0.779222222222222	1e-05	0.363636363636364	2	0.005	0.0499999999999999	8.97011964214479e-07
0.779222222222222	1e-05	0.363636363636364	3	0.005	0.05	4.64973589185814e-07
0.889111111111111	1e-05	0.363636363636364	1	0.005	0.05	1.2362337156653e-07
0.889111111111111	1e-05	0.363636363636364	2	0.005	0.05	1.0167437981188e-06
0.889111111111111	1e-05	0.363636363636364	3	0.005	0.05	2.02589270298368e-07
0.999	1e-05	0.363636363636364	1	0.005	0.0499999999999997	1.86016133865889e-07
0.999	1e-05	0.363636363636364	2	0.005	0.0499999999999997	2.59455395255363e-07
0.999	1e-05	0.363636363636364	3	0.005	0.05	3.30107029361575e-06
0.01	1e-05	0.373737373737374	1	0.005	0.05	1.50370068667748e-05
0.01	1e-05	0.373737373737374	2	0.005	0.0499999999999948	1.63584522301183e-05
0.01	1e-05	0.373737373737374	3	0.005	0.0499999999999972	5.29187563979427e-05
0.119888888888889	1e-05	0.373737373737374	1	0.005	0.0499999999999999	1.03967008341004e-07
0.119888888888889	1e-05	0.373737373737374	2	0.005	0.05	6.12373989633452e-08
0.119888888888889	1e-05	0.373737373737374	3	0.005	0.0499999999999996	2.82397103977974e-06
0.229777777777778	1e-05	0.373737373737374	1	0.005	0.0499999999999999	2.70965530447277e-07
0.229777777777778	1e-05	0.373737373737374	2	0.005	0.0499999999999999	5.4572413889355e-07
0.229777777777778	1e-05	0.373737373737374	3	0.005	0.0499999999999999	2.4346748748133e-06
0.339666666666667	1e-05	0.373737373737374	1	0.005	0.0499999999999999	1.76148426244251e-06
0.339666666666667	1e-05	0.373737373737374	2	0.005	0.05	1.7628708703947e-06
0.339666666666667	1e-05	0.373737373737374	3	0.005	0.0499999999999999	7.76577119064059e-07
0.449555555555556	1e-05	0.373737373737374	1	0.005	0.05	6.0007404584374e-07
0.449555555555556	1e-05	0.373737373737374	2	0.005	0.05	3.72226448798519e-07
0.449555555555556	1e-05	0.373737373737374	3	0.005	0.05	7.51551151859125e-07
0.559444444444444	1e-05	0.373737373737374	1	0.005	0.05	5.27473271862073e-07
0.559444444444444	1e-05	0.373737373737374	2	0.005	0.05	1.13382006486415e-06
0.559444444444444	1e-05	0.373737373737374	3	0.005	0.05	2.32982569116471e-06
0.669333333333333	1e-05	0.373737373737374	1	0.005	0.0499999999999996	3.24124822034423e-07
0.669333333333333	1e-05	0.373737373737374	2	0.005	0.0499999999999995	9.11307680660992e-07
0.669333333333333	1e-05	0.373737373737374	3	0.005	0.0499999999999995	3.66942080814047e-07
0.779222222222222	1e-05	0.373737373737374	1	0.005	0.0499999999999999	1.34475279607116e-06
0.779222222222222	1e-05	0.373737373737374	2	0.005	0.0499999999999998	4.56065374928949e-07
0.779222222222222	1e-05	0.373737373737374	3	0.005	0.0499999999999998	1.61157555614429e-06
0.889111111111111	1e-05	0.373737373737374	1	0.005	0.0499999999999999	9.01077112017789e-07
0.889111111111111	1e-05	0.373737373737374	2	0.005	0.05	2.38298048482533e-07
0.889111111111111	1e-05	0.373737373737374	3	0.005	0.0499999999999999	3.57016260963625e-07
0.999	1e-05	0.373737373737374	1	0.005	0.0499999999999998	4.96849319302834e-07
0.999	1e-05	0.373737373737374	2	0.005	0.0499999999999998	1.15095035579695e-06
0.999	1e-05	0.373737373737374	3	0.005	0.0499999999999998	3.76741420585987e-07
0.01	1e-05	0.383838383838384	1	0.005	0.0499999999999918	4.96342867645405e-05
0.01	1e-05	0.383838383838384	2	0.005	0.049999999999998	1.57859152822286e-05
0.01	1e-05	0.383838383838384	3	0.005	0.0499999999999978	3.02951253892287e-05
0.119888888888889	1e-05	0.383838383838384	1	0.005	0.0499999999999999	5.79143292968906e-07
0.119888888888889	1e-05	0.383838383838384	2	0.005	0.05	2.76341020484424e-06
0.119888888888889	1e-05	0.383838383838384	3	0.005	0.0499999999999999	1.04366973072167e-06
0.229777777777778	1e-05	0.383838383838384	1	0.005	0.0499999999999999	1.06438750079097e-06
0.229777777777778	1e-05	0.383838383838384	2	0.005	0.0499999999999999	8.77196085327195e-07
0.229777777777778	1e-05	0.383838383838384	3	0.005	0.0499999999999999	1.38963735268036e-06
0.339666666666667	1e-05	0.383838383838384	1	0.005	0.0499999999999999	1.70743531375568e-06
0.339666666666667	1e-05	0.383838383838384	2	0.005	0.0499999999999999	8.05846689931078e-07
0.339666666666667	1e-05	0.383838383838384	3	0.005	0.0499999999999999	2.64307364545696e-07
0.449555555555556	1e-05	0.383838383838384	1	0.005	0.0499999999999996	1.7930290757361e-06
0.449555555555556	1e-05	0.383838383838384	2	0.005	0.0499999999999996	3.42493621566497e-07
0.449555555555556	1e-05	0.383838383838384	3	0.005	0.05	3.03676174256777e-06
0.559444444444444	1e-05	0.383838383838384	1	0.005	0.0499999999999994	6.00987991434437e-07
0.559444444444444	1e-05	0.383838383838384	2	0.005	0.05	5.31434207617341e-07
0.559444444444444	1e-05	0.383838383838384	3	0.005	0.0499999999999994	1.11359460712069e-06
0.669333333333333	1e-05	0.383838383838384	1	0.005	0.0499999999999996	4.01594926813105e-07
0.669333333333333	1e-05	0.383838383838384	2	0.005	0.0499999999999996	2.11293855066994e-07
0.669333333333333	1e-05	0.383838383838384	3	0.005	0.0499999999999996	6.27705771760312e-07
0.779222222222222	1e-05	0.383838383838384	1	0.005	0.05	1.05167311698564e-06
0.779222222222222	1e-05	0.383838383838384	2	0.005	0.0499999999999999	7.8269444608988e-07
0.779222222222222	1e-05	0.383838383838384	3	0.005	0.05	3.04747191522835e-07
0.889111111111111	1e-05	0.383838383838384	1	0.005	0.0499999999999998	3.54035285837933e-07
0.889111111111111	1e-05	0.383838383838384	2	0.005	0.0499999999999998	2.35484123930466e-07
0.889111111111111	1e-05	0.383838383838384	3	0.005	0.0499999999999998	5.59700276474625e-07
0.999	1e-05	0.383838383838384	1	0.005	0.0499999999999999	2.61117748840011e-07
0.999	1e-05	0.383838383838384	2	0.005	0.05	2.02540482767137e-07
0.999	1e-05	0.383838383838384	3	0.005	0.0499999999999998	2.29391641942917e-07
0.01	1e-05	0.393939393939394	1	0.005	0.0499999999999995	3.5238694450793e-05
0.01	1e-05	0.393939393939394	2	0.005	0.0499999999999988	3.92440488274238e-05
0.01	1e-05	0.393939393939394	3	0.005	0.0499999999999996	3.54134780279116e-05
0.119888888888889	1e-05	0.393939393939394	1	0.005	0.0499999999999999	5.49646758144237e-06
0.119888888888889	1e-05	0.393939393939394	2	0.005	0.05	2.37303412061471e-06
0.119888888888889	1e-05	0.393939393939394	3	0.005	0.05	1.35110026246312e-06
0.229777777777778	1e-05	0.393939393939394	1	0.005	0.0499999999999999	1.10058848774953e-06
0.229777777777778	1e-05	0.393939393939394	2	0.005	0.0499999999999999	3.02659370749022e-07
0.229777777777778	1e-05	0.393939393939394	3	0.005	0.0499999999999999	2.13881785674705e-07
0.339666666666667	1e-05	0.393939393939394	1	0.005	0.0499999999999999	1.89893883148843e-06
0.339666666666667	1e-05	0.393939393939394	2	0.005	0.0499999999999999	3.24060089213453e-08
0.339666666666667	1e-05	0.393939393939394	3	0.005	0.0499999999999999	3.48437864938112e-08
0.449555555555556	1e-05	0.393939393939394	1	0.005	0.05	2.2228252939663e-06
0.449555555555556	1e-05	0.393939393939394	2	0.005	0.05	7.22035776189334e-07
0.449555555555556	1e-05	0.393939393939394	3	0.005	0.05	3.50488368341103e-07
0.559444444444444	1e-05	0.393939393939394	1	0.005	0.05	1.44474984840496e-07
0.559444444444444	1e-05	0.393939393939394	2	0.005	0.0499999999999994	1.12386076308289e-07
0.559444444444444	1e-05	0.393939393939394	3	0.005	0.05	3.59208349574307e-07
0.669333333333333	1e-05	0.393939393939394	1	0.005	0.05	9.48263696104239e-07
0.669333333333333	1e-05	0.393939393939394	2	0.005	0.0499999999999995	7.11378242881895e-07
0.669333333333333	1e-05	0.393939393939394	3	0.005	0.05	1.61126704177877e-06
0.779222222222222	1e-05	0.393939393939394	1	0.005	0.0499999999999999	1.02494596460905e-06
0.779222222222222	1e-05	0.393939393939394	2	0.005	0.05	6.19121404881806e-07
0.779222222222222	1e-05	0.393939393939394	3	0.005	0.0499999999999999	7.17164763984725e-07
0.889111111111111	1e-05	0.393939393939394	1	0.005	0.05	1.5188218923194e-07
0.889111111111111	1e-05	0.393939393939394	2	0.005	0.05	2.08145638916632e-07
0.889111111111111	1e-05	0.393939393939394	3	0.005	0.0499999999999998	4.42270635934546e-07
0.999	1e-05	0.393939393939394	1	0.005	0.05	9.93861895044444e-07
0.999	1e-05	0.393939393939394	2	0.005	0.05	2.73742264643162e-07
0.999	1e-05	0.393939393939394	3	0.005	0.0499999999999998	6.3914016829911e-07
0.01	1e-05	0.404040404040404	1	0.005	0.0499999999999997	2.9032049012698e-05
0.01	1e-05	0.404040404040404	2	0.005	0.0499999999999995	3.1360742697616e-05
0.01	1e-05	0.404040404040404	3	0.005	0.0499999999999993	4.98671225448598e-05
0.119888888888889	1e-05	0.404040404040404	1	0.005	0.0499999999999999	3.77013933061189e-06
0.119888888888889	1e-05	0.404040404040404	2	0.005	0.0499999999999999	5.09008916105056e-06
0.119888888888889	1e-05	0.404040404040404	3	0.005	0.0499999999999998	4.4869895127925e-06
0.229777777777778	1e-05	0.404040404040404	1	0.005	0.0499999999999999	1.97779660366419e-06
0.229777777777778	1e-05	0.404040404040404	2	0.005	0.0499999999999999	1.14912404937457e-06
0.229777777777778	1e-05	0.404040404040404	3	0.005	0.0499999999999999	1.68153238833561e-07
0.339666666666667	1e-05	0.404040404040404	1	0.005	0.0499999999999999	8.65016946111063e-07
0.339666666666667	1e-05	0.404040404040404	2	0.005	0.0499999999999999	2.03477794191766e-06
0.339666666666667	1e-05	0.404040404040404	3	0.005	0.0499999999999999	1.09796455676774e-06
0.449555555555556	1e-05	0.404040404040404	1	0.005	0.05	4.89955047685321e-07
0.449555555555556	1e-05	0.404040404040404	2	0.005	0.05	4.3100628802706e-07
0.449555555555556	1e-05	0.404040404040404	3	0.005	0.05	7.14632097847861e-07
0.559444444444444	1e-05	0.404040404040404	1	0.005	0.05	2.14010190936056e-06
0.559444444444444	1e-05	0.404040404040404	2	0.005	0.05	3.82599200635926e-08
0.559444444444444	1e-05	0.404040404040404	3	0.005	0.05	1.59040424731848e-06
0.669333333333333	1e-05	0.404040404040404	1	0.005	0.0499999999999996	1.56327840243596e-06
0.669333333333333	1e-05	0.404040404040404	2	0.005	0.0499999999999996	1.18982823940458e-07
0.669333333333333	1e-05	0.404040404040404	3	0.005	0.0499999999999996	5.30117348280601e-07
0.779222222222222	1e-05	0.404040404040404	1	0.005	0.0499999999999999	4.16076773326318e-07
0.779222222222222	1e-05	0.404040404040404	2	0.005	0.05	7.82797803775843e-08
0.779222222222222	1e-05	0.404040404040404	3	0.005	0.05	4.92518190331248e-07
0.889111111111111	1e-05	0.404040404040404	1	0.005	0.0499999999999998	2.85624397860937e-07
0.889111111111111	1e-05	0.404040404040404	2	0.005	0.0499999999999998	1.47636211143549e-07
0.889111111111111	1e-05	0.404040404040404	3	0.005	0.0499999999999998	1.93889819147442e-06
0.999	1e-05	0.404040404040404	1	0.005	0.05	1.10100150646348e-06
0.999	1e-05	0.404040404040404	2	0.005	0.0499999999999998	4.35156152968294e-07
0.999	1e-05	0.404040404040404	3	0.005	0.0499999999999998	3.88220337565245e-07
0.01	1e-05	0.414141414141414	1	0.005	0.0499999999999998	1.35623622243769e-06
0.01	1e-05	0.414141414141414	2	0.005	0.049999999999997	1.06564765938885e-05
0.01	1e-05	0.414141414141414	3	0.005	0.05	3.74947424749791e-05
0.119888888888889	1e-05	0.414141414141414	1	0.005	0.0499999999999999	1.13642162439474e-06
0.119888888888889	1e-05	0.414141414141414	2	0.005	0.0499999999999995	3.2633631204194e-06
0.119888888888889	1e-05	0.414141414141414	3	0.005	0.0499999999999999	1.80823166041273e-06
0.229777777777778	1e-05	0.414141414141414	1	0.005	0.05	9.54958591999783e-07
0.229777777777778	1e-05	0.414141414141414	2	0.005	0.05	5.5313438992395e-06
0.229777777777778	1e-05	0.414141414141414	3	0.005	0.05	1.25672557792033e-06
0.339666666666667	1e-05	0.414141414141414	1	0.005	0.0499999999999999	9.40855741323945e-07
0.339666666666667	1e-05	0.414141414141414	2	0.005	0.0499999999999999	1.51885260794575e-06
0.339666666666667	1e-05	0.414141414141414	3	0.005	0.0499999999999999	7.93062413451755e-08
0.449555555555556	1e-05	0.414141414141414	1	0.005	0.0499999999999998	4.9548116218207e-07
0.449555555555556	1e-05	0.414141414141414	2	0.005	0.0499999999999999	5.09458990949599e-07
0.449555555555556	1e-05	0.414141414141414	3	0.005	0.0499999999999998	3.23676561690265e-07
0.559444444444444	1e-05	0.414141414141414	1	0.005	0.05	8.96170961115207e-07
0.559444444444444	1e-05	0.414141414141414	2	0.005	0.05	7.42502148109901e-07
0.559444444444444	1e-05	0.414141414141414	3	0.005	0.05	3.68882706405682e-07
0.669333333333333	1e-05	0.414141414141414	1	0.005	0.0499999999999996	5.32275276780926e-07
0.669333333333333	1e-05	0.414141414141414	2	0.005	0.0499999999999996	1.0126298554505e-06
0.669333333333333	1e-05	0.414141414141414	3	0.005	0.0499999999999995	2.47335491662279e-07
0.779222222222222	1e-05	0.414141414141414	1	0.005	0.05	1.22480076816273e-06
0.779222222222222	1e-05	0.414141414141414	2	0.005	0.05	4.01691573104932e-07
0.779222222222222	1e-05	0.414141414141414	3	0.005	0.0499999999999998	2.29496503081786e-07
0.889111111111111	1e-05	0.414141414141414	1	0.005	0.0499999999999998	4.07085596736882e-07
0.889111111111111	1e-05	0.414141414141414	2	0.005	0.0499999999999998	6.95679581718055e-07
0.889111111111111	1e-05	0.414141414141414	3	0.005	0.0499999999999998	1.13542053224532e-07
0.999	1e-05	0.414141414141414	1	0.005	0.0499999999999998	1.02539292159885e-06
0.999	1e-05	0.414141414141414	2	0.005	0.05	2.30377370748542e-07
0.999	1e-05	0.414141414141414	3	0.005	0.0499999999999998	3.68011380417482e-07
0.01	1e-05	0.424242424242424	1	0.005	0.0499999999999946	2.63836880122554e-05
0.01	1e-05	0.424242424242424	2	0.005	0.0499999999999996	4.50936626538316e-05
0.01	1e-05	0.424242424242424	3	0.005	0.0499999999999997	1.30299629934173e-05
0.119888888888889	1e-05	0.424242424242424	1	0.005	0.05	1.8355353370027e-06
0.119888888888889	1e-05	0.424242424242424	2	0.005	0.0499999999999999	1.40996382661798e-06
0.119888888888889	1e-05	0.424242424242424	3	0.005	0.05	8.68967762538851e-06
0.229777777777778	1e-05	0.424242424242424	1	0.005	0.0499999999999999	1.21898161602867e-06
0.229777777777778	1e-05	0.424242424242424	2	0.005	0.0499999999999999	1.69715525068988e-07
0.229777777777778	1e-05	0.424242424242424	3	0.005	0.0499999999999999	2.60627229760488e-07
0.339666666666667	1e-05	0.424242424242424	1	0.005	0.05	3.35147299702361e-06
0.339666666666667	1e-05	0.424242424242424	2	0.005	0.0499999999999999	1.41893457065086e-06
0.339666666666667	1e-05	0.424242424242424	3	0.005	0.0499999999999999	7.92841057028696e-07
0.449555555555556	1e-05	0.424242424242424	1	0.005	0.05	4.33567649446627e-07
0.449555555555556	1e-05	0.424242424242424	2	0.005	0.05	1.12422083452651e-06
0.449555555555556	1e-05	0.424242424242424	3	0.005	0.05	1.2697964786053e-06
0.559444444444444	1e-05	0.424242424242424	1	0.005	0.05	2.71048572766126e-07
0.559444444444444	1e-05	0.424242424242424	2	0.005	0.05	2.37063060836559e-07
0.559444444444444	1e-05	0.424242424242424	3	0.005	0.0499999999999994	3.01090495434069e-07
0.669333333333333	1e-05	0.424242424242424	1	0.005	0.0499999999999995	5.10033329830887e-07
0.669333333333333	1e-05	0.424242424242424	2	0.005	0.0499999999999995	2.14107424254737e-07
0.669333333333333	1e-05	0.424242424242424	3	0.005	0.0499999999999995	5.39194558936315e-07
0.779222222222222	1e-05	0.424242424242424	1	0.005	0.0499999999999998	9.31034476256559e-08
0.779222222222222	1e-05	0.424242424242424	2	0.005	0.0499999999999999	3.42174091550778e-07
0.779222222222222	1e-05	0.424242424242424	3	0.005	0.0499999999999999	1.19588424401902e-07
0.889111111111111	1e-05	0.424242424242424	1	0.005	0.05	1.1352856330425e-06
0.889111111111111	1e-05	0.424242424242424	2	0.005	0.05	2.54490095698652e-07
0.889111111111111	1e-05	0.424242424242424	3	0.005	0.0499999999999998	5.9707048651581e-08
0.999	1e-05	0.424242424242424	1	0.005	0.0499999999999998	1.12620108386631e-07
0.999	1e-05	0.424242424242424	2	0.005	0.0499999999999998	5.47915679637564e-07
0.999	1e-05	0.424242424242424	3	0.005	0.0499999999999998	9.05794516355423e-07
0.01	1e-05	0.434343434343434	1	0.005	0.0499999999999889	1.53946237752188e-05
0.01	1e-05	0.434343434343434	2	0.005	0.0499999999999997	2.33218765516087e-06
0.01	1e-05	0.434343434343434	3	0.005	0.0499999999999997	2.30417632485638e-05
0.119888888888889	1e-05	0.434343434343434	1	0.005	0.0499999999999999	3.11536517837231e-06
0.119888888888889	1e-05	0.434343434343434	2	0.005	0.0499999999999999	2.2391465716891e-06
0.119888888888889	1e-05	0.434343434343434	3	0.005	0.0499999999999999	2.15503250282287e-06
0.229777777777778	1e-05	0.434343434343434	1	0.005	0.0499999999999999	2.24975722570869e-07
0.229777777777778	1e-05	0.434343434343434	2	0.005	0.0499999999999999	1.1985898628379e-06
0.229777777777778	1e-05	0.434343434343434	3	0.005	0.0499999999999999	8.59805450520159e-07
0.339666666666667	1e-05	0.434343434343434	1	0.005	0.0499999999999999	2.25811095352131e-06
0.339666666666667	1e-05	0.434343434343434	2	0.005	0.0499999999999999	1.81084104946864e-07
0.339666666666667	1e-05	0.434343434343434	3	0.005	0.0499999999999999	4.28721961309538e-07
0.449555555555556	1e-05	0.434343434343434	1	0.005	0.0499999999999992	6.66609386614124e-07
0.449555555555556	1e-05	0.434343434343434	2	0.005	0.0499999999999992	5.725618703315e-07
0.449555555555556	1e-05	0.434343434343434	3	0.005	0.05	1.49278427373228e-06
0.559444444444444	1e-05	0.434343434343434	1	0.005	0.05	7.95709841902981e-07
0.559444444444444	1e-05	0.434343434343434	2	0.005	0.0499999999999994	7.29253414951554e-07
0.559444444444444	1e-05	0.434343434343434	3	0.005	0.05	7.6453328623946e-07
0.669333333333333	1e-05	0.434343434343434	1	0.005	0.0499999999999996	6.84964343022949e-07
0.669333333333333	1e-05	0.434343434343434	2	0.005	0.0499999999999996	2.82006341662388e-07
0.669333333333333	1e-05	0.434343434343434	3	0.005	0.0499999999999996	1.39732935350517e-06
0.779222222222222	1e-05	0.434343434343434	1	0.005	0.0499999999999998	3.92178914622881e-08
0.779222222222222	1e-05	0.434343434343434	2	0.005	0.05	3.62495259510066e-07
0.779222222222222	1e-05	0.434343434343434	3	0.005	0.05	8.38151117283889e-07
0.889111111111111	1e-05	0.434343434343434	1	0.005	0.0499999999999998	7.49434077147512e-07
0.889111111111111	1e-05	0.434343434343434	2	0.005	0.0499999999999998	1.49790676720332e-07
0.889111111111111	1e-05	0.434343434343434	3	0.005	0.0499999999999998	3.05861593187033e-07
0.999	1e-05	0.434343434343434	1	0.005	0.0499999999999994	2.22181436807788e-07
0.999	1e-05	0.434343434343434	2	0.005	0.05	8.63936647743694e-07
0.999	1e-05	0.434343434343434	3	0.005	0.0499999999999994	6.8627944976629e-08
0.01	1e-05	0.444444444444444	1	0.005	0.0499999999999996	4.75372302048196e-05
0.01	1e-05	0.444444444444444	2	0.005	0.0499999999999977	3.601515428133e-05
0.01	1e-05	0.444444444444444	3	0.005	0.05	3.79786510811041e-05
0.119888888888889	1e-05	0.444444444444444	1	0.005	0.0499999999999996	1.15087900582803e-06
0.119888888888889	1e-05	0.444444444444444	2	0.005	0.0499999999999999	7.7184819664836e-07
0.119888888888889	1e-05	0.444444444444444	3	0.005	0.0499999999999999	1.37704138537737e-06
0.229777777777778	1e-05	0.444444444444444	1	0.005	0.05	1.60855060110881e-06
0.229777777777778	1e-05	0.444444444444444	2	0.005	0.0499999999999999	2.25242680635878e-07
0.229777777777778	1e-05	0.444444444444444	3	0.005	0.0499999999999999	1.93335436183507e-06
0.339666666666667	1e-05	0.444444444444444	1	0.005	0.0499999999999999	1.72073457832618e-06
0.339666666666667	1e-05	0.444444444444444	2	0.005	0.0499999999999999	4.22083578534699e-07
0.339666666666667	1e-05	0.444444444444444	3	0.005	0.0499999999999999	1.13037340911847e-06
0.449555555555556	1e-05	0.444444444444444	1	0.005	0.05	2.64370320359071e-07
0.449555555555556	1e-05	0.444444444444444	2	0.005	0.05	5.37293205851351e-07
0.449555555555556	1e-05	0.444444444444444	3	0.005	0.05	2.54458383777337e-06
0.559444444444444	1e-05	0.444444444444444	1	0.005	0.05	6.37672592648204e-07
0.559444444444444	1e-05	0.444444444444444	2	0.005	0.05	2.80793237365522e-07
0.559444444444444	1e-05	0.444444444444444	3	0.005	0.05	6.25921870099636e-07
0.669333333333333	1e-05	0.444444444444444	1	0.005	0.0499999999999996	2.31665319371392e-07
0.669333333333333	1e-05	0.444444444444444	2	0.005	0.0499999999999995	1.39996047924187e-07
0.669333333333333	1e-05	0.444444444444444	3	0.005	0.0499999999999996	3.53206426282916e-07
0.779222222222222	1e-05	0.444444444444444	1	0.005	0.0499999999999998	1.3793059324911e-06
0.779222222222222	1e-05	0.444444444444444	2	0.005	0.0499999999999998	3.5617850712055e-07
0.779222222222222	1e-05	0.444444444444444	3	0.005	0.0499999999999998	5.39901437487237e-07
0.889111111111111	1e-05	0.444444444444444	1	0.005	0.0499999999999998	2.38339321759252e-07
0.889111111111111	1e-05	0.444444444444444	2	0.005	0.0499999999999998	1.95550521756976e-07
0.889111111111111	1e-05	0.444444444444444	3	0.005	0.0499999999999998	9.36405185927016e-07
0.999	1e-05	0.444444444444444	1	0.005	0.0499999999999998	5.67773202544053e-08
0.999	1e-05	0.444444444444444	2	0.005	0.0499999999999998	2.73715101716356e-07
0.999	1e-05	0.444444444444444	3	0.005	0.0499999999999989	1.26777357535639e-06
0.01	1e-05	0.454545454545455	1	0.005	0.0499999999999971	2.11031325343884e-05
0.01	1e-05	0.454545454545455	2	0.005	0.0499999999999997	1.98616974030997e-05
0.01	1e-05	0.454545454545455	3	0.005	0.0499999999999983	4.60482682907513e-05
0.119888888888889	1e-05	0.454545454545455	1	0.005	0.05	2.87420067632705e-07
0.119888888888889	1e-05	0.454545454545455	2	0.005	0.0499999999999996	8.25005944577184e-06
0.119888888888889	1e-05	0.454545454545455	3	0.005	0.05	1.02584446206398e-05
0.229777777777778	1e-05	0.454545454545455	1	0.005	0.05	4.15107139870347e-06
0.229777777777778	1e-05	0.454545454545455	2	0.005	0.0499999999999999	1.93173568232571e-06
0.229777777777778	1e-05	0.454545454545455	3	0.005	0.0499999999999999	1.47869045182543e-06
0.339666666666667	1e-05	0.454545454545455	1	0.005	0.0499999999999999	5.96002663779685e-07
0.339666666666667	1e-05	0.454545454545455	2	0.005	0.0499999999999999	1.36763796323183e-06
0.339666666666667	1e-05	0.454545454545455	3	0.005	0.0499999999999999	1.97089829089389e-06
0.449555555555556	1e-05	0.454545454545455	1	0.005	0.05	6.74512213145037e-07
0.449555555555556	1e-05	0.454545454545455	2	0.005	0.05	6.44476799693892e-07
0.449555555555556	1e-05	0.454545454545455	3	0.005	0.05	1.80876254696293e-06
0.559444444444444	1e-05	0.454545454545455	1	0.005	0.0499999999999994	3.66936736630863e-08
0.559444444444444	1e-05	0.454545454545455	2	0.005	0.05	4.02679964362411e-07
0.559444444444444	1e-05	0.454545454545455	3	0.005	0.05	1.30405301908563e-06
0.669333333333333	1e-05	0.454545454545455	1	0.005	0.0499999999999996	8.17269979987584e-07
0.669333333333333	1e-05	0.454545454545455	2	0.005	0.0499999999999996	1.66581872148584e-06
0.669333333333333	1e-05	0.454545454545455	3	0.005	0.0499999999999996	1.88379715259456e-07
0.779222222222222	1e-05	0.454545454545455	1	0.005	0.0499999999999997	4.00008404611985e-07
0.779222222222222	1e-05	0.454545454545455	2	0.005	0.0499999999999998	6.04347264753836e-07
0.779222222222222	1e-05	0.454545454545455	3	0.005	0.05	8.39386455428666e-07
0.889111111111111	1e-05	0.454545454545455	1	0.005	0.05	1.32716857331679e-06
0.889111111111111	1e-05	0.454545454545455	2	0.005	0.0499999999999998	1.34640635254107e-07
0.889111111111111	1e-05	0.454545454545455	3	0.005	0.0499999999999998	2.12254715614332e-07
0.999	1e-05	0.454545454545455	1	0.005	0.05	1.00943983638183e-06
0.999	1e-05	0.454545454545455	2	0.005	0.0499999999999998	2.3997382483767e-07
0.999	1e-05	0.454545454545455	3	0.005	0.0499999999999993	1.01882235444065e-06
0.01	1e-05	0.464646464646465	1	0.005	0.0499999999999993	1.65655486245107e-05
0.01	1e-05	0.464646464646465	2	0.005	0.0499999999999994	4.34029158030133e-05
0.01	1e-05	0.464646464646465	3	0.005	0.0499999999999996	2.87756878194636e-05
0.119888888888889	1e-05	0.464646464646465	1	0.005	0.05	4.25125381860959e-06
0.119888888888889	1e-05	0.464646464646465	2	0.005	0.05	1.72749932077782e-06
0.119888888888889	1e-05	0.464646464646465	3	0.005	0.05	6.49415837601381e-06
0.229777777777778	1e-05	0.464646464646465	1	0.005	0.05	1.7612686460174e-07
0.229777777777778	1e-05	0.464646464646465	2	0.005	0.0499999999999999	2.1506051062912e-06
0.229777777777778	1e-05	0.464646464646465	3	0.005	0.0499999999999999	2.06229131384816e-06
0.339666666666667	1e-05	0.464646464646465	1	0.005	0.05	9.19500990225905e-07
0.339666666666667	1e-05	0.464646464646465	2	0.005	0.05	5.61407706633046e-06
0.339666666666667	1e-05	0.464646464646465	3	0.005	0.05	2.80983680736184e-06
0.449555555555556	1e-05	0.464646464646465	1	0.005	0.05	3.07516227075215e-06
0.449555555555556	1e-05	0.464646464646465	2	0.005	0.05	2.58291800652668e-06
0.449555555555556	1e-05	0.464646464646465	3	0.005	0.05	5.07525391043063e-07
0.559444444444444	1e-05	0.464646464646465	1	0.005	0.05	3.78511601500982e-07
0.559444444444444	1e-05	0.464646464646465	2	0.005	0.0499999999999999	3.93339471335025e-07
0.559444444444444	1e-05	0.464646464646465	3	0.005	0.05	4.23324696863433e-07
0.669333333333333	1e-05	0.464646464646465	1	0.005	0.0499999999999995	4.20720082480043e-07
0.669333333333333	1e-05	0.464646464646465	2	0.005	0.0499999999999995	7.60847073704198e-07
0.669333333333333	1e-05	0.464646464646465	3	0.005	0.0499999999999995	9.52528100617912e-07
0.779222222222222	1e-05	0.464646464646465	1	0.005	0.0499999999999999	3.43221156016189e-07
0.779222222222222	1e-05	0.464646464646465	2	0.005	0.0499999999999999	3.52350119779373e-07
0.779222222222222	1e-05	0.464646464646465	3	0.005	0.0499999999999999	3.91463878056932e-07
0.889111111111111	1e-05	0.464646464646465	1	0.005	0.05	1.13266923433764e-06
0.889111111111111	1e-05	0.464646464646465	2	0.005	0.0499999999999992	1.78546752329057e-07
0.889111111111111	1e-05	0.464646464646465	3	0.005	0.05	1.16057545244068e-07
0.999	1e-05	0.464646464646465	1	0.005	0.0499999999999998	5.95285289505308e-07
0.999	1e-05	0.464646464646465	2	0.005	0.0499999999999998	4.65633121507385e-07
0.999	1e-05	0.464646464646465	3	0.005	0.05	7.92721496340461e-07
0.01	1e-05	0.474747474747475	1	0.005	0.0499999999999993	3.44140951565511e-05
0.01	1e-05	0.474747474747475	2	0.005	0.0499999999999996	4.47262717956756e-05
0.01	1e-05	0.474747474747475	3	0.005	0.0499999999999995	2.73958766636527e-05
0.119888888888889	1e-05	0.474747474747475	1	0.005	0.05	9.74886447768153e-07
0.119888888888889	1e-05	0.474747474747475	2	0.005	0.0499999999999996	1.60796845269222e-06
0.119888888888889	1e-05	0.474747474747475	3	0.005	0.0499999999999999	1.50397524358539e-06
0.229777777777778	1e-05	0.474747474747475	1	0.005	0.0499999999999999	8.31356588254836e-07
0.229777777777778	1e-05	0.474747474747475	2	0.005	0.0499999999999999	1.5055112235554e-06
0.229777777777778	1e-05	0.474747474747475	3	0.005	0.0499999999999999	1.60232812039482e-06
0.339666666666667	1e-05	0.474747474747475	1	0.005	0.0499999999999999	4.67557206035284e-07
0.339666666666667	1e-05	0.474747474747475	2	0.005	0.0499999999999999	1.49946270324743e-06
0.339666666666667	1e-05	0.474747474747475	3	0.005	0.0499999999999999	1.62718451342754e-06
0.449555555555556	1e-05	0.474747474747475	1	0.005	0.05	2.13994289325638e-06
0.449555555555556	1e-05	0.474747474747475	2	0.005	0.05	1.64967833571962e-07
0.449555555555556	1e-05	0.474747474747475	3	0.005	0.05	3.46879661747357e-07
0.559444444444444	1e-05	0.474747474747475	1	0.005	0.05	7.71665787688511e-08
0.559444444444444	1e-05	0.474747474747475	2	0.005	0.05	3.52194757802154e-07
0.559444444444444	1e-05	0.474747474747475	3	0.005	0.0499999999999994	7.30947825889479e-07
0.669333333333333	1e-05	0.474747474747475	1	0.005	0.0499999999999996	1.50137949581006e-06
0.669333333333333	1e-05	0.474747474747475	2	0.005	0.0499999999999995	1.38502846012913e-07
0.669333333333333	1e-05	0.474747474747475	3	0.005	0.0499999999999996	8.64121142359814e-07
0.779222222222222	1e-05	0.474747474747475	1	0.005	0.05	4.89469582936701e-07
0.779222222222222	1e-05	0.474747474747475	2	0.005	0.05	7.10475980223696e-07
0.779222222222222	1e-05	0.474747474747475	3	0.005	0.0499999999999999	1.17627208318639e-07
0.889111111111111	1e-05	0.474747474747475	1	0.005	0.0499999999999998	2.7579786011742e-07
0.889111111111111	1e-05	0.474747474747475	2	0.005	0.0499999999999998	7.71033418129791e-07
0.889111111111111	1e-05	0.474747474747475	3	0.005	0.0499999999999998	1.26616217453445e-08
0.999	1e-05	0.474747474747475	1	0.005	0.0499999999999998	4.14908864428809e-07
0.999	1e-05	0.474747474747475	2	0.005	0.0499999999999998	6.08025494250969e-07
0.999	1e-05	0.474747474747475	3	0.005	0.0499999999999998	4.97656317734714e-07
0.01	1e-05	0.484848484848485	1	0.005	0.0499999999999997	1.8763354441967e-05
0.01	1e-05	0.484848484848485	2	0.005	0.0499999999999993	1.46562316103667e-06
0.01	1e-05	0.484848484848485	3	0.005	0.0499999999999995	2.50741980555713e-05
0.119888888888889	1e-05	0.484848484848485	1	0.005	0.0499999999999999	1.21287863370401e-06
0.119888888888889	1e-05	0.484848484848485	2	0.005	0.0499999999999999	5.80422226059499e-07
0.119888888888889	1e-05	0.484848484848485	3	0.005	0.0499999999999999	2.51625451856906e-06
0.229777777777778	1e-05	0.484848484848485	1	0.005	0.05	2.71609320578763e-06
0.229777777777778	1e-05	0.484848484848485	2	0.005	0.0499999999999999	4.18177488874365e-06
0.229777777777778	1e-05	0.484848484848485	3	0.005	0.0499999999999999	2.22602267954521e-07
0.339666666666667	1e-05	0.484848484848485	1	0.005	0.05	6.16344786608071e-06
0.339666666666667	1e-05	0.484848484848485	2	0.005	0.0499999999999999	2.17868293044374e-06
0.339666666666667	1e-05	0.484848484848485	3	0.005	0.0499999999999999	1.52377240551239e-06
0.449555555555556	1e-05	0.484848484848485	1	0.005	0.05	1.58096353921006e-06
0.449555555555556	1e-05	0.484848484848485	2	0.005	0.05	1.03644286745726e-06
0.449555555555556	1e-05	0.484848484848485	3	0.005	0.05	3.28618543040376e-07
0.559444444444444	1e-05	0.484848484848485	1	0.005	0.0499999999999994	4.43156857249831e-07
0.559444444444444	1e-05	0.484848484848485	2	0.005	0.05	1.47641861625777e-06
0.559444444444444	1e-05	0.484848484848485	3	0.005	0.05	1.6823473151092e-06
0.669333333333333	1e-05	0.484848484848485	1	0.005	0.0499999999999996	8.05734583411072e-07
0.669333333333333	1e-05	0.484848484848485	2	0.005	0.0499999999999996	3.00395742770447e-07
0.669333333333333	1e-05	0.484848484848485	3	0.005	0.0499999999999996	1.13779794649579e-06
0.779222222222222	1e-05	0.484848484848485	1	0.005	0.05	8.22362697475534e-08
0.779222222222222	1e-05	0.484848484848485	2	0.005	0.0499999999999997	4.83099557688751e-07
0.779222222222222	1e-05	0.484848484848485	3	0.005	0.0499999999999999	6.62925164811732e-07
0.889111111111111	1e-05	0.484848484848485	1	0.005	0.0499999999999998	1.81177736772618e-07
0.889111111111111	1e-05	0.484848484848485	2	0.005	0.05	1.2337476462651e-07
0.889111111111111	1e-05	0.484848484848485	3	0.005	0.0499999999999998	4.88855637339216e-08
0.999	1e-05	0.484848484848485	1	0.005	0.0499999999999999	1.46823685556544e-07
0.999	1e-05	0.484848484848485	2	0.005	0.05	2.2028390865459e-07
0.999	1e-05	0.484848484848485	3	0.005	0.0499999999999998	1.1764571666722e-06
0.01	1e-05	0.494949494949495	1	0.005	0.0499999999999996	4.05668808721832e-05
0.01	1e-05	0.494949494949495	2	0.005	0.049999999999998	1.81644448295756e-05
0.01	1e-05	0.494949494949495	3	0.005	0.0499999999999994	6.29768897310558e-06
0.119888888888889	1e-05	0.494949494949495	1	0.005	0.05	1.1620115639553e-06
0.119888888888889	1e-05	0.494949494949495	2	0.005	0.05	2.39581458954687e-06
0.119888888888889	1e-05	0.494949494949495	3	0.005	0.05	1.58882995995566e-06
0.229777777777778	1e-05	0.494949494949495	1	0.005	0.05	1.50629019056595e-06
0.229777777777778	1e-05	0.494949494949495	2	0.005	0.0499999999999999	5.99671657650971e-07
0.229777777777778	1e-05	0.494949494949495	3	0.005	0.05	2.68731847635817e-06
0.339666666666667	1e-05	0.494949494949495	1	0.005	0.0499999999999999	2.12313228826621e-06
0.339666666666667	1e-05	0.494949494949495	2	0.005	0.05	8.76346842879999e-07
0.339666666666667	1e-05	0.494949494949495	3	0.005	0.05	1.97320237935317e-06
0.449555555555556	1e-05	0.494949494949495	1	0.005	0.05	7.01448420202705e-07
0.449555555555556	1e-05	0.494949494949495	2	0.005	0.05	1.25347108985746e-06
0.449555555555556	1e-05	0.494949494949495	3	0.005	0.05	6.8317005751012e-08
0.559444444444444	1e-05	0.494949494949495	1	0.005	0.05	1.19778694479876e-06
0.559444444444444	1e-05	0.494949494949495	2	0.005	0.05	2.61268169191113e-07
0.559444444444444	1e-05	0.494949494949495	3	0.005	0.05	4.55198880525108e-07
0.669333333333333	1e-05	0.494949494949495	1	0.005	0.0499999999999995	4.94302974634154e-07
0.669333333333333	1e-05	0.494949494949495	2	0.005	0.0499999999999995	4.30775047006711e-07
0.669333333333333	1e-05	0.494949494949495	3	0.005	0.0499999999999999	1.95421725000884e-07
0.779222222222222	1e-05	0.494949494949495	1	0.005	0.05	5.23347853117328e-07
0.779222222222222	1e-05	0.494949494949495	2	0.005	0.05	1.14053325015035e-06
0.779222222222222	1e-05	0.494949494949495	3	0.005	0.05	5.33995310723168e-08
0.889111111111111	1e-05	0.494949494949495	1	0.005	0.05	6.53089157127791e-07
0.889111111111111	1e-05	0.494949494949495	2	0.005	0.0499999999999999	1.83739147536687e-07
0.889111111111111	1e-05	0.494949494949495	3	0.005	0.05	9.62870414502619e-08
0.999	1e-05	0.494949494949495	1	0.005	0.05	9.47950472737963e-07
0.999	1e-05	0.494949494949495	2	0.005	0.05	2.52145167404104e-07
0.999	1e-05	0.494949494949495	3	0.005	0.0499999999999998	7.81471550691419e-07
0.01	1e-05	0.505050505050505	1	0.005	0.0499999999999996	7.79609182833874e-06
0.01	1e-05	0.505050505050505	2	0.005	0.0499999999999993	2.00485960410328e-05
0.01	1e-05	0.505050505050505	3	0.005	0.049999999999998	6.51431971608995e-06
0.119888888888889	1e-05	0.505050505050505	1	0.005	0.0499999999999999	2.51073031971069e-06
0.119888888888889	1e-05	0.505050505050505	2	0.005	0.0499999999999994	4.15972140433729e-06
0.119888888888889	1e-05	0.505050505050505	3	0.005	0.0499999999999999	7.00332683048065e-07
0.229777777777778	1e-05	0.505050505050505	1	0.005	0.0499999999999999	2.02748853163692e-06
0.229777777777778	1e-05	0.505050505050505	2	0.005	0.0499999999999999	2.64702672570486e-06
0.229777777777778	1e-05	0.505050505050505	3	0.005	0.0499999999999999	1.5519569269718e-06
0.339666666666667	1e-05	0.505050505050505	1	0.005	0.0499999999999999	7.29515391519339e-07
0.339666666666667	1e-05	0.505050505050505	2	0.005	0.05	2.23493339501789e-07
0.339666666666667	1e-05	0.505050505050505	3	0.005	0.0499999999999999	4.22166372745347e-07
0.449555555555556	1e-05	0.505050505050505	1	0.005	0.05	2.39957055645175e-07
0.449555555555556	1e-05	0.505050505050505	2	0.005	0.05	1.59656541702409e-06
0.449555555555556	1e-05	0.505050505050505	3	0.005	0.05	7.93453692621265e-07
0.559444444444444	1e-05	0.505050505050505	1	0.005	0.0499999999999994	8.28794639207855e-08
0.559444444444444	1e-05	0.505050505050505	2	0.005	0.05	7.84208335610397e-07
0.559444444444444	1e-05	0.505050505050505	3	0.005	0.05	1.86410198656353e-06
0.669333333333333	1e-05	0.505050505050505	1	0.005	0.0499999999999996	3.35376520411196e-07
0.669333333333333	1e-05	0.505050505050505	2	0.005	0.0499999999999995	1.43927694258289e-07
0.669333333333333	1e-05	0.505050505050505	3	0.005	0.0499999999999995	6.07161585196184e-07
0.779222222222222	1e-05	0.505050505050505	1	0.005	0.05	2.52808789291493e-07
0.779222222222222	1e-05	0.505050505050505	2	0.005	0.05	1.25045633062901e-06
0.779222222222222	1e-05	0.505050505050505	3	0.005	0.0499999999999998	8.38342622943199e-08
0.889111111111111	1e-05	0.505050505050505	1	0.005	0.0499999999999998	3.5433129568602e-07
0.889111111111111	1e-05	0.505050505050505	2	0.005	0.0499999999999998	6.76764884250199e-07
0.889111111111111	1e-05	0.505050505050505	3	0.005	0.05	9.2623233029892e-08
0.999	1e-05	0.505050505050505	1	0.005	0.0499999999999989	6.85589550554249e-07
0.999	1e-05	0.505050505050505	2	0.005	0.0499999999999989	7.12197475230899e-07
0.999	1e-05	0.505050505050505	3	0.005	0.0499999999999989	8.01986794877952e-07
0.01	1e-05	0.515151515151515	1	0.005	0.0499999999999996	4.07614148485198e-05
0.01	1e-05	0.515151515151515	2	0.005	0.0499999999999992	8.50655933397669e-05
0.01	1e-05	0.515151515151515	3	0.005	0.0499999999999967	1.81192603782698e-06
0.119888888888889	1e-05	0.515151515151515	1	0.005	0.05	4.13828661821899e-06
0.119888888888889	1e-05	0.515151515151515	2	0.005	0.0499999999999998	1.18924978663435e-06
0.119888888888889	1e-05	0.515151515151515	3	0.005	0.0499999999999999	2.19523402863182e-06
0.229777777777778	1e-05	0.515151515151515	1	0.005	0.0499999999999999	7.32826446274137e-07
0.229777777777778	1e-05	0.515151515151515	2	0.005	0.05	1.82724056586207e-06
0.229777777777778	1e-05	0.515151515151515	3	0.005	0.0499999999999999	1.07717741736783e-06
0.339666666666667	1e-05	0.515151515151515	1	0.005	0.0499999999999999	2.7146515391897e-07
0.339666666666667	1e-05	0.515151515151515	2	0.005	0.0499999999999999	2.19286235459958e-06
0.339666666666667	1e-05	0.515151515151515	3	0.005	0.0499999999999999	6.22344347036119e-07
0.449555555555556	1e-05	0.515151515151515	1	0.005	0.05	1.37850206367182e-06
0.449555555555556	1e-05	0.515151515151515	2	0.005	0.05	1.12025704892713e-06
0.449555555555556	1e-05	0.515151515151515	3	0.005	0.05	2.16542361254982e-06
0.559444444444444	1e-05	0.515151515151515	1	0.005	0.05	8.31113697985718e-07
0.559444444444444	1e-05	0.515151515151515	2	0.005	0.05	4.47526065532556e-07
0.559444444444444	1e-05	0.515151515151515	3	0.005	0.0499999999999994	4.2281436893757e-07
0.669333333333333	1e-05	0.515151515151515	1	0.005	0.0499999999999996	1.31788831841736e-06
0.669333333333333	1e-05	0.515151515151515	2	0.005	0.0499999999999995	2.85663485672897e-07
0.669333333333333	1e-05	0.515151515151515	3	0.005	0.0499999999999996	1.08012694925738e-07
0.779222222222222	1e-05	0.515151515151515	1	0.005	0.05	1.06892324302647e-07
0.779222222222222	1e-05	0.515151515151515	2	0.005	0.0499999999999998	7.56086650277103e-07
0.779222222222222	1e-05	0.515151515151515	3	0.005	0.05	1.46620674239514e-07
0.889111111111111	1e-05	0.515151515151515	1	0.005	0.0499999999999999	4.13009931833531e-07
0.889111111111111	1e-05	0.515151515151515	2	0.005	0.0499999999999998	2.47819249497844e-07
0.889111111111111	1e-05	0.515151515151515	3	0.005	0.0499999999999999	3.67745971715052e-07
0.999	1e-05	0.515151515151515	1	0.005	0.0499999999999989	4.20644319630569e-07
0.999	1e-05	0.515151515151515	2	0.005	0.0499999999999951	3.40589251231772e-07
0.999	1e-05	0.515151515151515	3	0.005	0.0499999999999989	2.23874103790463e-07
0.01	1e-05	0.525252525252525	1	0.005	0.0499999999999996	6.542309387546e-05
0.01	1e-05	0.525252525252525	2	0.005	0.0499999999999977	2.31293784053819e-05
0.01	1e-05	0.525252525252525	3	0.005	0.049999999999999	4.12588624129871e-05
0.119888888888889	1e-05	0.525252525252525	1	0.005	0.0499999999999999	1.40643169867504e-06
0.119888888888889	1e-05	0.525252525252525	2	0.005	0.0499999999999999	4.21430086176168e-06
0.119888888888889	1e-05	0.525252525252525	3	0.005	0.0499999999999999	5.14482500492131e-07
0.229777777777778	1e-05	0.525252525252525	1	0.005	0.0499999999999999	7.19804939679242e-07
0.229777777777778	1e-05	0.525252525252525	2	0.005	0.0499999999999999	9.17716762862051e-07
0.229777777777778	1e-05	0.525252525252525	3	0.005	0.0499999999999999	3.18549237131306e-07
0.339666666666667	1e-05	0.525252525252525	1	0.005	0.0499999999999999	8.65046270718997e-08
0.339666666666667	1e-05	0.525252525252525	2	0.005	0.05	6.33446358038659e-07
0.339666666666667	1e-05	0.525252525252525	3	0.005	0.05	3.75584286711895e-06
0.449555555555556	1e-05	0.525252525252525	1	0.005	0.05	1.12694576006401e-06
0.449555555555556	1e-05	0.525252525252525	2	0.005	0.05	5.04490072377243e-07
0.449555555555556	1e-05	0.525252525252525	3	0.005	0.0499999999999995	2.45238595847736e-07
0.559444444444444	1e-05	0.525252525252525	1	0.005	0.05	1.53000301424085e-06
0.559444444444444	1e-05	0.525252525252525	2	0.005	0.05	6.29756876735585e-07
0.559444444444444	1e-05	0.525252525252525	3	0.005	0.05	1.99881829108051e-07
0.669333333333333	1e-05	0.525252525252525	1	0.005	0.0499999999999996	9.3071623323044e-08
0.669333333333333	1e-05	0.525252525252525	2	0.005	0.0499999999999995	5.67661262728417e-07
0.669333333333333	1e-05	0.525252525252525	3	0.005	0.0499999999999996	3.45400753030513e-07
0.779222222222222	1e-05	0.525252525252525	1	0.005	0.05	4.01140312709001e-07
0.779222222222222	1e-05	0.525252525252525	2	0.005	0.0499999999999998	2.82827541789807e-07
0.779222222222222	1e-05	0.525252525252525	3	0.005	0.0499999999999998	6.56546272336081e-08
0.889111111111111	1e-05	0.525252525252525	1	0.005	0.0499999999999998	8.08493500994561e-08
0.889111111111111	1e-05	0.525252525252525	2	0.005	0.0499999999999998	3.75459133791489e-07
0.889111111111111	1e-05	0.525252525252525	3	0.005	0.0499999999999998	1.01927159159906e-06
0.999	1e-05	0.525252525252525	1	0.005	0.0499999999999998	2.17464454519144e-07
0.999	1e-05	0.525252525252525	2	0.005	0.0499999999999989	1.11596971922121e-07
0.999	1e-05	0.525252525252525	3	0.005	0.0499999999999989	1.12791474805588e-07
0.01	1e-05	0.535353535353535	1	0.005	0.0499999999999994	4.9469192405076e-06
0.01	1e-05	0.535353535353535	2	0.005	0.0499999999999994	1.38836642097789e-05
0.01	1e-05	0.535353535353535	3	0.005	0.049999999999997	3.56281560884228e-05
0.119888888888889	1e-05	0.535353535353535	1	0.005	0.0499999999999999	3.32615133241631e-06
0.119888888888889	1e-05	0.535353535353535	2	0.005	0.0499999999999999	8.56452021810756e-07
0.119888888888889	1e-05	0.535353535353535	3	0.005	0.0499999999999994	1.56305954412119e-06
0.229777777777778	1e-05	0.535353535353535	1	0.005	0.0499999999999999	8.64563644288832e-07
0.229777777777778	1e-05	0.535353535353535	2	0.005	0.0499999999999999	7.61177390049031e-07
0.229777777777778	1e-05	0.535353535353535	3	0.005	0.0499999999999999	1.25161697753542e-06
0.339666666666667	1e-05	0.535353535353535	1	0.005	0.0499999999999999	7.64584007264673e-07
0.339666666666667	1e-05	0.535353535353535	2	0.005	0.0499999999999999	2.56393990319843e-07
0.339666666666667	1e-05	0.535353535353535	3	0.005	0.0499999999999999	4.45273149026728e-07
0.449555555555556	1e-05	0.535353535353535	1	0.005	0.05	1.07549391163186e-07
0.449555555555556	1e-05	0.535353535353535	2	0.005	0.0499999999999998	3.39946601604735e-07
0.449555555555556	1e-05	0.535353535353535	3	0.005	0.05	1.82893831922379e-07
0.559444444444444	1e-05	0.535353535353535	1	0.005	0.05	5.04296543678583e-07
0.559444444444444	1e-05	0.535353535353535	2	0.005	0.05	2.96198682333795e-08
0.559444444444444	1e-05	0.535353535353535	3	0.005	0.05	9.81341235252504e-07
0.669333333333333	1e-05	0.535353535353535	1	0.005	0.0499999999999996	7.46076731992605e-08
0.669333333333333	1e-05	0.535353535353535	2	0.005	0.0499999999999996	8.89880081918043e-07
0.669333333333333	1e-05	0.535353535353535	3	0.005	0.0499999999999996	2.4257162426652e-07
0.779222222222222	1e-05	0.535353535353535	1	0.005	0.0499999999999998	8.93788666010942e-07
0.779222222222222	1e-05	0.535353535353535	2	0.005	0.0499999999999998	4.28925326084846e-07
0.779222222222222	1e-05	0.535353535353535	3	0.005	0.0499999999999998	3.56418546096778e-07
0.889111111111111	1e-05	0.535353535353535	1	0.005	0.05	4.09612736051765e-07
0.889111111111111	1e-05	0.535353535353535	2	0.005	0.0499999999999998	1.46493310253221e-06
0.889111111111111	1e-05	0.535353535353535	3	0.005	0.0499999999999998	3.630640454978e-07
0.999	1e-05	0.535353535353535	1	0.005	0.0499999999999989	4.68174600159986e-07
0.999	1e-05	0.535353535353535	2	0.005	0.0499999999999989	1.16475059469148e-07
0.999	1e-05	0.535353535353535	3	0.005	0.05	1.40054689482919e-07
0.01	1e-05	0.545454545454546	1	0.005	0.0499999999999997	4.17183526858211e-06
0.01	1e-05	0.545454545454546	2	0.005	0.0499999999999992	3.13223424657238e-05
0.01	1e-05	0.545454545454546	3	0.005	0.0499999999999983	2.72253975658821e-05
0.119888888888889	1e-05	0.545454545454546	1	0.005	0.0499999999999999	5.51390505037717e-06
0.119888888888889	1e-05	0.545454545454546	2	0.005	0.05	1.98541874515724e-06
0.119888888888889	1e-05	0.545454545454546	3	0.005	0.0499999999999999	2.66686646620214e-06
0.229777777777778	1e-05	0.545454545454546	1	0.005	0.0499999999999999	4.7996599381813e-07
0.229777777777778	1e-05	0.545454545454546	2	0.005	0.05	1.50052993361629e-06
0.229777777777778	1e-05	0.545454545454546	3	0.005	0.05	5.72356456981624e-06
0.339666666666667	1e-05	0.545454545454546	1	0.005	0.0499999999999999	7.09365859262233e-07
0.339666666666667	1e-05	0.545454545454546	2	0.005	0.05	6.09827366467872e-06
0.339666666666667	1e-05	0.545454545454546	3	0.005	0.0499999999999999	4.23450111767911e-07
0.449555555555556	1e-05	0.545454545454546	1	0.005	0.0499999999999999	3.02653558270386e-07
0.449555555555556	1e-05	0.545454545454546	2	0.005	0.0499999999999997	1.75578654048992e-07
0.449555555555556	1e-05	0.545454545454546	3	0.005	0.05	1.81898119637131e-06
0.559444444444444	1e-05	0.545454545454546	1	0.005	0.05	1.83344134268619e-07
0.559444444444444	1e-05	0.545454545454546	2	0.005	0.05	6.54051886682161e-07
0.559444444444444	1e-05	0.545454545454546	3	0.005	0.05	2.03529560882118e-06
0.669333333333333	1e-05	0.545454545454546	1	0.005	0.0499999999999996	8.08028770443992e-07
0.669333333333333	1e-05	0.545454545454546	2	0.005	0.0499999999999996	6.27427390796845e-07
0.669333333333333	1e-05	0.545454545454546	3	0.005	0.0499999999999996	4.30009213922192e-07
0.779222222222222	1e-05	0.545454545454546	1	0.005	0.0499999999999998	4.66633569877044e-07
0.779222222222222	1e-05	0.545454545454546	2	0.005	0.05	1.9192489495055e-07
0.779222222222222	1e-05	0.545454545454546	3	0.005	0.05	2.72954258366785e-07
0.889111111111111	1e-05	0.545454545454546	1	0.005	0.0499999999999998	3.44789315203138e-07
0.889111111111111	1e-05	0.545454545454546	2	0.005	0.0499999999999998	5.40374955179486e-07
0.889111111111111	1e-05	0.545454545454546	3	0.005	0.0499999999999998	6.98899818398965e-08
0.999	1e-05	0.545454545454546	1	0.005	0.0499999999999998	9.26075396474258e-08
0.999	1e-05	0.545454545454546	2	0.005	0.0499999999999989	2.68748814744199e-07
0.999	1e-05	0.545454545454546	3	0.005	0.0499999999999989	4.99680962227712e-07
0.01	1e-05	0.555555555555556	1	0.005	0.0499999999999973	2.72014543890261e-06
0.01	1e-05	0.555555555555556	2	0.005	0.0499999999999995	2.91831472012659e-05
0.01	1e-05	0.555555555555556	3	0.005	0.0499999999999995	1.6127166360404e-05
0.119888888888889	1e-05	0.555555555555556	1	0.005	0.0499999999999999	3.88792249944115e-07
0.119888888888889	1e-05	0.555555555555556	2	0.005	0.0499999999999999	3.53253355226998e-06
0.119888888888889	1e-05	0.555555555555556	3	0.005	0.0499999999999999	5.86556580067362e-07
0.229777777777778	1e-05	0.555555555555556	1	0.005	0.0499999999999999	1.92052357769535e-06
0.229777777777778	1e-05	0.555555555555556	2	0.005	0.0499999999999999	5.29209667329951e-07
0.229777777777778	1e-05	0.555555555555556	3	0.005	0.05	2.21531749272949e-07
0.339666666666667	1e-05	0.555555555555556	1	0.005	0.0499999999999999	9.44628235905474e-07
0.339666666666667	1e-05	0.555555555555556	2	0.005	0.0499999999999999	2.72054992907511e-07
0.339666666666667	1e-05	0.555555555555556	3	0.005	0.0499999999999999	2.61768965051877e-07
0.449555555555556	1e-05	0.555555555555556	1	0.005	0.0499999999999996	2.49035695729455e-07
0.449555555555556	1e-05	0.555555555555556	2	0.005	0.05	4.65415604463428e-07
0.449555555555556	1e-05	0.555555555555556	3	0.005	0.0499999999999999	8.61836680317111e-07
0.559444444444444	1e-05	0.555555555555556	1	0.005	0.0499999999999994	2.59302477454471e-06
0.559444444444444	1e-05	0.555555555555556	2	0.005	0.05	1.69605110723853e-06
0.559444444444444	1e-05	0.555555555555556	3	0.005	0.05	6.10565699542098e-07
0.669333333333333	1e-05	0.555555555555556	1	0.005	0.0499999999999996	3.00815027385878e-07
0.669333333333333	1e-05	0.555555555555556	2	0.005	0.0499999999999996	8.42951127909763e-07
0.669333333333333	1e-05	0.555555555555556	3	0.005	0.0499999999999996	4.34100357706512e-07
0.779222222222222	1e-05	0.555555555555556	1	0.005	0.0499999999999999	1.08555009827573e-07
0.779222222222222	1e-05	0.555555555555556	2	0.005	0.0499999999999998	7.95721880948427e-07
0.779222222222222	1e-05	0.555555555555556	3	0.005	0.0499999999999998	3.23900887507651e-07
0.889111111111111	1e-05	0.555555555555556	1	0.005	0.05	4.55849594609696e-07
0.889111111111111	1e-05	0.555555555555556	2	0.005	0.0499999999999998	1.5541007531523e-07
0.889111111111111	1e-05	0.555555555555556	3	0.005	0.0499999999999998	4.99231417201885e-07
0.999	1e-05	0.555555555555556	1	0.005	0.0499999999999989	4.71365634021952e-07
0.999	1e-05	0.555555555555556	2	0.005	0.05	1.30417099945429e-07
0.999	1e-05	0.555555555555556	3	0.005	0.0499999999999998	2.16916927322288e-07
0.01	1e-05	0.565656565656566	1	0.005	0.0499999999999994	1.05691231782331e-05
0.01	1e-05	0.565656565656566	2	0.005	0.0499999999999927	0.00012145069313164
0.01	1e-05	0.565656565656566	3	0.005	0.0499999999999997	8.68053348495975e-06
0.119888888888889	1e-05	0.565656565656566	1	0.005	0.05	1.40348415896532e-06
0.119888888888889	1e-05	0.565656565656566	2	0.005	0.05	1.89382607592027e-06
0.119888888888889	1e-05	0.565656565656566	3	0.005	0.0499999999999999	4.55559178422439e-06
0.229777777777778	1e-05	0.565656565656566	1	0.005	0.05	1.33236378721785e-06
0.229777777777778	1e-05	0.565656565656566	2	0.005	0.05	1.91612768488436e-06
0.229777777777778	1e-05	0.565656565656566	3	0.005	0.05	2.22275419507652e-06
0.339666666666667	1e-05	0.565656565656566	1	0.005	0.05	3.83529701040724e-07
0.339666666666667	1e-05	0.565656565656566	2	0.005	0.05	1.03184846356799e-07
0.339666666666667	1e-05	0.565656565656566	3	0.005	0.05	3.46868549440558e-07
0.449555555555556	1e-05	0.565656565656566	1	0.005	0.05	1.93512459803872e-08
0.449555555555556	1e-05	0.565656565656566	2	0.005	0.05	8.08985079751015e-07
0.449555555555556	1e-05	0.565656565656566	3	0.005	0.05	2.69637417028691e-07
0.559444444444444	1e-05	0.565656565656566	1	0.005	0.05	1.64710912482025e-06
0.559444444444444	1e-05	0.565656565656566	2	0.005	0.05	4.94926094138028e-08
0.559444444444444	1e-05	0.565656565656566	3	0.005	0.05	7.5579526450572e-07
0.669333333333333	1e-05	0.565656565656566	1	0.005	0.0499999999999999	7.27625123814959e-07
0.669333333333333	1e-05	0.565656565656566	2	0.005	0.0499999999999999	7.4961652500928e-07
0.669333333333333	1e-05	0.565656565656566	3	0.005	0.0499999999999995	1.7790142004821e-06
0.779222222222222	1e-05	0.565656565656566	1	0.005	0.0499999999999998	1.30629091750596e-07
0.779222222222222	1e-05	0.565656565656566	2	0.005	0.05	2.47638751449398e-07
0.779222222222222	1e-05	0.565656565656566	3	0.005	0.0499999999999998	1.27490235256847e-07
0.889111111111111	1e-05	0.565656565656566	1	0.005	0.0499999999999998	2.88968877043948e-07
0.889111111111111	1e-05	0.565656565656566	2	0.005	0.05	2.86224136429841e-07
0.889111111111111	1e-05	0.565656565656566	3	0.005	0.0499999999999998	3.21138932783782e-07
0.999	1e-05	0.565656565656566	1	0.005	0.0499999999999989	4.72670623355532e-07
0.999	1e-05	0.565656565656566	2	0.005	0.05	2.42653459186792e-07
0.999	1e-05	0.565656565656566	3	0.005	0.0499999999999998	2.22559013320813e-07
0.01	1e-05	0.575757575757576	1	0.005	0.0499999999999988	0.000125335957886583
0.01	1e-05	0.575757575757576	2	0.005	0.0499999999999992	2.69018158973052e-05
0.01	1e-05	0.575757575757576	3	0.005	0.0499999999999943	2.50044840262178e-05
0.119888888888889	1e-05	0.575757575757576	1	0.005	0.0499999999999999	5.16114386614968e-07
0.119888888888889	1e-05	0.575757575757576	2	0.005	0.0499999999999999	6.01983296377976e-06
0.119888888888889	1e-05	0.575757575757576	3	0.005	0.05	7.80204063902479e-06
0.229777777777778	1e-05	0.575757575757576	1	0.005	0.05	1.62817442069591e-06
0.229777777777778	1e-05	0.575757575757576	2	0.005	0.0499999999999999	8.44713576469009e-07
0.229777777777778	1e-05	0.575757575757576	3	0.005	0.0499999999999999	3.20468119268769e-06
0.339666666666667	1e-05	0.575757575757576	1	0.005	0.05	2.60951087267638e-07
0.339666666666667	1e-05	0.575757575757576	2	0.005	0.05	1.60000452756387e-06
0.339666666666667	1e-05	0.575757575757576	3	0.005	0.05	2.28610299720701e-08
0.449555555555556	1e-05	0.575757575757576	1	0.005	0.05	2.14072596386659e-07
0.449555555555556	1e-05	0.575757575757576	2	0.005	0.05	3.49960469943726e-07
0.449555555555556	1e-05	0.575757575757576	3	0.005	0.05	6.71564495954842e-07
0.559444444444444	1e-05	0.575757575757576	1	0.005	0.05	1.02463786144828e-06
0.559444444444444	1e-05	0.575757575757576	2	0.005	0.05	1.13980021007469e-06
0.559444444444444	1e-05	0.575757575757576	3	0.005	0.05	8.4330621788131e-07
0.669333333333333	1e-05	0.575757575757576	1	0.005	0.0499999999999995	4.77603035832519e-08
0.669333333333333	1e-05	0.575757575757576	2	0.005	0.0499999999999995	1.13535777996348e-06
0.669333333333333	1e-05	0.575757575757576	3	0.005	0.0499999999999999	3.75789250071981e-07
0.779222222222222	1e-05	0.575757575757576	1	0.005	0.05	6.27016532206671e-07
0.779222222222222	1e-05	0.575757575757576	2	0.005	0.05	1.19779883168772e-07
0.779222222222222	1e-05	0.575757575757576	3	0.005	0.05	6.34747611975347e-07
0.889111111111111	1e-05	0.575757575757576	1	0.005	0.0499999999999998	5.09101661437878e-07
0.889111111111111	1e-05	0.575757575757576	2	0.005	0.05	3.37532437769784e-07
0.889111111111111	1e-05	0.575757575757576	3	0.005	0.05	2.16296525550271e-07
0.999	1e-05	0.575757575757576	1	0.005	0.0499999999999998	3.85213969149723e-07
0.999	1e-05	0.575757575757576	2	0.005	0.0499999999999998	1.63625182905059e-07
0.999	1e-05	0.575757575757576	3	0.005	0.05	5.6388398429888e-07
0.01	1e-05	0.585858585858586	1	0.005	0.0499999999999977	9.2242846853231e-06
0.01	1e-05	0.585858585858586	2	0.005	0.0499999999999995	8.73944272094308e-06
0.01	1e-05	0.585858585858586	3	0.005	0.0499999999999992	2.18204818706753e-05
0.119888888888889	1e-05	0.585858585858586	1	0.005	0.05	3.06129729327496e-06
0.119888888888889	1e-05	0.585858585858586	2	0.005	0.0499999999999999	2.51468042244697e-06
0.119888888888889	1e-05	0.585858585858586	3	0.005	0.05	1.433808047618e-06
0.229777777777778	1e-05	0.585858585858586	1	0.005	0.0499999999999999	3.631393166373e-07
0.229777777777778	1e-05	0.585858585858586	2	0.005	0.05	1.72283589306924e-07
0.229777777777778	1e-05	0.585858585858586	3	0.005	0.0499999999999999	6.39177731071737e-07
0.339666666666667	1e-05	0.585858585858586	1	0.005	0.05	2.22344400109835e-06
0.339666666666667	1e-05	0.585858585858586	2	0.005	0.05	5.93056950318403e-07
0.339666666666667	1e-05	0.585858585858586	3	0.005	0.05	9.24722033781876e-07
0.449555555555556	1e-05	0.585858585858586	1	0.005	0.05	3.19144488108412e-07
0.449555555555556	1e-05	0.585858585858586	2	0.005	0.05	2.30913717409119e-06
0.449555555555556	1e-05	0.585858585858586	3	0.005	0.05	1.27456314800528e-06
0.559444444444444	1e-05	0.585858585858586	1	0.005	0.05	1.01467997963812e-08
0.559444444444444	1e-05	0.585858585858586	2	0.005	0.05	1.7792713955233e-07
0.559444444444444	1e-05	0.585858585858586	3	0.005	0.05	1.00237557393615e-06
0.669333333333333	1e-05	0.585858585858586	1	0.005	0.0499999999999995	7.29225852667106e-07
0.669333333333333	1e-05	0.585858585858586	2	0.005	0.0499999999999999	1.70843050434308e-06
0.669333333333333	1e-05	0.585858585858586	3	0.005	0.0499999999999999	3.80381011810467e-07
0.779222222222222	1e-05	0.585858585858586	1	0.005	0.05	1.01287972146509e-06
0.779222222222222	1e-05	0.585858585858586	2	0.005	0.05	5.68436809040964e-07
0.779222222222222	1e-05	0.585858585858586	3	0.005	0.0499999999999998	6.80874441951556e-07
0.889111111111111	1e-05	0.585858585858586	1	0.005	0.05	3.19874912942519e-07
0.889111111111111	1e-05	0.585858585858586	2	0.005	0.05	1.8042996879037e-07
0.889111111111111	1e-05	0.585858585858586	3	0.005	0.0499999999999998	5.11993582478039e-08
0.999	1e-05	0.585858585858586	1	0.005	0.05	1.27798219406892e-07
0.999	1e-05	0.585858585858586	2	0.005	0.05	4.59960969672185e-07
0.999	1e-05	0.585858585858586	3	0.005	0.0499999999999998	1.81091479667116e-07
0.01	1e-05	0.595959595959596	1	0.005	0.0499999999999996	1.76607122162887e-05
0.01	1e-05	0.595959595959596	2	0.005	0.0499999999999942	1.47092588772501e-05
0.01	1e-05	0.595959595959596	3	0.005	0.0499999999999995	3.96949629385686e-06
0.119888888888889	1e-05	0.595959595959596	1	0.005	0.0499999999999999	1.99963957276108e-06
0.119888888888889	1e-05	0.595959595959596	2	0.005	0.05	1.87522204205905e-06
0.119888888888889	1e-05	0.595959595959596	3	0.005	0.05	5.58750876588254e-07
0.229777777777778	1e-05	0.595959595959596	1	0.005	0.0499999999999999	2.67488159503037e-06
0.229777777777778	1e-05	0.595959595959596	2	0.005	0.05	2.15995813860054e-06
0.229777777777778	1e-05	0.595959595959596	3	0.005	0.05	1.12094657162858e-06
0.339666666666667	1e-05	0.595959595959596	1	0.005	0.05	4.74396716576516e-07
0.339666666666667	1e-05	0.595959595959596	2	0.005	0.05	5.00448385320441e-07
0.339666666666667	1e-05	0.595959595959596	3	0.005	0.05	1.03101968277196e-06
0.449555555555556	1e-05	0.595959595959596	1	0.005	0.05	6.05714110460787e-07
0.449555555555556	1e-05	0.595959595959596	2	0.005	0.05	6.68162744051656e-08
0.449555555555556	1e-05	0.595959595959596	3	0.005	0.05	1.22450431961103e-06
0.559444444444444	1e-05	0.595959595959596	1	0.005	0.05	7.52369405735993e-07
0.559444444444444	1e-05	0.595959595959596	2	0.005	0.05	3.62591699719476e-07
0.559444444444444	1e-05	0.595959595959596	3	0.005	0.05	2.36335756333111e-07
0.669333333333333	1e-05	0.595959595959596	1	0.005	0.0499999999999995	2.36947058974342e-07
0.669333333333333	1e-05	0.595959595959596	2	0.005	0.0499999999999996	7.55858754694019e-07
0.669333333333333	1e-05	0.595959595959596	3	0.005	0.0499999999999995	8.18585293816927e-07
0.779222222222222	1e-05	0.595959595959596	1	0.005	0.05	7.53647084933942e-07
0.779222222222222	1e-05	0.595959595959596	2	0.005	0.0499999999999998	6.70170263422057e-07
0.779222222222222	1e-05	0.595959595959596	3	0.005	0.05	1.37912170609508e-06
0.889111111111111	1e-05	0.595959595959596	1	0.005	0.0499999999999998	7.79976361993778e-08
0.889111111111111	1e-05	0.595959595959596	2	0.005	0.0499999999999998	5.87266676079937e-08
0.889111111111111	1e-05	0.595959595959596	3	0.005	0.05	4.22301827520169e-07
0.999	1e-05	0.595959595959596	1	0.005	0.0499999999999989	5.96645605256523e-07
0.999	1e-05	0.595959595959596	2	0.005	0.0499999999999989	6.32645003869277e-07
0.999	1e-05	0.595959595959596	3	0.005	0.0499999999999989	4.56898026791401e-07
0.01	1e-05	0.606060606060606	1	0.005	0.0499999999999943	2.5247822458811e-05
0.01	1e-05	0.606060606060606	2	0.005	0.049999999999997	1.4393872704798e-05
0.01	1e-05	0.606060606060606	3	0.005	0.049999999999999	1.57145215890895e-05
0.119888888888889	1e-05	0.606060606060606	1	0.005	0.0499999999999999	1.76282045624671e-06
0.119888888888889	1e-05	0.606060606060606	2	0.005	0.0499999999999999	2.23463720503057e-06
0.119888888888889	1e-05	0.606060606060606	3	0.005	0.05	7.0902913784888e-06
0.229777777777778	1e-05	0.606060606060606	1	0.005	0.0499999999999999	7.05100672756688e-07
0.229777777777778	1e-05	0.606060606060606	2	0.005	0.05	4.13617184786196e-06
0.229777777777778	1e-05	0.606060606060606	3	0.005	0.0499999999999999	1.96701092915583e-06
0.339666666666667	1e-05	0.606060606060606	1	0.005	0.05	1.14240262868582e-06
0.339666666666667	1e-05	0.606060606060606	2	0.005	0.05	1.1050885119192e-06
0.339666666666667	1e-05	0.606060606060606	3	0.005	0.05	2.13215877114793e-06
0.449555555555556	1e-05	0.606060606060606	1	0.005	0.05	6.86477461217539e-07
0.449555555555556	1e-05	0.606060606060606	2	0.005	0.05	1.86625636297282e-07
0.449555555555556	1e-05	0.606060606060606	3	0.005	0.05	3.95014217933356e-07
0.559444444444444	1e-05	0.606060606060606	1	0.005	0.05	2.57382719526443e-06
0.559444444444444	1e-05	0.606060606060606	2	0.005	0.05	9.91198115680044e-07
0.559444444444444	1e-05	0.606060606060606	3	0.005	0.05	4.24907086086149e-07
0.669333333333333	1e-05	0.606060606060606	1	0.005	0.0499999999999999	8.3985674889118e-08
0.669333333333333	1e-05	0.606060606060606	2	0.005	0.0499999999999995	1.004257179434e-06
0.669333333333333	1e-05	0.606060606060606	3	0.005	0.0499999999999995	3.04674380629773e-07
0.779222222222222	1e-05	0.606060606060606	1	0.005	0.0499999999999998	4.26844651373195e-07
0.779222222222222	1e-05	0.606060606060606	2	0.005	0.0499999999999998	7.70289657367661e-07
0.779222222222222	1e-05	0.606060606060606	3	0.005	0.0499999999999998	9.59025205636875e-08
0.889111111111111	1e-05	0.606060606060606	1	0.005	0.05	3.58400279754256e-07
0.889111111111111	1e-05	0.606060606060606	2	0.005	0.05	2.46392600987867e-07
0.889111111111111	1e-05	0.606060606060606	3	0.005	0.0499999999999998	6.70332858000124e-07
0.999	1e-05	0.606060606060606	1	0.005	0.05	8.30942205328115e-07
0.999	1e-05	0.606060606060606	2	0.005	0.0499999999999998	1.13355252067091e-06
0.999	1e-05	0.606060606060606	3	0.005	0.0499999999999998	3.64051396005282e-07
0.01	1e-05	0.616161616161616	1	0.005	0.0499999999999995	7.5278260911003e-06
0.01	1e-05	0.616161616161616	2	0.005	0.0499999999999953	5.01302199215749e-05
0.01	1e-05	0.616161616161616	3	0.005	0.0499999999999929	3.68010668744389e-05
0.119888888888889	1e-05	0.616161616161616	1	0.005	0.0499999999999999	1.72708245835292e-06
0.119888888888889	1e-05	0.616161616161616	2	0.005	0.05	5.99623252409765e-07
0.119888888888889	1e-05	0.616161616161616	3	0.005	0.05	2.97174963099471e-06
0.229777777777778	1e-05	0.616161616161616	1	0.005	0.0499999999999999	1.71678211974526e-06
0.229777777777778	1e-05	0.616161616161616	2	0.005	0.0499999999999999	2.65023804450812e-06
0.229777777777778	1e-05	0.616161616161616	3	0.005	0.0499999999999999	1.20425930948988e-06
0.339666666666667	1e-05	0.616161616161616	1	0.005	0.05	1.11872689753633e-08
0.339666666666667	1e-05	0.616161616161616	2	0.005	0.05	1.03550370879965e-07
0.339666666666667	1e-05	0.616161616161616	3	0.005	0.05	2.46785895527069e-07
0.449555555555556	1e-05	0.616161616161616	1	0.005	0.05	6.7987020772044e-07
0.449555555555556	1e-05	0.616161616161616	2	0.005	0.05	1.02261191261546e-06
0.449555555555556	1e-05	0.616161616161616	3	0.005	0.05	1.23986110794007e-06
0.559444444444444	1e-05	0.616161616161616	1	0.005	0.05	2.61632652861689e-07
0.559444444444444	1e-05	0.616161616161616	2	0.005	0.05	4.70467026141098e-07
0.559444444444444	1e-05	0.616161616161616	3	0.005	0.05	3.50059954074562e-07
0.669333333333333	1e-05	0.616161616161616	1	0.005	0.0499999999999995	4.38460635514193e-07
0.669333333333333	1e-05	0.616161616161616	2	0.005	0.0499999999999995	1.87910135208303e-07
0.669333333333333	1e-05	0.616161616161616	3	0.005	0.0499999999999995	4.24377370578421e-07
0.779222222222222	1e-05	0.616161616161616	1	0.005	0.05	2.1153614941284e-07
0.779222222222222	1e-05	0.616161616161616	2	0.005	0.05	2.47125133526003e-07
0.779222222222222	1e-05	0.616161616161616	3	0.005	0.05	3.68625206283185e-07
0.889111111111111	1e-05	0.616161616161616	1	0.005	0.05	6.81524645580091e-07
0.889111111111111	1e-05	0.616161616161616	2	0.005	0.0499999999999998	8.50188378227825e-07
0.889111111111111	1e-05	0.616161616161616	3	0.005	0.0499999999999998	8.1795642477805e-08
0.999	1e-05	0.616161616161616	1	0.005	0.05	3.36257632935292e-07
0.999	1e-05	0.616161616161616	2	0.005	0.0499999999999998	7.21087680787964e-07
0.999	1e-05	0.616161616161616	3	0.005	0.05	3.91656802549615e-07
0.01	1e-05	0.626262626262626	1	0.005	0.0499999999999926	3.34614270342375e-05
0.01	1e-05	0.626262626262626	2	0.005	0.0499999999999987	1.45933120320411e-05
0.01	1e-05	0.626262626262626	3	0.005	0.0499999999999842	5.57974324834231e-05
0.119888888888889	1e-05	0.626262626262626	1	0.005	0.0499999999999999	2.15619506049841e-06
0.119888888888889	1e-05	0.626262626262626	2	0.005	0.05	3.17821379650187e-06
0.119888888888889	1e-05	0.626262626262626	3	0.005	0.05	1.27268734503117e-05
0.229777777777778	1e-05	0.626262626262626	1	0.005	0.0499999999999999	9.23272460371259e-07
0.229777777777778	1e-05	0.626262626262626	2	0.005	0.0499999999999999	3.37232137586201e-07
0.229777777777778	1e-05	0.626262626262626	3	0.005	0.05	2.74954621212409e-07
0.339666666666667	1e-05	0.626262626262626	1	0.005	0.05	5.81476141347982e-07
0.339666666666667	1e-05	0.626262626262626	2	0.005	0.05	8.02884266723141e-07
0.339666666666667	1e-05	0.626262626262626	3	0.005	0.05	2.6981451441925e-07
0.449555555555556	1e-05	0.626262626262626	1	0.005	0.05	9.04176215003597e-07
0.449555555555556	1e-05	0.626262626262626	2	0.005	0.0499999999999999	4.69991675151775e-07
0.449555555555556	1e-05	0.626262626262626	3	0.005	0.05	5.23976349766008e-07
0.559444444444444	1e-05	0.626262626262626	1	0.005	0.05	2.03145163845328e-06
0.559444444444444	1e-05	0.626262626262626	2	0.005	0.05	8.14563897773126e-07
0.559444444444444	1e-05	0.626262626262626	3	0.005	0.05	5.74662903749229e-07
0.669333333333333	1e-05	0.626262626262626	1	0.005	0.0499999999999995	3.27647075553049e-07
0.669333333333333	1e-05	0.626262626262626	2	0.005	0.0499999999999996	1.47575232269453e-06
0.669333333333333	1e-05	0.626262626262626	3	0.005	0.0499999999999999	2.19832054702207e-07
0.779222222222222	1e-05	0.626262626262626	1	0.005	0.05	9.6142795967507e-08
0.779222222222222	1e-05	0.626262626262626	2	0.005	0.0499999999999998	6.56426400889081e-08
0.779222222222222	1e-05	0.626262626262626	3	0.005	0.0499999999999998	1.38672794090066e-07
0.889111111111111	1e-05	0.626262626262626	1	0.005	0.0499999999999998	7.40782657643131e-07
0.889111111111111	1e-05	0.626262626262626	2	0.005	0.0499999999999998	8.26861826529633e-07
0.889111111111111	1e-05	0.626262626262626	3	0.005	0.0499999999999998	4.90325667710849e-07
0.999	1e-05	0.626262626262626	1	0.005	0.0499999999999998	1.66107635277897e-07
0.999	1e-05	0.626262626262626	2	0.005	0.0499999999999998	5.14688132804906e-07
0.999	1e-05	0.626262626262626	3	0.005	0.05	2.76539538511015e-07
0.01	1e-05	0.636363636363636	1	0.005	0.049999999999993	3.2899717283641e-05
0.01	1e-05	0.636363636363636	2	0.005	0.0499999999999924	3.06754885439671e-05
0.01	1e-05	0.636363636363636	3	0.005	0.0499999999999927	2.6829123257676e-05
0.119888888888889	1e-05	0.636363636363636	1	0.005	0.0499999999999999	2.08309591445472e-06
0.119888888888889	1e-05	0.636363636363636	2	0.005	0.05	5.81445057527691e-06
0.119888888888889	1e-05	0.636363636363636	3	0.005	0.0499999999999999	6.06515671865548e-06
0.229777777777778	1e-05	0.636363636363636	1	0.005	0.0499999999999999	2.06176703706838e-06
0.229777777777778	1e-05	0.636363636363636	2	0.005	0.0499999999999999	7.13957724248402e-07
0.229777777777778	1e-05	0.636363636363636	3	0.005	0.0499999999999999	6.56884388845523e-07
0.339666666666667	1e-05	0.636363636363636	1	0.005	0.05	8.2052675198774e-07
0.339666666666667	1e-05	0.636363636363636	2	0.005	0.05	7.40447995215816e-07
0.339666666666667	1e-05	0.636363636363636	3	0.005	0.05	8.90367277531417e-07
0.449555555555556	1e-05	0.636363636363636	1	0.005	0.05	2.75648899069547e-07
0.449555555555556	1e-05	0.636363636363636	2	0.005	0.0499999999999999	8.05527818992031e-07
0.449555555555556	1e-05	0.636363636363636	3	0.005	0.05	3.20216454560569e-07
0.559444444444444	1e-05	0.636363636363636	1	0.005	0.05	2.22248888394447e-06
0.559444444444444	1e-05	0.636363636363636	2	0.005	0.05	1.71324780598275e-07
0.559444444444444	1e-05	0.636363636363636	3	0.005	0.05	2.84771309607487e-07
0.669333333333333	1e-05	0.636363636363636	1	0.005	0.0499999999999999	1.22922754011835e-06
0.669333333333333	1e-05	0.636363636363636	2	0.005	0.0499999999999995	5.98022123593871e-08
0.669333333333333	1e-05	0.636363636363636	3	0.005	0.0499999999999999	1.60151216527852e-07
0.779222222222222	1e-05	0.636363636363636	1	0.005	0.0499999999999998	5.4513812310986e-08
0.779222222222222	1e-05	0.636363636363636	2	0.005	0.05	1.63467023118519e-08
0.779222222222222	1e-05	0.636363636363636	3	0.005	0.05	1.57927287491072e-06
0.889111111111111	1e-05	0.636363636363636	1	0.005	0.0499999999999998	9.66342893664059e-08
0.889111111111111	1e-05	0.636363636363636	2	0.005	0.0499999999999998	3.03391796492784e-07
0.889111111111111	1e-05	0.636363636363636	3	0.005	0.0499999999999998	5.10409528989605e-07
0.999	1e-05	0.636363636363636	1	0.005	0.05	2.36454374150431e-07
0.999	1e-05	0.636363636363636	2	0.005	0.0499999999999998	6.6691654348112e-08
0.999	1e-05	0.636363636363636	3	0.005	0.0499999999999998	3.61010142001079e-07
0.01	1e-05	0.646464646464647	1	0.005	0.0499999999999935	3.09121324800291e-05
0.01	1e-05	0.646464646464647	2	0.005	0.0499999999999994	5.66161236205644e-06
0.01	1e-05	0.646464646464647	3	0.005	0.0499999999999941	4.68428163141741e-06
0.119888888888889	1e-05	0.646464646464647	1	0.005	0.05	1.37529128404391e-05
0.119888888888889	1e-05	0.646464646464647	2	0.005	0.0499999999999999	4.56079545224729e-06
0.119888888888889	1e-05	0.646464646464647	3	0.005	0.05	1.3709673600479e-06
0.229777777777778	1e-05	0.646464646464647	1	0.005	0.05	2.2201171315105e-07
0.229777777777778	1e-05	0.646464646464647	2	0.005	0.0499999999999999	1.16624463467086e-06
0.229777777777778	1e-05	0.646464646464647	3	0.005	0.0499999999999999	5.20654199727335e-07
0.339666666666667	1e-05	0.646464646464647	1	0.005	0.05	4.91428458933052e-07
0.339666666666667	1e-05	0.646464646464647	2	0.005	0.05	3.94133689935317e-07
0.339666666666667	1e-05	0.646464646464647	3	0.005	0.05	1.27210278644433e-06
0.449555555555556	1e-05	0.646464646464647	1	0.005	0.05	1.62217034233093e-06
0.449555555555556	1e-05	0.646464646464647	2	0.005	0.0499999999999999	2.22347986712805e-07
0.449555555555556	1e-05	0.646464646464647	3	0.005	0.05	1.76690743942908e-07
0.559444444444444	1e-05	0.646464646464647	1	0.005	0.05	6.83218952385561e-07
0.559444444444444	1e-05	0.646464646464647	2	0.005	0.05	1.47597026028809e-07
0.559444444444444	1e-05	0.646464646464647	3	0.005	0.05	1.04108614556591e-06
0.669333333333333	1e-05	0.646464646464647	1	0.005	0.0499999999999999	2.58280675695463e-08
0.669333333333333	1e-05	0.646464646464647	2	0.005	0.0499999999999996	5.82238602768722e-07
0.669333333333333	1e-05	0.646464646464647	3	0.005	0.0499999999999999	9.92256857475792e-07
0.779222222222222	1e-05	0.646464646464647	1	0.005	0.0499999999999998	2.12098259839665e-07
0.779222222222222	1e-05	0.646464646464647	2	0.005	0.05	1.03381065435045e-07
0.779222222222222	1e-05	0.646464646464647	3	0.005	0.0499999999999998	5.02943614297109e-07
0.889111111111111	1e-05	0.646464646464647	1	0.005	0.0499999999999998	3.03523177145124e-07
0.889111111111111	1e-05	0.646464646464647	2	0.005	0.0499999999999998	1.42843404067252e-07
0.889111111111111	1e-05	0.646464646464647	3	0.005	0.05	7.13091312982463e-07
0.999	1e-05	0.646464646464647	1	0.005	0.0499999999999998	4.87915395609456e-07
0.999	1e-05	0.646464646464647	2	0.005	0.0499999999999998	1.36408537814417e-07
0.999	1e-05	0.646464646464647	3	0.005	0.0499999999999998	5.68898329252464e-08
0.01	1e-05	0.656565656565657	1	0.005	0.0499999999999926	3.9718225580711e-05
0.01	1e-05	0.656565656565657	2	0.005	0.0499999999999898	6.48750462251601e-05
0.01	1e-05	0.656565656565657	3	0.005	0.0499999999999919	3.17352920961949e-05
0.119888888888889	1e-05	0.656565656565657	1	0.005	0.05	1.20365676370035e-06
0.119888888888889	1e-05	0.656565656565657	2	0.005	0.05	3.45064141182996e-06
0.119888888888889	1e-05	0.656565656565657	3	0.005	0.05	5.81621640614459e-06
0.229777777777778	1e-05	0.656565656565657	1	0.005	0.05	1.16489058019846e-06
0.229777777777778	1e-05	0.656565656565657	2	0.005	0.05	2.35615988806501e-06
0.229777777777778	1e-05	0.656565656565657	3	0.005	0.05	2.05185702691501e-06
0.339666666666667	1e-05	0.656565656565657	1	0.005	0.0499999999999999	4.42132618833312e-07
0.339666666666667	1e-05	0.656565656565657	2	0.005	0.05	8.87772983467761e-07
0.339666666666667	1e-05	0.656565656565657	3	0.005	0.05	4.71476845774509e-07
0.449555555555556	1e-05	0.656565656565657	1	0.005	0.0499999999999999	2.04463442574176e-06
0.449555555555556	1e-05	0.656565656565657	2	0.005	0.0499999999999999	6.9574384901926e-07
0.449555555555556	1e-05	0.656565656565657	3	0.005	0.05	3.40172223376081e-07
0.559444444444444	1e-05	0.656565656565657	1	0.005	0.05	1.40093512029311e-06
0.559444444444444	1e-05	0.656565656565657	2	0.005	0.05	7.60389233848352e-07
0.559444444444444	1e-05	0.656565656565657	3	0.005	0.05	2.49052267530905e-07
0.669333333333333	1e-05	0.656565656565657	1	0.005	0.0499999999999999	9.02267380679084e-07
0.669333333333333	1e-05	0.656565656565657	2	0.005	0.0499999999999999	9.21262940207364e-07
0.669333333333333	1e-05	0.656565656565657	3	0.005	0.0499999999999995	6.23876000178845e-08
0.779222222222222	1e-05	0.656565656565657	1	0.005	0.05	1.99516985376527e-07
0.779222222222222	1e-05	0.656565656565657	2	0.005	0.0499999999999998	1.28772574966083e-07
0.779222222222222	1e-05	0.656565656565657	3	0.005	0.0499999999999998	7.59814821569898e-07
0.889111111111111	1e-05	0.656565656565657	1	0.005	0.0499999999999998	5.88865900042746e-07
0.889111111111111	1e-05	0.656565656565657	2	0.005	0.0499999999999998	9.96699896310837e-07
0.889111111111111	1e-05	0.656565656565657	3	0.005	0.0499999999999998	5.26547306744333e-07
0.999	1e-05	0.656565656565657	1	0.005	0.0499999999999998	7.23978832860922e-08
0.999	1e-05	0.656565656565657	2	0.005	0.0499999999999998	5.32284419787648e-07
0.999	1e-05	0.656565656565657	3	0.005	0.0499999999999998	4.10021113939022e-07
0.01	1e-05	0.666666666666667	1	0.005	0.0499999999999919	3.88546004552394e-05
0.01	1e-05	0.666666666666667	2	0.005	0.0499999999999899	3.54835641399245e-05
0.01	1e-05	0.666666666666667	3	0.005	0.0499999999999926	5.98755763580851e-05
0.119888888888889	1e-05	0.666666666666667	1	0.005	0.05	1.99516238446283e-06
0.119888888888889	1e-05	0.666666666666667	2	0.005	0.0499999999999999	1.96287335393964e-06
0.119888888888889	1e-05	0.666666666666667	3	0.005	0.05	5.95177849761257e-06
0.229777777777778	1e-05	0.666666666666667	1	0.005	0.0499999999999999	3.45289611797707e-06
0.229777777777778	1e-05	0.666666666666667	2	0.005	0.0499999999999999	1.02322132137972e-06
0.229777777777778	1e-05	0.666666666666667	3	0.005	0.05	4.46219756923317e-07
0.339666666666667	1e-05	0.666666666666667	1	0.005	0.05	6.68812500374396e-07
0.339666666666667	1e-05	0.666666666666667	2	0.005	0.0499999999999999	7.04931534494226e-07
0.339666666666667	1e-05	0.666666666666667	3	0.005	0.05	3.52207819591239e-06
0.449555555555556	1e-05	0.666666666666667	1	0.005	0.0499999999999999	7.93968895541756e-07
0.449555555555556	1e-05	0.666666666666667	2	0.005	0.0499999999999999	1.15943063719519e-06
0.449555555555556	1e-05	0.666666666666667	3	0.005	0.05	1.68741202709603e-06
0.559444444444444	1e-05	0.666666666666667	1	0.005	0.05	1.55730959385439e-06
0.559444444444444	1e-05	0.666666666666667	2	0.005	0.05	1.9596984068642e-06
0.559444444444444	1e-05	0.666666666666667	3	0.005	0.05	1.34880212131548e-07
0.669333333333333	1e-05	0.666666666666667	1	0.005	0.0499999999999995	7.83823282548558e-07
[truncated: 4,001 more rows]
