# Supplementary material for: Transmissible cancers and the evolution of sex under the Red Queen hypothesis
Source: PLoS Biol. 2020 Nov 19;18(11):e3000916. doi: 10.1371/journal.pbio.3000916 (PMC7676742; doi:10.1371/journal.pbio.3000916)
Supplement: S1 Source Code — (ZIP) [file pbio.3000916.s010.zip › SimulationCode/Data/DataRepSensitivity1_Tbefore2e3Tmax1e6mut1e5PropVertical0_SelectPar05Rep1_3_FacSex.txt]

select	mut	alpha	rep	rM	freqSex	freqVarIni
0.01	1e-05	0	1	0.005	0.0493233749944818	0.000997947909675233
0.01	1e-05	0	2	0.005	0.0493312520755311	0.000277066592956668
0.01	1e-05	0	3	0.005	0.0493216908042258	0.000735229048881969
0.119888888888889	1e-05	0	1	0.005	0.25239208043304	0.022226441506026
0.119888888888889	1e-05	0	2	0.005	0.248508156490963	0.0211675760990344
0.119888888888889	1e-05	0	3	0.005	0.242587402330672	0.0220915291440937
0.229777777777778	1e-05	0	1	0.005	0.999007731933429	0.0457885464270912
0.229777777777778	1e-05	0	2	0.005	0.99900020137857	0.0447234378206804
0.229777777777778	1e-05	0	3	0.005	0.999019630728998	0.0458581643484544
0.339666666666667	1e-05	0	1	0.005	0.999007488393759	0.0645721232973838
0.339666666666667	1e-05	0	2	0.005	0.999023575012207	0.0660918484055242
0.339666666666667	1e-05	0	3	0.005	0.999032934994251	0.0610720068819068
0.449555555555556	1e-05	0	1	0.005	0.998276210270048	0.0810026004376127
0.449555555555556	1e-05	0	2	0.005	0.998392642165491	0.0762311301034585
0.449555555555556	1e-05	0	3	0.005	0.99853991122772	0.078654144018405
0.559444444444444	1e-05	0	1	0.005	0.999077458512811	0.114629519608235
0.559444444444444	1e-05	0	2	0.005	0.999078932338283	0.112505729181047
0.559444444444444	1e-05	0	3	0.005	0.99907495428844	0.107538955945875
0.669333333333333	1e-05	0	1	0.005	0.999076273568627	0.111868755412087
0.669333333333333	1e-05	0	2	0.005	0.99906901125319	0.122681439449547
0.669333333333333	1e-05	0	3	0.005	0.999072655380688	0.119360513034029
0.779222222222222	1e-05	0	1	0.005	0.999197044928961	0.129256273738282
0.779222222222222	1e-05	0	2	0.005	0.999194328811073	0.128479339237313
0.779222222222222	1e-05	0	3	0.005	0.999209931030634	0.129608762817527
0.889111111111111	1e-05	0	1	0.005	0.99920951085277	0.13459424758531
0.889111111111111	1e-05	0	2	0.005	0.999186911305872	0.135655755608104
0.889111111111111	1e-05	0	3	0.005	0.99918661908648	0.133570553108275
0.999	1e-05	0	1	0.005	0.999335344317586	0.140156095287577
0.999	1e-05	0	2	0.005	0.999314251336489	0.140524895206558
0.999	1e-05	0	3	0.005	0.999314504486784	0.140114750243163
0.01	1e-05	0.0101010101010101	1	0.005	0.0500000000000001	2.33486234701942e-05
0.01	1e-05	0.0101010101010101	2	0.005	0.05	3.16205793751371e-05
0.01	1e-05	0.0101010101010101	3	0.005	0.05	2.89508008120195e-06
0.119888888888889	1e-05	0.0101010101010101	1	0.005	0.0500000000000211	1.7495966324465e-05
0.119888888888889	1e-05	0.0101010101010101	2	0.005	0.0500000000000202	2.53745423877086e-05
0.119888888888889	1e-05	0.0101010101010101	3	0.005	0.0500000000000198	6.78750302650586e-06
0.229777777777778	1e-05	0.0101010101010101	1	0.005	0.0853522173518146	0.00609819316698624
0.229777777777778	1e-05	0.0101010101010101	2	0.005	0.0853522478372834	0.00537570653850365
0.229777777777778	1e-05	0.0101010101010101	3	0.005	0.0853522371916317	0.00574028647004412
0.339666666666667	1e-05	0.0101010101010101	1	0.005	0.986597110710403	0.0203762479739291
0.339666666666667	1e-05	0.0101010101010101	2	0.005	0.986591985669861	0.0207504257288099
0.339666666666667	1e-05	0.0101010101010101	3	0.005	0.999006995197061	0.0218734183254096
0.449555555555556	1e-05	0.0101010101010101	1	0.005	0.999012566387952	0.025471859066767
0.449555555555556	1e-05	0.0101010101010101	2	0.005	0.999061828763762	0.0263252889455237
0.449555555555556	1e-05	0.0101010101010101	3	0.005	0.999058621952529	0.0255146157447803
0.559444444444444	1e-05	0.0101010101010101	1	0.005	0.999082440493335	0.0359187703514115
0.559444444444444	1e-05	0.0101010101010101	2	0.005	0.999078075796905	0.0358961186085463
0.559444444444444	1e-05	0.0101010101010101	3	0.005	0.999010377045882	0.0353498861037935
0.669333333333333	1e-05	0.0101010101010101	1	0.005	0.999079035621888	0.0463689238553416
0.669333333333333	1e-05	0.0101010101010101	2	0.005	0.999081301324844	0.0470587651825722
0.669333333333333	1e-05	0.0101010101010101	3	0.005	0.999118901880021	0.0479012723070965
0.779222222222222	1e-05	0.0101010101010101	1	0.005	0.999252375653582	0.0620171846167026
0.779222222222222	1e-05	0.0101010101010101	2	0.005	0.999157141958437	0.0592889751863281
0.779222222222222	1e-05	0.0101010101010101	3	0.005	0.99928346871249	0.0610209832889464
0.889111111111111	1e-05	0.0101010101010101	1	0.005	0.99921940686831	0.0733414164976059
0.889111111111111	1e-05	0.0101010101010101	2	0.005	0.999123686238345	0.0700932989702197
0.889111111111111	1e-05	0.0101010101010101	3	0.005	0.999078398683256	0.0728808998979714
0.999	1e-05	0.0101010101010101	1	0.005	0.999099617616652	0.0873172828069921
0.999	1e-05	0.0101010101010101	2	0.005	0.999540085253754	0.0892899998937031
0.999	1e-05	0.0101010101010101	3	0.005	0.999282345840687	0.0873281290057117
0.01	1e-05	0.0202020202020202	1	0.005	0.0500000000000002	1.04230133117314e-05
0.01	1e-05	0.0202020202020202	2	0.005	0.05	4.41367994235972e-06
0.01	1e-05	0.0202020202020202	3	0.005	0.05	2.29164438561559e-05
0.119888888888889	1e-05	0.0202020202020202	1	0.005	0.05	1.30057971602783e-05
0.119888888888889	1e-05	0.0202020202020202	2	0.005	0.0500000000000001	4.29117843231894e-06
0.119888888888889	1e-05	0.0202020202020202	3	0.005	0.05	5.56540601365877e-06
0.229777777777778	1e-05	0.0202020202020202	1	0.005	0.0500000000000001	9.72835909976959e-06
0.229777777777778	1e-05	0.0202020202020202	2	0.005	0.0500000000000002	2.14510552271645e-05
0.229777777777778	1e-05	0.0202020202020202	3	0.005	0.0500000000000001	5.37913839437765e-06
0.339666666666667	1e-05	0.0202020202020202	1	0.005	0.0500000000000631	2.96643560700335e-05
0.339666666666667	1e-05	0.0202020202020202	2	0.005	0.0500000000000626	1.97200286262829e-05
0.339666666666667	1e-05	0.0202020202020202	3	0.005	0.0500000000000641	5.47912026316881e-05
0.449555555555556	1e-05	0.0202020202020202	1	0.005	0.54423350609827	0.0154072173275656
0.449555555555556	1e-05	0.0202020202020202	2	0.005	0.999026150126071	0.0114466560435847
0.449555555555556	1e-05	0.0202020202020202	3	0.005	0.544237021678111	0.0154394909972809
0.559444444444444	1e-05	0.0202020202020202	1	0.005	0.999101532328942	0.0285921010863048
0.559444444444444	1e-05	0.0202020202020202	2	0.005	0.999008952347452	0.0280246753797911
0.559444444444444	1e-05	0.0202020202020202	3	0.005	0.999013305044083	0.0276677657027718
0.669333333333333	1e-05	0.0202020202020202	1	0.005	0.999094372737481	0.0311051137512948
0.669333333333333	1e-05	0.0202020202020202	2	0.005	0.999206746777373	0.0303266905211634
0.669333333333333	1e-05	0.0202020202020202	3	0.005	0.99908904853942	0.0319986251776912
0.779222222222222	1e-05	0.0202020202020202	1	0.005	0.999138472856681	0.040723333682861
0.779222222222222	1e-05	0.0202020202020202	2	0.005	0.999259877742493	0.0411143037621781
0.779222222222222	1e-05	0.0202020202020202	3	0.005	0.999175022580784	0.0405298629678692
0.889111111111111	1e-05	0.0202020202020202	1	0.005	0.999047833433195	0.0517692166237446
0.889111111111111	1e-05	0.0202020202020202	2	0.005	0.999207145514901	0.0524898172079474
0.889111111111111	1e-05	0.0202020202020202	3	0.005	0.999023164354045	0.0528371291284737
0.999	1e-05	0.0202020202020202	1	0.005	0.999279803997837	0.0661183187230294
0.999	1e-05	0.0202020202020202	2	0.005	0.99928425641589	0.0651127207055411
0.999	1e-05	0.0202020202020202	3	0.005	0.999313995297306	0.0655302067333101
0.01	1e-05	0.0303030303030303	1	0.005	0.05	6.89331804162952e-06
0.01	1e-05	0.0303030303030303	2	0.005	0.0500000000000002	3.62235732529606e-06
0.01	1e-05	0.0303030303030303	3	0.005	0.0500000000000003	3.16443034208244e-06
0.119888888888889	1e-05	0.0303030303030303	1	0.005	0.05	4.90652067773187e-06
0.119888888888889	1e-05	0.0303030303030303	2	0.005	0.05	3.94799945109241e-06
0.119888888888889	1e-05	0.0303030303030303	3	0.005	0.05	1.9084679942498e-06
0.229777777777778	1e-05	0.0303030303030303	1	0.005	0.0500000000000001	1.20626626299821e-06
0.229777777777778	1e-05	0.0303030303030303	2	0.005	0.0500000000000001	1.79710722181373e-06
0.229777777777778	1e-05	0.0303030303030303	3	0.005	0.0500000000000001	4.71272093780903e-06
0.339666666666667	1e-05	0.0303030303030303	1	0.005	0.0500000000000001	4.52257478466712e-06
0.339666666666667	1e-05	0.0303030303030303	2	0.005	0.0500000000000001	1.50319697982374e-05
0.339666666666667	1e-05	0.0303030303030303	3	0.005	0.0500000000000002	8.64996303017261e-06
0.449555555555556	1e-05	0.0303030303030303	1	0.005	0.0500000000000021	2.59832813722741e-05
0.449555555555556	1e-05	0.0303030303030303	2	0.005	0.0500000000000029	4.41715668052172e-05
0.449555555555556	1e-05	0.0303030303030303	3	0.005	0.050000000000002	2.10083768554892e-05
0.559444444444444	1e-05	0.0303030303030303	1	0.005	0.0661614224183951	0.00252129890811538
0.559444444444444	1e-05	0.0303030303030303	2	0.005	0.0661615267767435	0.00392503992612399
0.559444444444444	1e-05	0.0303030303030303	3	0.005	0.0661615023332024	0.00385213985474135
0.669333333333333	1e-05	0.0303030303030303	1	0.005	0.999156108742903	0.0272290531590713
0.669333333333333	1e-05	0.0303030303030303	2	0.005	0.948434676489796	0.0317298773232984
0.669333333333333	1e-05	0.0303030303030303	3	0.005	0.999155698246159	0.0281693761399069
0.779222222222222	1e-05	0.0303030303030303	1	0.005	0.99920749695431	0.0324708786413626
0.779222222222222	1e-05	0.0303030303030303	2	0.005	0.999140733401629	0.0322018439272487
0.779222222222222	1e-05	0.0303030303030303	3	0.005	0.999157109632678	0.0322799284670622
0.889111111111111	1e-05	0.0303030303030303	1	0.005	0.999305376973584	0.0363361299516352
0.889111111111111	1e-05	0.0303030303030303	2	0.005	0.999286514223438	0.0375167706022564
0.889111111111111	1e-05	0.0303030303030303	3	0.005	0.999165279294109	0.0365913869103136
0.999	1e-05	0.0303030303030303	1	0.005	0.999173264495386	0.0479363180918723
0.999	1e-05	0.0303030303030303	2	0.005	0.999025956871569	0.0505883247923762
0.999	1e-05	0.0303030303030303	3	0.005	0.999123953249712	0.0473998407258796
0.01	1e-05	0.0404040404040404	1	0.005	0.05	8.08160783682922e-06
0.01	1e-05	0.0404040404040404	2	0.005	0.0500000000000002	7.30359654132093e-06
0.01	1e-05	0.0404040404040404	3	0.005	0.05	1.79573732501137e-05
0.119888888888889	1e-05	0.0404040404040404	1	0.005	0.05	6.63310682997627e-07
0.119888888888889	1e-05	0.0404040404040404	2	0.005	0.05	2.20974249134724e-06
0.119888888888889	1e-05	0.0404040404040404	3	0.005	0.05	8.74824567572733e-06
0.229777777777778	1e-05	0.0404040404040404	1	0.005	0.0500000000000002	3.88383858179004e-06
0.229777777777778	1e-05	0.0404040404040404	2	0.005	0.0500000000000001	3.13972189440259e-06
0.229777777777778	1e-05	0.0404040404040404	3	0.005	0.0500000000000002	1.6776604656413e-06
0.339666666666667	1e-05	0.0404040404040404	1	0.005	0.0500000000000002	8.06825405940241e-06
0.339666666666667	1e-05	0.0404040404040404	2	0.005	0.0500000000000002	3.88669400031706e-06
0.339666666666667	1e-05	0.0404040404040404	3	0.005	0.0500000000000002	2.54816974004628e-06
0.449555555555556	1e-05	0.0404040404040404	1	0.005	0.0500000000000002	4.54844683790637e-06
0.449555555555556	1e-05	0.0404040404040404	2	0.005	0.0500000000000001	1.51100341393884e-05
0.449555555555556	1e-05	0.0404040404040404	3	0.005	0.0500000000000002	5.28123063341957e-06
0.559444444444444	1e-05	0.0404040404040404	1	0.005	0.05	1.93890748186065e-05
0.559444444444444	1e-05	0.0404040404040404	2	0.005	0.0500000000000002	9.27595936140168e-06
0.559444444444444	1e-05	0.0404040404040404	3	0.005	0.0500000000000002	2.07363041625607e-05
0.669333333333333	1e-05	0.0404040404040404	1	0.005	0.0500000000000692	4.8612255022869e-05
0.669333333333333	1e-05	0.0404040404040404	2	0.005	0.0500000000000704	1.87173243207974e-05
0.669333333333333	1e-05	0.0404040404040404	3	0.005	0.0500000000000692	1.98876813981841e-05
0.779222222222222	1e-05	0.0404040404040404	1	0.005	0.723970667135089	0.0258447781779303
0.779222222222222	1e-05	0.0404040404040404	2	0.005	0.723979494218736	0.0247234915179597
0.779222222222222	1e-05	0.0404040404040404	3	0.005	0.999069889660091	0.0202924307781201
0.889111111111111	1e-05	0.0404040404040404	1	0.005	0.999170912343469	0.0330909629920325
0.889111111111111	1e-05	0.0404040404040404	2	0.005	0.999015912304703	0.0326381134379182
0.889111111111111	1e-05	0.0404040404040404	3	0.005	0.999031131464084	0.0331666071682584
0.999	1e-05	0.0404040404040404	1	0.005	0.999106363213352	0.0373099687021645
0.999	1e-05	0.0404040404040404	2	0.005	0.999313358317199	0.0368814772783135
0.999	1e-05	0.0404040404040404	3	0.005	0.999245188007133	0.0357000980461399
0.01	1e-05	0.0505050505050505	1	0.005	0.05	3.28094164145519e-06
0.01	1e-05	0.0505050505050505	2	0.005	0.0500000000000003	2.17871239048844e-05
0.01	1e-05	0.0505050505050505	3	0.005	0.05	6.16373338163999e-05
0.119888888888889	1e-05	0.0505050505050505	1	0.005	0.0500000000000001	1.08634705523944e-06
0.119888888888889	1e-05	0.0505050505050505	2	0.005	0.05	6.77938548478979e-08
0.119888888888889	1e-05	0.0505050505050505	3	0.005	0.05	5.25482419241545e-06
0.229777777777778	1e-05	0.0505050505050505	1	0.005	0.0500000000000001	7.15260142031458e-06
0.229777777777778	1e-05	0.0505050505050505	2	0.005	0.0500000000000001	1.09153217829419e-06
0.229777777777778	1e-05	0.0505050505050505	3	0.005	0.0500000000000001	3.73974490687957e-06
0.339666666666667	1e-05	0.0505050505050505	1	0.005	0.0500000000000001	4.17865837960544e-06
0.339666666666667	1e-05	0.0505050505050505	2	0.005	0.0500000000000003	8.188464260392e-06
0.339666666666667	1e-05	0.0505050505050505	3	0.005	0.0500000000000001	2.83347085644107e-06
0.449555555555556	1e-05	0.0505050505050505	1	0.005	0.0500000000000001	2.3422820528584e-06
0.449555555555556	1e-05	0.0505050505050505	2	0.005	0.05	1.13554701030127e-06
0.449555555555556	1e-05	0.0505050505050505	3	0.005	0.0500000000000002	2.46554858588136e-06
0.559444444444444	1e-05	0.0505050505050505	1	0.005	0.0500000000000002	5.45217610431083e-06
0.559444444444444	1e-05	0.0505050505050505	2	0.005	0.05	5.38836146356312e-06
0.559444444444444	1e-05	0.0505050505050505	3	0.005	0.05	7.32450540598962e-06
0.669333333333333	1e-05	0.0505050505050505	1	0.005	0.05	1.40678784638802e-05
0.669333333333333	1e-05	0.0505050505050505	2	0.005	0.05	5.0911173475413e-06
0.669333333333333	1e-05	0.0505050505050505	3	0.005	0.05	1.85547070584812e-05
0.779222222222222	1e-05	0.0505050505050505	1	0.005	0.0500000000000128	3.79308861819416e-05
0.779222222222222	1e-05	0.0505050505050505	2	0.005	0.0500000000000124	9.25240916735304e-06
0.779222222222222	1e-05	0.0505050505050505	3	0.005	0.0500000000000116	9.44372362440858e-06
0.889111111111111	1e-05	0.0505050505050505	1	0.005	0.416009890941451	0.0194513035119749
0.889111111111111	1e-05	0.0505050505050505	2	0.005	0.416004538971867	0.0198289855568175
0.889111111111111	1e-05	0.0505050505050505	3	0.005	0.999034752810378	0.0132972673130421
0.999	1e-05	0.0505050505050505	1	0.005	0.999009808641115	0.0342167911170139
0.999	1e-05	0.0505050505050505	2	0.005	0.999010221626925	0.034105089257593
0.999	1e-05	0.0505050505050505	3	0.005	0.999323002419074	0.0340477069600241
0.01	1e-05	0.0606060606060606	1	0.005	0.0500000000000001	2.07962256131827e-06
0.01	1e-05	0.0606060606060606	2	0.005	0.05	4.57778164611522e-06
0.01	1e-05	0.0606060606060606	3	0.005	0.05	4.65067986362804e-06
0.119888888888889	1e-05	0.0606060606060606	1	0.005	0.05	1.73163246010884e-06
0.119888888888889	1e-05	0.0606060606060606	2	0.005	0.05	4.03258800274445e-06
0.119888888888889	1e-05	0.0606060606060606	3	0.005	0.05	7.39644800446214e-07
0.229777777777778	1e-05	0.0606060606060606	1	0.005	0.0500000000000002	1.04519082930868e-06
0.229777777777778	1e-05	0.0606060606060606	2	0.005	0.05	4.77437924586058e-06
0.229777777777778	1e-05	0.0606060606060606	3	0.005	0.0500000000000001	1.1548140912233e-06
0.339666666666667	1e-05	0.0606060606060606	1	0.005	0.05	4.52319267115201e-07
0.339666666666667	1e-05	0.0606060606060606	2	0.005	0.0500000000000002	2.70488788341577e-06
0.339666666666667	1e-05	0.0606060606060606	3	0.005	0.05	7.00290151624467e-06
0.449555555555556	1e-05	0.0606060606060606	1	0.005	0.05	2.80283315612014e-06
0.449555555555556	1e-05	0.0606060606060606	2	0.005	0.05	9.05738775212428e-07
0.449555555555556	1e-05	0.0606060606060606	3	0.005	0.0500000000000001	2.61073134575624e-06
0.559444444444444	1e-05	0.0606060606060606	1	0.005	0.0500000000000002	6.35403246556373e-06
0.559444444444444	1e-05	0.0606060606060606	2	0.005	0.05	5.78669618193428e-06
0.559444444444444	1e-05	0.0606060606060606	3	0.005	0.0500000000000001	1.7036090425577e-06
0.669333333333333	1e-05	0.0606060606060606	1	0.005	0.05	2.22368693850912e-06
0.669333333333333	1e-05	0.0606060606060606	2	0.005	0.05	5.00738691108018e-06
0.669333333333333	1e-05	0.0606060606060606	3	0.005	0.05	7.67340490887296e-06
0.779222222222222	1e-05	0.0606060606060606	1	0.005	0.0500000000000001	1.68521444307156e-05
0.779222222222222	1e-05	0.0606060606060606	2	0.005	0.0500000000000001	2.36609283882938e-06
0.779222222222222	1e-05	0.0606060606060606	3	0.005	0.0500000000000001	3.5338212927079e-06
0.889111111111111	1e-05	0.0606060606060606	1	0.005	0.05	3.11904514734518e-05
0.889111111111111	1e-05	0.0606060606060606	2	0.005	0.05	2.35975100338273e-05
0.889111111111111	1e-05	0.0606060606060606	3	0.005	0.05	1.99677138441816e-05
0.999	1e-05	0.0606060606060606	1	0.005	0.186354400093312	0.0116226285963124
0.999	1e-05	0.0606060606060606	2	0.005	0.186354710863858	0.0127686512322143
0.999	1e-05	0.0606060606060606	3	0.005	0.186354625489146	0.011375946383096
0.01	1e-05	0.0707070707070707	1	0.005	0.0500000000000002	7.37450279757834e-06
0.01	1e-05	0.0707070707070707	2	0.005	0.05	1.28315880775951e-05
0.01	1e-05	0.0707070707070707	3	0.005	0.0500000000000001	3.68304179830715e-06
0.119888888888889	1e-05	0.0707070707070707	1	0.005	0.05	1.12498809472725e-06
0.119888888888889	1e-05	0.0707070707070707	2	0.005	0.05	3.33192538419199e-06
0.119888888888889	1e-05	0.0707070707070707	3	0.005	0.05	3.79102219399308e-06
0.229777777777778	1e-05	0.0707070707070707	1	0.005	0.05	9.92832176201576e-07
0.229777777777778	1e-05	0.0707070707070707	2	0.005	0.0500000000000001	1.84675427283505e-06
0.229777777777778	1e-05	0.0707070707070707	3	0.005	0.0500000000000001	1.23763585576198e-06
0.339666666666667	1e-05	0.0707070707070707	1	0.005	0.0500000000000002	5.12323343344164e-06
0.339666666666667	1e-05	0.0707070707070707	2	0.005	0.0500000000000002	1.58505154474666e-06
0.339666666666667	1e-05	0.0707070707070707	3	0.005	0.0500000000000001	4.08088996292123e-06
0.449555555555556	1e-05	0.0707070707070707	1	0.005	0.0500000000000001	4.30834584797598e-06
0.449555555555556	1e-05	0.0707070707070707	2	0.005	0.05	1.89261447265669e-06
0.449555555555556	1e-05	0.0707070707070707	3	0.005	0.0500000000000001	1.32603121310889e-06
0.559444444444444	1e-05	0.0707070707070707	1	0.005	0.0500000000000001	4.5288101473113e-06
0.559444444444444	1e-05	0.0707070707070707	2	0.005	0.05	7.12338491340063e-06
0.559444444444444	1e-05	0.0707070707070707	3	0.005	0.0500000000000001	2.27386360052611e-06
0.669333333333333	1e-05	0.0707070707070707	1	0.005	0.05	7.04039320131927e-07
0.669333333333333	1e-05	0.0707070707070707	2	0.005	0.05	1.18708061089956e-05
0.669333333333333	1e-05	0.0707070707070707	3	0.005	0.05	5.30191323366556e-06
0.779222222222222	1e-05	0.0707070707070707	1	0.005	0.0500000000000002	1.70107212209157e-05
0.779222222222222	1e-05	0.0707070707070707	2	0.005	0.05	6.19283096770528e-06
0.779222222222222	1e-05	0.0707070707070707	3	0.005	0.05	4.15327017615517e-06
0.889111111111111	1e-05	0.0707070707070707	1	0.005	0.05	1.7932989887361e-05
0.889111111111111	1e-05	0.0707070707070707	2	0.005	0.05	1.33030601374911e-05
0.889111111111111	1e-05	0.0707070707070707	3	0.005	0.05	1.35751092906993e-05
0.999	1e-05	0.0707070707070707	1	0.005	0.0500000000000002	4.50975486049272e-05
0.999	1e-05	0.0707070707070707	2	0.005	0.0500000000000002	3.46092136309646e-05
0.999	1e-05	0.0707070707070707	3	0.005	0.0500000000000019	3.39660798729318e-05
0.01	1e-05	0.0808080808080808	1	0.005	0.0500000000000001	4.77287832912593e-06
0.01	1e-05	0.0808080808080808	2	0.005	0.05	1.83478252503804e-06
0.01	1e-05	0.0808080808080808	3	0.005	0.05	1.83786293241443e-05
0.119888888888889	1e-05	0.0808080808080808	1	0.005	0.05	1.72025109054114e-06
0.119888888888889	1e-05	0.0808080808080808	2	0.005	0.05	3.80591425230328e-07
0.119888888888889	1e-05	0.0808080808080808	3	0.005	0.05	3.61009061677707e-07
0.229777777777778	1e-05	0.0808080808080808	1	0.005	0.0500000000000001	6.95808235496793e-06
0.229777777777778	1e-05	0.0808080808080808	2	0.005	0.05	6.91741548909582e-07
0.229777777777778	1e-05	0.0808080808080808	3	0.005	0.0500000000000002	5.22132086378398e-07
0.339666666666667	1e-05	0.0808080808080808	1	0.005	0.05	1.51589795298774e-06
0.339666666666667	1e-05	0.0808080808080808	2	0.005	0.05	1.00611583472235e-06
0.339666666666667	1e-05	0.0808080808080808	3	0.005	0.0500000000000001	3.86963838820928e-06
0.449555555555556	1e-05	0.0808080808080808	1	0.005	0.0500000000000002	1.24422616536546e-06
0.449555555555556	1e-05	0.0808080808080808	2	0.005	0.0500000000000002	1.73562079357177e-06
0.449555555555556	1e-05	0.0808080808080808	3	0.005	0.0500000000000001	3.81380237935533e-06
0.559444444444444	1e-05	0.0808080808080808	1	0.005	0.05	1.82256445179813e-06
0.559444444444444	1e-05	0.0808080808080808	2	0.005	0.0500000000000002	4.04059870335785e-06
0.559444444444444	1e-05	0.0808080808080808	3	0.005	0.0500000000000002	3.37408520025256e-06
0.669333333333333	1e-05	0.0808080808080808	1	0.005	0.05	2.2713983078131e-06
0.669333333333333	1e-05	0.0808080808080808	2	0.005	0.05	2.27385934207253e-06
0.669333333333333	1e-05	0.0808080808080808	3	0.005	0.05	6.87385330325649e-06
0.779222222222222	1e-05	0.0808080808080808	1	0.005	0.0500000000000001	1.11631279541227e-06
0.779222222222222	1e-05	0.0808080808080808	2	0.005	0.0500000000000001	2.80974747633191e-06
0.779222222222222	1e-05	0.0808080808080808	3	0.005	0.05	6.80600157095317e-06
0.889111111111111	1e-05	0.0808080808080808	1	0.005	0.05	7.85959227098371e-06
0.889111111111111	1e-05	0.0808080808080808	2	0.005	0.05	4.73854414636484e-06
0.889111111111111	1e-05	0.0808080808080808	3	0.005	0.0500000000000001	7.42898797317699e-06
0.999	1e-05	0.0808080808080808	1	0.005	0.0500000000000001	5.58317608261867e-06
0.999	1e-05	0.0808080808080808	2	0.005	0.0500000000000001	3.18647456444821e-06
0.999	1e-05	0.0808080808080808	3	0.005	0.0500000000000001	1.83645149871768e-05
0.01	1e-05	0.0909090909090909	1	0.005	0.05	7.81834709086883e-06
0.01	1e-05	0.0909090909090909	2	0.005	0.0500000000000002	2.41824978858162e-05
0.01	1e-05	0.0909090909090909	3	0.005	0.05	1.0136453256736e-05
0.119888888888889	1e-05	0.0909090909090909	1	0.005	0.05	1.70909266818117e-06
0.119888888888889	1e-05	0.0909090909090909	2	0.005	0.05	3.74458226807973e-07
0.119888888888889	1e-05	0.0909090909090909	3	0.005	0.05	6.05608167362099e-06
0.229777777777778	1e-05	0.0909090909090909	1	0.005	0.0500000000000001	3.77104179135113e-07
0.229777777777778	1e-05	0.0909090909090909	2	0.005	0.05	8.31887604564547e-07
0.229777777777778	1e-05	0.0909090909090909	3	0.005	0.0500000000000001	5.44901678442594e-07
0.339666666666667	1e-05	0.0909090909090909	1	0.005	0.05	1.15496720282504e-06
0.339666666666667	1e-05	0.0909090909090909	2	0.005	0.0500000000000002	2.00567575318427e-06
0.339666666666667	1e-05	0.0909090909090909	3	0.005	0.05	1.74730559690559e-06
0.449555555555556	1e-05	0.0909090909090909	1	0.005	0.0500000000000001	1.94428292780665e-06
0.449555555555556	1e-05	0.0909090909090909	2	0.005	0.0500000000000001	5.0121895074953e-06
0.449555555555556	1e-05	0.0909090909090909	3	0.005	0.05	1.40214897809082e-06
0.559444444444444	1e-05	0.0909090909090909	1	0.005	0.05	2.67806144828022e-06
0.559444444444444	1e-05	0.0909090909090909	2	0.005	0.0500000000000002	3.24086327747071e-06
0.559444444444444	1e-05	0.0909090909090909	3	0.005	0.0500000000000002	2.01022123250209e-06
0.669333333333333	1e-05	0.0909090909090909	1	0.005	0.05	1.12245066150541e-06
0.669333333333333	1e-05	0.0909090909090909	2	0.005	0.05	4.77113001981937e-06
0.669333333333333	1e-05	0.0909090909090909	3	0.005	0.05	3.71772695313327e-06
0.779222222222222	1e-05	0.0909090909090909	1	0.005	0.0500000000000002	4.87834698226492e-06
0.779222222222222	1e-05	0.0909090909090909	2	0.005	0.0500000000000001	5.2564278902631e-06
0.779222222222222	1e-05	0.0909090909090909	3	0.005	0.0500000000000001	3.95435098763342e-06
0.889111111111111	1e-05	0.0909090909090909	1	0.005	0.0500000000000002	4.4195649282565e-06
0.889111111111111	1e-05	0.0909090909090909	2	0.005	0.0500000000000002	1.42696580240315e-06
0.889111111111111	1e-05	0.0909090909090909	3	0.005	0.05	4.40706130802391e-06
0.999	1e-05	0.0909090909090909	1	0.005	0.0500000000000002	9.71066006794287e-06
0.999	1e-05	0.0909090909090909	2	0.005	0.0500000000000006	7.497287797303e-06
0.999	1e-05	0.0909090909090909	3	0.005	0.0500000000000011	5.13475690731033e-06
0.01	1e-05	0.101010101010101	1	0.005	0.05	1.13565327144275e-05
0.01	1e-05	0.101010101010101	2	0.005	0.05	1.01914858698115e-05
0.01	1e-05	0.101010101010101	3	0.005	0.0500000000000001	3.79834194146907e-06
0.119888888888889	1e-05	0.101010101010101	1	0.005	0.0500000000000001	1.15146974309964e-06
0.119888888888889	1e-05	0.101010101010101	2	0.005	0.05	7.24399120640694e-06
0.119888888888889	1e-05	0.101010101010101	3	0.005	0.05	1.53491406848907e-06
0.229777777777778	1e-05	0.101010101010101	1	0.005	0.05	4.49986365773109e-06
0.229777777777778	1e-05	0.101010101010101	2	0.005	0.0500000000000001	2.3430506673683e-06
0.229777777777778	1e-05	0.101010101010101	3	0.005	0.0500000000000002	1.90081863838075e-07
0.339666666666667	1e-05	0.101010101010101	1	0.005	0.0500000000000001	1.92991914830802e-06
0.339666666666667	1e-05	0.101010101010101	2	0.005	0.0500000000000001	1.38759083579362e-06
0.339666666666667	1e-05	0.101010101010101	3	0.005	0.05	2.08660861408063e-06
0.449555555555556	1e-05	0.101010101010101	1	0.005	0.05	6.98720931004883e-07
0.449555555555556	1e-05	0.101010101010101	2	0.005	0.05	3.10482596235877e-06
0.449555555555556	1e-05	0.101010101010101	3	0.005	0.0500000000000001	1.45720906118797e-06
0.559444444444444	1e-05	0.101010101010101	1	0.005	0.05	4.53329109984833e-06
0.559444444444444	1e-05	0.101010101010101	2	0.005	0.05	1.11412621193615e-06
0.559444444444444	1e-05	0.101010101010101	3	0.005	0.0500000000000001	3.23205109057649e-06
0.669333333333333	1e-05	0.101010101010101	1	0.005	0.05	2.54122244382182e-06
0.669333333333333	1e-05	0.101010101010101	2	0.005	0.05	6.20354055957203e-07
0.669333333333333	1e-05	0.101010101010101	3	0.005	0.05	4.05907698348413e-06
0.779222222222222	1e-05	0.101010101010101	1	0.005	0.0500000000000001	3.87161458685579e-06
0.779222222222222	1e-05	0.101010101010101	2	0.005	0.0500000000000001	4.73151530985804e-06
0.779222222222222	1e-05	0.101010101010101	3	0.005	0.0500000000000001	7.26681938564074e-07
0.889111111111111	1e-05	0.101010101010101	1	0.005	0.05	3.62242065519948e-06
0.889111111111111	1e-05	0.101010101010101	2	0.005	0.0500000000000001	2.15262719861755e-06
0.889111111111111	1e-05	0.101010101010101	3	0.005	0.05	8.92445649574065e-06
0.999	1e-05	0.101010101010101	1	0.005	0.0500000000000001	1.3572952067396e-05
0.999	1e-05	0.101010101010101	2	0.005	0.0500000000000001	8.79427363301661e-06
0.999	1e-05	0.101010101010101	3	0.005	0.0500000000000001	3.32456182661561e-06
0.01	1e-05	0.111111111111111	1	0.005	0.0500000000000002	1.8839822792212e-06
0.01	1e-05	0.111111111111111	2	0.005	0.0500000000000002	1.43502500096114e-05
0.01	1e-05	0.111111111111111	3	0.005	0.05	3.67883052427958e-05
0.119888888888889	1e-05	0.111111111111111	1	0.005	0.05	1.21524130995144e-06
0.119888888888889	1e-05	0.111111111111111	2	0.005	0.05	1.72244520371474e-06
0.119888888888889	1e-05	0.111111111111111	3	0.005	0.05	1.02021796311153e-06
0.229777777777778	1e-05	0.111111111111111	1	0.005	0.0500000000000001	2.56506959822934e-06
0.229777777777778	1e-05	0.111111111111111	2	0.005	0.05	2.79841556309729e-06
0.229777777777778	1e-05	0.111111111111111	3	0.005	0.0500000000000001	1.46021758102913e-06
0.339666666666667	1e-05	0.111111111111111	1	0.005	0.05	1.03457595191631e-06
0.339666666666667	1e-05	0.111111111111111	2	0.005	0.0500000000000002	2.25609100083838e-07
0.339666666666667	1e-05	0.111111111111111	3	0.005	0.05	8.05580997457948e-07
0.449555555555556	1e-05	0.111111111111111	1	0.005	0.0500000000000001	2.93031678945391e-06
0.449555555555556	1e-05	0.111111111111111	2	0.005	0.0500000000000001	3.60066966443986e-06
0.449555555555556	1e-05	0.111111111111111	3	0.005	0.0500000000000002	1.53954981563714e-06
0.559444444444444	1e-05	0.111111111111111	1	0.005	0.0500000000000002	3.40491901576229e-06
0.559444444444444	1e-05	0.111111111111111	2	0.005	0.05	2.68654336456382e-06
0.559444444444444	1e-05	0.111111111111111	3	0.005	0.0500000000000002	7.2092685303045e-07
0.669333333333333	1e-05	0.111111111111111	1	0.005	0.05	2.0940530680661e-06
0.669333333333333	1e-05	0.111111111111111	2	0.005	0.05	4.14668679953087e-06
0.669333333333333	1e-05	0.111111111111111	3	0.005	0.05	2.05359822170995e-06
0.779222222222222	1e-05	0.111111111111111	1	0.005	0.05	1.13180021384883e-06
0.779222222222222	1e-05	0.111111111111111	2	0.005	0.05	7.89439147290193e-06
0.779222222222222	1e-05	0.111111111111111	3	0.005	0.0500000000000001	8.40626149355698e-07
0.889111111111111	1e-05	0.111111111111111	1	0.005	0.0500000000000001	2.59925791313579e-06
0.889111111111111	1e-05	0.111111111111111	2	0.005	0.05	1.48507030991425e-06
0.889111111111111	1e-05	0.111111111111111	3	0.005	0.0500000000000001	5.43889009030773e-06
0.999	1e-05	0.111111111111111	1	0.005	0.0500000000000006	4.04249701521516e-06
0.999	1e-05	0.111111111111111	2	0.005	0.0500000000000006	1.86476839293496e-06
0.999	1e-05	0.111111111111111	3	0.005	0.0500000000000006	3.2110728376454e-06
0.01	1e-05	0.121212121212121	1	0.005	0.0500000000000001	7.77168559255154e-06
0.01	1e-05	0.121212121212121	2	0.005	0.0500000000000002	4.39200787883353e-06
0.01	1e-05	0.121212121212121	3	0.005	0.0500000000000002	7.79687900736564e-06
0.119888888888889	1e-05	0.121212121212121	1	0.005	0.05	4.35498645895622e-07
0.119888888888889	1e-05	0.121212121212121	2	0.005	0.05	7.31501769269877e-07
0.119888888888889	1e-05	0.121212121212121	3	0.005	0.05	3.64685693026057e-06
0.229777777777778	1e-05	0.121212121212121	1	0.005	0.05	1.42457699348783e-06
0.229777777777778	1e-05	0.121212121212121	2	0.005	0.0500000000000001	8.65781671360659e-07
0.229777777777778	1e-05	0.121212121212121	3	0.005	0.0500000000000002	2.74185175854727e-06
0.339666666666667	1e-05	0.121212121212121	1	0.005	0.0500000000000002	4.22835253885594e-07
0.339666666666667	1e-05	0.121212121212121	2	0.005	0.0500000000000001	1.74533579098375e-06
0.339666666666667	1e-05	0.121212121212121	3	0.005	0.0500000000000001	2.32257191291725e-06
0.449555555555556	1e-05	0.121212121212121	1	0.005	0.05	2.04581614373828e-06
0.449555555555556	1e-05	0.121212121212121	2	0.005	0.0500000000000001	4.85608426685591e-06
0.449555555555556	1e-05	0.121212121212121	3	0.005	0.05	1.3986745940441e-06
0.559444444444444	1e-05	0.121212121212121	1	0.005	0.0500000000000001	8.46544735072889e-07
0.559444444444444	1e-05	0.121212121212121	2	0.005	0.0500000000000002	2.07932576465475e-06
0.559444444444444	1e-05	0.121212121212121	3	0.005	0.05	2.83257625899007e-06
0.669333333333333	1e-05	0.121212121212121	1	0.005	0.05	2.49096770251147e-06
0.669333333333333	1e-05	0.121212121212121	2	0.005	0.05	1.5573038958149e-06
0.669333333333333	1e-05	0.121212121212121	3	0.005	0.05	2.25534359967445e-06
0.779222222222222	1e-05	0.121212121212121	1	0.005	0.0500000000000001	1.18611163605459e-06
0.779222222222222	1e-05	0.121212121212121	2	0.005	0.0500000000000001	3.95173438553122e-06
0.779222222222222	1e-05	0.121212121212121	3	0.005	0.0500000000000001	6.98576901796394e-07
0.889111111111111	1e-05	0.121212121212121	1	0.005	0.05	9.72370734299506e-07
0.889111111111111	1e-05	0.121212121212121	2	0.005	0.05	3.33187295050613e-06
0.889111111111111	1e-05	0.121212121212121	3	0.005	0.05	8.9506731683254e-07
0.999	1e-05	0.121212121212121	1	0.005	0.0500000000000002	2.79872219226055e-06
0.999	1e-05	0.121212121212121	2	0.005	0.0500000000000001	6.95802913919881e-06
0.999	1e-05	0.121212121212121	3	0.005	0.0500000000000001	4.73904292849925e-06
0.01	1e-05	0.131313131313131	1	0.005	0.0500000000000002	2.63805456604677e-06
0.01	1e-05	0.131313131313131	2	0.005	0.0500000000000002	3.62638577219388e-06
0.01	1e-05	0.131313131313131	3	0.005	0.05	1.37327112708262e-05
0.119888888888889	1e-05	0.131313131313131	1	0.005	0.05	2.03649329691553e-06
0.119888888888889	1e-05	0.131313131313131	2	0.005	0.05	1.06471733251281e-06
0.119888888888889	1e-05	0.131313131313131	3	0.005	0.05	8.49704063282963e-07
0.229777777777778	1e-05	0.131313131313131	1	0.005	0.0500000000000001	9.26983660062756e-07
0.229777777777778	1e-05	0.131313131313131	2	0.005	0.0500000000000001	4.98580048858108e-06
0.229777777777778	1e-05	0.131313131313131	3	0.005	0.05	9.98306429344281e-07
0.339666666666667	1e-05	0.131313131313131	1	0.005	0.0500000000000001	1.34251755180943e-06
0.339666666666667	1e-05	0.131313131313131	2	0.005	0.05	1.10335786188185e-06
0.339666666666667	1e-05	0.131313131313131	3	0.005	0.0500000000000001	2.80478974334515e-06
0.449555555555556	1e-05	0.131313131313131	1	0.005	0.0500000000000001	1.81383600902325e-06
0.449555555555556	1e-05	0.131313131313131	2	0.005	0.05	6.55390514266169e-07
0.449555555555556	1e-05	0.131313131313131	3	0.005	0.05	6.18017902088071e-07
0.559444444444444	1e-05	0.131313131313131	1	0.005	0.05	1.43002183774445e-06
0.559444444444444	1e-05	0.131313131313131	2	0.005	0.05	5.16816077980342e-06
0.559444444444444	1e-05	0.131313131313131	3	0.005	0.05	1.81054069738985e-06
0.669333333333333	1e-05	0.131313131313131	1	0.005	0.05	9.01591350311311e-07
0.669333333333333	1e-05	0.131313131313131	2	0.005	0.05	1.06736691641819e-06
0.669333333333333	1e-05	0.131313131313131	3	0.005	0.05	7.28516341503417e-07
0.779222222222222	1e-05	0.131313131313131	1	0.005	0.05	2.6163065629473e-06
0.779222222222222	1e-05	0.131313131313131	2	0.005	0.0500000000000001	1.30373508041764e-06
0.779222222222222	1e-05	0.131313131313131	3	0.005	0.0500000000000001	8.17324768369102e-07
0.889111111111111	1e-05	0.131313131313131	1	0.005	0.05	4.33792529486419e-06
0.889111111111111	1e-05	0.131313131313131	2	0.005	0.05	4.96940550048029e-06
0.889111111111111	1e-05	0.131313131313131	3	0.005	0.05	2.61240946955322e-06
0.999	1e-05	0.131313131313131	1	0.005	0.0500000000000001	3.70272458372878e-06
0.999	1e-05	0.131313131313131	2	0.005	0.0500000000000001	2.24776232662067e-06
0.999	1e-05	0.131313131313131	3	0.005	0.05	2.92468527062856e-06
0.01	1e-05	0.141414141414141	1	0.005	0.0500000000000002	1.2541387778567e-05
0.01	1e-05	0.141414141414141	2	0.005	0.0500000000000002	2.56401304603393e-07
0.01	1e-05	0.141414141414141	3	0.005	0.0500000000000002	3.61190179365504e-05
0.119888888888889	1e-05	0.141414141414141	1	0.005	0.05	1.34336820429e-06
0.119888888888889	1e-05	0.141414141414141	2	0.005	0.05	8.35683192040087e-07
0.119888888888889	1e-05	0.141414141414141	3	0.005	0.0500000000000002	1.24618872040527e-06
0.229777777777778	1e-05	0.141414141414141	1	0.005	0.0500000000000001	2.12199356034319e-06
0.229777777777778	1e-05	0.141414141414141	2	0.005	0.0500000000000001	8.68453176997064e-07
0.229777777777778	1e-05	0.141414141414141	3	0.005	0.05	1.13237730219171e-06
0.339666666666667	1e-05	0.141414141414141	1	0.005	0.0500000000000001	1.56052190977558e-07
0.339666666666667	1e-05	0.141414141414141	2	0.005	0.05	2.28283121134397e-06
0.339666666666667	1e-05	0.141414141414141	3	0.005	0.0500000000000001	1.90797783693056e-06
0.449555555555556	1e-05	0.141414141414141	1	0.005	0.05	2.07166480111692e-07
0.449555555555556	1e-05	0.141414141414141	2	0.005	0.0500000000000001	8.04030205286296e-07
0.449555555555556	1e-05	0.141414141414141	3	0.005	0.0500000000000001	6.31414308698261e-07
0.559444444444444	1e-05	0.141414141414141	1	0.005	0.05	2.63194182737956e-06
0.559444444444444	1e-05	0.141414141414141	2	0.005	0.0500000000000001	6.05249690396741e-06
0.559444444444444	1e-05	0.141414141414141	3	0.005	0.05	8.78824273830498e-07
0.669333333333333	1e-05	0.141414141414141	1	0.005	0.05	2.76572050411996e-06
0.669333333333333	1e-05	0.141414141414141	2	0.005	0.05	9.17450872860287e-07
0.669333333333333	1e-05	0.141414141414141	3	0.005	0.05	1.26151351481905e-06
0.779222222222222	1e-05	0.141414141414141	1	0.005	0.0500000000000001	1.18676509424967e-06
0.779222222222222	1e-05	0.141414141414141	2	0.005	0.0500000000000001	3.79494839169167e-06
0.779222222222222	1e-05	0.141414141414141	3	0.005	0.05	8.37740535161947e-07
0.889111111111111	1e-05	0.141414141414141	1	0.005	0.05	2.7784514391571e-06
0.889111111111111	1e-05	0.141414141414141	2	0.005	0.05	3.3569588515537e-06
0.889111111111111	1e-05	0.141414141414141	3	0.005	0.05	1.22567852684308e-06
0.999	1e-05	0.141414141414141	1	0.005	0.0500000000000001	3.62150266193825e-06
0.999	1e-05	0.141414141414141	2	0.005	0.05	5.02607899251088e-07
0.999	1e-05	0.141414141414141	3	0.005	0.0500000000000001	2.13796174700918e-06
0.01	1e-05	0.151515151515152	1	0.005	0.0500000000000002	4.67623292429761e-06
0.01	1e-05	0.151515151515152	2	0.005	0.0500000000000001	1.77162394387412e-05
0.01	1e-05	0.151515151515152	3	0.005	0.05	1.22230024511155e-05
0.119888888888889	1e-05	0.151515151515152	1	0.005	0.05	3.35411702165564e-06
0.119888888888889	1e-05	0.151515151515152	2	0.005	0.05	8.16637429691653e-07
0.119888888888889	1e-05	0.151515151515152	3	0.005	0.05	2.05348342434507e-06
0.229777777777778	1e-05	0.151515151515152	1	0.005	0.0500000000000001	1.62713784185808e-06
0.229777777777778	1e-05	0.151515151515152	2	0.005	0.0500000000000001	9.14543768375813e-07
0.229777777777778	1e-05	0.151515151515152	3	0.005	0.0500000000000001	5.80342475936754e-07
0.339666666666667	1e-05	0.151515151515152	1	0.005	0.05	1.51813828200875e-06
0.339666666666667	1e-05	0.151515151515152	2	0.005	0.0500000000000001	9.94141053622146e-07
0.339666666666667	1e-05	0.151515151515152	3	0.005	0.05	1.15012055041895e-06
0.449555555555556	1e-05	0.151515151515152	1	0.005	0.05	1.40183375684623e-06
0.449555555555556	1e-05	0.151515151515152	2	0.005	0.0500000000000001	1.72140866222552e-06
0.449555555555556	1e-05	0.151515151515152	3	0.005	0.05	2.57486933014671e-06
0.559444444444444	1e-05	0.151515151515152	1	0.005	0.0500000000000001	2.8907232122826e-06
0.559444444444444	1e-05	0.151515151515152	2	0.005	0.0500000000000001	1.13373461701786e-06
0.559444444444444	1e-05	0.151515151515152	3	0.005	0.05	2.28830747996838e-06
0.669333333333333	1e-05	0.151515151515152	1	0.005	0.05	1.63714332554525e-06
0.669333333333333	1e-05	0.151515151515152	2	0.005	0.05	3.56491463891424e-06
0.669333333333333	1e-05	0.151515151515152	3	0.005	0.05	1.92055541480685e-06
0.779222222222222	1e-05	0.151515151515152	1	0.005	0.0500000000000001	6.82031827200897e-07
0.779222222222222	1e-05	0.151515151515152	2	0.005	0.0500000000000001	2.6650707603244e-06
0.779222222222222	1e-05	0.151515151515152	3	0.005	0.0500000000000001	1.4022422000208e-06
0.889111111111111	1e-05	0.151515151515152	1	0.005	0.05	1.01978432498423e-06
0.889111111111111	1e-05	0.151515151515152	2	0.005	0.05	6.94533210781352e-07
0.889111111111111	1e-05	0.151515151515152	3	0.005	0.05	2.11833794088815e-06
0.999	1e-05	0.151515151515152	1	0.005	0.05	9.33844432125703e-07
0.999	1e-05	0.151515151515152	2	0.005	0.05	9.20347374398126e-07
0.999	1e-05	0.151515151515152	3	0.005	0.05	8.47266734268424e-07
0.01	1e-05	0.161616161616162	1	0.005	0.0500000000000004	2.32438614895027e-05
0.01	1e-05	0.161616161616162	2	0.005	0.0500000000000001	8.61528819675869e-06
0.01	1e-05	0.161616161616162	3	0.005	0.05	5.83961455499577e-06
0.119888888888889	1e-05	0.161616161616162	1	0.005	0.05	5.35125339977714e-06
0.119888888888889	1e-05	0.161616161616162	2	0.005	0.05	2.48541507759114e-06
0.119888888888889	1e-05	0.161616161616162	3	0.005	0.05	7.24148346290579e-07
0.229777777777778	1e-05	0.161616161616162	1	0.005	0.05	2.48279086379654e-06
0.229777777777778	1e-05	0.161616161616162	2	0.005	0.0500000000000001	3.39918836736156e-06
0.229777777777778	1e-05	0.161616161616162	3	0.005	0.0500000000000001	3.61233542629241e-07
0.339666666666667	1e-05	0.161616161616162	1	0.005	0.0500000000000001	7.00999419613394e-07
0.339666666666667	1e-05	0.161616161616162	2	0.005	0.05	7.34575383454801e-07
0.339666666666667	1e-05	0.161616161616162	3	0.005	0.05	3.22509337304476e-06
0.449555555555556	1e-05	0.161616161616162	1	0.005	0.05	1.65670685032182e-06
0.449555555555556	1e-05	0.161616161616162	2	0.005	0.0500000000000001	9.99115195981812e-07
0.449555555555556	1e-05	0.161616161616162	3	0.005	0.05	2.12115959120119e-06
0.559444444444444	1e-05	0.161616161616162	1	0.005	0.05	2.37988755620282e-06
0.559444444444444	1e-05	0.161616161616162	2	0.005	0.05	4.00244528610554e-07
0.559444444444444	1e-05	0.161616161616162	3	0.005	0.05	1.86127390619812e-06
0.669333333333333	1e-05	0.161616161616162	1	0.005	0.05	1.97097020810479e-06
0.669333333333333	1e-05	0.161616161616162	2	0.005	0.05	1.82537135174624e-06
0.669333333333333	1e-05	0.161616161616162	3	0.005	0.05	1.01054997616097e-06
0.779222222222222	1e-05	0.161616161616162	1	0.005	0.05	2.68444483308691e-07
0.779222222222222	1e-05	0.161616161616162	2	0.005	0.0500000000000001	1.59940664202557e-06
0.779222222222222	1e-05	0.161616161616162	3	0.005	0.05	4.03291498713399e-07
0.889111111111111	1e-05	0.161616161616162	1	0.005	0.05	5.87743961703599e-07
0.889111111111111	1e-05	0.161616161616162	2	0.005	0.05	1.2508114582735e-06
0.889111111111111	1e-05	0.161616161616162	3	0.005	0.05	1.67576283336436e-06
0.999	1e-05	0.161616161616162	1	0.005	0.0500000000000002	1.47905717253438e-06
0.999	1e-05	0.161616161616162	2	0.005	0.05	1.2731227412611e-06
0.999	1e-05	0.161616161616162	3	0.005	0.0500000000000001	9.16420894823239e-07
0.01	1e-05	0.171717171717172	1	0.005	0.05	8.71733580880715e-06
0.01	1e-05	0.171717171717172	2	0.005	0.0500000000000002	2.81861478115932e-05
0.01	1e-05	0.171717171717172	3	0.005	0.05	2.52041450485066e-05
0.119888888888889	1e-05	0.171717171717172	1	0.005	0.05	3.15097172657135e-07
0.119888888888889	1e-05	0.171717171717172	2	0.005	0.05	1.34742227500035e-06
0.119888888888889	1e-05	0.171717171717172	3	0.005	0.05	9.21039634249839e-07
0.229777777777778	1e-05	0.171717171717172	1	0.005	0.0500000000000001	1.68331887757815e-07
0.229777777777778	1e-05	0.171717171717172	2	0.005	0.0500000000000001	1.33812519461224e-06
0.229777777777778	1e-05	0.171717171717172	3	0.005	0.05	1.64562506718448e-06
0.339666666666667	1e-05	0.171717171717172	1	0.005	0.0500000000000001	3.02412340569592e-06
0.339666666666667	1e-05	0.171717171717172	2	0.005	0.0500000000000001	3.32884415553959e-07
0.339666666666667	1e-05	0.171717171717172	3	0.005	0.05	2.38584331491007e-06
0.449555555555556	1e-05	0.171717171717172	1	0.005	0.05	2.6202918400108e-06
0.449555555555556	1e-05	0.171717171717172	2	0.005	0.0500000000000001	1.09090889165217e-06
0.449555555555556	1e-05	0.171717171717172	3	0.005	0.0500000000000001	2.04076636795349e-06
0.559444444444444	1e-05	0.171717171717172	1	0.005	0.05	2.55037388583534e-06
0.559444444444444	1e-05	0.171717171717172	2	0.005	0.05	5.92127136070813e-07
0.559444444444444	1e-05	0.171717171717172	3	0.005	0.05	9.27455982912613e-07
0.669333333333333	1e-05	0.171717171717172	1	0.005	0.0500000000000001	1.03059599534942e-06
0.669333333333333	1e-05	0.171717171717172	2	0.005	0.0500000000000001	3.91120207261145e-06
0.669333333333333	1e-05	0.171717171717172	3	0.005	0.05	1.50101550030125e-07
0.779222222222222	1e-05	0.171717171717172	1	0.005	0.0500000000000002	1.99265128101503e-06
0.779222222222222	1e-05	0.171717171717172	2	0.005	0.0500000000000002	1.9119068493494e-06
0.779222222222222	1e-05	0.171717171717172	3	0.005	0.0500000000000002	2.5847321336077e-06
0.889111111111111	1e-05	0.171717171717172	1	0.005	0.05	5.81788404098533e-07
0.889111111111111	1e-05	0.171717171717172	2	0.005	0.05	1.96181559034778e-06
0.889111111111111	1e-05	0.171717171717172	3	0.005	0.05	1.94546947959969e-06
0.999	1e-05	0.171717171717172	1	0.005	0.05	2.14549243375773e-06
0.999	1e-05	0.171717171717172	2	0.005	0.0500000000000001	1.75013537256747e-06
0.999	1e-05	0.171717171717172	3	0.005	0.0500000000000001	3.11651523790193e-06
0.01	1e-05	0.181818181818182	1	0.005	0.0500000000000001	3.62104738021992e-05
0.01	1e-05	0.181818181818182	2	0.005	0.0500000000000001	2.01878621669707e-05
0.01	1e-05	0.181818181818182	3	0.005	0.0500000000000006	1.09084161263594e-05
0.119888888888889	1e-05	0.181818181818182	1	0.005	0.05	1.71226459004413e-06
0.119888888888889	1e-05	0.181818181818182	2	0.005	0.05	3.13877773050536e-07
0.119888888888889	1e-05	0.181818181818182	3	0.005	0.05	3.44346842300993e-06
0.229777777777778	1e-05	0.181818181818182	1	0.005	0.0500000000000001	1.76373595573964e-06
0.229777777777778	1e-05	0.181818181818182	2	0.005	0.05	6.30002005823443e-07
0.229777777777778	1e-05	0.181818181818182	3	0.005	0.0500000000000001	2.19375012555283e-06
0.339666666666667	1e-05	0.181818181818182	1	0.005	0.05	5.42258741241995e-07
0.339666666666667	1e-05	0.181818181818182	2	0.005	0.0500000000000001	1.43563518015647e-06
0.339666666666667	1e-05	0.181818181818182	3	0.005	0.05	1.04323325229812e-07
0.449555555555556	1e-05	0.181818181818182	1	0.005	0.05	1.67517336371535e-06
0.449555555555556	1e-05	0.181818181818182	2	0.005	0.0500000000000001	4.29204771763528e-07
0.449555555555556	1e-05	0.181818181818182	3	0.005	0.0500000000000001	7.1499154755592e-07
0.559444444444444	1e-05	0.181818181818182	1	0.005	0.05	7.77665529258215e-07
0.559444444444444	1e-05	0.181818181818182	2	0.005	0.05	3.55608191042412e-07
0.559444444444444	1e-05	0.181818181818182	3	0.005	0.05	2.27123870783517e-06
0.669333333333333	1e-05	0.181818181818182	1	0.005	0.05	3.12117617544468e-06
0.669333333333333	1e-05	0.181818181818182	2	0.005	0.05	5.37456293535742e-08
0.669333333333333	1e-05	0.181818181818182	3	0.005	0.05	7.64981458474803e-07
0.779222222222222	1e-05	0.181818181818182	1	0.005	0.05	8.58936814532097e-07
0.779222222222222	1e-05	0.181818181818182	2	0.005	0.05	7.22677554857385e-07
0.779222222222222	1e-05	0.181818181818182	3	0.005	0.05	8.46178721380576e-07
0.889111111111111	1e-05	0.181818181818182	1	0.005	0.05	4.01299571458314e-07
0.889111111111111	1e-05	0.181818181818182	2	0.005	0.05	7.29544710440782e-07
0.889111111111111	1e-05	0.181818181818182	3	0.005	0.05	3.39102106608669e-07
0.999	1e-05	0.181818181818182	1	0.005	0.05	4.82426997831361e-07
0.999	1e-05	0.181818181818182	2	0.005	0.05	1.79018827614578e-06
0.999	1e-05	0.181818181818182	3	0.005	0.0500000000000001	1.42093567156492e-06
0.01	1e-05	0.191919191919192	1	0.005	0.0500000000000001	5.24202529191279e-05
0.01	1e-05	0.191919191919192	2	0.005	0.05	3.3614748555837e-06
0.01	1e-05	0.191919191919192	3	0.005	0.05	7.24113318870253e-06
0.119888888888889	1e-05	0.191919191919192	1	0.005	0.05	5.57237220849632e-06
0.119888888888889	1e-05	0.191919191919192	2	0.005	0.05	2.57127708117591e-06
0.119888888888889	1e-05	0.191919191919192	3	0.005	0.05	1.76138969530342e-07
0.229777777777778	1e-05	0.191919191919192	1	0.005	0.0500000000000001	5.64712185414462e-07
0.229777777777778	1e-05	0.191919191919192	2	0.005	0.0500000000000001	6.23123577792715e-07
0.229777777777778	1e-05	0.191919191919192	3	0.005	0.0500000000000001	3.28752796109505e-06
0.339666666666667	1e-05	0.191919191919192	1	0.005	0.0500000000000001	1.22096862920344e-06
0.339666666666667	1e-05	0.191919191919192	2	0.005	0.0500000000000001	3.29358423341537e-06
0.339666666666667	1e-05	0.191919191919192	3	0.005	0.05	1.16677080331466e-06
0.449555555555556	1e-05	0.191919191919192	1	0.005	0.0500000000000001	1.035660751101e-06
0.449555555555556	1e-05	0.191919191919192	2	0.005	0.0500000000000001	1.064944483171e-06
0.449555555555556	1e-05	0.191919191919192	3	0.005	0.0500000000000001	2.75612741951035e-07
0.559444444444444	1e-05	0.191919191919192	1	0.005	0.05	1.80757244771278e-06
0.559444444444444	1e-05	0.191919191919192	2	0.005	0.05	3.10349532264877e-07
0.559444444444444	1e-05	0.191919191919192	3	0.005	0.05	1.20178137971376e-06
0.669333333333333	1e-05	0.191919191919192	1	0.005	0.05	1.43710475508008e-07
0.669333333333333	1e-05	0.191919191919192	2	0.005	0.05	9.81487084154301e-07
0.669333333333333	1e-05	0.191919191919192	3	0.005	0.05	2.36785339183859e-06
0.779222222222222	1e-05	0.191919191919192	1	0.005	0.05	5.44394131314487e-07
0.779222222222222	1e-05	0.191919191919192	2	0.005	0.0500000000000001	1.05420775602563e-06
0.779222222222222	1e-05	0.191919191919192	3	0.005	0.0500000000000001	5.48750798207995e-07
0.889111111111111	1e-05	0.191919191919192	1	0.005	0.05	1.06449105129937e-06
0.889111111111111	1e-05	0.191919191919192	2	0.005	0.05	8.77365162882345e-07
0.889111111111111	1e-05	0.191919191919192	3	0.005	0.05	1.3048105905045e-06
0.999	1e-05	0.191919191919192	1	0.005	0.05	7.81881302107957e-07
0.999	1e-05	0.191919191919192	2	0.005	0.0500000000000001	1.15581283387165e-06
0.999	1e-05	0.191919191919192	3	0.005	0.05	1.79592789245521e-06
0.01	1e-05	0.202020202020202	1	0.005	0.05	4.92216474895972e-06
0.01	1e-05	0.202020202020202	2	0.005	0.0500000000000004	3.37545039704583e-05
0.01	1e-05	0.202020202020202	3	0.005	0.05	4.58708371316606e-05
0.119888888888889	1e-05	0.202020202020202	1	0.005	0.05	3.82578193595608e-07
0.119888888888889	1e-05	0.202020202020202	2	0.005	0.05	4.27975586841052e-06
0.119888888888889	1e-05	0.202020202020202	3	0.005	0.05	1.53952967887498e-06
0.229777777777778	1e-05	0.202020202020202	1	0.005	0.0500000000000001	5.57892680890429e-07
0.229777777777778	1e-05	0.202020202020202	2	0.005	0.0500000000000001	3.48657652924066e-06
0.229777777777778	1e-05	0.202020202020202	3	0.005	0.05	1.71295563847913e-06
0.339666666666667	1e-05	0.202020202020202	1	0.005	0.05	2.46069528838858e-06
0.339666666666667	1e-05	0.202020202020202	2	0.005	0.0500000000000001	8.8283615985792e-07
0.339666666666667	1e-05	0.202020202020202	3	0.005	0.0500000000000001	2.88466619449714e-07
0.449555555555556	1e-05	0.202020202020202	1	0.005	0.0500000000000001	1.62589921864883e-06
0.449555555555556	1e-05	0.202020202020202	2	0.005	0.0500000000000001	2.5200308819701e-07
0.449555555555556	1e-05	0.202020202020202	3	0.005	0.0500000000000001	5.61846954946308e-07
0.559444444444444	1e-05	0.202020202020202	1	0.005	0.05	1.25095465864319e-06
0.559444444444444	1e-05	0.202020202020202	2	0.005	0.05	3.49974014859384e-07
0.559444444444444	1e-05	0.202020202020202	3	0.005	0.05	1.275986545324e-06
0.669333333333333	1e-05	0.202020202020202	1	0.005	0.05	6.96327825629481e-07
0.669333333333333	1e-05	0.202020202020202	2	0.005	0.05	1.71207117747292e-07
0.669333333333333	1e-05	0.202020202020202	3	0.005	0.05	6.88272266782327e-07
0.779222222222222	1e-05	0.202020202020202	1	0.005	0.05	1.316030188358e-07
0.779222222222222	1e-05	0.202020202020202	2	0.005	0.05	3.48750645670447e-07
0.779222222222222	1e-05	0.202020202020202	3	0.005	0.05	3.90782803696548e-06
0.889111111111111	1e-05	0.202020202020202	1	0.005	0.05	2.91997264934489e-07
0.889111111111111	1e-05	0.202020202020202	2	0.005	0.05	9.82149156642352e-07
0.889111111111111	1e-05	0.202020202020202	3	0.005	0.05	2.00409824214656e-07
0.999	1e-05	0.202020202020202	1	0.005	0.0500000000000002	3.50455499624999e-06
0.999	1e-05	0.202020202020202	2	0.005	0.0500000000000002	1.10744032688006e-06
0.999	1e-05	0.202020202020202	3	0.005	0.0500000000000002	6.61514754793974e-07
0.01	1e-05	0.212121212121212	1	0.005	0.05	5.10638626688206e-06
0.01	1e-05	0.212121212121212	2	0.005	0.0500000000000002	1.00158043520958e-05
0.01	1e-05	0.212121212121212	3	0.005	0.0500000000000001	2.92112912760181e-05
0.119888888888889	1e-05	0.212121212121212	1	0.005	0.05	2.3679222701535e-07
0.119888888888889	1e-05	0.212121212121212	2	0.005	0.05	3.72753008374367e-06
0.119888888888889	1e-05	0.212121212121212	3	0.005	0.05	6.56896842210402e-07
0.229777777777778	1e-05	0.212121212121212	1	0.005	0.0500000000000001	6.12814689585672e-07
0.229777777777778	1e-05	0.212121212121212	2	0.005	0.0500000000000001	3.82257021210577e-06
0.229777777777778	1e-05	0.212121212121212	3	0.005	0.0500000000000001	5.47974508314302e-07
0.339666666666667	1e-05	0.212121212121212	1	0.005	0.05	4.45045400284406e-06
0.339666666666667	1e-05	0.212121212121212	2	0.005	0.0500000000000001	1.0557777104533e-06
0.339666666666667	1e-05	0.212121212121212	3	0.005	0.05	5.07249759806826e-07
0.449555555555556	1e-05	0.212121212121212	1	0.005	0.0500000000000001	1.42428243863524e-06
0.449555555555556	1e-05	0.212121212121212	2	0.005	0.0500000000000001	2.23820302139551e-07
0.449555555555556	1e-05	0.212121212121212	3	0.005	0.05	2.70818141818048e-06
0.559444444444444	1e-05	0.212121212121212	1	0.005	0.05	4.16892808097939e-07
0.559444444444444	1e-05	0.212121212121212	2	0.005	0.05	4.89874773723327e-07
0.559444444444444	1e-05	0.212121212121212	3	0.005	0.05	9.14853629746163e-07
0.669333333333333	1e-05	0.212121212121212	1	0.005	0.05	6.2015557296029e-07
0.669333333333333	1e-05	0.212121212121212	2	0.005	0.05	4.23826083756045e-07
0.669333333333333	1e-05	0.212121212121212	3	0.005	0.05	8.59083852426354e-07
0.779222222222222	1e-05	0.212121212121212	1	0.005	0.05	1.14777422352298e-06
0.779222222222222	1e-05	0.212121212121212	2	0.005	0.05	7.8234840999499e-07
0.779222222222222	1e-05	0.212121212121212	3	0.005	0.0500000000000001	9.95956701350388e-07
0.889111111111111	1e-05	0.212121212121212	1	0.005	0.05	5.04673066946889e-07
0.889111111111111	1e-05	0.212121212121212	2	0.005	0.05	8.74732697672873e-07
0.889111111111111	1e-05	0.212121212121212	3	0.005	0.05	5.11670829069844e-07
0.999	1e-05	0.212121212121212	1	0.005	0.0500000000000001	3.14724226867569e-06
0.999	1e-05	0.212121212121212	2	0.005	0.0500000000000002	1.20392081796208e-06
0.999	1e-05	0.212121212121212	3	0.005	0.05	1.48343004316183e-06
0.01	1e-05	0.222222222222222	1	0.005	0.05	1.76085223144938e-05
0.01	1e-05	0.222222222222222	2	0.005	0.05	6.92360719309164e-06
0.01	1e-05	0.222222222222222	3	0.005	0.0500000000000001	7.31067348427064e-05
0.119888888888889	1e-05	0.222222222222222	1	0.005	0.05	2.97059914366024e-06
0.119888888888889	1e-05	0.222222222222222	2	0.005	0.05	1.02071626517089e-05
0.119888888888889	1e-05	0.222222222222222	3	0.005	0.05	1.52117982356161e-06
0.229777777777778	1e-05	0.222222222222222	1	0.005	0.0500000000000001	1.74134010769252e-07
0.229777777777778	1e-05	0.222222222222222	2	0.005	0.0500000000000001	3.76993545840754e-07
0.229777777777778	1e-05	0.222222222222222	3	0.005	0.0500000000000001	7.19037212627982e-07
0.339666666666667	1e-05	0.222222222222222	1	0.005	0.0500000000000001	1.22961857736396e-06
0.339666666666667	1e-05	0.222222222222222	2	0.005	0.0500000000000001	8.70945072375548e-07
0.339666666666667	1e-05	0.222222222222222	3	0.005	0.0500000000000001	1.31762570194667e-06
0.449555555555556	1e-05	0.222222222222222	1	0.005	0.05	2.26600713963316e-07
0.449555555555556	1e-05	0.222222222222222	2	0.005	0.0500000000000001	1.07787859045833e-06
0.449555555555556	1e-05	0.222222222222222	3	0.005	0.05	9.12177732779268e-07
0.559444444444444	1e-05	0.222222222222222	1	0.005	0.0500000000000001	3.3908555067228e-07
0.559444444444444	1e-05	0.222222222222222	2	0.005	0.0500000000000001	8.834010837685e-07
0.559444444444444	1e-05	0.222222222222222	3	0.005	0.0500000000000001	4.60455686534435e-07
0.669333333333333	1e-05	0.222222222222222	1	0.005	0.05	8.84269727130522e-07
0.669333333333333	1e-05	0.222222222222222	2	0.005	0.05	4.05305824101973e-07
0.669333333333333	1e-05	0.222222222222222	3	0.005	0.05	4.95403954119625e-07
0.779222222222222	1e-05	0.222222222222222	1	0.005	0.05	1.13900123923766e-06
0.779222222222222	1e-05	0.222222222222222	2	0.005	0.05	6.8822040689303e-07
0.779222222222222	1e-05	0.222222222222222	3	0.005	0.05	1.68079090595153e-06
0.889111111111111	1e-05	0.222222222222222	1	0.005	0.05	4.98436744197447e-07
0.889111111111111	1e-05	0.222222222222222	2	0.005	0.05	7.40982694446032e-07
0.889111111111111	1e-05	0.222222222222222	3	0.005	0.05	2.48908280677032e-07
0.999	1e-05	0.222222222222222	1	0.005	0.0500000000000001	1.67186790228065e-06
0.999	1e-05	0.222222222222222	2	0.005	0.05	1.01789286952057e-06
0.999	1e-05	0.222222222222222	3	0.005	0.05	8.07286637402793e-07
0.01	1e-05	0.232323232323232	1	0.005	0.0500000000000002	7.31913906448417e-06
0.01	1e-05	0.232323232323232	2	0.005	0.05	4.12755343988207e-06
0.01	1e-05	0.232323232323232	3	0.005	0.05	1.1598360827459e-05
0.119888888888889	1e-05	0.232323232323232	1	0.005	0.0500000000000001	2.55885501910289e-06
0.119888888888889	1e-05	0.232323232323232	2	0.005	0.05	1.5217090210315e-06
0.119888888888889	1e-05	0.232323232323232	3	0.005	0.05	9.786502902571e-06
0.229777777777778	1e-05	0.232323232323232	1	0.005	0.05	1.16411514948794e-06
0.229777777777778	1e-05	0.232323232323232	2	0.005	0.05	2.77822415061387e-06
0.229777777777778	1e-05	0.232323232323232	3	0.005	0.05	3.31797871628106e-06
0.339666666666667	1e-05	0.232323232323232	1	0.005	0.0500000000000001	1.45537683996883e-06
0.339666666666667	1e-05	0.232323232323232	2	0.005	0.0500000000000001	2.86522793850186e-06
0.339666666666667	1e-05	0.232323232323232	3	0.005	0.0500000000000001	8.23177473051642e-07
0.449555555555556	1e-05	0.232323232323232	1	0.005	0.05	8.28939307596004e-07
0.449555555555556	1e-05	0.232323232323232	2	0.005	0.0500000000000001	6.98577044227313e-07
0.449555555555556	1e-05	0.232323232323232	3	0.005	0.0500000000000001	7.91880910845055e-07
0.559444444444444	1e-05	0.232323232323232	1	0.005	0.05	1.43141044001062e-06
0.559444444444444	1e-05	0.232323232323232	2	0.005	0.05	8.86242494727428e-07
0.559444444444444	1e-05	0.232323232323232	3	0.005	0.05	4.73685941012975e-07
0.669333333333333	1e-05	0.232323232323232	1	0.005	0.05	2.34750015182259e-07
0.669333333333333	1e-05	0.232323232323232	2	0.005	0.05	3.61487084677027e-07
0.669333333333333	1e-05	0.232323232323232	3	0.005	0.05	4.29931677808204e-07
0.779222222222222	1e-05	0.232323232323232	1	0.005	0.05	5.40264745776771e-07
0.779222222222222	1e-05	0.232323232323232	2	0.005	0.05	4.8190077384397e-07
0.779222222222222	1e-05	0.232323232323232	3	0.005	0.05	2.16474941825541e-06
0.889111111111111	1e-05	0.232323232323232	1	0.005	0.05	2.41747342490247e-06
0.889111111111111	1e-05	0.232323232323232	2	0.005	0.05	2.56435317475127e-07
0.889111111111111	1e-05	0.232323232323232	3	0.005	0.05	9.53974505559453e-07
0.999	1e-05	0.232323232323232	1	0.005	0.05	1.20583030607946e-06
0.999	1e-05	0.232323232323232	2	0.005	0.0500000000000002	6.37510833631651e-07
0.999	1e-05	0.232323232323232	3	0.005	0.05	9.11997436218826e-07
0.01	1e-05	0.242424242424242	1	0.005	0.0500000000000002	0.000138919023611581
0.01	1e-05	0.242424242424242	2	0.005	0.05	3.07670256738969e-05
0.01	1e-05	0.242424242424242	3	0.005	0.05	2.60128391434367e-05
0.119888888888889	1e-05	0.242424242424242	1	0.005	0.05	4.85639589630381e-07
0.119888888888889	1e-05	0.242424242424242	2	0.005	0.05	6.62660641083385e-06
0.119888888888889	1e-05	0.242424242424242	3	0.005	0.05	4.00427651357307e-06
0.229777777777778	1e-05	0.242424242424242	1	0.005	0.05	4.48802496945084e-07
0.229777777777778	1e-05	0.242424242424242	2	0.005	0.0500000000000001	3.51753287077743e-06
0.229777777777778	1e-05	0.242424242424242	3	0.005	0.0500000000000001	2.92837475711078e-06
0.339666666666667	1e-05	0.242424242424242	1	0.005	0.0500000000000001	6.89716587555231e-07
0.339666666666667	1e-05	0.242424242424242	2	0.005	0.0500000000000001	1.03736835449172e-06
0.339666666666667	1e-05	0.242424242424242	3	0.005	0.05	5.19916430734678e-07
0.449555555555556	1e-05	0.242424242424242	1	0.005	0.0500000000000001	9.09754519268895e-07
0.449555555555556	1e-05	0.242424242424242	2	0.005	0.0500000000000001	1.00596451631054e-06
0.449555555555556	1e-05	0.242424242424242	3	0.005	0.0500000000000001	3.57699287862652e-07
0.559444444444444	1e-05	0.242424242424242	1	0.005	0.05	5.03821397428669e-07
0.559444444444444	1e-05	0.242424242424242	2	0.005	0.05	9.86709052579379e-07
0.559444444444444	1e-05	0.242424242424242	3	0.005	0.05	2.55214432510019e-07
0.669333333333333	1e-05	0.242424242424242	1	0.005	0.05	1.11177886730418e-06
0.669333333333333	1e-05	0.242424242424242	2	0.005	0.05	7.14713981886202e-07
0.669333333333333	1e-05	0.242424242424242	3	0.005	0.05	1.29288902980853e-06
0.779222222222222	1e-05	0.242424242424242	1	0.005	0.0500000000000001	2.11377820941147e-07
0.779222222222222	1e-05	0.242424242424242	2	0.005	0.0500000000000001	8.70098816289947e-07
0.779222222222222	1e-05	0.242424242424242	3	0.005	0.0500000000000001	5.73777308309308e-07
0.889111111111111	1e-05	0.242424242424242	1	0.005	0.05	1.74294560039284e-07
0.889111111111111	1e-05	0.242424242424242	2	0.005	0.05	1.06490059567876e-06
0.889111111111111	1e-05	0.242424242424242	3	0.005	0.05	1.52952599784752e-07
0.999	1e-05	0.242424242424242	1	0.005	0.0500000000000001	8.42039007219033e-07
0.999	1e-05	0.242424242424242	2	0.005	0.0500000000000001	4.17437909449148e-07
0.999	1e-05	0.242424242424242	3	0.005	0.0500000000000001	1.13458051547977e-06
0.01	1e-05	0.252525252525253	1	0.005	0.05	4.43639574717784e-06
0.01	1e-05	0.252525252525253	2	0.005	0.05	1.83651009933756e-05
0.01	1e-05	0.252525252525253	3	0.005	0.05	6.87513380736174e-06
0.119888888888889	1e-05	0.252525252525253	1	0.005	0.05	9.66887378508151e-07
0.119888888888889	1e-05	0.252525252525253	2	0.005	0.05	3.95902769810149e-06
0.119888888888889	1e-05	0.252525252525253	3	0.005	0.05	7.59102862930168e-07
0.229777777777778	1e-05	0.252525252525253	1	0.005	0.0500000000000001	1.40789254724281e-06
0.229777777777778	1e-05	0.252525252525253	2	0.005	0.0500000000000001	2.51891748281969e-06
0.229777777777778	1e-05	0.252525252525253	3	0.005	0.05	1.98257707728108e-07
0.339666666666667	1e-05	0.252525252525253	1	0.005	0.05	2.21809906328035e-06
0.339666666666667	1e-05	0.252525252525253	2	0.005	0.0500000000000001	1.55088704860322e-06
0.339666666666667	1e-05	0.252525252525253	3	0.005	0.0500000000000001	8.14707914924568e-07
0.449555555555556	1e-05	0.252525252525253	1	0.005	0.05	6.11674970530899e-07
0.449555555555556	1e-05	0.252525252525253	2	0.005	0.0500000000000002	6.19865911314804e-07
0.449555555555556	1e-05	0.252525252525253	3	0.005	0.05	6.53785768532598e-07
0.559444444444444	1e-05	0.252525252525253	1	0.005	0.05	1.58718538722632e-07
0.559444444444444	1e-05	0.252525252525253	2	0.005	0.0500000000000001	3.78720545015144e-07
0.559444444444444	1e-05	0.252525252525253	3	0.005	0.05	1.58309418158352e-06
0.669333333333333	1e-05	0.252525252525253	1	0.005	0.05	6.19792277716382e-07
0.669333333333333	1e-05	0.252525252525253	2	0.005	0.05	1.10456516487408e-06
0.669333333333333	1e-05	0.252525252525253	3	0.005	0.05	3.06790744057194e-07
0.779222222222222	1e-05	0.252525252525253	1	0.005	0.0500000000000001	1.11559396314261e-06
0.779222222222222	1e-05	0.252525252525253	2	0.005	0.05	5.1875071643615e-07
0.779222222222222	1e-05	0.252525252525253	3	0.005	0.05	2.94116131803717e-07
0.889111111111111	1e-05	0.252525252525253	1	0.005	0.05	6.54412253503036e-07
0.889111111111111	1e-05	0.252525252525253	2	0.005	0.05	2.16123537231933e-07
0.889111111111111	1e-05	0.252525252525253	3	0.005	0.05	3.42925744862736e-07
0.999	1e-05	0.252525252525253	1	0.005	0.05	1.7925951887383e-06
0.999	1e-05	0.252525252525253	2	0.005	0.0500000000000001	7.64338511972259e-07
0.999	1e-05	0.252525252525253	3	0.005	0.0500000000000001	9.81061790656619e-07
0.01	1e-05	0.262626262626263	1	0.005	0.05	3.10729473266017e-05
0.01	1e-05	0.262626262626263	2	0.005	0.0500000000000002	1.80009471578008e-05
0.01	1e-05	0.262626262626263	3	0.005	0.0500000000000002	6.6454780069568e-06
0.119888888888889	1e-05	0.262626262626263	1	0.005	0.05	5.08127734012844e-06
0.119888888888889	1e-05	0.262626262626263	2	0.005	0.05	3.46726636799651e-06
0.119888888888889	1e-05	0.262626262626263	3	0.005	0.05	8.53278666802828e-06
0.229777777777778	1e-05	0.262626262626263	1	0.005	0.0500000000000001	9.91190198573674e-07
0.229777777777778	1e-05	0.262626262626263	2	0.005	0.05	2.98989331965329e-07
0.229777777777778	1e-05	0.262626262626263	3	0.005	0.05	9.11478156154899e-07
0.339666666666667	1e-05	0.262626262626263	1	0.005	0.0500000000000002	5.27979911130316e-07
0.339666666666667	1e-05	0.262626262626263	2	0.005	0.05	3.31443978341306e-07
0.339666666666667	1e-05	0.262626262626263	3	0.005	0.0500000000000002	1.01544760031485e-06
0.449555555555556	1e-05	0.262626262626263	1	0.005	0.0500000000000001	1.11933298006506e-06
0.449555555555556	1e-05	0.262626262626263	2	0.005	0.05	1.17590542616557e-07
0.449555555555556	1e-05	0.262626262626263	3	0.005	0.05	2.29947001131913e-07
0.559444444444444	1e-05	0.262626262626263	1	0.005	0.05	7.10388365490684e-07
0.559444444444444	1e-05	0.262626262626263	2	0.005	0.05	1.16594621861058e-06
0.559444444444444	1e-05	0.262626262626263	3	0.005	0.0500000000000001	8.66236569231505e-07
0.669333333333333	1e-05	0.262626262626263	1	0.005	0.05	1.81461068982538e-06
0.669333333333333	1e-05	0.262626262626263	2	0.005	0.05	2.30538489610841e-06
0.669333333333333	1e-05	0.262626262626263	3	0.005	0.05	6.16425814805673e-07
0.779222222222222	1e-05	0.262626262626263	1	0.005	0.05	9.89645161130465e-07
0.779222222222222	1e-05	0.262626262626263	2	0.005	0.05	2.08943289244424e-06
0.779222222222222	1e-05	0.262626262626263	3	0.005	0.05	2.91343228148539e-06
0.889111111111111	1e-05	0.262626262626263	1	0.005	0.05	4.53246953878942e-07
0.889111111111111	1e-05	0.262626262626263	2	0.005	0.05	7.82479235468982e-07
0.889111111111111	1e-05	0.262626262626263	3	0.005	0.05	8.51620084686566e-07
0.999	1e-05	0.262626262626263	1	0.005	0.05	1.78368541789162e-06
0.999	1e-05	0.262626262626263	2	0.005	0.05	8.72476143777181e-07
0.999	1e-05	0.262626262626263	3	0.005	0.05	4.91780938945019e-07
0.01	1e-05	0.272727272727273	1	0.005	0.05	2.14141236333014e-05
0.01	1e-05	0.272727272727273	2	0.005	0.0500000000000002	3.52666333504771e-06
0.01	1e-05	0.272727272727273	3	0.005	0.0500000000000002	1.87590100502209e-05
0.119888888888889	1e-05	0.272727272727273	1	0.005	0.05	6.67836493038305e-07
0.119888888888889	1e-05	0.272727272727273	2	0.005	0.05	1.39889040149218e-06
0.119888888888889	1e-05	0.272727272727273	3	0.005	0.0500000000000001	8.85011644062787e-06
0.229777777777778	1e-05	0.272727272727273	1	0.005	0.0500000000000001	3.30663526408863e-06
0.229777777777778	1e-05	0.272727272727273	2	0.005	0.0500000000000001	2.81470078987508e-07
0.229777777777778	1e-05	0.272727272727273	3	0.005	0.0500000000000001	2.18729314921858e-06
0.339666666666667	1e-05	0.272727272727273	1	0.005	0.05	1.04454547046854e-06
0.339666666666667	1e-05	0.272727272727273	2	0.005	0.05	1.98286736425891e-06
0.339666666666667	1e-05	0.272727272727273	3	0.005	0.0500000000000001	5.61938060401621e-07
0.449555555555556	1e-05	0.272727272727273	1	0.005	0.0500000000000001	5.20282376023392e-07
0.449555555555556	1e-05	0.272727272727273	2	0.005	0.0500000000000001	1.08978380165413e-06
0.449555555555556	1e-05	0.272727272727273	3	0.005	0.05	1.05783909968941e-06
0.559444444444444	1e-05	0.272727272727273	1	0.005	0.05	7.77900835244414e-07
0.559444444444444	1e-05	0.272727272727273	2	0.005	0.05	1.97682409645835e-07
0.559444444444444	1e-05	0.272727272727273	3	0.005	0.05	6.72071087789419e-07
0.669333333333333	1e-05	0.272727272727273	1	0.005	0.05	2.49995547945267e-06
0.669333333333333	1e-05	0.272727272727273	2	0.005	0.05	1.22557792318101e-06
0.669333333333333	1e-05	0.272727272727273	3	0.005	0.05	1.81008365563598e-06
0.779222222222222	1e-05	0.272727272727273	1	0.005	0.0500000000000001	1.50373856530798e-07
0.779222222222222	1e-05	0.272727272727273	2	0.005	0.0500000000000001	4.46020069193102e-07
0.779222222222222	1e-05	0.272727272727273	3	0.005	0.0500000000000001	1.49780969262279e-06
0.889111111111111	1e-05	0.272727272727273	1	0.005	0.05	1.22281177018982e-06
0.889111111111111	1e-05	0.272727272727273	2	0.005	0.05	3.56066751319675e-07
0.889111111111111	1e-05	0.272727272727273	3	0.005	0.05	8.70905930878439e-07
0.999	1e-05	0.272727272727273	1	0.005	0.0500000000000001	7.43488601205552e-07
0.999	1e-05	0.272727272727273	2	0.005	0.05	1.24681742292087e-06
0.999	1e-05	0.272727272727273	3	0.005	0.05	1.6290572089089e-07
0.01	1e-05	0.282828282828283	1	0.005	0.0500000000000002	1.82820443284888e-05
0.01	1e-05	0.282828282828283	2	0.005	0.0500000000000001	3.45614288371677e-05
0.01	1e-05	0.282828282828283	3	0.005	0.0500000000000002	2.01172174831133e-05
0.119888888888889	1e-05	0.282828282828283	1	0.005	0.05	1.88452498328168e-06
0.119888888888889	1e-05	0.282828282828283	2	0.005	0.05	3.90507508703567e-06
0.119888888888889	1e-05	0.282828282828283	3	0.005	0.05	2.33563095636925e-06
0.229777777777778	1e-05	0.282828282828283	1	0.005	0.0500000000000001	3.46322131486218e-07
0.229777777777778	1e-05	0.282828282828283	2	0.005	0.0500000000000001	1.79652597476518e-07
0.229777777777778	1e-05	0.282828282828283	3	0.005	0.0500000000000001	9.20983752581063e-07
0.339666666666667	1e-05	0.282828282828283	1	0.005	0.05	8.19235028068899e-07
0.339666666666667	1e-05	0.282828282828283	2	0.005	0.0500000000000001	8.88022560612727e-07
0.339666666666667	1e-05	0.282828282828283	3	0.005	0.0500000000000001	5.3072004040237e-07
0.449555555555556	1e-05	0.282828282828283	1	0.005	0.0500000000000001	9.83513446382474e-07
0.449555555555556	1e-05	0.282828282828283	2	0.005	0.05	9.53578044941096e-07
0.449555555555556	1e-05	0.282828282828283	3	0.005	0.0500000000000001	1.04898426315647e-06
0.559444444444444	1e-05	0.282828282828283	1	0.005	0.05	1.44590770257685e-07
0.559444444444444	1e-05	0.282828282828283	2	0.005	0.05	1.90173942714795e-06
0.559444444444444	1e-05	0.282828282828283	3	0.005	0.05	1.29644591116592e-06
0.669333333333333	1e-05	0.282828282828283	1	0.005	0.05	2.37332486405519e-06
0.669333333333333	1e-05	0.282828282828283	2	0.005	0.05	4.40905765778556e-07
0.669333333333333	1e-05	0.282828282828283	3	0.005	0.05	1.26747776191055e-07
0.779222222222222	1e-05	0.282828282828283	1	0.005	0.05	3.56466543330787e-07
0.779222222222222	1e-05	0.282828282828283	2	0.005	0.0500000000000001	1.55483911649943e-06
0.779222222222222	1e-05	0.282828282828283	3	0.005	0.05	1.35426405033914e-07
0.889111111111111	1e-05	0.282828282828283	1	0.005	0.05	5.8490127228077e-07
0.889111111111111	1e-05	0.282828282828283	2	0.005	0.05	1.29852846343397e-06
0.889111111111111	1e-05	0.282828282828283	3	0.005	0.05	1.6069598766467e-06
0.999	1e-05	0.282828282828283	1	0.005	0.05	1.22261750796576e-06
0.999	1e-05	0.282828282828283	2	0.005	0.05	3.46312468664054e-07
0.999	1e-05	0.282828282828283	3	0.005	0.05	1.12142558776473e-06
0.01	1e-05	0.292929292929293	1	0.005	0.0500000000000002	3.61050629078933e-05
0.01	1e-05	0.292929292929293	2	0.005	0.05	1.71550560315219e-05
0.01	1e-05	0.292929292929293	3	0.005	0.0500000000000001	3.87399854152203e-06
0.119888888888889	1e-05	0.292929292929293	1	0.005	0.0500000000000002	3.7713403893923e-06
0.119888888888889	1e-05	0.292929292929293	2	0.005	0.05	3.54400871846496e-06
0.119888888888889	1e-05	0.292929292929293	3	0.005	0.05	9.8534491133014e-07
0.229777777777778	1e-05	0.292929292929293	1	0.005	0.0500000000000001	1.22565082402841e-06
0.229777777777778	1e-05	0.292929292929293	2	0.005	0.0500000000000001	7.52977017156957e-06
0.229777777777778	1e-05	0.292929292929293	3	0.005	0.05	1.20592408172284e-06
0.339666666666667	1e-05	0.292929292929293	1	0.005	0.0500000000000002	2.99806582298113e-07
0.339666666666667	1e-05	0.292929292929293	2	0.005	0.0500000000000001	1.29877653506494e-06
0.339666666666667	1e-05	0.292929292929293	3	0.005	0.0500000000000001	3.87867112871224e-07
0.449555555555556	1e-05	0.292929292929293	1	0.005	0.05	3.21190093558637e-07
0.449555555555556	1e-05	0.292929292929293	2	0.005	0.0500000000000001	9.25587647261418e-07
0.449555555555556	1e-05	0.292929292929293	3	0.005	0.0500000000000001	2.84599747874251e-06
0.559444444444444	1e-05	0.292929292929293	1	0.005	0.05	4.22348720088967e-07
0.559444444444444	1e-05	0.292929292929293	2	0.005	0.05	5.76287469748481e-07
0.559444444444444	1e-05	0.292929292929293	3	0.005	0.05	1.49438155708678e-06
0.669333333333333	1e-05	0.292929292929293	1	0.005	0.05	1.50992409443424e-06
0.669333333333333	1e-05	0.292929292929293	2	0.005	0.05	2.32882570706119e-06
0.669333333333333	1e-05	0.292929292929293	3	0.005	0.05	1.11061376436977e-07
0.779222222222222	1e-05	0.292929292929293	1	0.005	0.05	1.08632496324413e-06
0.779222222222222	1e-05	0.292929292929293	2	0.005	0.05	2.91374304196608e-06
0.779222222222222	1e-05	0.292929292929293	3	0.005	0.05	1.1340290932535e-06
0.889111111111111	1e-05	0.292929292929293	1	0.005	0.05	1.70055214048397e-07
0.889111111111111	1e-05	0.292929292929293	2	0.005	0.05	1.17454297468643e-06
0.889111111111111	1e-05	0.292929292929293	3	0.005	0.05	4.17214720012667e-07
0.999	1e-05	0.292929292929293	1	0.005	0.0500000000000001	3.0317936109901e-07
0.999	1e-05	0.292929292929293	2	0.005	0.0500000000000001	6.68802707676933e-07
0.999	1e-05	0.292929292929293	3	0.005	0.05	1.24941520690147e-06
0.01	1e-05	0.303030303030303	1	0.005	0.0500000000000002	1.85494859752486e-05
0.01	1e-05	0.303030303030303	2	0.005	0.0500000000000002	1.29873491608789e-05
0.01	1e-05	0.303030303030303	3	0.005	0.0500000000000001	3.36432091282239e-05
0.119888888888889	1e-05	0.303030303030303	1	0.005	0.0500000000000001	3.2916853949334e-07
0.119888888888889	1e-05	0.303030303030303	2	0.005	0.05	2.04072492781412e-06
0.119888888888889	1e-05	0.303030303030303	3	0.005	0.05	2.95228611132646e-06
0.229777777777778	1e-05	0.303030303030303	1	0.005	0.0500000000000001	1.20368110373069e-06
0.229777777777778	1e-05	0.303030303030303	2	0.005	0.0500000000000001	2.1693580489757e-06
0.229777777777778	1e-05	0.303030303030303	3	0.005	0.0500000000000001	1.54858352717266e-06
0.339666666666667	1e-05	0.303030303030303	1	0.005	0.05	1.21787116543588e-06
0.339666666666667	1e-05	0.303030303030303	2	0.005	0.05	1.98978004851178e-06
0.339666666666667	1e-05	0.303030303030303	3	0.005	0.05	1.92949197104592e-07
0.449555555555556	1e-05	0.303030303030303	1	0.005	0.05	1.40399381271408e-06
0.449555555555556	1e-05	0.303030303030303	2	0.005	0.05	1.71449271296052e-06
0.449555555555556	1e-05	0.303030303030303	3	0.005	0.0500000000000001	1.92920048264907e-06
0.559444444444444	1e-05	0.303030303030303	1	0.005	0.05	6.60059402356898e-07
0.559444444444444	1e-05	0.303030303030303	2	0.005	0.05	1.03663511882395e-06
0.559444444444444	1e-05	0.303030303030303	3	0.005	0.05	5.9317424244898e-07
0.669333333333333	1e-05	0.303030303030303	1	0.005	0.05	2.27143535991608e-07
0.669333333333333	1e-05	0.303030303030303	2	0.005	0.05	3.07238090443739e-07
0.669333333333333	1e-05	0.303030303030303	3	0.005	0.05	1.05977083787161e-06
0.779222222222222	1e-05	0.303030303030303	1	0.005	0.05	5.8957023955123e-07
0.779222222222222	1e-05	0.303030303030303	2	0.005	0.05	6.07592497704265e-07
0.779222222222222	1e-05	0.303030303030303	3	0.005	0.05	2.60848319570505e-06
0.889111111111111	1e-05	0.303030303030303	1	0.005	0.05	1.17281864738304e-06
0.889111111111111	1e-05	0.303030303030303	2	0.005	0.05	1.19101853613972e-06
0.889111111111111	1e-05	0.303030303030303	3	0.005	0.05	4.32343370896582e-07
0.999	1e-05	0.303030303030303	1	0.005	0.0500000000000001	8.10724520858099e-07
0.999	1e-05	0.303030303030303	2	0.005	0.0500000000000001	1.29307201513765e-06
0.999	1e-05	0.303030303030303	3	0.005	0.0500000000000001	3.82482827449629e-07
0.01	1e-05	0.313131313131313	1	0.005	0.05	1.99856205704191e-05
0.01	1e-05	0.313131313131313	2	0.005	0.05	2.58308451184532e-05
0.01	1e-05	0.313131313131313	3	0.005	0.05	5.08246957173668e-05
0.119888888888889	1e-05	0.313131313131313	1	0.005	0.05	4.55051294780573e-06
0.119888888888889	1e-05	0.313131313131313	2	0.005	0.0500000000000002	2.00001878240851e-06
0.119888888888889	1e-05	0.313131313131313	3	0.005	0.05	3.44293083451617e-06
0.229777777777778	1e-05	0.313131313131313	1	0.005	0.05	1.91984181836017e-07
0.229777777777778	1e-05	0.313131313131313	2	0.005	0.0500000000000001	2.40952491812638e-07
0.229777777777778	1e-05	0.313131313131313	3	0.005	0.0500000000000001	8.79296016460425e-07
0.339666666666667	1e-05	0.313131313131313	1	0.005	0.05	7.880878956825e-07
0.339666666666667	1e-05	0.313131313131313	2	0.005	0.0500000000000002	3.79073615661756e-07
0.339666666666667	1e-05	0.313131313131313	3	0.005	0.0500000000000002	1.00598096812418e-06
0.449555555555556	1e-05	0.313131313131313	1	0.005	0.05	1.09496477894387e-06
0.449555555555556	1e-05	0.313131313131313	2	0.005	0.05	3.42707601187141e-07
0.449555555555556	1e-05	0.313131313131313	3	0.005	0.0500000000000001	5.23576378669466e-07
0.559444444444444	1e-05	0.313131313131313	1	0.005	0.05	2.28065028209082e-07
0.559444444444444	1e-05	0.313131313131313	2	0.005	0.0500000000000001	8.78786126885143e-07
0.559444444444444	1e-05	0.313131313131313	3	0.005	0.05	1.28449405918435e-07
0.669333333333333	1e-05	0.313131313131313	1	0.005	0.05	1.36327770743744e-07
0.669333333333333	1e-05	0.313131313131313	2	0.005	0.05	1.41036489452412e-06
0.669333333333333	1e-05	0.313131313131313	3	0.005	0.05	1.61595870102604e-06
0.779222222222222	1e-05	0.313131313131313	1	0.005	0.05	7.28216392438553e-07
0.779222222222222	1e-05	0.313131313131313	2	0.005	0.05	1.86388571087365e-07
0.779222222222222	1e-05	0.313131313131313	3	0.005	0.05	4.51080127491181e-07
0.889111111111111	1e-05	0.313131313131313	1	0.005	0.05	1.46486578167011e-06
0.889111111111111	1e-05	0.313131313131313	2	0.005	0.05	1.70357535964216e-06
0.889111111111111	1e-05	0.313131313131313	3	0.005	0.05	2.62885060885734e-07
0.999	1e-05	0.313131313131313	1	0.005	0.05	2.62309883072223e-07
0.999	1e-05	0.313131313131313	2	0.005	0.05	2.30785461249952e-07
0.999	1e-05	0.313131313131313	3	0.005	0.0500000000000001	7.87600620967737e-07
0.01	1e-05	0.323232323232323	1	0.005	0.0500000000000002	2.35080271606557e-05
0.01	1e-05	0.323232323232323	2	0.005	0.0500000000000002	1.39266664284574e-05
0.01	1e-05	0.323232323232323	3	0.005	0.05	6.08596184117684e-06
0.119888888888889	1e-05	0.323232323232323	1	0.005	0.05	1.52157595719773e-06
0.119888888888889	1e-05	0.323232323232323	2	0.005	0.05	2.542443225198e-06
0.119888888888889	1e-05	0.323232323232323	3	0.005	0.05	2.93292399854422e-07
0.229777777777778	1e-05	0.323232323232323	1	0.005	0.0500000000000001	4.18181355532367e-07
0.229777777777778	1e-05	0.323232323232323	2	0.005	0.05	3.99869233994672e-07
0.229777777777778	1e-05	0.323232323232323	3	0.005	0.05	5.5385756132035e-06
0.339666666666667	1e-05	0.323232323232323	1	0.005	0.0500000000000001	9.92836895800499e-08
0.339666666666667	1e-05	0.323232323232323	2	0.005	0.05	8.102346413551e-07
0.339666666666667	1e-05	0.323232323232323	3	0.005	0.0500000000000001	4.50682973373671e-06
0.449555555555556	1e-05	0.323232323232323	1	0.005	0.05	1.32478007126231e-06
0.449555555555556	1e-05	0.323232323232323	2	0.005	0.05	1.36832298422119e-07
0.449555555555556	1e-05	0.323232323232323	3	0.005	0.0500000000000001	1.10346926805489e-06
0.559444444444444	1e-05	0.323232323232323	1	0.005	0.05	3.24453511035295e-07
0.559444444444444	1e-05	0.323232323232323	2	0.005	0.05	1.07915736690198e-06
0.559444444444444	1e-05	0.323232323232323	3	0.005	0.05	1.01843862457075e-06
0.669333333333333	1e-05	0.323232323232323	1	0.005	0.05	7.92381466654762e-07
0.669333333333333	1e-05	0.323232323232323	2	0.005	0.05	2.60502433830134e-07
0.669333333333333	1e-05	0.323232323232323	3	0.005	0.05	1.45176772928257e-07
0.779222222222222	1e-05	0.323232323232323	1	0.005	0.05	5.29874964019933e-07
0.779222222222222	1e-05	0.323232323232323	2	0.005	0.0500000000000001	3.19561719321536e-07
0.779222222222222	1e-05	0.323232323232323	3	0.005	0.0500000000000001	9.66248467155611e-07
0.889111111111111	1e-05	0.323232323232323	1	0.005	0.05	2.7585904186135e-07
0.889111111111111	1e-05	0.323232323232323	2	0.005	0.05	3.18213320748024e-07
0.889111111111111	1e-05	0.323232323232323	3	0.005	0.05	5.58449415478881e-07
0.999	1e-05	0.323232323232323	1	0.005	0.05	6.34431026754629e-07
0.999	1e-05	0.323232323232323	2	0.005	0.0500000000000001	2.53868075316325e-07
0.999	1e-05	0.323232323232323	3	0.005	0.05	1.93393291173992e-07
0.01	1e-05	0.333333333333333	1	0.005	0.05	1.39186355712107e-05
0.01	1e-05	0.333333333333333	2	0.005	0.0500000000000001	2.00622467937262e-05
0.01	1e-05	0.333333333333333	3	0.005	0.0500000000000002	6.79004589072132e-06
0.119888888888889	1e-05	0.333333333333333	1	0.005	0.05	6.95648413266035e-06
0.119888888888889	1e-05	0.333333333333333	2	0.005	0.05	9.24315431785905e-07
0.119888888888889	1e-05	0.333333333333333	3	0.005	0.05	4.97066310845918e-07
0.229777777777778	1e-05	0.333333333333333	1	0.005	0.0500000000000001	5.00214450993459e-07
0.229777777777778	1e-05	0.333333333333333	2	0.005	0.0500000000000001	6.01270318218301e-07
0.229777777777778	1e-05	0.333333333333333	3	0.005	0.0500000000000001	2.76720486762181e-06
0.339666666666667	1e-05	0.333333333333333	1	0.005	0.0500000000000001	1.69172659062828e-07
0.339666666666667	1e-05	0.333333333333333	2	0.005	0.0500000000000002	8.80008481771036e-07
0.339666666666667	1e-05	0.333333333333333	3	0.005	0.0500000000000002	1.63771242857929e-06
0.449555555555556	1e-05	0.333333333333333	1	0.005	0.0500000000000001	8.03420555930972e-07
0.449555555555556	1e-05	0.333333333333333	2	0.005	0.0500000000000001	2.43561201539617e-06
0.449555555555556	1e-05	0.333333333333333	3	0.005	0.05	3.25699760322178e-07
0.559444444444444	1e-05	0.333333333333333	1	0.005	0.05	4.35455367137523e-07
0.559444444444444	1e-05	0.333333333333333	2	0.005	0.05	2.33517471338861e-07
0.559444444444444	1e-05	0.333333333333333	3	0.005	0.05	4.94993475933571e-07
0.669333333333333	1e-05	0.333333333333333	1	0.005	0.05	4.62458403886224e-07
0.669333333333333	1e-05	0.333333333333333	2	0.005	0.05	1.00800232363444e-06
0.669333333333333	1e-05	0.333333333333333	3	0.005	0.05	4.10571590483437e-07
0.779222222222222	1e-05	0.333333333333333	1	0.005	0.05	5.71813226375037e-07
0.779222222222222	1e-05	0.333333333333333	2	0.005	0.05	1.0280392354057e-06
0.779222222222222	1e-05	0.333333333333333	3	0.005	0.05	3.73028763953878e-06
0.889111111111111	1e-05	0.333333333333333	1	0.005	0.05	3.80157558672943e-07
0.889111111111111	1e-05	0.333333333333333	2	0.005	0.05	1.13926973116384e-06
0.889111111111111	1e-05	0.333333333333333	3	0.005	0.05	5.69371480573828e-07
0.999	1e-05	0.333333333333333	1	0.005	0.0500000000000001	1.48131742560991e-06
0.999	1e-05	0.333333333333333	2	0.005	0.05	2.59822928891758e-07
0.999	1e-05	0.333333333333333	3	0.005	0.0500000000000001	1.89324383671394e-06
0.01	1e-05	0.343434343434343	1	0.005	0.0500000000000001	5.30192403059933e-06
0.01	1e-05	0.343434343434343	2	0.005	0.05	2.46334879638594e-06
0.01	1e-05	0.343434343434343	3	0.005	0.05	4.95482531996017e-06
0.119888888888889	1e-05	0.343434343434343	1	0.005	0.05	4.32727496712081e-06
0.119888888888889	1e-05	0.343434343434343	2	0.005	0.05	1.18820835032389e-06
0.119888888888889	1e-05	0.343434343434343	3	0.005	0.05	5.2755987155309e-07
0.229777777777778	1e-05	0.343434343434343	1	0.005	0.05	2.4914030348524e-06
0.229777777777778	1e-05	0.343434343434343	2	0.005	0.0500000000000001	3.1735704217264e-06
0.229777777777778	1e-05	0.343434343434343	3	0.005	0.0500000000000001	2.91658068250249e-06
0.339666666666667	1e-05	0.343434343434343	1	0.005	0.05	7.49952105048125e-07
0.339666666666667	1e-05	0.343434343434343	2	0.005	0.0500000000000001	2.02149872764729e-07
0.339666666666667	1e-05	0.343434343434343	3	0.005	0.05	5.89932611043935e-07
0.449555555555556	1e-05	0.343434343434343	1	0.005	0.05	3.84477907717607e-07
0.449555555555556	1e-05	0.343434343434343	2	0.005	0.0500000000000001	8.31130023525818e-07
0.449555555555556	1e-05	0.343434343434343	3	0.005	0.0500000000000001	9.3014501194195e-07
0.559444444444444	1e-05	0.343434343434343	1	0.005	0.05	1.3392731487753e-06
0.559444444444444	1e-05	0.343434343434343	2	0.005	0.05	4.64725280250146e-07
0.559444444444444	1e-05	0.343434343434343	3	0.005	0.05	5.71018737419469e-08
0.669333333333333	1e-05	0.343434343434343	1	0.005	0.05	1.97912481469505e-07
0.669333333333333	1e-05	0.343434343434343	2	0.005	0.05	8.96068499766406e-08
0.669333333333333	1e-05	0.343434343434343	3	0.005	0.05	1.05208900453972e-06
0.779222222222222	1e-05	0.343434343434343	1	0.005	0.05	4.20459263517998e-07
0.779222222222222	1e-05	0.343434343434343	2	0.005	0.0500000000000001	1.07238028551874e-06
0.779222222222222	1e-05	0.343434343434343	3	0.005	0.05	4.45425487926361e-08
0.889111111111111	1e-05	0.343434343434343	1	0.005	0.05	1.1802015595721e-06
0.889111111111111	1e-05	0.343434343434343	2	0.005	0.05	3.35062809973615e-07
0.889111111111111	1e-05	0.343434343434343	3	0.005	0.05	1.07163407311146e-06
0.999	1e-05	0.343434343434343	1	0.005	0.0500000000000001	1.2817272457718e-07
0.999	1e-05	0.343434343434343	2	0.005	0.0500000000000001	1.99757699845469e-07
0.999	1e-05	0.343434343434343	3	0.005	0.0500000000000001	2.61320177082944e-07
0.01	1e-05	0.353535353535354	1	0.005	0.0500000000000002	1.34470475470676e-05
0.01	1e-05	0.353535353535354	2	0.005	0.0500000000000002	2.94981457787193e-05
0.01	1e-05	0.353535353535354	3	0.005	0.0500000000000001	1.99470405998964e-05
0.119888888888889	1e-05	0.353535353535354	1	0.005	0.05	1.15248142342885e-06
0.119888888888889	1e-05	0.353535353535354	2	0.005	0.05	1.51095606702236e-06
0.119888888888889	1e-05	0.353535353535354	3	0.005	0.05	2.25954040819153e-06
0.229777777777778	1e-05	0.353535353535354	1	0.005	0.0500000000000001	1.43799389981739e-06
0.229777777777778	1e-05	0.353535353535354	2	0.005	0.0500000000000001	8.53761569591804e-07
0.229777777777778	1e-05	0.353535353535354	3	0.005	0.0500000000000001	4.48158813742673e-07
0.339666666666667	1e-05	0.353535353535354	1	0.005	0.0500000000000001	1.02213010299653e-06
0.339666666666667	1e-05	0.353535353535354	2	0.005	0.0500000000000001	3.8101446375716e-07
0.339666666666667	1e-05	0.353535353535354	3	0.005	0.05	4.63137839874163e-06
0.449555555555556	1e-05	0.353535353535354	1	0.005	0.0500000000000001	1.22232242669352e-06
0.449555555555556	1e-05	0.353535353535354	2	0.005	0.0500000000000001	7.04883699741158e-07
0.449555555555556	1e-05	0.353535353535354	3	0.005	0.0500000000000001	4.28795666969365e-07
0.559444444444444	1e-05	0.353535353535354	1	0.005	0.05	2.56658643578062e-07
0.559444444444444	1e-05	0.353535353535354	2	0.005	0.05	5.95601011040209e-07
0.559444444444444	1e-05	0.353535353535354	3	0.005	0.05	8.24645163984507e-07
0.669333333333333	1e-05	0.353535353535354	1	0.005	0.05	5.64736965498597e-07
0.669333333333333	1e-05	0.353535353535354	2	0.005	0.05	2.718587887724e-06
0.669333333333333	1e-05	0.353535353535354	3	0.005	0.05	8.63760173802236e-08
0.779222222222222	1e-05	0.353535353535354	1	0.005	0.05	6.24434992624296e-07
0.779222222222222	1e-05	0.353535353535354	2	0.005	0.05	2.32162667938429e-07
0.779222222222222	1e-05	0.353535353535354	3	0.005	0.05	1.59320173811642e-07
0.889111111111111	1e-05	0.353535353535354	1	0.005	0.05	3.37065407592733e-07
0.889111111111111	1e-05	0.353535353535354	2	0.005	0.05	4.07289702470003e-07
0.889111111111111	1e-05	0.353535353535354	3	0.005	0.05	5.72222970784346e-07
0.999	1e-05	0.353535353535354	1	0.005	0.05	5.44538598755725e-07
0.999	1e-05	0.353535353535354	2	0.005	0.05	6.0936031305565e-07
0.999	1e-05	0.353535353535354	3	0.005	0.05	1.78684143567353e-06
0.01	1e-05	0.363636363636364	1	0.005	0.05	4.05564429238536e-05
0.01	1e-05	0.363636363636364	2	0.005	0.0500000000000001	3.61627361926677e-05
0.01	1e-05	0.363636363636364	3	0.005	0.0500000000000001	1.73127083012758e-05
0.119888888888889	1e-05	0.363636363636364	1	0.005	0.05	2.2677862325896e-06
0.119888888888889	1e-05	0.363636363636364	2	0.005	0.05	4.61498156781347e-06
0.119888888888889	1e-05	0.363636363636364	3	0.005	0.05	1.5746083139543e-06
0.229777777777778	1e-05	0.363636363636364	1	0.005	0.0500000000000001	1.74152471913603e-07
0.229777777777778	1e-05	0.363636363636364	2	0.005	0.0500000000000001	2.48823510415041e-06
0.229777777777778	1e-05	0.363636363636364	3	0.005	0.0500000000000001	1.17993958801802e-06
0.339666666666667	1e-05	0.363636363636364	1	0.005	0.05	1.17797097428504e-06
0.339666666666667	1e-05	0.363636363636364	2	0.005	0.0500000000000002	1.19135269303596e-06
0.339666666666667	1e-05	0.363636363636364	3	0.005	0.05	2.95902688855626e-07
0.449555555555556	1e-05	0.363636363636364	1	0.005	0.05	8.53125550499499e-07
0.449555555555556	1e-05	0.363636363636364	2	0.005	0.0500000000000001	2.02548407382977e-06
0.449555555555556	1e-05	0.363636363636364	3	0.005	0.0500000000000001	4.47970779622458e-07
0.559444444444444	1e-05	0.363636363636364	1	0.005	0.05	3.42235739875403e-07
0.559444444444444	1e-05	0.363636363636364	2	0.005	0.05	5.95404730041371e-08
0.559444444444444	1e-05	0.363636363636364	3	0.005	0.05	4.83193631333124e-07
0.669333333333333	1e-05	0.363636363636364	1	0.005	0.05	4.85052294525275e-07
0.669333333333333	1e-05	0.363636363636364	2	0.005	0.05	4.06672027326531e-07
0.669333333333333	1e-05	0.363636363636364	3	0.005	0.05	4.59019408715492e-07
0.779222222222222	1e-05	0.363636363636364	1	0.005	0.05	1.20460239398729e-07
0.779222222222222	1e-05	0.363636363636364	2	0.005	0.05	4.2735786216874e-07
0.779222222222222	1e-05	0.363636363636364	3	0.005	0.05	6.95940318689045e-07
0.889111111111111	1e-05	0.363636363636364	1	0.005	0.05	8.96494699691496e-07
0.889111111111111	1e-05	0.363636363636364	2	0.005	0.05	4.96577788983108e-07
0.889111111111111	1e-05	0.363636363636364	3	0.005	0.05	3.16073809449607e-07
0.999	1e-05	0.363636363636364	1	0.005	0.05	4.66094199628471e-07
0.999	1e-05	0.363636363636364	2	0.005	0.0500000000000001	6.36349963562063e-07
0.999	1e-05	0.363636363636364	3	0.005	0.05	8.15488410024357e-07
0.01	1e-05	0.373737373737374	1	0.005	0.0500000000000004	3.53795699214425e-05
0.01	1e-05	0.373737373737374	2	0.005	0.05	1.16819872938596e-05
0.01	1e-05	0.373737373737374	3	0.005	0.0500000000000001	6.66288390546971e-05
0.119888888888889	1e-05	0.373737373737374	1	0.005	0.05	2.66776892923346e-06
0.119888888888889	1e-05	0.373737373737374	2	0.005	0.05	4.72721634872345e-06
0.119888888888889	1e-05	0.373737373737374	3	0.005	0.05	1.502886573587e-06
0.229777777777778	1e-05	0.373737373737374	1	0.005	0.05	4.5743105626428e-07
0.229777777777778	1e-05	0.373737373737374	2	0.005	0.0500000000000001	5.59875387984806e-07
0.229777777777778	1e-05	0.373737373737374	3	0.005	0.0500000000000001	2.03714873855349e-06
0.339666666666667	1e-05	0.373737373737374	1	0.005	0.05	7.30889536774375e-07
0.339666666666667	1e-05	0.373737373737374	2	0.005	0.05	2.09862131130976e-06
0.339666666666667	1e-05	0.373737373737374	3	0.005	0.05	2.75341344182119e-07
0.449555555555556	1e-05	0.373737373737374	1	0.005	0.0500000000000001	5.40701133430378e-08
0.449555555555556	1e-05	0.373737373737374	2	0.005	0.0500000000000001	3.57957517016301e-07
0.449555555555556	1e-05	0.373737373737374	3	0.005	0.05	2.53264470702776e-07
0.559444444444444	1e-05	0.373737373737374	1	0.005	0.05	2.43163626039247e-07
0.559444444444444	1e-05	0.373737373737374	2	0.005	0.05	1.49935864878724e-07
0.559444444444444	1e-05	0.373737373737374	3	0.005	0.05	9.14712166297611e-07
0.669333333333333	1e-05	0.373737373737374	1	0.005	0.05	2.03757987768104e-07
0.669333333333333	1e-05	0.373737373737374	2	0.005	0.05	5.50818976200522e-07
0.669333333333333	1e-05	0.373737373737374	3	0.005	0.05	4.06104818056195e-07
0.779222222222222	1e-05	0.373737373737374	1	0.005	0.05	1.77243760700053e-07
0.779222222222222	1e-05	0.373737373737374	2	0.005	0.0500000000000001	7.33856960581148e-07
0.779222222222222	1e-05	0.373737373737374	3	0.005	0.05	1.24634719356e-06
0.889111111111111	1e-05	0.373737373737374	1	0.005	0.05	1.97055137460418e-06
0.889111111111111	1e-05	0.373737373737374	2	0.005	0.05	2.03794151749563e-06
0.889111111111111	1e-05	0.373737373737374	3	0.005	0.05	4.72763060368224e-07
0.999	1e-05	0.373737373737374	1	0.005	0.05	3.51400594193535e-07
0.999	1e-05	0.373737373737374	2	0.005	0.05	5.21195650996921e-07
0.999	1e-05	0.373737373737374	3	0.005	0.05	8.11985740067144e-07
0.01	1e-05	0.383838383838384	1	0.005	0.0500000000000002	2.38757834943905e-05
0.01	1e-05	0.383838383838384	2	0.005	0.05	3.68474955439536e-05
0.01	1e-05	0.383838383838384	3	0.005	0.05	3.11105924070232e-06
0.119888888888889	1e-05	0.383838383838384	1	0.005	0.05	3.8244859218316e-07
0.119888888888889	1e-05	0.383838383838384	2	0.005	0.05	1.19076169423378e-06
0.119888888888889	1e-05	0.383838383838384	3	0.005	0.05	4.81754066152225e-06
0.229777777777778	1e-05	0.383838383838384	1	0.005	0.05	1.22067109613256e-06
0.229777777777778	1e-05	0.383838383838384	2	0.005	0.05	1.86255596794693e-06
0.229777777777778	1e-05	0.383838383838384	3	0.005	0.05	2.63917925267581e-07
0.339666666666667	1e-05	0.383838383838384	1	0.005	0.0500000000000002	1.21812992963702e-07
0.339666666666667	1e-05	0.383838383838384	2	0.005	0.05	2.1207570057927e-06
0.339666666666667	1e-05	0.383838383838384	3	0.005	0.0500000000000001	2.30115145946151e-06
0.449555555555556	1e-05	0.383838383838384	1	0.005	0.0500000000000001	4.08545859974941e-07
0.449555555555556	1e-05	0.383838383838384	2	0.005	0.05	1.89645533438484e-07
0.449555555555556	1e-05	0.383838383838384	3	0.005	0.05	5.09611469539063e-07
0.559444444444444	1e-05	0.383838383838384	1	0.005	0.05	2.43765658641149e-07
0.559444444444444	1e-05	0.383838383838384	2	0.005	0.05	6.92842133213212e-08
0.559444444444444	1e-05	0.383838383838384	3	0.005	0.05	6.22030420711552e-07
0.669333333333333	1e-05	0.383838383838384	1	0.005	0.05	1.13106180866792e-06
0.669333333333333	1e-05	0.383838383838384	2	0.005	0.05	7.91402307380748e-07
0.669333333333333	1e-05	0.383838383838384	3	0.005	0.05	2.81788288543156e-07
0.779222222222222	1e-05	0.383838383838384	1	0.005	0.05	2.8181729025642e-07
0.779222222222222	1e-05	0.383838383838384	2	0.005	0.05	6.06331341811439e-07
0.779222222222222	1e-05	0.383838383838384	3	0.005	0.0500000000000001	2.23705517958882e-07
0.889111111111111	1e-05	0.383838383838384	1	0.005	0.05	1.37889806141873e-07
0.889111111111111	1e-05	0.383838383838384	2	0.005	0.05	1.2311845039972e-06
0.889111111111111	1e-05	0.383838383838384	3	0.005	0.05	8.99395773214982e-07
0.999	1e-05	0.383838383838384	1	0.005	0.05	6.92023922285018e-07
0.999	1e-05	0.383838383838384	2	0.005	0.05	5.57520507176494e-07
0.999	1e-05	0.383838383838384	3	0.005	0.05	7.46610394373008e-07
0.01	1e-05	0.393939393939394	1	0.005	0.0500000000000002	2.21377251648263e-05
0.01	1e-05	0.393939393939394	2	0.005	0.0500000000000001	6.29902380393366e-05
0.01	1e-05	0.393939393939394	3	0.005	0.05	3.55693775266677e-05
0.119888888888889	1e-05	0.393939393939394	1	0.005	0.05	2.40568549015834e-06
0.119888888888889	1e-05	0.393939393939394	2	0.005	0.05	1.36325366458702e-06
0.119888888888889	1e-05	0.393939393939394	3	0.005	0.05	2.67989856111535e-06
0.229777777777778	1e-05	0.393939393939394	1	0.005	0.0500000000000001	7.78137950631523e-07
0.229777777777778	1e-05	0.393939393939394	2	0.005	0.0500000000000001	2.27736415571918e-07
0.229777777777778	1e-05	0.393939393939394	3	0.005	0.0500000000000001	9.02369639313007e-06
0.339666666666667	1e-05	0.393939393939394	1	0.005	0.05	1.66975102076958e-06
0.339666666666667	1e-05	0.393939393939394	2	0.005	0.05	2.42003530038911e-07
0.339666666666667	1e-05	0.393939393939394	3	0.005	0.05	1.89423075901218e-07
0.449555555555556	1e-05	0.393939393939394	1	0.005	0.05	9.12856127989111e-07
0.449555555555556	1e-05	0.393939393939394	2	0.005	0.05	1.48041498178501e-06
0.449555555555556	1e-05	0.393939393939394	3	0.005	0.0500000000000001	1.96079719804043e-06
0.559444444444444	1e-05	0.393939393939394	1	0.005	0.05	1.44481665435768e-06
0.559444444444444	1e-05	0.393939393939394	2	0.005	0.05	1.60731639083883e-06
0.559444444444444	1e-05	0.393939393939394	3	0.005	0.05	1.51536546305189e-06
0.669333333333333	1e-05	0.393939393939394	1	0.005	0.05	1.71592217853128e-06
0.669333333333333	1e-05	0.393939393939394	2	0.005	0.05	5.28544540530379e-07
0.669333333333333	1e-05	0.393939393939394	3	0.005	0.05	3.6549098974972e-07
0.779222222222222	1e-05	0.393939393939394	1	0.005	0.05	1.91916652091104e-07
0.779222222222222	1e-05	0.393939393939394	2	0.005	0.05	1.89021967234084e-06
0.779222222222222	1e-05	0.393939393939394	3	0.005	0.05	3.13026594068424e-07
0.889111111111111	1e-05	0.393939393939394	1	0.005	0.05	2.9869688669148e-07
0.889111111111111	1e-05	0.393939393939394	2	0.005	0.05	5.52372586734684e-07
0.889111111111111	1e-05	0.393939393939394	3	0.005	0.05	3.63047577031366e-07
0.999	1e-05	0.393939393939394	1	0.005	0.05	2.18830934841823e-07
0.999	1e-05	0.393939393939394	2	0.005	0.05	4.06241735106471e-07
0.999	1e-05	0.393939393939394	3	0.005	0.05	8.35914042046984e-07
0.01	1e-05	0.404040404040404	1	0.005	0.05	1.91319803526547e-05
0.01	1e-05	0.404040404040404	2	0.005	0.0500000000000002	2.55829866635419e-05
0.01	1e-05	0.404040404040404	3	0.005	0.0500000000000002	7.26352262660267e-05
0.119888888888889	1e-05	0.404040404040404	1	0.005	0.05	1.41185199704849e-06
0.119888888888889	1e-05	0.404040404040404	2	0.005	0.05	1.05076497428643e-05
0.119888888888889	1e-05	0.404040404040404	3	0.005	0.05	9.11312705887974e-07
0.229777777777778	1e-05	0.404040404040404	1	0.005	0.0500000000000001	1.39936516235399e-06
0.229777777777778	1e-05	0.404040404040404	2	0.005	0.05	2.11586641878026e-06
0.229777777777778	1e-05	0.404040404040404	3	0.005	0.0500000000000001	3.73496247060002e-06
0.339666666666667	1e-05	0.404040404040404	1	0.005	0.0500000000000001	1.85205041708599e-06
0.339666666666667	1e-05	0.404040404040404	2	0.005	0.0500000000000001	7.53088601836188e-07
0.339666666666667	1e-05	0.404040404040404	3	0.005	0.0500000000000001	5.17149687409029e-07
0.449555555555556	1e-05	0.404040404040404	1	0.005	0.05	1.56240457887874e-06
0.449555555555556	1e-05	0.404040404040404	2	0.005	0.0500000000000001	8.55335941700986e-07
0.449555555555556	1e-05	0.404040404040404	3	0.005	0.0500000000000001	1.64706022783922e-06
0.559444444444444	1e-05	0.404040404040404	1	0.005	0.05	1.82465577275202e-07
0.559444444444444	1e-05	0.404040404040404	2	0.005	0.05	6.36823772904977e-07
0.559444444444444	1e-05	0.404040404040404	3	0.005	0.05	7.48547043856616e-07
0.669333333333333	1e-05	0.404040404040404	1	0.005	0.05	3.19657123639392e-06
0.669333333333333	1e-05	0.404040404040404	2	0.005	0.05	6.21858478132299e-07
0.669333333333333	1e-05	0.404040404040404	3	0.005	0.05	5.72347870012343e-07
0.779222222222222	1e-05	0.404040404040404	1	0.005	0.05	1.65772324762235e-07
0.779222222222222	1e-05	0.404040404040404	2	0.005	0.05	6.82791073962958e-07
0.779222222222222	1e-05	0.404040404040404	3	0.005	0.05	1.19292546507875e-07
0.889111111111111	1e-05	0.404040404040404	1	0.005	0.05	4.07974267301704e-07
0.889111111111111	1e-05	0.404040404040404	2	0.005	0.05	3.53189308821926e-07
0.889111111111111	1e-05	0.404040404040404	3	0.005	0.05	1.49471863917571e-06
0.999	1e-05	0.404040404040404	1	0.005	0.05	2.62868217880145e-07
0.999	1e-05	0.404040404040404	2	0.005	0.05	9.42395079604771e-07
0.999	1e-05	0.404040404040404	3	0.005	0.05	2.77982699327482e-07
0.01	1e-05	0.414141414141414	1	0.005	0.0500000000000002	3.48347848266055e-05
0.01	1e-05	0.414141414141414	2	0.005	0.0500000000000002	1.96577337489386e-05
0.01	1e-05	0.414141414141414	3	0.005	0.0500000000000002	4.94012887309413e-06
0.119888888888889	1e-05	0.414141414141414	1	0.005	0.05	3.12917476992688e-06
0.119888888888889	1e-05	0.414141414141414	2	0.005	0.05	8.78424575653408e-07
0.119888888888889	1e-05	0.414141414141414	3	0.005	0.05	2.18982587855032e-07
0.229777777777778	1e-05	0.414141414141414	1	0.005	0.05	6.05747413321109e-07
0.229777777777778	1e-05	0.414141414141414	2	0.005	0.05	1.82885879690734e-07
0.229777777777778	1e-05	0.414141414141414	3	0.005	0.05	5.45375782165312e-06
0.339666666666667	1e-05	0.414141414141414	1	0.005	0.05	2.91507984101224e-07
0.339666666666667	1e-05	0.414141414141414	2	0.005	0.05	2.38588924211982e-06
0.339666666666667	1e-05	0.414141414141414	3	0.005	0.05	1.53143232711068e-07
0.449555555555556	1e-05	0.414141414141414	1	0.005	0.05	1.05845364299832e-06
0.449555555555556	1e-05	0.414141414141414	2	0.005	0.0500000000000001	5.28150947025505e-07
0.449555555555556	1e-05	0.414141414141414	3	0.005	0.05	1.1780952925158e-07
0.559444444444444	1e-05	0.414141414141414	1	0.005	0.05	6.75919274504066e-07
0.559444444444444	1e-05	0.414141414141414	2	0.005	0.05	6.83423789974569e-07
0.559444444444444	1e-05	0.414141414141414	3	0.005	0.05	3.57657828067565e-07
0.669333333333333	1e-05	0.414141414141414	1	0.005	0.05	2.00504291754057e-06
0.669333333333333	1e-05	0.414141414141414	2	0.005	0.05	8.91509297975555e-07
0.669333333333333	1e-05	0.414141414141414	3	0.005	0.05	9.69225252264956e-07
0.779222222222222	1e-05	0.414141414141414	1	0.005	0.05	2.44334183756606e-06
0.779222222222222	1e-05	0.414141414141414	2	0.005	0.05	2.23463747349276e-07
0.779222222222222	1e-05	0.414141414141414	3	0.005	0.05	9.63845593697614e-07
0.889111111111111	1e-05	0.414141414141414	1	0.005	0.05	1.00724911445707e-06
0.889111111111111	1e-05	0.414141414141414	2	0.005	0.05	4.64476931702824e-07
0.889111111111111	1e-05	0.414141414141414	3	0.005	0.05	1.65795665328957e-07
0.999	1e-05	0.414141414141414	1	0.005	0.05	3.5547040170059e-07
0.999	1e-05	0.414141414141414	2	0.005	0.05	6.36121352172938e-07
0.999	1e-05	0.414141414141414	3	0.005	0.05	3.4860494769004e-07
0.01	1e-05	0.424242424242424	1	0.005	0.0500000000000002	5.22623426365101e-05
0.01	1e-05	0.424242424242424	2	0.005	0.0500000000000002	1.0416350960973e-05
0.01	1e-05	0.424242424242424	3	0.005	0.0500000000000002	1.77918157462783e-05
0.119888888888889	1e-05	0.424242424242424	1	0.005	0.05	4.14037927969928e-06
0.119888888888889	1e-05	0.424242424242424	2	0.005	0.05	1.06933112493748e-06
0.119888888888889	1e-05	0.424242424242424	3	0.005	0.05	1.64013381779054e-07
0.229777777777778	1e-05	0.424242424242424	1	0.005	0.0500000000000001	1.76666236220278e-06
0.229777777777778	1e-05	0.424242424242424	2	0.005	0.0500000000000001	1.93352327412263e-06
0.229777777777778	1e-05	0.424242424242424	3	0.005	0.0500000000000001	9.53672360306739e-07
0.339666666666667	1e-05	0.424242424242424	1	0.005	0.0500000000000001	1.19573488518243e-06
0.339666666666667	1e-05	0.424242424242424	2	0.005	0.05	1.33692608250089e-06
0.339666666666667	1e-05	0.424242424242424	3	0.005	0.05	2.22515089748566e-06
0.449555555555556	1e-05	0.424242424242424	1	0.005	0.05	3.95671960337068e-08
0.449555555555556	1e-05	0.424242424242424	2	0.005	0.05	2.35115022605704e-07
0.449555555555556	1e-05	0.424242424242424	3	0.005	0.0500000000000001	3.75683907493331e-07
0.559444444444444	1e-05	0.424242424242424	1	0.005	0.05	5.11489315937448e-07
0.559444444444444	1e-05	0.424242424242424	2	0.005	0.05	2.59936580503281e-07
0.559444444444444	1e-05	0.424242424242424	3	0.005	0.05	1.39886267248681e-07
0.669333333333333	1e-05	0.424242424242424	1	0.005	0.05	2.83776434970746e-06
0.669333333333333	1e-05	0.424242424242424	2	0.005	0.05	4.69238038958862e-07
0.669333333333333	1e-05	0.424242424242424	3	0.005	0.05	4.08305082191151e-07
0.779222222222222	1e-05	0.424242424242424	1	0.005	0.05	6.12953040046376e-07
0.779222222222222	1e-05	0.424242424242424	2	0.005	0.05	7.54849485519254e-07
0.779222222222222	1e-05	0.424242424242424	3	0.005	0.05	5.14953723412246e-07
0.889111111111111	1e-05	0.424242424242424	1	0.005	0.05	8.8622089690803e-07
0.889111111111111	1e-05	0.424242424242424	2	0.005	0.05	7.20727079772672e-07
0.889111111111111	1e-05	0.424242424242424	3	0.005	0.05	9.63598376585744e-08
0.999	1e-05	0.424242424242424	1	0.005	0.05	1.02674235638025e-06
0.999	1e-05	0.424242424242424	2	0.005	0.05	7.34537170493101e-07
0.999	1e-05	0.424242424242424	3	0.005	0.05	2.58689613488056e-07
0.01	1e-05	0.434343434343434	1	0.005	0.0500000000000004	3.42285942031406e-05
0.01	1e-05	0.434343434343434	2	0.005	0.05	5.2311767343302e-05
0.01	1e-05	0.434343434343434	3	0.005	0.0500000000000002	4.43759987064713e-05
0.119888888888889	1e-05	0.434343434343434	1	0.005	0.05	6.82896109845242e-07
0.119888888888889	1e-05	0.434343434343434	2	0.005	0.0500000000000002	8.21132441690668e-06
0.119888888888889	1e-05	0.434343434343434	3	0.005	0.05	4.1648029913999e-07
0.229777777777778	1e-05	0.434343434343434	1	0.005	0.05	5.50864450345828e-07
0.229777777777778	1e-05	0.434343434343434	2	0.005	0.05	3.5786574908276e-06
0.229777777777778	1e-05	0.434343434343434	3	0.005	0.0500000000000001	3.24977867617645e-06
0.339666666666667	1e-05	0.434343434343434	1	0.005	0.05	1.94131003671603e-06
0.339666666666667	1e-05	0.434343434343434	2	0.005	0.05	2.49133887047662e-07
0.339666666666667	1e-05	0.434343434343434	3	0.005	0.0500000000000001	1.36242123465518e-06
0.449555555555556	1e-05	0.434343434343434	1	0.005	0.0500000000000001	2.61521021997207e-07
0.449555555555556	1e-05	0.434343434343434	2	0.005	0.05	1.70159880980936e-07
0.449555555555556	1e-05	0.434343434343434	3	0.005	0.05	2.22140342951972e-06
0.559444444444444	1e-05	0.434343434343434	1	0.005	0.05	4.53761391497862e-07
0.559444444444444	1e-05	0.434343434343434	2	0.005	0.05	4.5155286120576e-07
0.559444444444444	1e-05	0.434343434343434	3	0.005	0.05	3.19778480993036e-06
0.669333333333333	1e-05	0.434343434343434	1	0.005	0.05	2.83890223134496e-07
0.669333333333333	1e-05	0.434343434343434	2	0.005	0.05	1.32818603050373e-06
0.669333333333333	1e-05	0.434343434343434	3	0.005	0.05	3.03123218700395e-07
0.779222222222222	1e-05	0.434343434343434	1	0.005	0.05	5.74518332414653e-07
0.779222222222222	1e-05	0.434343434343434	2	0.005	0.05	9.22086102358591e-07
0.779222222222222	1e-05	0.434343434343434	3	0.005	0.05	4.20645092056722e-07
0.889111111111111	1e-05	0.434343434343434	1	0.005	0.05	4.29348801376377e-07
0.889111111111111	1e-05	0.434343434343434	2	0.005	0.05	1.90458916036904e-07
0.889111111111111	1e-05	0.434343434343434	3	0.005	0.05	7.21196671535501e-07
0.999	1e-05	0.434343434343434	1	0.005	0.05	1.15758873753053e-06
0.999	1e-05	0.434343434343434	2	0.005	0.05	1.30927279382431e-06
0.999	1e-05	0.434343434343434	3	0.005	0.05	1.0687016063469e-06
0.01	1e-05	0.444444444444444	1	0.005	0.0500000000000001	5.52417516717519e-06
0.01	1e-05	0.444444444444444	2	0.005	0.0500000000000002	2.36055125899963e-05
0.01	1e-05	0.444444444444444	3	0.005	0.05	2.18229343609648e-05
0.119888888888889	1e-05	0.444444444444444	1	0.005	0.05	1.83145308320746e-07
0.119888888888889	1e-05	0.444444444444444	2	0.005	0.05	2.14338423867964e-06
0.119888888888889	1e-05	0.444444444444444	3	0.005	0.0500000000000002	4.05600829179962e-07
0.229777777777778	1e-05	0.444444444444444	1	0.005	0.0500000000000001	2.46288250673565e-06
0.229777777777778	1e-05	0.444444444444444	2	0.005	0.0500000000000001	1.47107721398936e-07
0.229777777777778	1e-05	0.444444444444444	3	0.005	0.0500000000000001	1.33670559048069e-06
0.339666666666667	1e-05	0.444444444444444	1	0.005	0.05	8.325082807073e-07
0.339666666666667	1e-05	0.444444444444444	2	0.005	0.05	1.00511048915704e-07
0.339666666666667	1e-05	0.444444444444444	3	0.005	0.0500000000000001	4.05870098014444e-07
0.449555555555556	1e-05	0.444444444444444	1	0.005	0.05	6.23046868809814e-09
0.449555555555556	1e-05	0.444444444444444	2	0.005	0.05	1.9755297026023e-07
0.449555555555556	1e-05	0.444444444444444	3	0.005	0.05	8.34775182174955e-07
0.559444444444444	1e-05	0.444444444444444	1	0.005	0.05	8.05628117863842e-07
0.559444444444444	1e-05	0.444444444444444	2	0.005	0.05	5.70194203987925e-07
0.559444444444444	1e-05	0.444444444444444	3	0.005	0.05	1.72461461218989e-06
0.669333333333333	1e-05	0.444444444444444	1	0.005	0.05	4.7642808963403e-07
0.669333333333333	1e-05	0.444444444444444	2	0.005	0.05	7.4558178522521e-07
0.669333333333333	1e-05	0.444444444444444	3	0.005	0.05	2.21180110396233e-07
0.779222222222222	1e-05	0.444444444444444	1	0.005	0.05	7.35834503256974e-07
0.779222222222222	1e-05	0.444444444444444	2	0.005	0.05	5.77910519571425e-07
0.779222222222222	1e-05	0.444444444444444	3	0.005	0.05	1.82133927603977e-07
0.889111111111111	1e-05	0.444444444444444	1	0.005	0.05	5.20394918131089e-07
0.889111111111111	1e-05	0.444444444444444	2	0.005	0.05	3.812878138482e-07
0.889111111111111	1e-05	0.444444444444444	3	0.005	0.05	7.53415488325353e-07
0.999	1e-05	0.444444444444444	1	0.005	0.05	5.67759452992403e-07
0.999	1e-05	0.444444444444444	2	0.005	0.05	2.36866752074671e-08
0.999	1e-05	0.444444444444444	3	0.005	0.05	9.67612921618857e-07
0.01	1e-05	0.454545454545455	1	0.005	0.0500000000000002	6.06503394994136e-06
0.01	1e-05	0.454545454545455	2	0.005	0.05	1.28324274266323e-05
0.01	1e-05	0.454545454545455	3	0.005	0.0500000000000011	3.99535801930024e-06
0.119888888888889	1e-05	0.454545454545455	1	0.005	0.05	8.09324719865491e-07
0.119888888888889	1e-05	0.454545454545455	2	0.005	0.05	1.90523605655177e-06
0.119888888888889	1e-05	0.454545454545455	3	0.005	0.0500000000000002	5.07527591417707e-07
0.229777777777778	1e-05	0.454545454545455	1	0.005	0.0500000000000001	7.38384026878103e-07
0.229777777777778	1e-05	0.454545454545455	2	0.005	0.0500000000000001	3.17611554069258e-06
0.229777777777778	1e-05	0.454545454545455	3	0.005	0.0500000000000001	5.12274062962503e-07
0.339666666666667	1e-05	0.454545454545455	1	0.005	0.05	2.23686372426331e-06
0.339666666666667	1e-05	0.454545454545455	2	0.005	0.05	1.37155476376022e-06
0.339666666666667	1e-05	0.454545454545455	3	0.005	0.05	7.72403926126826e-07
0.449555555555556	1e-05	0.454545454545455	1	0.005	0.05	4.49954322650501e-07
0.449555555555556	1e-05	0.454545454545455	2	0.005	0.05	6.30219428532965e-07
0.449555555555556	1e-05	0.454545454545455	3	0.005	0.0500000000000001	2.07049272472198e-07
0.559444444444444	1e-05	0.454545454545455	1	0.005	0.05	1.41203508323989e-07
0.559444444444444	1e-05	0.454545454545455	2	0.005	0.05	1.60610989578829e-07
0.559444444444444	1e-05	0.454545454545455	3	0.005	0.05	3.54154411111856e-07
0.669333333333333	1e-05	0.454545454545455	1	0.005	0.05	2.76629691636046e-07
0.669333333333333	1e-05	0.454545454545455	2	0.005	0.05	6.77253527442292e-07
0.669333333333333	1e-05	0.454545454545455	3	0.005	0.05	1.45203394822889e-06
0.779222222222222	1e-05	0.454545454545455	1	0.005	0.05	9.06558333679526e-07
0.779222222222222	1e-05	0.454545454545455	2	0.005	0.05	1.24227435735312e-07
0.779222222222222	1e-05	0.454545454545455	3	0.005	0.05	1.7864232227886e-07
0.889111111111111	1e-05	0.454545454545455	1	0.005	0.05	5.26850116468397e-08
0.889111111111111	1e-05	0.454545454545455	2	0.005	0.05	6.02919975528941e-07
0.889111111111111	1e-05	0.454545454545455	3	0.005	0.05	6.79904417595738e-07
0.999	1e-05	0.454545454545455	1	0.005	0.05	1.2018975219978e-06
0.999	1e-05	0.454545454545455	2	0.005	0.05	1.10717524914338e-07
0.999	1e-05	0.454545454545455	3	0.005	0.05	4.12163340098949e-07
0.01	1e-05	0.464646464646465	1	0.005	0.0500000000000002	7.44507882090336e-06
0.01	1e-05	0.464646464646465	2	0.005	0.0500000000000001	2.29169785719932e-05
0.01	1e-05	0.464646464646465	3	0.005	0.05	8.48663898167494e-07
0.119888888888889	1e-05	0.464646464646465	1	0.005	0.05	1.38271919046439e-06
0.119888888888889	1e-05	0.464646464646465	2	0.005	0.05	9.06013032634157e-07
0.119888888888889	1e-05	0.464646464646465	3	0.005	0.05	5.17873524229786e-06
0.229777777777778	1e-05	0.464646464646465	1	0.005	0.05	4.89195186895705e-07
0.229777777777778	1e-05	0.464646464646465	2	0.005	0.0500000000000001	7.18247573092709e-07
0.229777777777778	1e-05	0.464646464646465	3	0.005	0.0500000000000001	1.15418413137619e-06
0.339666666666667	1e-05	0.464646464646465	1	0.005	0.05	8.7904907165706e-07
0.339666666666667	1e-05	0.464646464646465	2	0.005	0.05	5.85133594323649e-07
0.339666666666667	1e-05	0.464646464646465	3	0.005	0.05	1.24811784539302e-06
0.449555555555556	1e-05	0.464646464646465	1	0.005	0.05	8.81816245752415e-07
0.449555555555556	1e-05	0.464646464646465	2	0.005	0.05	1.01017758526843e-06
0.449555555555556	1e-05	0.464646464646465	3	0.005	0.05	7.56362933773105e-07
0.559444444444444	1e-05	0.464646464646465	1	0.005	0.05	6.62304542082084e-07
0.559444444444444	1e-05	0.464646464646465	2	0.005	0.05	5.78018236418464e-07
0.559444444444444	1e-05	0.464646464646465	3	0.005	0.05	3.80373545641345e-07
0.669333333333333	1e-05	0.464646464646465	1	0.005	0.05	2.26480577883695e-06
0.669333333333333	1e-05	0.464646464646465	2	0.005	0.05	2.05218563666884e-06
0.669333333333333	1e-05	0.464646464646465	3	0.005	0.05	4.23700420434068e-07
0.779222222222222	1e-05	0.464646464646465	1	0.005	0.05	3.67592949333004e-07
0.779222222222222	1e-05	0.464646464646465	2	0.005	0.05	5.99526550837016e-07
0.779222222222222	1e-05	0.464646464646465	3	0.005	0.05	1.77475967142038e-07
0.889111111111111	1e-05	0.464646464646465	1	0.005	0.05	4.41009446676638e-08
0.889111111111111	1e-05	0.464646464646465	2	0.005	0.05	1.01792261049087e-06
0.889111111111111	1e-05	0.464646464646465	3	0.005	0.05	3.85022999306091e-07
0.999	1e-05	0.464646464646465	1	0.005	0.05	3.94830334115218e-07
0.999	1e-05	0.464646464646465	2	0.005	0.05	5.12771794170423e-07
0.999	1e-05	0.464646464646465	3	0.005	0.05	2.49328084609585e-07
0.01	1e-05	0.474747474747475	1	0.005	0.0500000000000002	2.1312717053674e-05
0.01	1e-05	0.474747474747475	2	0.005	0.05	2.02905926553633e-05
0.01	1e-05	0.474747474747475	3	0.005	0.0500000000000002	8.38613430586647e-06
0.119888888888889	1e-05	0.474747474747475	1	0.005	0.05	9.56617006428035e-06
0.119888888888889	1e-05	0.474747474747475	2	0.005	0.05	2.52312302440743e-07
0.119888888888889	1e-05	0.474747474747475	3	0.005	0.05	3.35697533946805e-06
0.229777777777778	1e-05	0.474747474747475	1	0.005	0.0500000000000001	8.66678301342879e-07
0.229777777777778	1e-05	0.474747474747475	2	0.005	0.0500000000000001	9.8321514255414e-07
0.229777777777778	1e-05	0.474747474747475	3	0.005	0.0500000000000001	8.52536174701742e-07
0.339666666666667	1e-05	0.474747474747475	1	0.005	0.05	3.33574261362184e-07
0.339666666666667	1e-05	0.474747474747475	2	0.005	0.05	9.38922555831372e-07
0.339666666666667	1e-05	0.474747474747475	3	0.005	0.05	2.05583415845362e-07
0.449555555555556	1e-05	0.474747474747475	1	0.005	0.0500000000000001	1.57310393894183e-07
0.449555555555556	1e-05	0.474747474747475	2	0.005	0.05	2.61127504138602e-07
0.449555555555556	1e-05	0.474747474747475	3	0.005	0.05	4.17287831916941e-06
0.559444444444444	1e-05	0.474747474747475	1	0.005	0.05	2.47498159829578e-07
0.559444444444444	1e-05	0.474747474747475	2	0.005	0.05	2.45661061618731e-07
0.559444444444444	1e-05	0.474747474747475	3	0.005	0.05	1.76392461196481e-06
0.669333333333333	1e-05	0.474747474747475	1	0.005	0.05	1.23815178233425e-07
0.669333333333333	1e-05	0.474747474747475	2	0.005	0.05	2.52859730419072e-08
0.669333333333333	1e-05	0.474747474747475	3	0.005	0.05	6.16748667806425e-07
0.779222222222222	1e-05	0.474747474747475	1	0.005	0.05	3.98402625154689e-07
0.779222222222222	1e-05	0.474747474747475	2	0.005	0.05	5.03206372852014e-07
0.779222222222222	1e-05	0.474747474747475	3	0.005	0.05	4.86929160870617e-07
0.889111111111111	1e-05	0.474747474747475	1	0.005	0.05	1.90847216578998e-07
0.889111111111111	1e-05	0.474747474747475	2	0.005	0.05	2.14288475305848e-07
0.889111111111111	1e-05	0.474747474747475	3	0.005	0.05	4.82089737560897e-07
0.999	1e-05	0.474747474747475	1	0.005	0.05	5.50748282910529e-07
0.999	1e-05	0.474747474747475	2	0.005	0.05	3.25567684170207e-07
0.999	1e-05	0.474747474747475	3	0.005	0.05	1.77622482285971e-07
0.01	1e-05	0.484848484848485	1	0.005	0.0500000000000002	1.46696727978824e-05
0.01	1e-05	0.484848484848485	2	0.005	0.0500000000000002	3.01350254978418e-06
0.01	1e-05	0.484848484848485	3	0.005	0.0500000000000002	9.3845729271369e-06
0.119888888888889	1e-05	0.484848484848485	1	0.005	0.0500000000000002	1.85106704399912e-06
0.119888888888889	1e-05	0.484848484848485	2	0.005	0.0500000000000002	7.41802319857566e-07
0.119888888888889	1e-05	0.484848484848485	3	0.005	0.05	1.92124205149248e-06
0.229777777777778	1e-05	0.484848484848485	1	0.005	0.0500000000000001	8.874286002042e-07
0.229777777777778	1e-05	0.484848484848485	2	0.005	0.0500000000000001	6.72570116445219e-07
0.229777777777778	1e-05	0.484848484848485	3	0.005	0.0500000000000001	8.98482088598122e-08
0.339666666666667	1e-05	0.484848484848485	1	0.005	0.05	1.06923187993955e-06
0.339666666666667	1e-05	0.484848484848485	2	0.005	0.05	1.53921345221583e-07
0.339666666666667	1e-05	0.484848484848485	3	0.005	0.05	2.81667150000491e-07
0.449555555555556	1e-05	0.484848484848485	1	0.005	0.05	1.16817878067928e-07
0.449555555555556	1e-05	0.484848484848485	2	0.005	0.05	2.38847990726877e-07
0.449555555555556	1e-05	0.484848484848485	3	0.005	0.05	8.08243286377014e-07
0.559444444444444	1e-05	0.484848484848485	1	0.005	0.05	5.88462368954469e-07
0.559444444444444	1e-05	0.484848484848485	2	0.005	0.05	2.01454340947329e-07
0.559444444444444	1e-05	0.484848484848485	3	0.005	0.05	2.35195123967168e-07
0.669333333333333	1e-05	0.484848484848485	1	0.005	0.05	6.85059967786362e-07
0.669333333333333	1e-05	0.484848484848485	2	0.005	0.05	2.12303515001615e-06
0.669333333333333	1e-05	0.484848484848485	3	0.005	0.05	1.18941616102938e-06
0.779222222222222	1e-05	0.484848484848485	1	0.005	0.05	1.72233825044313e-07
0.779222222222222	1e-05	0.484848484848485	2	0.005	0.05	4.27272292109096e-07
0.779222222222222	1e-05	0.484848484848485	3	0.005	0.05	4.20915323746126e-08
0.889111111111111	1e-05	0.484848484848485	1	0.005	0.05	1.32955906590578e-06
0.889111111111111	1e-05	0.484848484848485	2	0.005	0.05	4.71946446435735e-08
0.889111111111111	1e-05	0.484848484848485	3	0.005	0.05	2.31081225268333e-06
0.999	1e-05	0.484848484848485	1	0.005	0.05	3.66077728022646e-07
0.999	1e-05	0.484848484848485	2	0.005	0.05	8.84244571493651e-07
0.999	1e-05	0.484848484848485	3	0.005	0.05	2.10000346612784e-07
0.01	1e-05	0.494949494949495	1	0.005	0.0500000000000002	2.26735328708212e-05
0.01	1e-05	0.494949494949495	2	0.005	0.0500000000000002	3.37721431642705e-05
0.01	1e-05	0.494949494949495	3	0.005	0.05	7.9029333229893e-06
0.119888888888889	1e-05	0.494949494949495	1	0.005	0.0500000000000002	4.68631088948419e-06
0.119888888888889	1e-05	0.494949494949495	2	0.005	0.0500000000000002	1.28518765564108e-06
0.119888888888889	1e-05	0.494949494949495	3	0.005	0.05	8.94874786065619e-07
0.229777777777778	1e-05	0.494949494949495	1	0.005	0.0500000000000001	2.79192295146433e-06
0.229777777777778	1e-05	0.494949494949495	2	0.005	0.05	1.29822645287356e-06
0.229777777777778	1e-05	0.494949494949495	3	0.005	0.0500000000000001	3.38575822709873e-06
0.339666666666667	1e-05	0.494949494949495	1	0.005	0.05	1.39653337046664e-07
0.339666666666667	1e-05	0.494949494949495	2	0.005	0.05	1.87085425444711e-06
0.339666666666667	1e-05	0.494949494949495	3	0.005	0.05	3.18627984741778e-06
0.449555555555556	1e-05	0.494949494949495	1	0.005	0.05	1.21809232697252e-06
0.449555555555556	1e-05	0.494949494949495	2	0.005	0.05	1.07728842131148e-06
0.449555555555556	1e-05	0.494949494949495	3	0.005	0.05	9.1205155293155e-07
0.559444444444444	1e-05	0.494949494949495	1	0.005	0.05	3.02060995782899e-06
0.559444444444444	1e-05	0.494949494949495	2	0.005	0.05	1.23269749636176e-06
0.559444444444444	1e-05	0.494949494949495	3	0.005	0.05	3.71184535868267e-07
0.669333333333333	1e-05	0.494949494949495	1	0.005	0.05	2.89424000404545e-07
0.669333333333333	1e-05	0.494949494949495	2	0.005	0.05	3.99330583239479e-07
0.669333333333333	1e-05	0.494949494949495	3	0.005	0.05	6.80425094813809e-08
0.779222222222222	1e-05	0.494949494949495	1	0.005	0.05	1.86655812714888e-07
0.779222222222222	1e-05	0.494949494949495	2	0.005	0.05	2.19116541837698e-07
0.779222222222222	1e-05	0.494949494949495	3	0.005	0.05	8.45753567664602e-07
0.889111111111111	1e-05	0.494949494949495	1	0.005	0.05	4.50269123992266e-08
0.889111111111111	1e-05	0.494949494949495	2	0.005	0.05	1.49974955910747e-07
0.889111111111111	1e-05	0.494949494949495	3	0.005	0.05	1.67442496543638e-07
0.999	1e-05	0.494949494949495	1	0.005	0.05	8.00220236354959e-07
0.999	1e-05	0.494949494949495	2	0.005	0.05	4.60948433797046e-07
0.999	1e-05	0.494949494949495	3	0.005	0.05	6.24788106002588e-07
0.01	1e-05	0.505050505050505	1	0.005	0.0500000000000002	3.69316924979177e-05
0.01	1e-05	0.505050505050505	2	0.005	0.0500000000000001	1.62097801269316e-05
0.01	1e-05	0.505050505050505	3	0.005	0.0500000000000002	4.90560580620663e-06
0.119888888888889	1e-05	0.505050505050505	1	0.005	0.05	6.71085357632519e-07
0.119888888888889	1e-05	0.505050505050505	2	0.005	0.0500000000000002	2.18263186114106e-06
0.119888888888889	1e-05	0.505050505050505	3	0.005	0.0500000000000002	2.8274720214348e-06
0.229777777777778	1e-05	0.505050505050505	1	0.005	0.0500000000000001	3.46657691907414e-06
0.229777777777778	1e-05	0.505050505050505	2	0.005	0.05	4.01998022629761e-07
0.229777777777778	1e-05	0.505050505050505	3	0.005	0.0500000000000001	1.08724696338277e-06
0.339666666666667	1e-05	0.505050505050505	1	0.005	0.0500000000000001	1.68295527867075e-06
0.339666666666667	1e-05	0.505050505050505	2	0.005	0.05	8.76358329165799e-07
0.339666666666667	1e-05	0.505050505050505	3	0.005	0.05	8.59822343637166e-07
0.449555555555556	1e-05	0.505050505050505	1	0.005	0.05	2.7339878765521e-06
0.449555555555556	1e-05	0.505050505050505	2	0.005	0.0500000000000001	2.58850569809134e-07
0.449555555555556	1e-05	0.505050505050505	3	0.005	0.05	1.11716212925232e-06
0.559444444444444	1e-05	0.505050505050505	1	0.005	0.05	8.28134224645375e-07
0.559444444444444	1e-05	0.505050505050505	2	0.005	0.05	3.61293817176914e-07
0.559444444444444	1e-05	0.505050505050505	3	0.005	0.05	9.52095606593717e-07
0.669333333333333	1e-05	0.505050505050505	1	0.005	0.05	7.95239268383527e-07
0.669333333333333	1e-05	0.505050505050505	2	0.005	0.05	8.63344132169397e-07
0.669333333333333	1e-05	0.505050505050505	3	0.005	0.05	4.94106328918669e-07
0.779222222222222	1e-05	0.505050505050505	1	0.005	0.05	5.67497570619841e-07
0.779222222222222	1e-05	0.505050505050505	2	0.005	0.05	2.91630283511719e-07
0.779222222222222	1e-05	0.505050505050505	3	0.005	0.05	3.22635980413959e-07
0.889111111111111	1e-05	0.505050505050505	1	0.005	0.05	3.93832966308862e-07
0.889111111111111	1e-05	0.505050505050505	2	0.005	0.05	5.67291032291776e-07
0.889111111111111	1e-05	0.505050505050505	3	0.005	0.05	8.81863118375193e-07
0.999	1e-05	0.505050505050505	1	0.005	0.05	3.146708587631e-07
0.999	1e-05	0.505050505050505	2	0.005	0.05	8.89986075052186e-07
0.999	1e-05	0.505050505050505	3	0.005	0.05	3.92126785371989e-07
0.01	1e-05	0.515151515151515	1	0.005	0.0500000000000002	3.34782067158685e-05
0.01	1e-05	0.515151515151515	2	0.005	0.05	2.6692720853266e-05
0.01	1e-05	0.515151515151515	3	0.005	0.0500000000000002	2.41913357077944e-05
0.119888888888889	1e-05	0.515151515151515	1	0.005	0.05	1.38342066145642e-05
0.119888888888889	1e-05	0.515151515151515	2	0.005	0.05	4.41322971335886e-06
0.119888888888889	1e-05	0.515151515151515	3	0.005	0.0500000000000002	1.1913603265571e-05
0.229777777777778	1e-05	0.515151515151515	1	0.005	0.05	8.63368133020319e-07
0.229777777777778	1e-05	0.515151515151515	2	0.005	0.05	1.03860169449571e-06
0.229777777777778	1e-05	0.515151515151515	3	0.005	0.0500000000000001	1.09197257279105e-06
0.339666666666667	1e-05	0.515151515151515	1	0.005	0.0500000000000001	5.00130943381087e-07
0.339666666666667	1e-05	0.515151515151515	2	0.005	0.0500000000000001	7.69791201287773e-07
0.339666666666667	1e-05	0.515151515151515	3	0.005	0.0500000000000002	3.29039818651424e-07
0.449555555555556	1e-05	0.515151515151515	1	0.005	0.05	7.16372249484535e-07
0.449555555555556	1e-05	0.515151515151515	2	0.005	0.05	5.78584880931384e-07
0.449555555555556	1e-05	0.515151515151515	3	0.005	0.0500000000000001	6.67817380778802e-07
0.559444444444444	1e-05	0.515151515151515	1	0.005	0.05	1.68928191776375e-07
0.559444444444444	1e-05	0.515151515151515	2	0.005	0.05	3.00558556176754e-07
0.559444444444444	1e-05	0.515151515151515	3	0.005	0.05	1.70256811594885e-06
0.669333333333333	1e-05	0.515151515151515	1	0.005	0.05	1.54499928477948e-07
0.669333333333333	1e-05	0.515151515151515	2	0.005	0.05	9.74279357171824e-07
0.669333333333333	1e-05	0.515151515151515	3	0.005	0.05	4.60024489565295e-07
0.779222222222222	1e-05	0.515151515151515	1	0.005	0.05	3.57920324334089e-07
0.779222222222222	1e-05	0.515151515151515	2	0.005	0.05	1.26179262112093e-06
0.779222222222222	1e-05	0.515151515151515	3	0.005	0.05	2.87500231922228e-07
0.889111111111111	1e-05	0.515151515151515	1	0.005	0.05	1.31542025109327e-07
0.889111111111111	1e-05	0.515151515151515	2	0.005	0.05	7.33268915234493e-07
0.889111111111111	1e-05	0.515151515151515	3	0.005	0.05	3.00184013778915e-08
0.999	1e-05	0.515151515151515	1	0.005	0.0500000000000001	1.65235922346049e-07
0.999	1e-05	0.515151515151515	2	0.005	0.05	5.50362240470262e-08
0.999	1e-05	0.515151515151515	3	0.005	0.05	2.53051153060772e-07
0.01	1e-05	0.525252525252525	1	0.005	0.0500000000000002	3.40442297561705e-05
0.01	1e-05	0.525252525252525	2	0.005	0.0500000000000001	3.25347050548584e-06
0.01	1e-05	0.525252525252525	3	0.005	0.0500000000000001	3.19044274782767e-05
0.119888888888889	1e-05	0.525252525252525	1	0.005	0.0500000000000002	2.13883855944096e-06
0.119888888888889	1e-05	0.525252525252525	2	0.005	0.0500000000000002	1.49948644780563e-06
0.119888888888889	1e-05	0.525252525252525	3	0.005	0.0500000000000002	1.59901889505446e-06
0.229777777777778	1e-05	0.525252525252525	1	0.005	0.0500000000000001	1.37341075772377e-06
0.229777777777778	1e-05	0.525252525252525	2	0.005	0.0500000000000001	5.76697721943157e-07
0.229777777777778	1e-05	0.525252525252525	3	0.005	0.0500000000000001	7.07971162482719e-07
0.339666666666667	1e-05	0.525252525252525	1	0.005	0.0500000000000002	4.05587131894849e-06
0.339666666666667	1e-05	0.525252525252525	2	0.005	0.05	1.45704344592009e-06
0.339666666666667	1e-05	0.525252525252525	3	0.005	0.0500000000000001	7.81566724341584e-07
0.449555555555556	1e-05	0.525252525252525	1	0.005	0.05	6.24038668474276e-07
0.449555555555556	1e-05	0.525252525252525	2	0.005	0.05	6.09909819935773e-07
0.449555555555556	1e-05	0.525252525252525	3	0.005	0.05	7.53122931688137e-07
0.559444444444444	1e-05	0.525252525252525	1	0.005	0.05	4.72418665261995e-07
0.559444444444444	1e-05	0.525252525252525	2	0.005	0.05	3.23704441633096e-07
0.559444444444444	1e-05	0.525252525252525	3	0.005	0.05	1.8071847701652e-06
0.669333333333333	1e-05	0.525252525252525	1	0.005	0.05	1.73521656398619e-07
0.669333333333333	1e-05	0.525252525252525	2	0.005	0.05	7.61176699227847e-07
0.669333333333333	1e-05	0.525252525252525	3	0.005	0.05	1.93889122981712e-07
0.779222222222222	1e-05	0.525252525252525	1	0.005	0.05	6.83304465456781e-07
0.779222222222222	1e-05	0.525252525252525	2	0.005	0.05	5.25478026899512e-08
0.779222222222222	1e-05	0.525252525252525	3	0.005	0.05	1.3623645349249e-06
0.889111111111111	1e-05	0.525252525252525	1	0.005	0.05	1.58425627760274e-07
0.889111111111111	1e-05	0.525252525252525	2	0.005	0.05	9.19254498498017e-07
0.889111111111111	1e-05	0.525252525252525	3	0.005	0.05	3.90241552186053e-07
0.999	1e-05	0.525252525252525	1	0.005	0.05	6.34894223593148e-07
0.999	1e-05	0.525252525252525	2	0.005	0.05	3.70625165481498e-07
0.999	1e-05	0.525252525252525	3	0.005	0.05	5.96936263069493e-07
0.01	1e-05	0.535353535353535	1	0.005	0.0500000000000002	2.92312189528317e-05
0.01	1e-05	0.535353535353535	2	0.005	0.0500000000000002	5.79073391642739e-05
0.01	1e-05	0.535353535353535	3	0.005	0.05	1.50916793558605e-05
0.119888888888889	1e-05	0.535353535353535	1	0.005	0.05	4.10213515119471e-06
0.119888888888889	1e-05	0.535353535353535	2	0.005	0.0500000000000002	1.28045779545276e-06
0.119888888888889	1e-05	0.535353535353535	3	0.005	0.05	4.68896791203824e-06
0.229777777777778	1e-05	0.535353535353535	1	0.005	0.05	1.91484122386741e-07
0.229777777777778	1e-05	0.535353535353535	2	0.005	0.05	2.64669507409237e-06
0.229777777777778	1e-05	0.535353535353535	3	0.005	0.0500000000000001	4.17350480455047e-07
0.339666666666667	1e-05	0.535353535353535	1	0.005	0.05	5.96260306599316e-07
0.339666666666667	1e-05	0.535353535353535	2	0.005	0.05	2.46087450493466e-07
0.339666666666667	1e-05	0.535353535353535	3	0.005	0.0500000000000001	5.1664665532689e-07
0.449555555555556	1e-05	0.535353535353535	1	0.005	0.05	3.20040570888596e-07
0.449555555555556	1e-05	0.535353535353535	2	0.005	0.05	2.10692545667409e-07
0.449555555555556	1e-05	0.535353535353535	3	0.005	0.0500000000000002	4.60715855917705e-07
0.559444444444444	1e-05	0.535353535353535	1	0.005	0.05	9.06841067654886e-07
0.559444444444444	1e-05	0.535353535353535	2	0.005	0.05	1.66044934231697e-06
0.559444444444444	1e-05	0.535353535353535	3	0.005	0.05	1.16672853689008e-06
0.669333333333333	1e-05	0.535353535353535	1	0.005	0.05	5.78612583327793e-07
0.669333333333333	1e-05	0.535353535353535	2	0.005	0.05	5.48372257374138e-07
0.669333333333333	1e-05	0.535353535353535	3	0.005	0.05	3.5848449972349e-07
0.779222222222222	1e-05	0.535353535353535	1	0.005	0.05	2.03209735950069e-07
0.779222222222222	1e-05	0.535353535353535	2	0.005	0.05	4.71965565541731e-07
0.779222222222222	1e-05	0.535353535353535	3	0.005	0.05	8.00275645437711e-07
0.889111111111111	1e-05	0.535353535353535	1	0.005	0.05	1.02081877621666e-07
0.889111111111111	1e-05	0.535353535353535	2	0.005	0.05	1.94881281560592e-07
0.889111111111111	1e-05	0.535353535353535	3	0.005	0.05	1.5388176896792e-07
0.999	1e-05	0.535353535353535	1	0.005	0.05	1.40423625254403e-07
0.999	1e-05	0.535353535353535	2	0.005	0.05	4.18142531889841e-07
0.999	1e-05	0.535353535353535	3	0.005	0.05	4.59447200497023e-07
0.01	1e-05	0.545454545454546	1	0.005	0.05	1.95659648518838e-05
0.01	1e-05	0.545454545454546	2	0.005	0.05	1.72929109575313e-05
0.01	1e-05	0.545454545454546	3	0.005	0.0500000000000002	2.32422665863555e-05
0.119888888888889	1e-05	0.545454545454546	1	0.005	0.0500000000000002	1.60678263418714e-06
0.119888888888889	1e-05	0.545454545454546	2	0.005	0.0500000000000002	6.81092858355355e-06
0.119888888888889	1e-05	0.545454545454546	3	0.005	0.05	7.80620241537986e-06
0.229777777777778	1e-05	0.545454545454546	1	0.005	0.05	9.77905969988896e-07
0.229777777777778	1e-05	0.545454545454546	2	0.005	0.0500000000000001	1.05558519378913e-07
0.229777777777778	1e-05	0.545454545454546	3	0.005	0.05	3.87471262756635e-06
0.339666666666667	1e-05	0.545454545454546	1	0.005	0.0500000000000001	1.18823437418702e-06
0.339666666666667	1e-05	0.545454545454546	2	0.005	0.05	8.84319549896743e-07
0.339666666666667	1e-05	0.545454545454546	3	0.005	0.05	1.34550590297863e-06
0.449555555555556	1e-05	0.545454545454546	1	0.005	0.05	2.07888804922356e-07
0.449555555555556	1e-05	0.545454545454546	2	0.005	0.05	3.57357392949461e-07
0.449555555555556	1e-05	0.545454545454546	3	0.005	0.05	5.75822651122612e-07
0.559444444444444	1e-05	0.545454545454546	1	0.005	0.05	1.42781811132051e-06
0.559444444444444	1e-05	0.545454545454546	2	0.005	0.05	1.26996927352838e-07
0.559444444444444	1e-05	0.545454545454546	3	0.005	0.05	6.7421964920833e-07
0.669333333333333	1e-05	0.545454545454546	1	0.005	0.05	1.53968353024966e-06
0.669333333333333	1e-05	0.545454545454546	2	0.005	0.05	4.03718224796444e-07
0.669333333333333	1e-05	0.545454545454546	3	0.005	0.05	3.29603500437582e-08
0.779222222222222	1e-05	0.545454545454546	1	0.005	0.05	2.52408607340816e-07
0.779222222222222	1e-05	0.545454545454546	2	0.005	0.05	2.62267756024526e-07
0.779222222222222	1e-05	0.545454545454546	3	0.005	0.05	1.201601251315e-07
0.889111111111111	1e-05	0.545454545454546	1	0.005	0.05	4.00592793696784e-07
0.889111111111111	1e-05	0.545454545454546	2	0.005	0.05	5.89581358534314e-07
0.889111111111111	1e-05	0.545454545454546	3	0.005	0.05	2.97774342112867e-08
0.999	1e-05	0.545454545454546	1	0.005	0.05	5.11229925015562e-07
0.999	1e-05	0.545454545454546	2	0.005	0.0500000000000001	4.22377773778678e-07
0.999	1e-05	0.545454545454546	3	0.005	0.05	4.85536509869008e-07
0.01	1e-05	0.555555555555556	1	0.005	0.0500000000000002	2.07680893243131e-05
0.01	1e-05	0.555555555555556	2	0.005	0.05	4.30375437911951e-05
0.01	1e-05	0.555555555555556	3	0.005	0.0500000000000001	3.93040220579708e-05
0.119888888888889	1e-05	0.555555555555556	1	0.005	0.0500000000000002	6.65072703546845e-08
0.119888888888889	1e-05	0.555555555555556	2	0.005	0.05	7.75897787493095e-08
0.119888888888889	1e-05	0.555555555555556	3	0.005	0.05	2.63053269747198e-06
0.229777777777778	1e-05	0.555555555555556	1	0.005	0.05	5.28292297009661e-07
0.229777777777778	1e-05	0.555555555555556	2	0.005	0.0500000000000001	1.08816968730716e-06
0.229777777777778	1e-05	0.555555555555556	3	0.005	0.0500000000000001	2.8607752516691e-07
0.339666666666667	1e-05	0.555555555555556	1	0.005	0.05	1.63355993850268e-06
0.339666666666667	1e-05	0.555555555555556	2	0.005	0.05	1.15960756490434e-06
0.339666666666667	1e-05	0.555555555555556	3	0.005	0.05	2.41292107585526e-07
0.449555555555556	1e-05	0.555555555555556	1	0.005	0.05	6.53289969655462e-07
0.449555555555556	1e-05	0.555555555555556	2	0.005	0.05	1.88687821337827e-07
0.449555555555556	1e-05	0.555555555555556	3	0.005	0.05	3.0739323846604e-07
0.559444444444444	1e-05	0.555555555555556	1	0.005	0.05	2.27121807510406e-07
0.559444444444444	1e-05	0.555555555555556	2	0.005	0.05	3.54343165078961e-07
0.559444444444444	1e-05	0.555555555555556	3	0.005	0.05	6.84250054285002e-07
0.669333333333333	1e-05	0.555555555555556	1	0.005	0.05	7.14974080045321e-07
0.669333333333333	1e-05	0.555555555555556	2	0.005	0.05	3.08328374482703e-07
0.669333333333333	1e-05	0.555555555555556	3	0.005	0.05	2.72388639913965e-07
0.779222222222222	1e-05	0.555555555555556	1	0.005	0.05	5.49036223360872e-07
0.779222222222222	1e-05	0.555555555555556	2	0.005	0.05	7.24154906026335e-07
0.779222222222222	1e-05	0.555555555555556	3	0.005	0.05	6.9442493476639e-07
0.889111111111111	1e-05	0.555555555555556	1	0.005	0.05	3.1142073284602e-07
0.889111111111111	1e-05	0.555555555555556	2	0.005	0.05	5.80777515528936e-07
0.889111111111111	1e-05	0.555555555555556	3	0.005	0.05	5.12504642141181e-07
0.999	1e-05	0.555555555555556	1	0.005	0.05	6.04203146533852e-07
0.999	1e-05	0.555555555555556	2	0.005	0.0500000000000001	1.27306036520971e-07
0.999	1e-05	0.555555555555556	3	0.005	0.05	1.09322332175837e-06
0.01	1e-05	0.565656565656566	1	0.005	0.05	1.8088230057395e-05
0.01	1e-05	0.565656565656566	2	0.005	0.0500000000000001	5.29656028518222e-06
0.01	1e-05	0.565656565656566	3	0.005	0.0500000000000002	1.13532921849664e-05
0.119888888888889	1e-05	0.565656565656566	1	0.005	0.0500000000000001	7.14682505272016e-06
0.119888888888889	1e-05	0.565656565656566	2	0.005	0.05	1.98588297068419e-06
0.119888888888889	1e-05	0.565656565656566	3	0.005	0.0500000000000002	1.31213914236394e-06
0.229777777777778	1e-05	0.565656565656566	1	0.005	0.05	5.0863720427471e-07
0.229777777777778	1e-05	0.565656565656566	2	0.005	0.05	2.03578142044445e-07
0.229777777777778	1e-05	0.565656565656566	3	0.005	0.05	3.77911289732461e-06
0.339666666666667	1e-05	0.565656565656566	1	0.005	0.05	8.88319879831019e-07
0.339666666666667	1e-05	0.565656565656566	2	0.005	0.05	1.09922240377791e-06
0.339666666666667	1e-05	0.565656565656566	3	0.005	0.05	2.18875142805139e-06
0.449555555555556	1e-05	0.565656565656566	1	0.005	0.05	2.33927128157796e-07
0.449555555555556	1e-05	0.565656565656566	2	0.005	0.05	5.27375660494643e-07
0.449555555555556	1e-05	0.565656565656566	3	0.005	0.05	9.43543208972363e-07
0.559444444444444	1e-05	0.565656565656566	1	0.005	0.05	2.47230858765271e-07
0.559444444444444	1e-05	0.565656565656566	2	0.005	0.05	3.3006251300409e-08
0.559444444444444	1e-05	0.565656565656566	3	0.005	0.05	3.65996107915247e-07
0.669333333333333	1e-05	0.565656565656566	1	0.005	0.05	3.24929475914465e-07
0.669333333333333	1e-05	0.565656565656566	2	0.005	0.05	3.19097957399783e-07
0.669333333333333	1e-05	0.565656565656566	3	0.005	0.05	4.94516949985498e-07
0.779222222222222	1e-05	0.565656565656566	1	0.005	0.05	9.44541327501974e-08
0.779222222222222	1e-05	0.565656565656566	2	0.005	0.05	3.39956317404141e-07
0.779222222222222	1e-05	0.565656565656566	3	0.005	0.05	7.33310087521746e-07
0.889111111111111	1e-05	0.565656565656566	1	0.005	0.05	2.94729896990416e-06
0.889111111111111	1e-05	0.565656565656566	2	0.005	0.05	9.59485088138067e-07
0.889111111111111	1e-05	0.565656565656566	3	0.005	0.05	4.61415582726224e-07
0.999	1e-05	0.565656565656566	1	0.005	0.05	2.81377272964146e-07
0.999	1e-05	0.565656565656566	2	0.005	0.05	1.11488012491225e-07
0.999	1e-05	0.565656565656566	3	0.005	0.0500000000000001	2.08515847097788e-07
0.01	1e-05	0.575757575757576	1	0.005	0.0500000000000002	1.51000973301259e-05
0.01	1e-05	0.575757575757576	2	0.005	0.0500000000000001	6.09001594010948e-06
0.01	1e-05	0.575757575757576	3	0.005	0.0500000000000001	2.42424739271158e-05
0.119888888888889	1e-05	0.575757575757576	1	0.005	0.05	1.5529317101829e-06
0.119888888888889	1e-05	0.575757575757576	2	0.005	0.05	1.18483461223982e-05
0.119888888888889	1e-05	0.575757575757576	3	0.005	0.0500000000000001	5.15123838096705e-06
0.229777777777778	1e-05	0.575757575757576	1	0.005	0.0500000000000001	2.24022565093659e-06
0.229777777777778	1e-05	0.575757575757576	2	0.005	0.05	1.47155257454071e-06
0.229777777777778	1e-05	0.575757575757576	3	0.005	0.05	1.45927725383953e-05
0.339666666666667	1e-05	0.575757575757576	1	0.005	0.05	1.10596109031755e-06
0.339666666666667	1e-05	0.575757575757576	2	0.005	0.05	2.75544814617377e-07
0.339666666666667	1e-05	0.575757575757576	3	0.005	0.05	9.4912333852839e-07
0.449555555555556	1e-05	0.575757575757576	1	0.005	0.05	8.01229870059891e-08
0.449555555555556	1e-05	0.575757575757576	2	0.005	0.05	1.33521685984364e-06
0.449555555555556	1e-05	0.575757575757576	3	0.005	0.05	5.99134991440385e-07
0.559444444444444	1e-05	0.575757575757576	1	0.005	0.05	2.43214391815117e-07
0.559444444444444	1e-05	0.575757575757576	2	0.005	0.05	5.22997239742805e-07
0.559444444444444	1e-05	0.575757575757576	3	0.005	0.05	2.59763252750825e-07
0.669333333333333	1e-05	0.575757575757576	1	0.005	0.05	4.00409837338571e-07
0.669333333333333	1e-05	0.575757575757576	2	0.005	0.05	8.30938003417528e-07
0.669333333333333	1e-05	0.575757575757576	3	0.005	0.05	1.91372999192933e-06
0.779222222222222	1e-05	0.575757575757576	1	0.005	0.05	6.29682263167942e-07
0.779222222222222	1e-05	0.575757575757576	2	0.005	0.05	2.93793081659649e-08
0.779222222222222	1e-05	0.575757575757576	3	0.005	0.05	8.29750559461228e-07
0.889111111111111	1e-05	0.575757575757576	1	0.005	0.05	3.51431278929971e-07
0.889111111111111	1e-05	0.575757575757576	2	0.005	0.05	9.83853069631732e-08
0.889111111111111	1e-05	0.575757575757576	3	0.005	0.05	5.32070610949838e-07
0.999	1e-05	0.575757575757576	1	0.005	0.05	1.03276135195361e-06
0.999	1e-05	0.575757575757576	2	0.005	0.05	8.46801375220346e-08
0.999	1e-05	0.575757575757576	3	0.005	0.05	8.22209185152114e-08
0.01	1e-05	0.585858585858586	1	0.005	0.0500000000000002	8.64688521367267e-06
0.01	1e-05	0.585858585858586	2	0.005	0.0500000000000008	4.99170525387337e-05
0.01	1e-05	0.585858585858586	3	0.005	0.0500000000000002	1.42345955687728e-05
0.119888888888889	1e-05	0.585858585858586	1	0.005	0.05	9.85557172048156e-06
0.119888888888889	1e-05	0.585858585858586	2	0.005	0.05	2.08575490118219e-06
0.119888888888889	1e-05	0.585858585858586	3	0.005	0.05	9.48552196566851e-06
0.229777777777778	1e-05	0.585858585858586	1	0.005	0.05	1.67198282735484e-06
0.229777777777778	1e-05	0.585858585858586	2	0.005	0.05	9.8893149458006e-06
0.229777777777778	1e-05	0.585858585858586	3	0.005	0.05	2.49490255191486e-06
0.339666666666667	1e-05	0.585858585858586	1	0.005	0.05	2.18697241743884e-06
0.339666666666667	1e-05	0.585858585858586	2	0.005	0.05	2.73785321647074e-07
0.339666666666667	1e-05	0.585858585858586	3	0.005	0.05	7.28566758279128e-07
0.449555555555556	1e-05	0.585858585858586	1	0.005	0.0500000000000001	1.8202552654396e-07
0.449555555555556	1e-05	0.585858585858586	2	0.005	0.05	1.18053119885801e-06
0.449555555555556	1e-05	0.585858585858586	3	0.005	0.05	3.80650765897997e-07
0.559444444444444	1e-05	0.585858585858586	1	0.005	0.05	2.56988128550866e-07
0.559444444444444	1e-05	0.585858585858586	2	0.005	0.05	1.2020920323247e-06
0.559444444444444	1e-05	0.585858585858586	3	0.005	0.05	4.60140916488619e-07
0.669333333333333	1e-05	0.585858585858586	1	0.005	0.05	9.37267358444693e-07
0.669333333333333	1e-05	0.585858585858586	2	0.005	0.05	6.43826724060573e-08
0.669333333333333	1e-05	0.585858585858586	3	0.005	0.05	1.95637892277471e-06
0.779222222222222	1e-05	0.585858585858586	1	0.005	0.05	5.23193767171622e-07
0.779222222222222	1e-05	0.585858585858586	2	0.005	0.05	9.52986311955277e-07
0.779222222222222	1e-05	0.585858585858586	3	0.005	0.05	1.04982386515828e-07
0.889111111111111	1e-05	0.585858585858586	1	0.005	0.05	4.02411808536016e-07
0.889111111111111	1e-05	0.585858585858586	2	0.005	0.05	5.34782674083959e-07
0.889111111111111	1e-05	0.585858585858586	3	0.005	0.05	1.87309098927187e-07
0.999	1e-05	0.585858585858586	1	0.005	0.05	9.84168671851494e-07
0.999	1e-05	0.585858585858586	2	0.005	0.05	3.0782248167686e-08
0.999	1e-05	0.585858585858586	3	0.005	0.05	5.94629260625478e-08
0.01	1e-05	0.595959595959596	1	0.005	0.0500000000000019	4.64348267356547e-05
0.01	1e-05	0.595959595959596	2	0.005	0.0500000000000002	1.57921528046564e-05
0.01	1e-05	0.595959595959596	3	0.005	0.05	1.47790021341542e-06
0.119888888888889	1e-05	0.595959595959596	1	0.005	0.0500000000000002	5.32539562496239e-07
0.119888888888889	1e-05	0.595959595959596	2	0.005	0.0500000000000002	5.06088167976742e-06
0.119888888888889	1e-05	0.595959595959596	3	0.005	0.0500000000000001	5.69691918698207e-06
0.229777777777778	1e-05	0.595959595959596	1	0.005	0.0500000000000001	5.55040282516153e-07
0.229777777777778	1e-05	0.595959595959596	2	0.005	0.05	5.20961441994234e-07
0.229777777777778	1e-05	0.595959595959596	3	0.005	0.0500000000000001	6.45297021694648e-07
0.339666666666667	1e-05	0.595959595959596	1	0.005	0.05	7.23787732034425e-07
0.339666666666667	1e-05	0.595959595959596	2	0.005	0.05	5.95927064422345e-07
0.339666666666667	1e-05	0.595959595959596	3	0.005	0.05	3.47338209048885e-07
0.449555555555556	1e-05	0.595959595959596	1	0.005	0.05	8.25880045053593e-07
0.449555555555556	1e-05	0.595959595959596	2	0.005	0.05	1.72270402737603e-07
0.449555555555556	1e-05	0.595959595959596	3	0.005	0.05	9.20063999820189e-07
0.559444444444444	1e-05	0.595959595959596	1	0.005	0.05	2.14780472010004e-07
0.559444444444444	1e-05	0.595959595959596	2	0.005	0.05	1.308445648201e-07
0.559444444444444	1e-05	0.595959595959596	3	0.005	0.05	7.15683287531028e-07
0.669333333333333	1e-05	0.595959595959596	1	0.005	0.05	7.85481694589075e-07
0.669333333333333	1e-05	0.595959595959596	2	0.005	0.05	8.75548682769492e-07
0.669333333333333	1e-05	0.595959595959596	3	0.005	0.05	8.65390580249858e-07
0.779222222222222	1e-05	0.595959595959596	1	0.005	0.05	5.6049612435499e-07
0.779222222222222	1e-05	0.595959595959596	2	0.005	0.05	6.1012885968684e-07
0.779222222222222	1e-05	0.595959595959596	3	0.005	0.05	9.7690322853314e-08
0.889111111111111	1e-05	0.595959595959596	1	0.005	0.05	3.80834691449344e-07
0.889111111111111	1e-05	0.595959595959596	2	0.005	0.05	3.15897365432785e-07
0.889111111111111	1e-05	0.595959595959596	3	0.005	0.05	8.96253985659622e-07
0.999	1e-05	0.595959595959596	1	0.005	0.05	3.88789915986916e-07
0.999	1e-05	0.595959595959596	2	0.005	0.05	3.2095067409635e-07
0.999	1e-05	0.595959595959596	3	0.005	0.0500000000000001	2.00977387796767e-07
0.01	1e-05	0.606060606060606	1	0.005	0.0500000000000015	5.64352570625944e-05
0.01	1e-05	0.606060606060606	2	0.005	0.0500000000000002	8.85728416936272e-06
0.01	1e-05	0.606060606060606	3	0.005	0.050000000000002	8.14507599197501e-05
0.119888888888889	1e-05	0.606060606060606	1	0.005	0.05	5.46604759860696e-07
0.119888888888889	1e-05	0.606060606060606	2	0.005	0.0500000000000002	1.36447564987188e-06
0.119888888888889	1e-05	0.606060606060606	3	0.005	0.0500000000000001	5.67421540233529e-06
0.229777777777778	1e-05	0.606060606060606	1	0.005	0.05	2.10189355980961e-06
0.229777777777778	1e-05	0.606060606060606	2	0.005	0.0500000000000001	1.96298745751444e-06
0.229777777777778	1e-05	0.606060606060606	3	0.005	0.0500000000000001	5.64054486464141e-07
0.339666666666667	1e-05	0.606060606060606	1	0.005	0.05	1.32959011853352e-06
0.339666666666667	1e-05	0.606060606060606	2	0.005	0.05	2.10350924499324e-06
0.339666666666667	1e-05	0.606060606060606	3	0.005	0.05	1.63692169114307e-06
0.449555555555556	1e-05	0.606060606060606	1	0.005	0.05	1.93773361897495e-06
0.449555555555556	1e-05	0.606060606060606	2	0.005	0.05	4.66646727353833e-07
0.449555555555556	1e-05	0.606060606060606	3	0.005	0.05	4.38133018224452e-07
0.559444444444444	1e-05	0.606060606060606	1	0.005	0.05	3.40019881864023e-07
0.559444444444444	1e-05	0.606060606060606	2	0.005	0.05	1.10141924573159e-07
0.559444444444444	1e-05	0.606060606060606	3	0.005	0.05	9.56429029215876e-07
0.669333333333333	1e-05	0.606060606060606	1	0.005	0.05	2.55582524033765e-07
0.669333333333333	1e-05	0.606060606060606	2	0.005	0.05	7.86759538225041e-07
0.669333333333333	1e-05	0.606060606060606	3	0.005	0.05	2.40463970424244e-06
0.779222222222222	1e-05	0.606060606060606	1	0.005	0.05	7.36319342308412e-07
0.779222222222222	1e-05	0.606060606060606	2	0.005	0.05	4.70965449341177e-07
0.779222222222222	1e-05	0.606060606060606	3	0.005	0.05	3.17719684872365e-07
0.889111111111111	1e-05	0.606060606060606	1	0.005	0.05	2.13215428545438e-08
0.889111111111111	1e-05	0.606060606060606	2	0.005	0.05	1.06198533829521e-06
0.889111111111111	1e-05	0.606060606060606	3	0.005	0.05	3.79971418518764e-07
0.999	1e-05	0.606060606060606	1	0.005	0.05	9.23425586860951e-07
0.999	1e-05	0.606060606060606	2	0.005	0.05	3.12825162403687e-07
0.999	1e-05	0.606060606060606	3	0.005	0.05	1.51047836569317e-07
0.01	1e-05	0.616161616161616	1	0.005	0.05	7.59765749010783e-06
0.01	1e-05	0.616161616161616	2	0.005	0.0500000000000002	4.96805320963461e-06
0.01	1e-05	0.616161616161616	3	0.005	0.0500000000000002	2.37549722137018e-05
0.119888888888889	1e-05	0.616161616161616	1	0.005	0.0500000000000002	1.42359648550894e-06
0.119888888888889	1e-05	0.616161616161616	2	0.005	0.0500000000000002	1.03758328120357e-06
0.119888888888889	1e-05	0.616161616161616	3	0.005	0.0500000000000002	3.98989245569438e-06
0.229777777777778	1e-05	0.616161616161616	1	0.005	0.05	6.04641588145477e-07
0.229777777777778	1e-05	0.616161616161616	2	0.005	0.05	2.37275405058383e-07
0.229777777777778	1e-05	0.616161616161616	3	0.005	0.05	8.72321406463294e-07
0.339666666666667	1e-05	0.616161616161616	1	0.005	0.0500000000000001	6.99789635233868e-07
0.339666666666667	1e-05	0.616161616161616	2	0.005	0.0500000000000001	4.5682026926513e-07
0.339666666666667	1e-05	0.616161616161616	3	0.005	0.0500000000000001	1.35020566843805e-06
0.449555555555556	1e-05	0.616161616161616	1	0.005	0.05	1.07200172620307e-06
0.449555555555556	1e-05	0.616161616161616	2	0.005	0.05	6.656719638291e-07
0.449555555555556	1e-05	0.616161616161616	3	0.005	0.05	3.37255208627874e-07
0.559444444444444	1e-05	0.616161616161616	1	0.005	0.05	2.94106191382766e-08
0.559444444444444	1e-05	0.616161616161616	2	0.005	0.05	7.15919513772125e-07
0.559444444444444	1e-05	0.616161616161616	3	0.005	0.05	6.56717660745671e-07
0.669333333333333	1e-05	0.616161616161616	1	0.005	0.05	3.88519607975665e-07
0.669333333333333	1e-05	0.616161616161616	2	0.005	0.05	9.58727045757458e-07
0.669333333333333	1e-05	0.616161616161616	3	0.005	0.05	3.96617680853273e-07
0.779222222222222	1e-05	0.616161616161616	1	0.005	0.05	1.67235576448564e-07
0.779222222222222	1e-05	0.616161616161616	2	0.005	0.05	1.49516737508692e-07
0.779222222222222	1e-05	0.616161616161616	3	0.005	0.05	2.96066615856952e-07
0.889111111111111	1e-05	0.616161616161616	1	0.005	0.05	3.55365922624796e-07
0.889111111111111	1e-05	0.616161616161616	2	0.005	0.05	1.5609184507785e-06
0.889111111111111	1e-05	0.616161616161616	3	0.005	0.05	3.34013955982974e-07
0.999	1e-05	0.616161616161616	1	0.005	0.05	1.72588518298207e-08
0.999	1e-05	0.616161616161616	2	0.005	0.05	3.86957832598482e-07
0.999	1e-05	0.616161616161616	3	0.005	0.05	1.17905083170071e-07
0.01	1e-05	0.626262626262626	1	0.005	0.0500000000000013	5.62023923939736e-05
0.01	1e-05	0.626262626262626	2	0.005	0.0500000000000008	4.26568620836028e-05
0.01	1e-05	0.626262626262626	3	0.005	0.0500000000000011	2.61493035464253e-05
0.119888888888889	1e-05	0.626262626262626	1	0.005	0.0500000000000002	1.25444754118269e-06
0.119888888888889	1e-05	0.626262626262626	2	0.005	0.05	7.20672499395115e-06
0.119888888888889	1e-05	0.626262626262626	3	0.005	0.0500000000000001	2.55980925734476e-06
0.229777777777778	1e-05	0.626262626262626	1	0.005	0.05	1.0427840932647e-06
0.229777777777778	1e-05	0.626262626262626	2	0.005	0.0500000000000001	1.31016964535903e-06
0.229777777777778	1e-05	0.626262626262626	3	0.005	0.05	1.07201689805813e-06
0.339666666666667	1e-05	0.626262626262626	1	0.005	0.05	1.98907126019197e-06
0.339666666666667	1e-05	0.626262626262626	2	0.005	0.05	5.77713120466537e-07
0.339666666666667	1e-05	0.626262626262626	3	0.005	0.05	1.02125157537489e-06
0.449555555555556	1e-05	0.626262626262626	1	0.005	0.05	6.20373079589611e-07
0.449555555555556	1e-05	0.626262626262626	2	0.005	0.05	5.88105888056058e-07
0.449555555555556	1e-05	0.626262626262626	3	0.005	0.05	1.88524552661151e-06
0.559444444444444	1e-05	0.626262626262626	1	0.005	0.05	2.799482168296e-07
0.559444444444444	1e-05	0.626262626262626	2	0.005	0.05	1.9386285667201e-07
0.559444444444444	1e-05	0.626262626262626	3	0.005	0.05	1.74297868647875e-07
0.669333333333333	1e-05	0.626262626262626	1	0.005	0.05	8.23561898858724e-07
0.669333333333333	1e-05	0.626262626262626	2	0.005	0.05	3.76572224129217e-07
0.669333333333333	1e-05	0.626262626262626	3	0.005	0.05	4.14274502910393e-07
0.779222222222222	1e-05	0.626262626262626	1	0.005	0.05	1.56331661762484e-06
0.779222222222222	1e-05	0.626262626262626	2	0.005	0.05	4.36950992533484e-07
0.779222222222222	1e-05	0.626262626262626	3	0.005	0.05	3.01204854441882e-07
0.889111111111111	1e-05	0.626262626262626	1	0.005	0.05	3.66160605283028e-07
0.889111111111111	1e-05	0.626262626262626	2	0.005	0.05	6.94323953745432e-07
0.889111111111111	1e-05	0.626262626262626	3	0.005	0.05	5.29146236139246e-07
0.999	1e-05	0.626262626262626	1	0.005	0.05	5.61235900443067e-07
0.999	1e-05	0.626262626262626	2	0.005	0.05	5.9159904819753e-07
0.999	1e-05	0.626262626262626	3	0.005	0.05	5.10597693135809e-07
0.01	1e-05	0.636363636363636	1	0.005	0.05	4.53191269338169e-06
0.01	1e-05	0.636363636363636	2	0.005	0.0500000000000006	2.9192781826134e-05
0.01	1e-05	0.636363636363636	3	0.005	0.0500000000000018	4.1479946410248e-05
0.119888888888889	1e-05	0.636363636363636	1	0.005	0.0500000000000001	2.2489572968212e-06
0.119888888888889	1e-05	0.636363636363636	2	0.005	0.05	8.36202710502362e-06
0.119888888888889	1e-05	0.636363636363636	3	0.005	0.0500000000000002	2.109899261807e-06
0.229777777777778	1e-05	0.636363636363636	1	0.005	0.0500000000000001	1.55550166217715e-06
0.229777777777778	1e-05	0.636363636363636	2	0.005	0.05	2.87288877905335e-06
0.229777777777778	1e-05	0.636363636363636	3	0.005	0.05	5.84662795473454e-07
0.339666666666667	1e-05	0.636363636363636	1	0.005	0.05	9.21780711930155e-07
0.339666666666667	1e-05	0.636363636363636	2	0.005	0.05	7.15902444106217e-07
0.339666666666667	1e-05	0.636363636363636	3	0.005	0.05	8.68405341498906e-07
0.449555555555556	1e-05	0.636363636363636	1	0.005	0.05	2.03793657383617e-07
0.449555555555556	1e-05	0.636363636363636	2	0.005	0.05	4.7322524609079e-07
0.449555555555556	1e-05	0.636363636363636	3	0.005	0.05	4.93623011438097e-07
0.559444444444444	1e-05	0.636363636363636	1	0.005	0.05	1.99832780575142e-08
0.559444444444444	1e-05	0.636363636363636	2	0.005	0.05	2.41774170291165e-07
0.559444444444444	1e-05	0.636363636363636	3	0.005	0.05	2.47295432231887e-07
0.669333333333333	1e-05	0.636363636363636	1	0.005	0.05	1.52850677308786e-06
0.669333333333333	1e-05	0.636363636363636	2	0.005	0.05	1.97410862168002e-06
0.669333333333333	1e-05	0.636363636363636	3	0.005	0.05	6.57318432306136e-07
0.779222222222222	1e-05	0.636363636363636	1	0.005	0.05	1.79888789758922e-07
0.779222222222222	1e-05	0.636363636363636	2	0.005	0.05	1.52657747598886e-06
0.779222222222222	1e-05	0.636363636363636	3	0.005	0.05	1.6195457260259e-08
0.889111111111111	1e-05	0.636363636363636	1	0.005	0.05	1.05731805833245e-07
0.889111111111111	1e-05	0.636363636363636	2	0.005	0.05	1.09787971250983e-07
0.889111111111111	1e-05	0.636363636363636	3	0.005	0.05	9.37225687241095e-08
0.999	1e-05	0.636363636363636	1	0.005	0.05	4.40676347587877e-07
0.999	1e-05	0.636363636363636	2	0.005	0.05	6.1111193219037e-08
0.999	1e-05	0.636363636363636	3	0.005	0.05	1.02886459131837e-06
0.01	1e-05	0.646464646464647	1	0.005	0.050000000000001	2.66069970804258e-05
0.01	1e-05	0.646464646464647	2	0.005	0.0500000000000013	2.3691855338566e-05
0.01	1e-05	0.646464646464647	3	0.005	0.0500000000000017	9.04734082863832e-05
0.119888888888889	1e-05	0.646464646464647	1	0.005	0.05	2.68862999047592e-06
0.119888888888889	1e-05	0.646464646464647	2	0.005	0.0500000000000002	7.87937944432265e-06
0.119888888888889	1e-05	0.646464646464647	3	0.005	0.05	3.63155354208583e-06
0.229777777777778	1e-05	0.646464646464647	1	0.005	0.05	1.05029456275046e-06
0.229777777777778	1e-05	0.646464646464647	2	0.005	0.05	2.96006664797016e-06
0.229777777777778	1e-05	0.646464646464647	3	0.005	0.05	3.94649984732348e-07
0.339666666666667	1e-05	0.646464646464647	1	0.005	0.05	2.61150295503944e-07
0.339666666666667	1e-05	0.646464646464647	2	0.005	0.05	4.70381724447844e-07
0.339666666666667	1e-05	0.646464646464647	3	0.005	0.05	8.7917432762838e-07
0.449555555555556	1e-05	0.646464646464647	1	0.005	0.05	4.27230676445948e-07
0.449555555555556	1e-05	0.646464646464647	2	0.005	0.05	2.73431418105116e-07
0.449555555555556	1e-05	0.646464646464647	3	0.005	0.05	6.9405337606377e-07
0.559444444444444	1e-05	0.646464646464647	1	0.005	0.05	6.83601445400222e-07
0.559444444444444	1e-05	0.646464646464647	2	0.005	0.05	8.27379054063961e-07
0.559444444444444	1e-05	0.646464646464647	3	0.005	0.05	3.04634426246873e-07
0.669333333333333	1e-05	0.646464646464647	1	0.005	0.05	9.79365622013631e-07
0.669333333333333	1e-05	0.646464646464647	2	0.005	0.05	1.49769615508287e-06
0.669333333333333	1e-05	0.646464646464647	3	0.005	0.05	3.94659534652791e-07
0.779222222222222	1e-05	0.646464646464647	1	0.005	0.05	1.22063500856538e-06
0.779222222222222	1e-05	0.646464646464647	2	0.005	0.05	4.87237051678066e-07
0.779222222222222	1e-05	0.646464646464647	3	0.005	0.05	4.39460320753826e-07
0.889111111111111	1e-05	0.646464646464647	1	0.005	0.05	1.20653011298961e-06
0.889111111111111	1e-05	0.646464646464647	2	0.005	0.05	1.30603829639154e-07
0.889111111111111	1e-05	0.646464646464647	3	0.005	0.05	4.06866461106548e-07
0.999	1e-05	0.646464646464647	1	0.005	0.05	1.5697825113371e-07
0.999	1e-05	0.646464646464647	2	0.005	0.05	2.34935635415868e-08
0.999	1e-05	0.646464646464647	3	0.005	0.05	2.92854813163653e-07
0.01	1e-05	0.656565656565657	1	0.005	0.0500000000000015	2.15999272483109e-05
0.01	1e-05	0.656565656565657	2	0.005	0.050000000000001	2.83609735771498e-05
0.01	1e-05	0.656565656565657	3	0.005	0.0500000000000006	1.98189304631466e-05
0.119888888888889	1e-05	0.656565656565657	1	0.005	0.05	2.07454651764761e-06
0.119888888888889	1e-05	0.656565656565657	2	0.005	0.05	1.83232238444107e-07
0.119888888888889	1e-05	0.656565656565657	3	0.005	0.05	9.43097382274652e-07
0.229777777777778	1e-05	0.656565656565657	1	0.005	0.05	2.34425250420839e-06
0.229777777777778	1e-05	0.656565656565657	2	0.005	0.05	1.78632855922986e-06
0.229777777777778	1e-05	0.656565656565657	3	0.005	0.0500000000000001	6.89063585184795e-06
0.339666666666667	1e-05	0.656565656565657	1	0.005	0.05	8.97501694305399e-07
0.339666666666667	1e-05	0.656565656565657	2	0.005	0.05	1.26108290746067e-06
0.339666666666667	1e-05	0.656565656565657	3	0.005	0.05	7.88722648603121e-07
0.449555555555556	1e-05	0.656565656565657	1	0.005	0.05	1.7227145367484e-07
0.449555555555556	1e-05	0.656565656565657	2	0.005	0.05	2.64270906233495e-07
0.449555555555556	1e-05	0.656565656565657	3	0.005	0.05	7.63513498805155e-07
0.559444444444444	1e-05	0.656565656565657	1	0.005	0.05	1.11161246668576e-07
0.559444444444444	1e-05	0.656565656565657	2	0.005	0.05	7.31804531469956e-07
0.559444444444444	1e-05	0.656565656565657	3	0.005	0.05	1.98828541852788e-07
0.669333333333333	1e-05	0.656565656565657	1	0.005	0.05	7.44206498021102e-08
0.669333333333333	1e-05	0.656565656565657	2	0.005	0.05	9.26334628705614e-08
0.669333333333333	1e-05	0.656565656565657	3	0.005	0.05	9.96296947547953e-07
0.779222222222222	1e-05	0.656565656565657	1	0.005	0.05	1.39619150428967e-07
0.779222222222222	1e-05	0.656565656565657	2	0.005	0.05	2.21761023857982e-07
0.779222222222222	1e-05	0.656565656565657	3	0.005	0.05	6.23319011533326e-07
0.889111111111111	1e-05	0.656565656565657	1	0.005	0.05	3.61060255123882e-07
0.889111111111111	1e-05	0.656565656565657	2	0.005	0.05	1.03117100543355e-06
0.889111111111111	1e-05	0.656565656565657	3	0.005	0.05	3.43613692816935e-07
0.999	1e-05	0.656565656565657	1	0.005	0.05	1.41101288595307e-08
0.999	1e-05	0.656565656565657	2	0.005	0.05	1.94721295459401e-07
0.999	1e-05	0.656565656565657	3	0.005	0.05	1.02449317433293e-07
0.01	1e-05	0.666666666666667	1	0.005	0.05	1.29718876710947e-05
0.01	1e-05	0.666666666666667	2	0.005	0.0500000000000013	1.12793857194384e-05
0.01	1e-05	0.666666666666667	3	0.005	0.0500000000000004	1.21366227504666e-05
0.119888888888889	1e-05	0.666666666666667	1	0.005	0.0500000000000002	2.87261392018567e-06
0.119888888888889	1e-05	0.666666666666667	2	0.005	0.0500000000000001	1.04908653811488e-06
0.119888888888889	1e-05	0.666666666666667	3	0.005	0.0500000000000002	1.34824180190104e-06
0.229777777777778	1e-05	0.666666666666667	1	0.005	0.05	3.08359670266237e-07
0.229777777777778	1e-05	0.666666666666667	2	0.005	0.05	5.63601687276924e-06
0.229777777777778	1e-05	0.666666666666667	3	0.005	0.0500000000000001	7.72332246901036e-07
0.339666666666667	1e-05	0.666666666666667	1	0.005	0.05	8.49305487494077e-07
0.339666666666667	1e-05	0.666666666666667	2	0.005	0.05	5.37311463282852e-07
0.339666666666667	1e-05	0.666666666666667	3	0.005	0.05	1.16757238318751e-06
0.449555555555556	1e-05	0.666666666666667	1	0.005	0.05	3.36903010085133e-07
0.449555555555556	1e-05	0.666666666666667	2	0.005	0.05	7.21547122123518e-07
0.449555555555556	1e-05	0.666666666666667	3	0.005	0.05	7.04095589494387e-07
0.559444444444444	1e-05	0.666666666666667	1	0.005	0.05	2.41148015454472e-07
0.559444444444444	1e-05	0.666666666666667	2	0.005	0.05	1.27846416780062e-06
0.559444444444444	1e-05	0.666666666666667	3	0.005	0.05	4.05327135044359e-07
0.669333333333333	1e-05	0.666666666666667	1	0.005	0.05	3.71783753665591e-07
[truncated: 4,001 more rows]
