# Supplementary material for: Transmissible cancers and the evolution of sex under the Red Queen hypothesis
Source: PLoS Biol. 2020 Nov 19;18(11):e3000916. doi: 10.1371/journal.pbio.3000916 (PMC7676742; doi:10.1371/journal.pbio.3000916)
Supplement: S1 Source Code — (ZIP) [file pbio.3000916.s010.zip › SimulationCode/Data/DataRepSensitivity1_Tbefore2e3Tmax1e6mut1e5PropVertical0_SelectPar099Rep1_3.txt]

select	mut	alpha	rep	rM	freqSex	freqVarIni
0.01	1e-05	0	1	0.005	0.98317002035479	0.00040200313300986
0.01	1e-05	0	2	0.005	0.982458519185852	0.000416733154701789
0.01	1e-05	0	3	0.005	0.983061808656243	0.000376456416130746
0.119888888888889	1e-05	0	1	0.005	0.999095642465109	0.00908109349170751
0.119888888888889	1e-05	0	2	0.005	0.999152649386447	0.00859364507108186
0.119888888888889	1e-05	0	3	0.005	0.99919778445863	0.00851149586916565
0.229777777777778	1e-05	0	1	0.005	0.999070523259158	0.0205201001531792
0.229777777777778	1e-05	0	2	0.005	0.999128996415114	0.0195787254150796
0.229777777777778	1e-05	0	3	0.005	0.999175453830453	0.0201064752573291
0.339666666666667	1e-05	0	1	0.005	0.999396226759381	0.0322742365207557
0.339666666666667	1e-05	0	2	0.005	0.999566886325042	0.0337035497177589
0.339666666666667	1e-05	0	3	0.005	0.999688446233784	0.0330302056636936
0.449555555555556	1e-05	0	1	0.005	0.99919465748263	0.0484008962844784
0.449555555555556	1e-05	0	2	0.005	0.999292445036869	0.0484503526057258
0.449555555555556	1e-05	0	3	0.005	0.999737487821414	0.0499482073271407
0.559444444444444	1e-05	0	1	0.005	0.999742372379196	0.0646173035839107
0.559444444444444	1e-05	0	2	0.005	0.999638573950519	0.0652157697812429
0.559444444444444	1e-05	0	3	0.005	0.999636516483506	0.0656759725794924
0.669333333333333	1e-05	0	1	0.005	0.999157019000308	0.0836334336045974
0.669333333333333	1e-05	0	2	0.005	0.999490715114573	0.0872777660391212
0.669333333333333	1e-05	0	3	0.005	0.999164126627361	0.0825853289766893
0.779222222222222	1e-05	0	1	0.005	0.999999998195487	0.102481906625464
0.779222222222222	1e-05	0	2	0.005	0.999999952763153	0.102377252005329
0.779222222222222	1e-05	0	3	0.005	0.999999991621048	0.0980925894124854
0.889111111111111	1e-05	0	1	0.005	0.999999999999912	0.122119774672682
0.889111111111111	1e-05	0	2	0.005	1	0.117834680036191
0.889111111111111	1e-05	0	3	0.005	1	0.117657297788759
0.999	1e-05	0	1	0.005	0.999999999788447	0.158680248023404
0.999	1e-05	0	2	0.005	0.99999999978919	0.157665621403899
0.999	1e-05	0	3	0.005	0.999999999812477	0.157053371462541
0.01	1e-05	0.0101010101010101	1	0.005	0.0499999999999549	6.17797896734128e-06
0.01	1e-05	0.0101010101010101	2	0.005	0.0499999999999477	1.2185594005813e-05
0.01	1e-05	0.0101010101010101	3	0.005	0.0499999999999528	4.83224153184368e-06
0.119888888888889	1e-05	0.0101010101010101	1	0.005	0.999014605175151	0.00256536418392074
0.119888888888889	1e-05	0.0101010101010101	2	0.005	0.999015209578328	0.00261910069558092
0.119888888888889	1e-05	0.0101010101010101	3	0.005	0.999014724312525	0.00259195525161239
0.229777777777778	1e-05	0.0101010101010101	1	0.005	0.999027373552337	0.00599608221220625
0.229777777777778	1e-05	0.0101010101010101	2	0.005	0.99921022413766	0.00575229982241236
0.229777777777778	1e-05	0.0101010101010101	3	0.005	0.999143820619109	0.00599964529016627
0.339666666666667	1e-05	0.0101010101010101	1	0.005	0.99920158106143	0.0111858451060004
0.339666666666667	1e-05	0.0101010101010101	2	0.005	0.999135547877083	0.0114041909715767
0.339666666666667	1e-05	0.0101010101010101	3	0.005	0.999193799034652	0.0111260921889373
0.449555555555556	1e-05	0.0101010101010101	1	0.005	0.999140105280348	0.0175087628595336
0.449555555555556	1e-05	0.0101010101010101	2	0.005	0.999480525115806	0.0176355788976596
0.449555555555556	1e-05	0.0101010101010101	3	0.005	0.999547008545288	0.0176515636612049
0.559444444444444	1e-05	0.0101010101010101	1	0.005	0.999162150394	0.0258734082883488
0.559444444444444	1e-05	0.0101010101010101	2	0.005	0.999346412291595	0.0260907895061361
0.559444444444444	1e-05	0.0101010101010101	3	0.005	0.999063174552872	0.0263498381807027
0.669333333333333	1e-05	0.0101010101010101	1	0.005	0.999748653631594	0.0389433341513013
0.669333333333333	1e-05	0.0101010101010101	2	0.005	0.999802443972819	0.0388376259004173
0.669333333333333	1e-05	0.0101010101010101	3	0.005	0.999833126327613	0.0395077139567499
0.779222222222222	1e-05	0.0101010101010101	1	0.005	0.999167234900644	0.0550168402570894
0.779222222222222	1e-05	0.0101010101010101	2	0.005	0.999459071788447	0.0534812132027961
0.779222222222222	1e-05	0.0101010101010101	3	0.005	0.999873222224184	0.0537285363877864
0.889111111111111	1e-05	0.0101010101010101	1	0.005	0.999976813282112	0.0744753575165556
0.889111111111111	1e-05	0.0101010101010101	2	0.005	0.999970302675696	0.0734003226501982
0.889111111111111	1e-05	0.0101010101010101	3	0.005	0.999911101229805	0.0742621973330526
0.999	1e-05	0.0101010101010101	1	0.005	1	0.114341479907651
0.999	1e-05	0.0101010101010101	2	0.005	1	0.115905391176335
0.999	1e-05	0.0101010101010101	3	0.005	1	0.112974077535801
0.01	1e-05	0.0202020202020202	1	0.005	0.0499999999999472	1.79075441873186e-07
0.01	1e-05	0.0202020202020202	2	0.005	0.0499999999999942	1.34785601774315e-06
0.01	1e-05	0.0202020202020202	3	0.005	0.0499999999999942	1.63608192323196e-06
0.119888888888889	1e-05	0.0202020202020202	1	0.005	0.999023859075739	0.00125547096664533
0.119888888888889	1e-05	0.0202020202020202	2	0.005	0.697502739646742	0.00128860392625313
0.119888888888889	1e-05	0.0202020202020202	3	0.005	0.999025132424652	0.00129703838237386
0.229777777777778	1e-05	0.0202020202020202	1	0.005	0.999012197604318	0.00514215755876637
0.229777777777778	1e-05	0.0202020202020202	2	0.005	0.999113504059448	0.00513260496978386
0.229777777777778	1e-05	0.0202020202020202	3	0.005	0.999102923939784	0.00517007537097835
0.339666666666667	1e-05	0.0202020202020202	1	0.005	0.999070859834401	0.00817903967297522
0.339666666666667	1e-05	0.0202020202020202	2	0.005	0.999075633178206	0.00789035386084902
0.339666666666667	1e-05	0.0202020202020202	3	0.005	0.999046785873788	0.00805916545281666
0.449555555555556	1e-05	0.0202020202020202	1	0.005	0.999413679923627	0.0137751361200243
0.449555555555556	1e-05	0.0202020202020202	2	0.005	0.999222404531843	0.0129890150105023
0.449555555555556	1e-05	0.0202020202020202	3	0.005	0.999429113405871	0.0134887113611547
0.559444444444444	1e-05	0.0202020202020202	1	0.005	0.999420204904463	0.0202102470061462
0.559444444444444	1e-05	0.0202020202020202	2	0.005	0.999008197844795	0.0197954111432023
0.559444444444444	1e-05	0.0202020202020202	3	0.005	0.999369797003387	0.0204341657865985
0.669333333333333	1e-05	0.0202020202020202	1	0.005	0.999807906412439	0.0292597112451322
0.669333333333333	1e-05	0.0202020202020202	2	0.005	0.999616742943555	0.0292963114178063
0.669333333333333	1e-05	0.0202020202020202	3	0.005	0.999034709030449	0.0296815040546928
0.779222222222222	1e-05	0.0202020202020202	1	0.005	0.999880898784275	0.0435322090697647
0.779222222222222	1e-05	0.0202020202020202	2	0.005	0.999880814947992	0.0432137314243512
0.779222222222222	1e-05	0.0202020202020202	3	0.005	0.999684231259757	0.0431527214264076
0.889111111111111	1e-05	0.0202020202020202	1	0.005	0.999999577889745	0.0653095205263627
0.889111111111111	1e-05	0.0202020202020202	2	0.005	0.999999844517076	0.064613987313697
0.889111111111111	1e-05	0.0202020202020202	3	0.005	0.999092595902853	0.0634443498330268
0.999	1e-05	0.0202020202020202	1	0.005	0.999999999789222	0.101865333982952
0.999	1e-05	0.0202020202020202	2	0.005	0.999999999851406	0.10264376145877
0.999	1e-05	0.0202020202020202	3	0.005	0.999999999979055	0.102535497378485
0.01	1e-05	0.0303030303030303	1	0.005	0.0499999999999942	1.49398335509189e-06
0.01	1e-05	0.0303030303030303	2	0.005	0.0499999999999942	2.64641354080633e-06
0.01	1e-05	0.0303030303030303	3	0.005	0.0499999999999942	9.94685351514044e-06
0.119888888888889	1e-05	0.0303030303030303	1	0.005	0.0500000000002068	2.65522798171382e-06
0.119888888888889	1e-05	0.0303030303030303	2	0.005	0.0500000000085714	1.25926774129746e-05
0.119888888888889	1e-05	0.0303030303030303	3	0.005	0.0499999999999284	1.23742565157006e-05
0.229777777777778	1e-05	0.0303030303030303	1	0.005	0.999019556552045	0.00420812054155811
0.229777777777778	1e-05	0.0303030303030303	2	0.005	0.999091745977567	0.00422056648322433
0.229777777777778	1e-05	0.0303030303030303	3	0.005	0.999019607332827	0.0041845263568722
0.339666666666667	1e-05	0.0303030303030303	1	0.005	0.999065771203016	0.00680229256183806
0.339666666666667	1e-05	0.0303030303030303	2	0.005	0.999076335844668	0.00683543149864
0.339666666666667	1e-05	0.0303030303030303	3	0.005	0.999152324234134	0.0068444008879917
0.449555555555556	1e-05	0.0303030303030303	1	0.005	0.999156058817508	0.0105974580714762
0.449555555555556	1e-05	0.0303030303030303	2	0.005	0.99914386976776	0.0107387744473775
0.449555555555556	1e-05	0.0303030303030303	3	0.005	0.999375939461323	0.0106601271886359
0.559444444444444	1e-05	0.0303030303030303	1	0.005	0.999152691512169	0.0164521408911055
0.559444444444444	1e-05	0.0303030303030303	2	0.005	0.999334179629918	0.0161644404420022
0.559444444444444	1e-05	0.0303030303030303	3	0.005	0.999481751231093	0.0166991351967885
0.669333333333333	1e-05	0.0303030303030303	1	0.005	0.999184691871334	0.0241923116846769
0.669333333333333	1e-05	0.0303030303030303	2	0.005	0.999245687497712	0.0242580102820155
0.669333333333333	1e-05	0.0303030303030303	3	0.005	0.999296179934593	0.0246390882702465
0.779222222222222	1e-05	0.0303030303030303	1	0.005	0.999814439595215	0.0364453833936597
0.779222222222222	1e-05	0.0303030303030303	2	0.005	0.999675375151005	0.0368683090332575
0.779222222222222	1e-05	0.0303030303030303	3	0.005	0.999734469822262	0.0363451414442141
0.889111111111111	1e-05	0.0303030303030303	1	0.005	0.999988970414533	0.055280837180824
0.889111111111111	1e-05	0.0303030303030303	2	0.005	0.999908704155591	0.0551728322175108
0.889111111111111	1e-05	0.0303030303030303	3	0.005	0.999964262046877	0.0548663619463911
0.999	1e-05	0.0303030303030303	1	0.005	0.999999999988506	0.0884451235203008
0.999	1e-05	0.0303030303030303	2	0.005	0.999999999496784	0.0905144731924749
0.999	1e-05	0.0303030303030303	3	0.005	0.999999999459832	0.0909021308945323
0.01	1e-05	0.0404040404040404	1	0.005	0.0499999999999995	2.04960408690962e-06
0.01	1e-05	0.0404040404040404	2	0.005	0.0499999999999944	4.27779565791139e-06
0.01	1e-05	0.0404040404040404	3	0.005	0.0499999999999995	3.64178396688819e-05
0.119888888888889	1e-05	0.0404040404040404	1	0.005	0.0499999999999962	6.2935816505437e-06
0.119888888888889	1e-05	0.0404040404040404	2	0.005	0.049999999999998	4.84199890777836e-06
0.119888888888889	1e-05	0.0404040404040404	3	0.005	0.0499999999999962	6.94693886750677e-06
0.229777777777778	1e-05	0.0404040404040404	1	0.005	0.999023488200309	0.00236507715759278
0.229777777777778	1e-05	0.0404040404040404	2	0.005	0.999023462928509	0.00235220173001324
0.229777777777778	1e-05	0.0404040404040404	3	0.005	0.999022078075568	0.0023790264621078
0.339666666666667	1e-05	0.0404040404040404	1	0.005	0.999194704038451	0.00620360283407997
0.339666666666667	1e-05	0.0404040404040404	2	0.005	0.999176034213224	0.00619664941191238
0.339666666666667	1e-05	0.0404040404040404	3	0.005	0.999187197212108	0.00621164045775357
0.449555555555556	1e-05	0.0404040404040404	1	0.005	0.999245522037457	0.00969706396868801
0.449555555555556	1e-05	0.0404040404040404	2	0.005	0.999168214339306	0.00972866228678636
0.449555555555556	1e-05	0.0404040404040404	3	0.005	0.999129834480798	0.00974212108963168
0.559444444444444	1e-05	0.0404040404040404	1	0.005	0.987297558172262	0.0131192573555257
0.559444444444444	1e-05	0.0404040404040404	2	0.005	0.979139275991632	0.0131451099939351
0.559444444444444	1e-05	0.0404040404040404	3	0.005	0.977384868636699	0.0130854865816493
0.669333333333333	1e-05	0.0404040404040404	1	0.005	0.99913652304777	0.0201079094213099
0.669333333333333	1e-05	0.0404040404040404	2	0.005	0.999267708560595	0.0204667908940577
0.669333333333333	1e-05	0.0404040404040404	3	0.005	0.999722673035236	0.0202143603109635
0.779222222222222	1e-05	0.0404040404040404	1	0.005	0.999507607803863	0.0300875444349555
0.779222222222222	1e-05	0.0404040404040404	2	0.005	0.999710934325884	0.0298463707155292
0.779222222222222	1e-05	0.0404040404040404	3	0.005	0.999745306523457	0.0299209546528186
0.889111111111111	1e-05	0.0404040404040404	1	0.005	0.999591578204376	0.0465684405970179
0.889111111111111	1e-05	0.0404040404040404	2	0.005	0.999511092655234	0.0455666541701849
0.889111111111111	1e-05	0.0404040404040404	3	0.005	0.999995895926636	0.0472835815046255
0.999	1e-05	0.0404040404040404	1	0.005	0.99999950541708	0.0776052748777006
0.999	1e-05	0.0404040404040404	2	0.005	0.999994407396656	0.0800717727815205
0.999	1e-05	0.0404040404040404	3	0.005	0.999999744197844	0.0791242339161405
0.01	1e-05	0.0505050505050505	1	0.005	0.0499999999999942	1.34526715532526e-06
0.01	1e-05	0.0505050505050505	2	0.005	0.0499999999999942	1.65242960957264e-06
0.01	1e-05	0.0505050505050505	3	0.005	0.0499999999999942	9.61813058074022e-06
0.119888888888889	1e-05	0.0505050505050505	1	0.005	0.0499999999999959	3.27705154790087e-06
0.119888888888889	1e-05	0.0505050505050505	2	0.005	0.0499999999999959	7.85611491281038e-06
0.119888888888889	1e-05	0.0505050505050505	3	0.005	0.0499999999999968	1.25167482524433e-06
0.229777777777778	1e-05	0.0505050505050505	1	0.005	0.098725294312207	0.000752696218976569
0.229777777777778	1e-05	0.0505050505050505	2	0.005	0.0987252199395324	0.000737206096612295
0.229777777777778	1e-05	0.0505050505050505	3	0.005	0.0987251862921842	0.00073756548729702
0.339666666666667	1e-05	0.0505050505050505	1	0.005	0.999058693779615	0.00559739508694819
0.339666666666667	1e-05	0.0505050505050505	2	0.005	0.999051569951971	0.00562082459688651
0.339666666666667	1e-05	0.0505050505050505	3	0.005	0.999066092208419	0.0056081685405295
0.449555555555556	1e-05	0.0505050505050505	1	0.005	0.999099212319385	0.00939811825641187
0.449555555555556	1e-05	0.0505050505050505	2	0.005	0.999093288582821	0.00943304849824977
0.449555555555556	1e-05	0.0505050505050505	3	0.005	0.999061286464422	0.0094031813834505
0.559444444444444	1e-05	0.0505050505050505	1	0.005	0.999403292832163	0.0119945842532386
0.559444444444444	1e-05	0.0505050505050505	2	0.005	0.999396230809649	0.0120765195765875
0.559444444444444	1e-05	0.0505050505050505	3	0.005	0.999336741516436	0.0119784741540746
0.669333333333333	1e-05	0.0505050505050505	1	0.005	0.998762892003917	0.0160315962212073
0.669333333333333	1e-05	0.0505050505050505	2	0.005	0.998720686563512	0.0167832778962478
0.669333333333333	1e-05	0.0505050505050505	3	0.005	0.998350600687637	0.0179105642302381
0.779222222222222	1e-05	0.0505050505050505	1	0.005	0.999589912047422	0.0256191493921374
0.779222222222222	1e-05	0.0505050505050505	2	0.005	0.999147441026244	0.0259956719768564
0.779222222222222	1e-05	0.0505050505050505	3	0.005	0.999770768579185	0.0263081165670793
0.889111111111111	1e-05	0.0505050505050505	1	0.005	0.999953986210731	0.0399686457897237
0.889111111111111	1e-05	0.0505050505050505	2	0.005	0.999767646763149	0.0397636067955446
0.889111111111111	1e-05	0.0505050505050505	3	0.005	0.999705011957022	0.0392511725415471
0.999	1e-05	0.0505050505050505	1	0.005	0.99994193503444	0.0690537380413908
0.999	1e-05	0.0505050505050505	2	0.005	0.999986967598329	0.069626778430175
0.999	1e-05	0.0505050505050505	3	0.005	0.999933095347977	0.0689039835291692
0.01	1e-05	0.0606060606060606	1	0.005	0.0499999999999944	6.0759232179964e-06
0.01	1e-05	0.0606060606060606	2	0.005	0.0499999999999995	8.89209275507986e-06
0.01	1e-05	0.0606060606060606	3	0.005	0.0499999999999996	2.38447650994286e-06
0.119888888888889	1e-05	0.0606060606060606	1	0.005	0.0499999999999994	1.28014909424919e-06
0.119888888888889	1e-05	0.0606060606060606	2	0.005	0.0499999999999994	2.66705471343368e-06
0.119888888888889	1e-05	0.0606060606060606	3	0.005	0.0499999999999999	2.92772151009354e-07
0.229777777777778	1e-05	0.0606060606060606	1	0.005	0.0499999999999948	4.12526628905985e-06
0.229777777777778	1e-05	0.0606060606060606	2	0.005	0.0499999999999891	1.5760443109473e-05
0.229777777777778	1e-05	0.0606060606060606	3	0.005	0.0499999999999913	7.92812901346303e-06
0.339666666666667	1e-05	0.0606060606060606	1	0.005	0.999003939081562	0.0036580827844735
0.339666666666667	1e-05	0.0606060606060606	2	0.005	0.999058184899595	0.00365490564367107
0.339666666666667	1e-05	0.0606060606060606	3	0.005	0.99900393487156	0.00365167879940428
0.449555555555556	1e-05	0.0606060606060606	1	0.005	0.999054175949108	0.00796748832937675
0.449555555555556	1e-05	0.0606060606060606	2	0.005	0.999230235436082	0.00797821697431154
0.449555555555556	1e-05	0.0606060606060606	3	0.005	0.999054089527471	0.00796603826529496
0.559444444444444	1e-05	0.0606060606060606	1	0.005	0.999410127463427	0.0117317630520812
0.559444444444444	1e-05	0.0606060606060606	2	0.005	0.999411886371513	0.0118404959993589
0.559444444444444	1e-05	0.0606060606060606	3	0.005	0.999015759346413	0.0118593487771713
0.669333333333333	1e-05	0.0606060606060606	1	0.005	0.999352503493695	0.0144225143463491
0.669333333333333	1e-05	0.0606060606060606	2	0.005	0.999158698800332	0.0135649469381665
0.669333333333333	1e-05	0.0606060606060606	3	0.005	0.999361991105739	0.0136471261668013
0.779222222222222	1e-05	0.0606060606060606	1	0.005	0.999606684014371	0.0219267154343674
0.779222222222222	1e-05	0.0606060606060606	2	0.005	0.999672518229072	0.0221745987508027
0.779222222222222	1e-05	0.0606060606060606	3	0.005	0.999471576205745	0.0222552266376659
0.889111111111111	1e-05	0.0606060606060606	1	0.005	0.999914437301915	0.0340536864518423
0.889111111111111	1e-05	0.0606060606060606	2	0.005	0.999799410863626	0.0341259889965337
0.889111111111111	1e-05	0.0606060606060606	3	0.005	0.99995465230207	0.0337026535398895
0.999	1e-05	0.0606060606060606	1	0.005	0.999641483200515	0.0583676747672337
0.999	1e-05	0.0606060606060606	2	0.005	0.999999978995656	0.0590491597400267
0.999	1e-05	0.0606060606060606	3	0.005	0.998137850586343	0.0597877826217821
0.01	1e-05	0.0707070707070707	1	0.005	0.0499999999999996	1.08949942951874e-05
0.01	1e-05	0.0707070707070707	2	0.005	0.0499999999999996	1.00885722356134e-06
0.01	1e-05	0.0707070707070707	3	0.005	0.0499999999999996	5.90123454419545e-06
0.119888888888889	1e-05	0.0707070707070707	1	0.005	0.049999999999996	9.19263145442466e-07
0.119888888888889	1e-05	0.0707070707070707	2	0.005	0.049999999999996	1.8663360233744e-06
0.119888888888889	1e-05	0.0707070707070707	3	0.005	0.0499999999999997	3.19702689930366e-07
0.229777777777778	1e-05	0.0707070707070707	1	0.005	0.0499999999999987	2.11992313427218e-06
0.229777777777778	1e-05	0.0707070707070707	2	0.005	0.0499999999999987	1.92926638143932e-06
0.229777777777778	1e-05	0.0707070707070707	3	0.005	0.0499999999999987	7.49590122720121e-06
0.339666666666667	1e-05	0.0707070707070707	1	0.005	0.58289133234738	0.0018615592343613
0.339666666666667	1e-05	0.0707070707070707	2	0.005	0.582890357403583	0.00183036692639321
0.339666666666667	1e-05	0.0707070707070707	3	0.005	0.5828901131955	0.00182947644845801
0.449555555555556	1e-05	0.0707070707070707	1	0.005	0.999013998651377	0.00733157168804741
0.449555555555556	1e-05	0.0707070707070707	2	0.005	0.999014003897223	0.00730003093379689
0.449555555555556	1e-05	0.0707070707070707	3	0.005	0.999160205781039	0.007322307488674
0.559444444444444	1e-05	0.0707070707070707	1	0.005	0.99938304178354	0.0112737028888568
0.559444444444444	1e-05	0.0707070707070707	2	0.005	0.999338878531824	0.011300607178733
0.559444444444444	1e-05	0.0707070707070707	3	0.005	0.999366861023257	0.0113559834673161
0.669333333333333	1e-05	0.0707070707070707	1	0.005	0.99911454590364	0.0137401273393079
0.669333333333333	1e-05	0.0707070707070707	2	0.005	0.999315735608635	0.0137628640098807
0.669333333333333	1e-05	0.0707070707070707	3	0.005	0.999300091177125	0.0141880004800804
0.779222222222222	1e-05	0.0707070707070707	1	0.005	0.994861421987036	0.0173393352401035
0.779222222222222	1e-05	0.0707070707070707	2	0.005	0.998562429724269	0.0183736350894277
0.779222222222222	1e-05	0.0707070707070707	3	0.005	0.99463908594417	0.0187543333318468
0.889111111111111	1e-05	0.0707070707070707	1	0.005	0.999391129390391	0.0298653444863686
0.889111111111111	1e-05	0.0707070707070707	2	0.005	0.999874643173572	0.0302133668694167
0.889111111111111	1e-05	0.0707070707070707	3	0.005	0.999892735172302	0.0302772052101654
0.999	1e-05	0.0707070707070707	1	0.005	0.999996341420079	0.0524848871012634
0.999	1e-05	0.0707070707070707	2	0.005	0.999990915829994	0.0542438013290421
0.999	1e-05	0.0707070707070707	3	0.005	0.999998782993934	0.0515225141981124
0.01	1e-05	0.0808080808080808	1	0.005	0.0499999999999996	6.64244174377199e-06
0.01	1e-05	0.0808080808080808	2	0.005	0.0499999999999996	1.05506315783581e-05
0.01	1e-05	0.0808080808080808	3	0.005	0.0499999999999996	3.12887546480279e-06
0.119888888888889	1e-05	0.0808080808080808	1	0.005	0.0499999999999999	9.72743378276419e-07
0.119888888888889	1e-05	0.0808080808080808	2	0.005	0.0499999999999993	4.06205223084761e-06
0.119888888888889	1e-05	0.0808080808080808	3	0.005	0.0499999999999997	1.53168313597948e-06
0.229777777777778	1e-05	0.0808080808080808	1	0.005	0.0499999999999982	5.13017726608247e-06
0.229777777777778	1e-05	0.0808080808080808	2	0.005	0.0499999999999982	1.45135703140273e-06
0.229777777777778	1e-05	0.0808080808080808	3	0.005	0.0499999999999982	5.4844198701966e-07
0.339666666666667	1e-05	0.0808080808080808	1	0.005	0.0513039944994797	0.000169605767407291
0.339666666666667	1e-05	0.0808080808080808	2	0.005	0.290155591307498	0.00017290664129988
0.339666666666667	1e-05	0.0808080808080808	3	0.005	0.0513039985534511	0.00017170281843278
0.449555555555556	1e-05	0.0808080808080808	1	0.005	0.99915695361858	0.00517526442539357
0.449555555555556	1e-05	0.0808080808080808	2	0.005	0.999007595050718	0.00518664992379557
0.449555555555556	1e-05	0.0808080808080808	3	0.005	0.999148921237966	0.00516953429118031
0.559444444444444	1e-05	0.0808080808080808	1	0.005	0.999042994453894	0.00955100226298614
0.559444444444444	1e-05	0.0808080808080808	2	0.005	0.999132389772153	0.00957009201581204
0.559444444444444	1e-05	0.0808080808080808	3	0.005	0.999083610360003	0.00953614729414064
0.669333333333333	1e-05	0.0808080808080808	1	0.005	0.999105781469836	0.0137064566693196
0.669333333333333	1e-05	0.0808080808080808	2	0.005	0.999048854578271	0.0133330496549214
0.669333333333333	1e-05	0.0808080808080808	3	0.005	0.999117420687289	0.0135982465652012
0.779222222222222	1e-05	0.0808080808080808	1	0.005	0.999479114759284	0.0168491875107857
0.779222222222222	1e-05	0.0808080808080808	2	0.005	0.999693984740267	0.0169622858791601
0.779222222222222	1e-05	0.0808080808080808	3	0.005	0.999439480274663	0.0170024664881482
0.889111111111111	1e-05	0.0808080808080808	1	0.005	0.999816496602739	0.0256176389843089
0.889111111111111	1e-05	0.0808080808080808	2	0.005	0.999646741321974	0.0257932947313445
0.889111111111111	1e-05	0.0808080808080808	3	0.005	0.999325938822249	0.0268230932174363
0.999	1e-05	0.0808080808080808	1	0.005	0.999550693039193	0.0449165088049001
0.999	1e-05	0.0808080808080808	2	0.005	0.999564510320092	0.0435705857660779
0.999	1e-05	0.0808080808080808	3	0.005	0.999463071693644	0.0427830290554976
0.01	1e-05	0.0909090909090909	1	0.005	0.0499999999999997	2.11402840264661e-06
0.01	1e-05	0.0909090909090909	2	0.005	0.0499999999999997	1.45220838755279e-05
0.01	1e-05	0.0909090909090909	3	0.005	0.0499999999999997	5.64416138308799e-06
0.119888888888889	1e-05	0.0909090909090909	1	0.005	0.0499999999999995	3.86805257910712e-07
0.119888888888889	1e-05	0.0909090909090909	2	0.005	0.0499999999999997	1.17874820316838e-06
0.119888888888889	1e-05	0.0909090909090909	3	0.005	0.0499999999999997	1.2135420059421e-06
0.229777777777778	1e-05	0.0909090909090909	1	0.005	0.0499999999999986	3.97339153993302e-06
0.229777777777778	1e-05	0.0909090909090909	2	0.005	0.0499999999999986	3.52144070331207e-06
0.229777777777778	1e-05	0.0909090909090909	3	0.005	0.0499999999999989	3.22347450872035e-06
0.339666666666667	1e-05	0.0909090909090909	1	0.005	0.0499999999999992	6.08501622756767e-06
0.339666666666667	1e-05	0.0909090909090909	2	0.005	0.0499999999999994	7.06628587128597e-06
0.339666666666667	1e-05	0.0909090909090909	3	0.005	0.0499999999999992	2.71745676631471e-06
0.449555555555556	1e-05	0.0909090909090909	1	0.005	0.999038868927732	0.00318425232691717
0.449555555555556	1e-05	0.0909090909090909	2	0.005	0.999037665021588	0.0031925755386197
0.449555555555556	1e-05	0.0909090909090909	3	0.005	0.999038744274975	0.00315849638281418
0.559444444444444	1e-05	0.0909090909090909	1	0.005	0.999009483063142	0.00946891098674658
0.559444444444444	1e-05	0.0909090909090909	2	0.005	0.999009507989467	0.00945759762283896
0.559444444444444	1e-05	0.0909090909090909	3	0.005	0.999255619468781	0.00946075623923416
0.669333333333333	1e-05	0.0909090909090909	1	0.005	0.999295687014129	0.0125352942177065
0.669333333333333	1e-05	0.0909090909090909	2	0.005	0.999078229941995	0.0125251099285795
0.669333333333333	1e-05	0.0909090909090909	3	0.005	0.999090252811804	0.0125255535037863
0.779222222222222	1e-05	0.0909090909090909	1	0.005	0.999543591284746	0.0159883776353267
0.779222222222222	1e-05	0.0909090909090909	2	0.005	0.999147537754382	0.0162363311878416
0.779222222222222	1e-05	0.0909090909090909	3	0.005	0.999511339065819	0.0158358279833604
0.889111111111111	1e-05	0.0909090909090909	1	0.005	0.999778379182314	0.0214901725658245
0.889111111111111	1e-05	0.0909090909090909	2	0.005	0.999215088195501	0.0223620745687847
0.889111111111111	1e-05	0.0909090909090909	3	0.005	0.999814069631669	0.0220036871176243
0.999	1e-05	0.0909090909090909	1	0.005	0.999822405647726	0.0376157526612323
0.999	1e-05	0.0909090909090909	2	0.005	0.999108619929514	0.0376724640967187
0.999	1e-05	0.0909090909090909	3	0.005	0.999856711936553	0.0369552627671919
0.01	1e-05	0.101010101010101	1	0.005	0.0499999999999997	3.52757626052751e-05
0.01	1e-05	0.101010101010101	2	0.005	0.0499999999999997	1.168184860893e-06
0.01	1e-05	0.101010101010101	3	0.005	0.0499999999999995	3.14239393360498e-06
0.119888888888889	1e-05	0.101010101010101	1	0.005	0.0499999999999997	3.76120380600724e-06
0.119888888888889	1e-05	0.101010101010101	2	0.005	0.0499999999999997	8.25422571277238e-07
0.119888888888889	1e-05	0.101010101010101	3	0.005	0.0499999999999997	5.1817770386615e-07
0.229777777777778	1e-05	0.101010101010101	1	0.005	0.0499999999999985	4.9930586229539e-07
0.229777777777778	1e-05	0.101010101010101	2	0.005	0.0499999999999999	2.03987439202095e-06
0.229777777777778	1e-05	0.101010101010101	3	0.005	0.0499999999999985	4.83780343511754e-07
0.339666666666667	1e-05	0.101010101010101	1	0.005	0.0499999999999991	1.22882864441905e-06
0.339666666666667	1e-05	0.101010101010101	2	0.005	0.0499999999999991	6.82613170855327e-06
0.339666666666667	1e-05	0.101010101010101	3	0.005	0.0499999999999991	3.17510544668497e-06
0.449555555555556	1e-05	0.101010101010101	1	0.005	0.999005647248773	0.00131011896950984
0.449555555555556	1e-05	0.101010101010101	2	0.005	0.162740627125193	0.00129547662461137
0.449555555555556	1e-05	0.101010101010101	3	0.005	0.999007012166239	0.0013062472424382
0.559444444444444	1e-05	0.101010101010101	1	0.005	0.999005428077293	0.00705666422974981
0.559444444444444	1e-05	0.101010101010101	2	0.005	0.999005472004409	0.00704235410131868
0.559444444444444	1e-05	0.101010101010101	3	0.005	0.999139785802039	0.00701551783920741
0.669333333333333	1e-05	0.101010101010101	1	0.005	0.999160713222297	0.0116202010003117
0.669333333333333	1e-05	0.101010101010101	2	0.005	0.999029037084437	0.0116333485557525
0.669333333333333	1e-05	0.101010101010101	3	0.005	0.99916503778416	0.0116256302110429
0.779222222222222	1e-05	0.101010101010101	1	0.005	0.999492729258176	0.0147352318668038
0.779222222222222	1e-05	0.101010101010101	2	0.005	0.998926898212998	0.0151724279042813
0.779222222222222	1e-05	0.101010101010101	3	0.005	0.998974480153517	0.0150496498413103
0.889111111111111	1e-05	0.101010101010101	1	0.005	0.999327125961845	0.0201380481231246
0.889111111111111	1e-05	0.101010101010101	2	0.005	0.999738744086433	0.0196871682401505
0.889111111111111	1e-05	0.101010101010101	3	0.005	0.998985741686381	0.0197792800883367
0.999	1e-05	0.101010101010101	1	0.005	0.999033928590155	0.0332113989172288
0.999	1e-05	0.101010101010101	2	0.005	0.998648458092567	0.0333648371109757
0.999	1e-05	0.101010101010101	3	0.005	0.999939327391677	0.0320561358260554
0.01	1e-05	0.111111111111111	1	0.005	0.0499999999999993	5.85114165338313e-06
0.01	1e-05	0.111111111111111	2	0.005	0.0499999999999997	5.39399418105285e-06
0.01	1e-05	0.111111111111111	3	0.005	0.0499999999999993	7.55647056065243e-07
0.119888888888889	1e-05	0.111111111111111	1	0.005	0.0499999999999997	2.72240260659739e-06
0.119888888888889	1e-05	0.111111111111111	2	0.005	0.0499999999999997	1.22830691397319e-06
0.119888888888889	1e-05	0.111111111111111	3	0.005	0.0499999999999997	3.02185934891409e-06
0.229777777777778	1e-05	0.111111111111111	1	0.005	0.0499999999999992	8.97962842171738e-07
0.229777777777778	1e-05	0.111111111111111	2	0.005	0.0499999999999992	4.55876686127463e-07
0.229777777777778	1e-05	0.111111111111111	3	0.005	0.0499999999999992	1.72699030571945e-06
0.339666666666667	1e-05	0.111111111111111	1	0.005	0.0499999999999997	4.72735639565049e-06
0.339666666666667	1e-05	0.111111111111111	2	0.005	0.0499999999999993	3.64313116268342e-07
0.339666666666667	1e-05	0.111111111111111	3	0.005	0.0499999999999993	1.92225188675604e-06
0.449555555555556	1e-05	0.111111111111111	1	0.005	0.0499999999999306	1.48872017093401e-05
0.449555555555556	1e-05	0.111111111111111	2	0.005	0.049999999999933	8.74144297420025e-06
0.449555555555556	1e-05	0.111111111111111	3	0.005	0.0499999999999312	8.74281879430468e-06
0.559444444444444	1e-05	0.111111111111111	1	0.005	0.999098247282428	0.00479430643416
0.559444444444444	1e-05	0.111111111111111	2	0.005	0.999001405194271	0.00480558181195674
0.559444444444444	1e-05	0.111111111111111	3	0.005	0.999001411992716	0.00479873564905667
0.669333333333333	1e-05	0.111111111111111	1	0.005	0.999044796621339	0.0121827026595244
0.669333333333333	1e-05	0.111111111111111	2	0.005	0.999372316655772	0.012211916516389
0.669333333333333	1e-05	0.111111111111111	3	0.005	0.998944131897712	0.0121770662341609
0.779222222222222	1e-05	0.111111111111111	1	0.005	0.999352599649913	0.0145997842787744
0.779222222222222	1e-05	0.111111111111111	2	0.005	0.999108915564362	0.0145548260585997
0.779222222222222	1e-05	0.111111111111111	3	0.005	0.999499952193671	0.0144487202425156
0.889111111111111	1e-05	0.111111111111111	1	0.005	0.999298284633492	0.0183605207883069
0.889111111111111	1e-05	0.111111111111111	2	0.005	0.999104885280189	0.0189784379419593
0.889111111111111	1e-05	0.111111111111111	3	0.005	0.999260070156778	0.0181551327468236
0.999	1e-05	0.111111111111111	1	0.005	0.999888348005937	0.0281006855255628
0.999	1e-05	0.111111111111111	2	0.005	0.999892999353242	0.0281694380300513
0.999	1e-05	0.111111111111111	3	0.005	0.999857257020235	0.027929207911847
0.01	1e-05	0.121212121212121	1	0.005	0.0499999999999993	1.81362712075274e-05
0.01	1e-05	0.121212121212121	2	0.005	0.0499999999999993	2.30458520453881e-05
0.01	1e-05	0.121212121212121	3	0.005	0.0499999999999993	4.99506422979623e-05
0.119888888888889	1e-05	0.121212121212121	1	0.005	0.0499999999999997	4.40585929830684e-07
0.119888888888889	1e-05	0.121212121212121	2	0.005	0.0499999999999997	9.1415120322292e-07
0.119888888888889	1e-05	0.121212121212121	3	0.005	0.0499999999999997	4.14364029585942e-07
0.229777777777778	1e-05	0.121212121212121	1	0.005	0.05	1.28075330976411e-06
0.229777777777778	1e-05	0.121212121212121	2	0.005	0.0499999999999987	3.8539994613157e-07
0.229777777777778	1e-05	0.121212121212121	3	0.005	0.0499999999999987	3.59743137930672e-06
0.339666666666667	1e-05	0.121212121212121	1	0.005	0.0499999999999991	3.70850916959648e-06
0.339666666666667	1e-05	0.121212121212121	2	0.005	0.0499999999999991	1.51659487563522e-06
0.339666666666667	1e-05	0.121212121212121	3	0.005	0.0499999999999991	2.19716387457315e-06
0.449555555555556	1e-05	0.121212121212121	1	0.005	0.05	4.30636596884777e-06
0.449555555555556	1e-05	0.121212121212121	2	0.005	0.05	1.59505905238602e-06
0.449555555555556	1e-05	0.121212121212121	3	0.005	0.05	6.24965771305493e-06
0.559444444444444	1e-05	0.121212121212121	1	0.005	0.999046636020141	0.00267631908943767
0.559444444444444	1e-05	0.121212121212121	2	0.005	0.999047007042542	0.00265437073961517
0.559444444444444	1e-05	0.121212121212121	3	0.005	0.841765979606146	0.00269769211529367
0.669333333333333	1e-05	0.121212121212121	1	0.005	0.999000222461733	0.00943761819556286
0.669333333333333	1e-05	0.121212121212121	2	0.005	0.999027190538185	0.00940147761559615
0.669333333333333	1e-05	0.121212121212121	3	0.005	0.99930986964301	0.00943425597058173
0.779222222222222	1e-05	0.121212121212121	1	0.005	0.999471254103788	0.0139214929167866
0.779222222222222	1e-05	0.121212121212121	2	0.005	0.999149165163224	0.0139293527374911
0.779222222222222	1e-05	0.121212121212121	3	0.005	0.999387752910706	0.0139267735882275
0.889111111111111	1e-05	0.121212121212121	1	0.005	0.999177504134722	0.0170822494553917
0.889111111111111	1e-05	0.121212121212121	2	0.005	0.999111273932843	0.0173589951797193
0.889111111111111	1e-05	0.121212121212121	3	0.005	0.999604401221476	0.0173566491224339
0.999	1e-05	0.121212121212121	1	0.005	0.999718984620241	0.0252233877859868
0.999	1e-05	0.121212121212121	2	0.005	0.999462383666598	0.0243306886414721
0.999	1e-05	0.121212121212121	3	0.005	0.99967324454037	0.0248480914839679
0.01	1e-05	0.131313131313131	1	0.005	0.0499999999999995	5.34931764990171e-06
0.01	1e-05	0.131313131313131	2	0.005	0.0499999999999942	1.63801336456392e-05
0.01	1e-05	0.131313131313131	3	0.005	0.0499999999999997	6.88506384219438e-06
0.119888888888889	1e-05	0.131313131313131	1	0.005	0.0499999999999997	1.39174271616389e-06
0.119888888888889	1e-05	0.131313131313131	2	0.005	0.0499999999999997	1.36019940572318e-06
0.119888888888889	1e-05	0.131313131313131	3	0.005	0.0499999999999997	1.21836449472948e-06
0.229777777777778	1e-05	0.131313131313131	1	0.005	0.0499999999999992	2.48697161956073e-06
0.229777777777778	1e-05	0.131313131313131	2	0.005	0.0499999999999992	3.89538536666766e-06
0.229777777777778	1e-05	0.131313131313131	3	0.005	0.0499999999999992	2.92949389591335e-07
0.339666666666667	1e-05	0.131313131313131	1	0.005	0.0499999999999996	7.72943854534137e-07
0.339666666666667	1e-05	0.131313131313131	2	0.005	0.0499999999999989	1.15711551602802e-06
0.339666666666667	1e-05	0.131313131313131	3	0.005	0.0499999999999996	2.66843543063263e-06
0.449555555555556	1e-05	0.131313131313131	1	0.005	0.0499999999999996	2.20846352933781e-06
0.449555555555556	1e-05	0.131313131313131	2	0.005	0.0499999999999996	1.71532482694145e-06
0.449555555555556	1e-05	0.131313131313131	3	0.005	0.0499999999999996	8.5338165755007e-07
0.559444444444444	1e-05	0.131313131313131	1	0.005	0.0678353992523534	0.000718653084030957
0.559444444444444	1e-05	0.131313131313131	2	0.005	0.993358381227651	0.00067835345049173
0.559444444444444	1e-05	0.131313131313131	3	0.005	0.0678354255890848	0.000711309506546892
0.669333333333333	1e-05	0.131313131313131	1	0.005	0.999085152704972	0.00682928973566807
0.669333333333333	1e-05	0.131313131313131	2	0.005	0.999091527629316	0.00679531567266281
0.669333333333333	1e-05	0.131313131313131	3	0.005	0.999022375095224	0.00682254045257624
0.779222222222222	1e-05	0.131313131313131	1	0.005	0.999382731467428	0.0127081500299618
0.779222222222222	1e-05	0.131313131313131	2	0.005	0.999406745272011	0.0126721442399976
0.779222222222222	1e-05	0.131313131313131	3	0.005	0.999407058714183	0.0126615676798423
0.889111111111111	1e-05	0.131313131313131	1	0.005	0.99942009184921	0.0160815265683117
0.889111111111111	1e-05	0.131313131313131	2	0.005	0.999569171173835	0.015854859123228
0.889111111111111	1e-05	0.131313131313131	3	0.005	0.999552884853451	0.0158549365955022
0.999	1e-05	0.131313131313131	1	0.005	0.999417171378304	0.022345413746288
0.999	1e-05	0.131313131313131	2	0.005	0.999396212361962	0.022184704279393
0.999	1e-05	0.131313131313131	3	0.005	0.999465041396054	0.0221598126399586
0.01	1e-05	0.141414141414141	1	0.005	0.0499999999999942	4.29099430724659e-06
0.01	1e-05	0.141414141414141	2	0.005	0.0499999999999942	2.24895116668821e-06
0.01	1e-05	0.141414141414141	3	0.005	0.0499999999999997	1.89108996980013e-05
0.119888888888889	1e-05	0.141414141414141	1	0.005	0.0499999999999997	7.58624474335974e-07
0.119888888888889	1e-05	0.141414141414141	2	0.005	0.0499999999999997	5.12742584147462e-07
0.119888888888889	1e-05	0.141414141414141	3	0.005	0.0499999999999997	2.08137899201367e-06
0.229777777777778	1e-05	0.141414141414141	1	0.005	0.0499999999999987	1.1628787904703e-06
0.229777777777778	1e-05	0.141414141414141	2	0.005	0.0499999999999987	3.14590687187066e-06
0.229777777777778	1e-05	0.141414141414141	3	0.005	0.0499999999999987	7.66771456152908e-08
0.339666666666667	1e-05	0.141414141414141	1	0.005	0.0499999999999993	6.07070961123427e-07
0.339666666666667	1e-05	0.141414141414141	2	0.005	0.0499999999999993	1.33938650517534e-06
0.339666666666667	1e-05	0.141414141414141	3	0.005	0.0499999999999993	4.67603451585036e-07
0.449555555555556	1e-05	0.141414141414141	1	0.005	0.0499999999999992	1.1865614390518e-06
0.449555555555556	1e-05	0.141414141414141	2	0.005	0.05	2.75425592823063e-06
0.449555555555556	1e-05	0.141414141414141	3	0.005	0.0499999999999992	4.13996758799942e-06
0.559444444444444	1e-05	0.141414141414141	1	0.005	0.0499999999999964	3.20527889442608e-06
0.559444444444444	1e-05	0.141414141414141	2	0.005	0.0499999999999971	6.10927739539532e-06
0.559444444444444	1e-05	0.141414141414141	3	0.005	0.0499999999999964	5.67342326999888e-06
0.669333333333333	1e-05	0.141414141414141	1	0.005	0.99913348549713	0.0043853867982597
0.669333333333333	1e-05	0.141414141414141	2	0.005	0.99900156627755	0.00439606774450874
0.669333333333333	1e-05	0.141414141414141	3	0.005	0.999132262784814	0.00439369321682319
0.779222222222222	1e-05	0.141414141414141	1	0.005	0.999377700742222	0.012613347435405
0.779222222222222	1e-05	0.141414141414141	2	0.005	0.999416243677976	0.0126072342435733
0.779222222222222	1e-05	0.141414141414141	3	0.005	0.999023391910139	0.0125563381672296
0.889111111111111	1e-05	0.141414141414141	1	0.005	0.999617575826231	0.0156699604803171
0.889111111111111	1e-05	0.141414141414141	2	0.005	0.999153050269562	0.0156034070758845
0.889111111111111	1e-05	0.141414141414141	3	0.005	0.999036266346197	0.015700253898358
0.999	1e-05	0.141414141414141	1	0.005	0.999049249880635	0.0200331105277041
0.999	1e-05	0.141414141414141	2	0.005	0.999439345250716	0.0200212418461711
0.999	1e-05	0.141414141414141	3	0.005	0.999171770529123	0.0203856342362529
0.01	1e-05	0.151515151515152	1	0.005	0.0499999999999993	4.63412340477562e-06
0.01	1e-05	0.151515151515152	2	0.005	0.0499999999999993	1.00995816262717e-06
0.01	1e-05	0.151515151515152	3	0.005	0.0499999999999993	2.77708830953081e-06
0.119888888888889	1e-05	0.151515151515152	1	0.005	0.0499999999999997	8.44718204063169e-07
0.119888888888889	1e-05	0.151515151515152	2	0.005	0.0499999999999997	2.13879937372429e-06
0.119888888888889	1e-05	0.151515151515152	3	0.005	0.0499999999999997	2.69328320902556e-07
0.229777777777778	1e-05	0.151515151515152	1	0.005	0.0499999999999984	4.57924950338201e-07
0.229777777777778	1e-05	0.151515151515152	2	0.005	0.0499999999999985	1.31907093464034e-06
0.229777777777778	1e-05	0.151515151515152	3	0.005	0.0499999999999985	1.9190572817913e-06
0.339666666666667	1e-05	0.151515151515152	1	0.005	0.0499999999999996	1.27222580552677e-06
0.339666666666667	1e-05	0.151515151515152	2	0.005	0.0499999999999996	1.11580907982075e-06
0.339666666666667	1e-05	0.151515151515152	3	0.005	0.0499999999999996	2.22118050640601e-06
0.449555555555556	1e-05	0.151515151515152	1	0.005	0.0499999999999992	4.8456114053894e-06
0.449555555555556	1e-05	0.151515151515152	2	0.005	0.0499999999999992	3.7284617119821e-06
0.449555555555556	1e-05	0.151515151515152	3	0.005	0.0499999999999992	5.0499622440073e-07
0.559444444444444	1e-05	0.151515151515152	1	0.005	0.0499999999999994	8.05754432789491e-06
0.559444444444444	1e-05	0.151515151515152	2	0.005	0.0499999999999994	4.47869545731393e-06
0.559444444444444	1e-05	0.151515151515152	3	0.005	0.0499999999999974	7.14075912668281e-06
0.669333333333333	1e-05	0.151515151515152	1	0.005	0.404152246609654	0.0020962259234794
0.669333333333333	1e-05	0.151515151515152	2	0.005	0.999039057322826	0.00213129957976314
0.669333333333333	1e-05	0.151515151515152	3	0.005	0.999038306024996	0.00210578155056544
0.779222222222222	1e-05	0.151515151515152	1	0.005	0.999052642300074	0.00946887321862288
0.779222222222222	1e-05	0.151515151515152	2	0.005	0.999065171925099	0.00945041131259709
0.779222222222222	1e-05	0.151515151515152	3	0.005	0.999048885172882	0.00946081483927456
0.889111111111111	1e-05	0.151515151515152	1	0.005	0.999154093962478	0.015783143105613
0.889111111111111	1e-05	0.151515151515152	2	0.005	0.999037173863239	0.0157786979890149
0.889111111111111	1e-05	0.151515151515152	3	0.005	0.999160992097109	0.0157007073360369
0.999	1e-05	0.151515151515152	1	0.005	0.999425916311326	0.0191871129668817
0.999	1e-05	0.151515151515152	2	0.005	0.999617135186335	0.0192338581712795
0.999	1e-05	0.151515151515152	3	0.005	0.99959767476347	0.0189712864242322
0.01	1e-05	0.161616161616162	1	0.005	0.0499999999999997	3.67188838463932e-06
0.01	1e-05	0.161616161616162	2	0.005	0.0499999999999997	1.12692502839016e-05
0.01	1e-05	0.161616161616162	3	0.005	0.0499999999999993	6.2115188715474e-07
0.119888888888889	1e-05	0.161616161616162	1	0.005	0.0499999999999997	1.4579641623034e-06
0.119888888888889	1e-05	0.161616161616162	2	0.005	0.0499999999999999	2.9169236569003e-06
0.119888888888889	1e-05	0.161616161616162	3	0.005	0.0499999999999997	1.94020601113962e-06
0.229777777777778	1e-05	0.161616161616162	1	0.005	0.0499999999999999	1.97273685583823e-06
0.229777777777778	1e-05	0.161616161616162	2	0.005	0.0499999999999999	1.15217369595543e-06
0.229777777777778	1e-05	0.161616161616162	3	0.005	0.0499999999999998	8.54993412887265e-07
0.339666666666667	1e-05	0.161616161616162	1	0.005	0.0499999999999999	3.0349733970186e-06
0.339666666666667	1e-05	0.161616161616162	2	0.005	0.0499999999999997	1.52560914517914e-06
0.339666666666667	1e-05	0.161616161616162	3	0.005	0.0499999999999997	1.77307870430564e-07
0.449555555555556	1e-05	0.161616161616162	1	0.005	0.05	1.48068833962723e-06
0.449555555555556	1e-05	0.161616161616162	2	0.005	0.0499999999999992	7.13305304541935e-07
0.449555555555556	1e-05	0.161616161616162	3	0.005	0.05	1.18139165612806e-06
0.559444444444444	1e-05	0.161616161616162	1	0.005	0.05	6.20326988988941e-07
0.559444444444444	1e-05	0.161616161616162	2	0.005	0.05	2.99251069193885e-07
0.559444444444444	1e-05	0.161616161616162	3	0.005	0.05	2.79629601553991e-06
0.669333333333333	1e-05	0.161616161616162	1	0.005	0.0606601975868295	8.03123401062381e-05
0.669333333333333	1e-05	0.161616161616162	2	0.005	0.0502563566850052	5.86327127914974e-05
0.669333333333333	1e-05	0.161616161616162	3	0.005	0.0500604348752993	7.7065864775215e-05
0.779222222222222	1e-05	0.161616161616162	1	0.005	0.999196896588808	0.00655033517537085
0.779222222222222	1e-05	0.161616161616162	2	0.005	0.999019838927674	0.00659118813533226
0.779222222222222	1e-05	0.161616161616162	3	0.005	0.999019847476511	0.00657505862205978
0.889111111111111	1e-05	0.161616161616162	1	0.005	0.999103460704257	0.0144657069115843
0.889111111111111	1e-05	0.161616161616162	2	0.005	0.999042691031329	0.0144288673927411
0.889111111111111	1e-05	0.161616161616162	3	0.005	0.999194642583428	0.0144358566787127
0.999	1e-05	0.161616161616162	1	0.005	0.999429168767334	0.0171178983306664
0.999	1e-05	0.161616161616162	2	0.005	0.999336732878397	0.0167073583312574
0.999	1e-05	0.161616161616162	3	0.005	0.999529470714056	0.0167864856844743
0.01	1e-05	0.171717171717172	1	0.005	0.0499999999999993	1.08234343571173e-05
0.01	1e-05	0.171717171717172	2	0.005	0.0499999999999993	4.33204463927441e-06
0.01	1e-05	0.171717171717172	3	0.005	0.0499999999999997	7.5843178230543e-06
0.119888888888889	1e-05	0.171717171717172	1	0.005	0.0499999999999997	6.35318990946069e-07
0.119888888888889	1e-05	0.171717171717172	2	0.005	0.0499999999999997	2.34735790875921e-06
0.119888888888889	1e-05	0.171717171717172	3	0.005	0.0499999999999997	3.56182656564868e-06
0.229777777777778	1e-05	0.171717171717172	1	0.005	0.0499999999999998	5.91702922852172e-07
0.229777777777778	1e-05	0.171717171717172	2	0.005	0.0499999999999998	2.42220081977274e-06
0.229777777777778	1e-05	0.171717171717172	3	0.005	0.0499999999999998	4.07961123475801e-07
0.339666666666667	1e-05	0.171717171717172	1	0.005	0.0499999999999997	7.87307383110313e-07
0.339666666666667	1e-05	0.171717171717172	2	0.005	0.0499999999999997	2.43048815897605e-06
0.339666666666667	1e-05	0.171717171717172	3	0.005	0.0499999999999997	1.50109135476717e-06
0.449555555555556	1e-05	0.171717171717172	1	0.005	0.0499999999999997	1.14791156459449e-06
0.449555555555556	1e-05	0.171717171717172	2	0.005	0.0499999999999997	2.15347504235438e-06
0.449555555555556	1e-05	0.171717171717172	3	0.005	0.0499999999999997	2.54691400068983e-06
0.559444444444444	1e-05	0.171717171717172	1	0.005	0.05	4.22607998431573e-07
0.559444444444444	1e-05	0.171717171717172	2	0.005	0.05	2.87699440565887e-06
0.559444444444444	1e-05	0.171717171717172	3	0.005	0.05	2.43904882556724e-06
0.669333333333333	1e-05	0.171717171717172	1	0.005	0.0499999999999996	2.80214236623281e-06
0.669333333333333	1e-05	0.171717171717172	2	0.005	0.0499999999999996	5.88505198734298e-06
0.669333333333333	1e-05	0.171717171717172	3	0.005	0.0499999999999996	4.62523498868889e-06
0.779222222222222	1e-05	0.171717171717172	1	0.005	0.999099640273794	0.00391138755326822
0.779222222222222	1e-05	0.171717171717172	2	0.005	0.992025671080253	0.00392631289633674
0.779222222222222	1e-05	0.171717171717172	3	0.005	0.999099129789577	0.00392621950162131
0.889111111111111	1e-05	0.171717171717172	1	0.005	0.999008318588556	0.0132670027468831
0.889111111111111	1e-05	0.171717171717172	2	0.005	0.998987324960131	0.0132599376617214
0.889111111111111	1e-05	0.171717171717172	3	0.005	0.998918639405122	0.0132694150666956
0.999	1e-05	0.171717171717172	1	0.005	0.999243047639777	0.0160538180128926
0.999	1e-05	0.171717171717172	2	0.005	0.999318513775652	0.0160672295164977
0.999	1e-05	0.171717171717172	3	0.005	0.999551687269374	0.0158916490958839
0.01	1e-05	0.181818181818182	1	0.005	0.0499999999999997	1.92972400639998e-06
0.01	1e-05	0.181818181818182	2	0.005	0.0499999999999997	3.50351164311793e-06
0.01	1e-05	0.181818181818182	3	0.005	0.0499999999999997	3.94858979930636e-06
0.119888888888889	1e-05	0.181818181818182	1	0.005	0.0499999999999999	5.81563108950736e-07
0.119888888888889	1e-05	0.181818181818182	2	0.005	0.0499999999999999	1.47768073729887e-07
0.119888888888889	1e-05	0.181818181818182	3	0.005	0.0499999999999999	6.96524500015387e-07
0.229777777777778	1e-05	0.181818181818182	1	0.005	0.0499999999999999	4.86800223162672e-07
0.229777777777778	1e-05	0.181818181818182	2	0.005	0.05	4.6815891469081e-07
0.229777777777778	1e-05	0.181818181818182	3	0.005	0.05	1.24998214067838e-06
0.339666666666667	1e-05	0.181818181818182	1	0.005	0.0499999999999998	5.74802764165267e-07
0.339666666666667	1e-05	0.181818181818182	2	0.005	0.0499999999999999	1.13341362929336e-06
0.339666666666667	1e-05	0.181818181818182	3	0.005	0.0499999999999999	2.57307948779815e-06
0.449555555555556	1e-05	0.181818181818182	1	0.005	0.0499999999999995	2.10342865367588e-06
0.449555555555556	1e-05	0.181818181818182	2	0.005	0.0499999999999997	6.08709507190131e-07
0.449555555555556	1e-05	0.181818181818182	3	0.005	0.0499999999999995	1.50489602994992e-06
0.559444444444444	1e-05	0.181818181818182	1	0.005	0.05	1.39982632533505e-06
0.559444444444444	1e-05	0.181818181818182	2	0.005	0.05	4.80740660474943e-07
0.559444444444444	1e-05	0.181818181818182	3	0.005	0.05	1.53625116298151e-06
0.669333333333333	1e-05	0.181818181818182	1	0.005	0.0499999999999996	4.15855896891236e-06
0.669333333333333	1e-05	0.181818181818182	2	0.005	0.0499999999999996	4.24498590703785e-06
0.669333333333333	1e-05	0.181818181818182	3	0.005	0.0499999999999995	8.84513011608147e-07
0.779222222222222	1e-05	0.181818181818182	1	0.005	0.999026255606012	0.00149479146656498
0.779222222222222	1e-05	0.181818181818182	2	0.005	0.142746056140609	0.00152026189426284
0.779222222222222	1e-05	0.181818181818182	3	0.005	0.142746136591419	0.00149849597965969
0.889111111111111	1e-05	0.181818181818182	1	0.005	0.999167181926457	0.00953144888278373
0.889111111111111	1e-05	0.181818181818182	2	0.005	0.999167299922077	0.00954193254581101
0.889111111111111	1e-05	0.181818181818182	3	0.005	0.999209227506851	0.00951658403472356
0.999	1e-05	0.181818181818182	1	0.005	0.999061836079073	0.0169535378599653
0.999	1e-05	0.181818181818182	2	0.005	0.99906271110474	0.0167360012785692
0.999	1e-05	0.181818181818182	3	0.005	0.999316106920368	0.0165961641208697
0.01	1e-05	0.191919191919192	1	0.005	0.0499999999999993	1.7906329215523e-05
0.01	1e-05	0.191919191919192	2	0.005	0.0499999999999997	2.71361706249474e-07
0.01	1e-05	0.191919191919192	3	0.005	0.0499999999999997	4.00927649151309e-06
0.119888888888889	1e-05	0.191919191919192	1	0.005	0.0499999999999999	8.28823833576196e-08
0.119888888888889	1e-05	0.191919191919192	2	0.005	0.0499999999999999	1.16654411941904e-07
0.119888888888889	1e-05	0.191919191919192	3	0.005	0.05	4.45902741670262e-06
0.229777777777778	1e-05	0.191919191919192	1	0.005	0.0499999999999999	4.3945949757582e-08
0.229777777777778	1e-05	0.191919191919192	2	0.005	0.0499999999999999	2.00868525335859e-06
0.229777777777778	1e-05	0.191919191919192	3	0.005	0.0499999999999999	5.58716093258245e-07
0.339666666666667	1e-05	0.191919191919192	1	0.005	0.0499999999999997	5.79592551091512e-07
0.339666666666667	1e-05	0.191919191919192	2	0.005	0.0499999999999997	2.04991747759367e-06
0.339666666666667	1e-05	0.191919191919192	3	0.005	0.0499999999999997	2.3655909535641e-07
0.449555555555556	1e-05	0.191919191919192	1	0.005	0.05	2.55585792333656e-07
0.449555555555556	1e-05	0.191919191919192	2	0.005	0.05	1.66351008203914e-06
0.449555555555556	1e-05	0.191919191919192	3	0.005	0.05	6.28079411203483e-07
0.559444444444444	1e-05	0.191919191919192	1	0.005	0.05	6.28687498749063e-07
0.559444444444444	1e-05	0.191919191919192	2	0.005	0.05	2.10677043367628e-06
0.559444444444444	1e-05	0.191919191919192	3	0.005	0.05	3.09297595126613e-06
0.669333333333333	1e-05	0.191919191919192	1	0.005	0.0499999999999995	1.991286607337e-06
0.669333333333333	1e-05	0.191919191919192	2	0.005	0.0499999999999995	2.20794090228521e-06
0.669333333333333	1e-05	0.191919191919192	3	0.005	0.0499999999999995	2.50884566495962e-06
0.779222222222222	1e-05	0.191919191919192	1	0.005	0.0499999999999694	5.71589947747807e-06
0.779222222222222	1e-05	0.191919191919192	2	0.005	0.0499999999999668	1.14004795706662e-05
0.779222222222222	1e-05	0.191919191919192	3	0.005	0.0499999999999655	1.62065071167829e-05
0.889111111111111	1e-05	0.191919191919192	1	0.005	0.999000402084948	0.00630727928609376
0.889111111111111	1e-05	0.191919191919192	2	0.005	0.99900038209225	0.00632785964713646
0.889111111111111	1e-05	0.191919191919192	3	0.005	0.999000378499121	0.00630583417727098
0.999	1e-05	0.191919191919192	1	0.005	0.999427941800058	0.0165749669786097
0.999	1e-05	0.191919191919192	2	0.005	0.99947914711282	0.0165815126671142
0.999	1e-05	0.191919191919192	3	0.005	0.99903997820856	0.0165680721376225
0.01	1e-05	0.202020202020202	1	0.005	0.0499999999999997	6.70651670512885e-06
0.01	1e-05	0.202020202020202	2	0.005	0.0499999999999997	1.07441046156968e-05
0.01	1e-05	0.202020202020202	3	0.005	0.0499999999999997	5.65147956512199e-06
0.119888888888889	1e-05	0.202020202020202	1	0.005	0.0499999999999997	3.09248827717016e-07
0.119888888888889	1e-05	0.202020202020202	2	0.005	0.0499999999999997	6.75318772878184e-07
0.119888888888889	1e-05	0.202020202020202	3	0.005	0.0499999999999997	6.30266216755634e-07
0.229777777777778	1e-05	0.202020202020202	1	0.005	0.0499999999999996	7.00663287290682e-07
0.229777777777778	1e-05	0.202020202020202	2	0.005	0.0499999999999992	1.01174283915051e-06
0.229777777777778	1e-05	0.202020202020202	3	0.005	0.0499999999999992	1.20786619797988e-06
0.339666666666667	1e-05	0.202020202020202	1	0.005	0.0499999999999999	3.27026429069928e-07
0.339666666666667	1e-05	0.202020202020202	2	0.005	0.0499999999999999	9.66973609061183e-07
0.339666666666667	1e-05	0.202020202020202	3	0.005	0.0499999999999994	8.58315029508659e-07
0.449555555555556	1e-05	0.202020202020202	1	0.005	0.0499999999999997	4.12218168409559e-07
0.449555555555556	1e-05	0.202020202020202	2	0.005	0.0499999999999997	3.5824457960021e-07
0.449555555555556	1e-05	0.202020202020202	3	0.005	0.0499999999999995	4.23372577214217e-06
0.559444444444444	1e-05	0.202020202020202	1	0.005	0.0499999999999994	7.15588147607188e-07
0.559444444444444	1e-05	0.202020202020202	2	0.005	0.0499999999999994	1.93037908891769e-06
0.559444444444444	1e-05	0.202020202020202	3	0.005	0.0499999999999994	6.31875465793944e-07
0.669333333333333	1e-05	0.202020202020202	1	0.005	0.0499999999999995	1.25695493607784e-06
0.669333333333333	1e-05	0.202020202020202	2	0.005	0.0499999999999995	3.92149478665789e-06
0.669333333333333	1e-05	0.202020202020202	3	0.005	0.0499999999999995	2.56814318168203e-06
0.779222222222222	1e-05	0.202020202020202	1	0.005	0.0499999999999996	5.40354021516729e-06
0.779222222222222	1e-05	0.202020202020202	2	0.005	0.0499999999999996	1.27922955075389e-06
0.779222222222222	1e-05	0.202020202020202	3	0.005	0.0499999999999996	5.1855560205543e-06
0.889111111111111	1e-05	0.202020202020202	1	0.005	0.999020319706411	0.00338763073580256
0.889111111111111	1e-05	0.202020202020202	2	0.005	0.915991754288276	0.00341635798001363
0.889111111111111	1e-05	0.202020202020202	3	0.005	0.999019711240963	0.00340141663570154
0.999	1e-05	0.202020202020202	1	0.005	0.999028278958715	0.0143696094827904
0.999	1e-05	0.202020202020202	2	0.005	0.999257859915419	0.0142583965111837
0.999	1e-05	0.202020202020202	3	0.005	0.999028243637167	0.014356844988193
0.01	1e-05	0.212121212121212	1	0.005	0.0499999999999997	2.51286063696556e-05
0.01	1e-05	0.212121212121212	2	0.005	0.0499999999999997	4.60819559757643e-06
0.01	1e-05	0.212121212121212	3	0.005	0.0499999999999997	1.70894721603149e-06
0.119888888888889	1e-05	0.212121212121212	1	0.005	0.0499999999999997	9.40420459739549e-07
0.119888888888889	1e-05	0.212121212121212	2	0.005	0.0499999999999997	2.64606208145441e-06
0.119888888888889	1e-05	0.212121212121212	3	0.005	0.0499999999999997	1.18540088197933e-06
0.229777777777778	1e-05	0.212121212121212	1	0.005	0.0499999999999999	1.95174182571038e-06
0.229777777777778	1e-05	0.212121212121212	2	0.005	0.0499999999999999	2.28412074618741e-07
0.229777777777778	1e-05	0.212121212121212	3	0.005	0.0499999999999999	1.2885109864718e-07
0.339666666666667	1e-05	0.212121212121212	1	0.005	0.0499999999999997	1.94749229304721e-06
0.339666666666667	1e-05	0.212121212121212	2	0.005	0.0499999999999997	8.12328952435035e-07
0.339666666666667	1e-05	0.212121212121212	3	0.005	0.0499999999999997	4.17001212228009e-07
0.449555555555556	1e-05	0.212121212121212	1	0.005	0.0499999999999997	1.65139488879201e-07
0.449555555555556	1e-05	0.212121212121212	2	0.005	0.0499999999999997	2.37351408878149e-06
0.449555555555556	1e-05	0.212121212121212	3	0.005	0.0499999999999997	5.40558265857854e-07
0.559444444444444	1e-05	0.212121212121212	1	0.005	0.0499999999999994	9.55535119508219e-07
0.559444444444444	1e-05	0.212121212121212	2	0.005	0.0499999999999994	1.58302735149035e-06
0.559444444444444	1e-05	0.212121212121212	3	0.005	0.0499999999999994	6.90232809933906e-07
0.669333333333333	1e-05	0.212121212121212	1	0.005	0.0499999999999995	3.03754686622752e-06
0.669333333333333	1e-05	0.212121212121212	2	0.005	0.0499999999999995	1.73799238784294e-06
0.669333333333333	1e-05	0.212121212121212	3	0.005	0.0499999999999995	1.23810385930461e-06
0.779222222222222	1e-05	0.212121212121212	1	0.005	0.05	2.55011763125803e-06
0.779222222222222	1e-05	0.212121212121212	2	0.005	0.0499999999999998	1.00271660538464e-06
0.779222222222222	1e-05	0.212121212121212	3	0.005	0.05	2.8486510235042e-06
0.889111111111111	1e-05	0.212121212121212	1	0.005	0.066169158666701	0.000820593769888666
0.889111111111111	1e-05	0.212121212121212	2	0.005	0.999006466986825	0.000812441163976247
0.889111111111111	1e-05	0.212121212121212	3	0.005	0.999006367560978	0.000797377807111212
0.999	1e-05	0.212121212121212	1	0.005	0.998971461802672	0.00976465821792384
0.999	1e-05	0.212121212121212	2	0.005	0.999033847693588	0.00973322851561741
0.999	1e-05	0.212121212121212	3	0.005	0.998969095837291	0.0097230777863859
0.01	1e-05	0.222222222222222	1	0.005	0.0499999999999997	8.24055345128088e-05
0.01	1e-05	0.222222222222222	2	0.005	0.0499999999999997	4.69483579611963e-06
0.01	1e-05	0.222222222222222	3	0.005	0.0499999999999997	1.5109245269253e-06
0.119888888888889	1e-05	0.222222222222222	1	0.005	0.0499999999999999	1.90868856742418e-06
0.119888888888889	1e-05	0.222222222222222	2	0.005	0.0499999999999999	1.39671747180612e-06
0.119888888888889	1e-05	0.222222222222222	3	0.005	0.0499999999999999	3.92487981728369e-06
0.229777777777778	1e-05	0.222222222222222	1	0.005	0.0499999999999999	1.09809805733322e-06
0.229777777777778	1e-05	0.222222222222222	2	0.005	0.0499999999999999	3.49306565917482e-07
0.229777777777778	1e-05	0.222222222222222	3	0.005	0.0499999999999999	5.70551844681122e-07
0.339666666666667	1e-05	0.222222222222222	1	0.005	0.0499999999999997	1.09055974666404e-06
0.339666666666667	1e-05	0.222222222222222	2	0.005	0.0499999999999997	4.55698657831097e-07
0.339666666666667	1e-05	0.222222222222222	3	0.005	0.0499999999999997	3.22590254125063e-07
0.449555555555556	1e-05	0.222222222222222	1	0.005	0.0499999999999997	1.48669297011558e-06
0.449555555555556	1e-05	0.222222222222222	2	0.005	0.0499999999999997	7.71636276186958e-07
0.449555555555556	1e-05	0.222222222222222	3	0.005	0.0499999999999997	1.46507722451053e-06
0.559444444444444	1e-05	0.222222222222222	1	0.005	0.05	1.81641915040711e-06
0.559444444444444	1e-05	0.222222222222222	2	0.005	0.05	1.83455426897948e-06
0.559444444444444	1e-05	0.222222222222222	3	0.005	0.05	7.79340771138674e-07
0.669333333333333	1e-05	0.222222222222222	1	0.005	0.0499999999999996	7.03799131013982e-07
0.669333333333333	1e-05	0.222222222222222	2	0.005	0.0499999999999996	2.21581847360377e-06
0.669333333333333	1e-05	0.222222222222222	3	0.005	0.0499999999999996	5.85201517483936e-07
0.779222222222222	1e-05	0.222222222222222	1	0.005	0.05	2.7896524439041e-06
0.779222222222222	1e-05	0.222222222222222	2	0.005	0.0499999999999997	1.11437131228119e-06
0.779222222222222	1e-05	0.222222222222222	3	0.005	0.0499999999999997	3.1498618017761e-06
0.889111111111111	1e-05	0.222222222222222	1	0.005	0.0499999999999998	6.6962915854127e-06
0.889111111111111	1e-05	0.222222222222222	2	0.005	0.0499999999999998	7.62564811426008e-06
0.889111111111111	1e-05	0.222222222222222	3	0.005	0.0499999999999992	4.86433197008024e-06
0.999	1e-05	0.222222222222222	1	0.005	0.999003411131429	0.00600861733357701
0.999	1e-05	0.222222222222222	2	0.005	0.999108160746335	0.00594869664307261
0.999	1e-05	0.222222222222222	3	0.005	0.999103063221946	0.00596787437162115
0.01	1e-05	0.232323232323232	1	0.005	0.0499999999999997	8.24805934901613e-06
0.01	1e-05	0.232323232323232	2	0.005	0.0499999999999997	4.52803236071845e-06
0.01	1e-05	0.232323232323232	3	0.005	0.0499999999999997	3.0584167846847e-06
0.119888888888889	1e-05	0.232323232323232	1	0.005	0.0499999999999999	5.4275287234097e-07
0.119888888888889	1e-05	0.232323232323232	2	0.005	0.0499999999999997	3.1728616913238e-06
0.119888888888889	1e-05	0.232323232323232	3	0.005	0.0499999999999997	8.05127931896277e-07
0.229777777777778	1e-05	0.232323232323232	1	0.005	0.0499999999999999	3.40476031710098e-06
0.229777777777778	1e-05	0.232323232323232	2	0.005	0.0499999999999999	1.19826729326807e-06
0.229777777777778	1e-05	0.232323232323232	3	0.005	0.0499999999999999	9.40478146083265e-07
0.339666666666667	1e-05	0.232323232323232	1	0.005	0.0499999999999999	9.93129136109273e-08
0.339666666666667	1e-05	0.232323232323232	2	0.005	0.0499999999999999	1.29781307513247e-06
0.339666666666667	1e-05	0.232323232323232	3	0.005	0.0499999999999999	7.95174130618375e-07
0.449555555555556	1e-05	0.232323232323232	1	0.005	0.0499999999999997	2.4899992969487e-07
0.449555555555556	1e-05	0.232323232323232	2	0.005	0.0499999999999997	1.7235511522989e-07
0.449555555555556	1e-05	0.232323232323232	3	0.005	0.0499999999999997	7.33041870660218e-07
0.559444444444444	1e-05	0.232323232323232	1	0.005	0.0499999999999994	7.45576447318299e-07
0.559444444444444	1e-05	0.232323232323232	2	0.005	0.0499999999999994	4.02664809434998e-07
0.559444444444444	1e-05	0.232323232323232	3	0.005	0.05	4.97001892029557e-07
0.669333333333333	1e-05	0.232323232323232	1	0.005	0.0499999999999995	1.20054360574977e-06
0.669333333333333	1e-05	0.232323232323232	2	0.005	0.0499999999999995	1.25286523587591e-06
0.669333333333333	1e-05	0.232323232323232	3	0.005	0.0499999999999995	1.20433589824625e-06
0.779222222222222	1e-05	0.232323232323232	1	0.005	0.05	1.70747533596012e-06
0.779222222222222	1e-05	0.232323232323232	2	0.005	0.05	3.88545332165741e-06
0.779222222222222	1e-05	0.232323232323232	3	0.005	0.0499999999999998	1.45708057134658e-06
0.889111111111111	1e-05	0.232323232323232	1	0.005	0.0499999999999997	4.41204150217352e-06
0.889111111111111	1e-05	0.232323232323232	2	0.005	0.0499999999999998	2.9340988045594e-06
0.889111111111111	1e-05	0.232323232323232	3	0.005	0.0499999999999993	3.66677487352755e-06
0.999	1e-05	0.232323232323232	1	0.005	0.998999667188271	0.00275817336568364
0.999	1e-05	0.232323232323232	2	0.005	0.999000647501188	0.00279086082350887
0.999	1e-05	0.232323232323232	3	0.005	0.999001522973493	0.00275917802368602
0.01	1e-05	0.242424242424242	1	0.005	0.0499999999999997	2.10675022641157e-06
0.01	1e-05	0.242424242424242	2	0.005	0.0499999999999997	1.70287506465787e-06
0.01	1e-05	0.242424242424242	3	0.005	0.0499999999999997	1.03203711727108e-05
0.119888888888889	1e-05	0.242424242424242	1	0.005	0.0499999999999999	6.83068469068873e-07
0.119888888888889	1e-05	0.242424242424242	2	0.005	0.0499999999999999	1.58947902481999e-06
0.119888888888889	1e-05	0.242424242424242	3	0.005	0.0499999999999999	2.25602608910512e-06
0.229777777777778	1e-05	0.242424242424242	1	0.005	0.0499999999999999	1.52610479308057e-07
0.229777777777778	1e-05	0.242424242424242	2	0.005	0.0499999999999999	2.25514216314223e-07
0.229777777777778	1e-05	0.242424242424242	3	0.005	0.0499999999999999	3.18546872603887e-06
0.339666666666667	1e-05	0.242424242424242	1	0.005	0.0499999999999999	1.01290780870494e-06
0.339666666666667	1e-05	0.242424242424242	2	0.005	0.0499999999999999	2.72547367009312e-06
0.339666666666667	1e-05	0.242424242424242	3	0.005	0.0499999999999999	5.71266368937103e-07
0.449555555555556	1e-05	0.242424242424242	1	0.005	0.05	5.14460078069895e-07
0.449555555555556	1e-05	0.242424242424242	2	0.005	0.05	1.9586555900986e-06
0.449555555555556	1e-05	0.242424242424242	3	0.005	0.05	1.48850063267708e-06
0.559444444444444	1e-05	0.242424242424242	1	0.005	0.05	1.06195693500346e-06
0.559444444444444	1e-05	0.242424242424242	2	0.005	0.0499999999999994	3.8307724368993e-07
0.559444444444444	1e-05	0.242424242424242	3	0.005	0.05	3.84865522734746e-07
0.669333333333333	1e-05	0.242424242424242	1	0.005	0.0499999999999995	2.90412079146267e-07
0.669333333333333	1e-05	0.242424242424242	2	0.005	0.0499999999999995	1.43010040067128e-06
0.669333333333333	1e-05	0.242424242424242	3	0.005	0.0499999999999995	2.00708562789742e-07
0.779222222222222	1e-05	0.242424242424242	1	0.005	0.05	7.84279374962176e-07
0.779222222222222	1e-05	0.242424242424242	2	0.005	0.05	1.02094605717407e-06
0.779222222222222	1e-05	0.242424242424242	3	0.005	0.05	1.14665439703816e-06
0.889111111111111	1e-05	0.242424242424242	1	0.005	0.0499999999999997	3.10090085602347e-07
0.889111111111111	1e-05	0.242424242424242	2	0.005	0.0499999999999985	1.48844786011677e-06
0.889111111111111	1e-05	0.242424242424242	3	0.005	0.0499999999999992	1.59731477119928e-06
0.999	1e-05	0.242424242424242	1	0.005	0.0500569768745245	5.61466075550834e-05
0.999	1e-05	0.242424242424242	2	0.005	0.0500447338112074	3.10662009996635e-05
0.999	1e-05	0.242424242424242	3	0.005	0.0500407156223869	4.86494626845178e-05
0.01	1e-05	0.252525252525253	1	0.005	0.0499999999999993	6.10429099513799e-06
0.01	1e-05	0.252525252525253	2	0.005	0.0499999999999993	1.44945655575169e-06
0.01	1e-05	0.252525252525253	3	0.005	0.0499999999999997	8.0081399436116e-06
0.119888888888889	1e-05	0.252525252525253	1	0.005	0.0499999999999999	4.77408839712644e-07
0.119888888888889	1e-05	0.252525252525253	2	0.005	0.0499999999999999	1.53615865585184e-06
0.119888888888889	1e-05	0.252525252525253	3	0.005	0.0499999999999999	9.94500262460134e-07
0.229777777777778	1e-05	0.252525252525253	1	0.005	0.05	1.65536528604148e-05
0.229777777777778	1e-05	0.252525252525253	2	0.005	0.05	6.71581715251822e-08
0.229777777777778	1e-05	0.252525252525253	3	0.005	0.0499999999999999	1.92810159571222e-08
0.339666666666667	1e-05	0.252525252525253	1	0.005	0.0499999999999999	1.07138022909708e-06
0.339666666666667	1e-05	0.252525252525253	2	0.005	0.0499999999999999	2.15741487890407e-07
0.339666666666667	1e-05	0.252525252525253	3	0.005	0.0499999999999999	3.78528348349492e-07
0.449555555555556	1e-05	0.252525252525253	1	0.005	0.05	8.32710941664429e-07
0.449555555555556	1e-05	0.252525252525253	2	0.005	0.05	2.58191354671675e-07
0.449555555555556	1e-05	0.252525252525253	3	0.005	0.05	2.23262838518503e-07
0.559444444444444	1e-05	0.252525252525253	1	0.005	0.0499999999999994	5.99740785337714e-07
0.559444444444444	1e-05	0.252525252525253	2	0.005	0.0499999999999994	6.91984920861796e-07
0.559444444444444	1e-05	0.252525252525253	3	0.005	0.05	2.14936603828166e-07
0.669333333333333	1e-05	0.252525252525253	1	0.005	0.0499999999999996	5.34208682258452e-07
0.669333333333333	1e-05	0.252525252525253	2	0.005	0.0499999999999996	1.48676330727894e-06
0.669333333333333	1e-05	0.252525252525253	3	0.005	0.0499999999999996	2.71470967257794e-06
0.779222222222222	1e-05	0.252525252525253	1	0.005	0.0499999999999998	2.32262024047465e-06
0.779222222222222	1e-05	0.252525252525253	2	0.005	0.05	1.61902731594737e-06
0.779222222222222	1e-05	0.252525252525253	3	0.005	0.0499999999999998	9.28865765101067e-07
0.889111111111111	1e-05	0.252525252525253	1	0.005	0.0499999999999997	1.65211218635278e-06
0.889111111111111	1e-05	0.252525252525253	2	0.005	0.0499999999999999	7.0855701919166e-07
0.889111111111111	1e-05	0.252525252525253	3	0.005	0.05	3.55904466078179e-06
0.999	1e-05	0.252525252525253	1	0.005	0.0499999999999998	4.86996647721152e-06
0.999	1e-05	0.252525252525253	2	0.005	0.05	1.35960184374951e-05
0.999	1e-05	0.252525252525253	3	0.005	0.0499999999999998	2.49570369154114e-06
0.01	1e-05	0.262626262626263	1	0.005	0.0499999999999997	4.40416176738001e-05
0.01	1e-05	0.262626262626263	2	0.005	0.0499999999999993	1.81871478028981e-05
0.01	1e-05	0.262626262626263	3	0.005	0.0499999999999997	5.22161393991792e-06
0.119888888888889	1e-05	0.262626262626263	1	0.005	0.0499999999999997	2.63070929706812e-08
0.119888888888889	1e-05	0.262626262626263	2	0.005	0.0499999999999997	4.03034323610157e-07
0.119888888888889	1e-05	0.262626262626263	3	0.005	0.0499999999999997	2.97161824646066e-06
0.229777777777778	1e-05	0.262626262626263	1	0.005	0.0499999999999999	5.14324140898671e-07
0.229777777777778	1e-05	0.262626262626263	2	0.005	0.0499999999999999	1.20458749851754e-07
0.229777777777778	1e-05	0.262626262626263	3	0.005	0.0499999999999999	1.36030251476351e-06
0.339666666666667	1e-05	0.262626262626263	1	0.005	0.0499999999999999	8.03145290222545e-07
0.339666666666667	1e-05	0.262626262626263	2	0.005	0.0499999999999999	1.13699723148491e-07
0.339666666666667	1e-05	0.262626262626263	3	0.005	0.0499999999999999	1.51385071074203e-06
0.449555555555556	1e-05	0.262626262626263	1	0.005	0.0499999999999997	8.2555344498812e-07
0.449555555555556	1e-05	0.262626262626263	2	0.005	0.0499999999999997	5.11950913078705e-07
0.449555555555556	1e-05	0.262626262626263	3	0.005	0.05	2.64452660836714e-06
0.559444444444444	1e-05	0.262626262626263	1	0.005	0.0499999999999994	3.98596870243271e-08
0.559444444444444	1e-05	0.262626262626263	2	0.005	0.0499999999999994	1.87438537669948e-07
0.559444444444444	1e-05	0.262626262626263	3	0.005	0.0499999999999994	7.73032994172558e-07
0.669333333333333	1e-05	0.262626262626263	1	0.005	0.0499999999999996	9.64585673986717e-07
0.669333333333333	1e-05	0.262626262626263	2	0.005	0.0499999999999996	1.49754131843339e-07
0.669333333333333	1e-05	0.262626262626263	3	0.005	0.0499999999999996	1.60651397367228e-06
0.779222222222222	1e-05	0.262626262626263	1	0.005	0.05	2.96591711296952e-07
0.779222222222222	1e-05	0.262626262626263	2	0.005	0.05	8.48107828351065e-07
0.779222222222222	1e-05	0.262626262626263	3	0.005	0.05	1.31154189906582e-06
0.889111111111111	1e-05	0.262626262626263	1	0.005	0.0499999999999992	2.16558842913669e-06
0.889111111111111	1e-05	0.262626262626263	2	0.005	0.0499999999999993	1.857468695947e-06
0.889111111111111	1e-05	0.262626262626263	3	0.005	0.0499999999999993	1.14018160517071e-06
0.999	1e-05	0.262626262626263	1	0.005	0.0499999999999993	4.8769893794282e-06
0.999	1e-05	0.262626262626263	2	0.005	0.0499999999999993	2.27876048997415e-06
0.999	1e-05	0.262626262626263	3	0.005	0.0499999999999998	3.98078840363935e-06
0.01	1e-05	0.272727272727273	1	0.005	0.0499999999999997	4.0682086699501e-05
0.01	1e-05	0.272727272727273	2	0.005	0.0499999999999997	1.11518617761661e-05
0.01	1e-05	0.272727272727273	3	0.005	0.0499999999999997	5.24960274315161e-06
0.119888888888889	1e-05	0.272727272727273	1	0.005	0.0499999999999999	3.83844082185109e-06
0.119888888888889	1e-05	0.272727272727273	2	0.005	0.0499999999999999	2.48106843356033e-06
0.119888888888889	1e-05	0.272727272727273	3	0.005	0.0499999999999999	4.17044874978106e-06
0.229777777777778	1e-05	0.272727272727273	1	0.005	0.0499999999999999	1.17805317188738e-06
0.229777777777778	1e-05	0.272727272727273	2	0.005	0.0499999999999999	2.52860806101605e-07
0.229777777777778	1e-05	0.272727272727273	3	0.005	0.0499999999999999	1.32769951833753e-06
0.339666666666667	1e-05	0.272727272727273	1	0.005	0.0499999999999999	6.22622801854744e-07
0.339666666666667	1e-05	0.272727272727273	2	0.005	0.0499999999999999	1.6079134231548e-06
0.339666666666667	1e-05	0.272727272727273	3	0.005	0.0499999999999999	5.77925775927063e-08
0.449555555555556	1e-05	0.272727272727273	1	0.005	0.0499999999999996	5.45577829581098e-07
0.449555555555556	1e-05	0.272727272727273	2	0.005	0.05	7.30841059836933e-07
0.449555555555556	1e-05	0.272727272727273	3	0.005	0.0499999999999997	8.38593650662506e-08
0.559444444444444	1e-05	0.272727272727273	1	0.005	0.0499999999999994	7.54751966544364e-07
0.559444444444444	1e-05	0.272727272727273	2	0.005	0.0499999999999994	1.56429088095891e-07
0.559444444444444	1e-05	0.272727272727273	3	0.005	0.0499999999999994	1.91764181273768e-07
0.669333333333333	1e-05	0.272727272727273	1	0.005	0.0499999999999995	6.10482074220018e-07
0.669333333333333	1e-05	0.272727272727273	2	0.005	0.0499999999999995	3.18171822977365e-07
0.669333333333333	1e-05	0.272727272727273	3	0.005	0.0499999999999995	6.24467258744162e-07
0.779222222222222	1e-05	0.272727272727273	1	0.005	0.0499999999999998	1.32753079490064e-07
0.779222222222222	1e-05	0.272727272727273	2	0.005	0.0499999999999998	7.92594632781162e-07
0.779222222222222	1e-05	0.272727272727273	3	0.005	0.0499999999999998	6.1848400679689e-07
0.889111111111111	1e-05	0.272727272727273	1	0.005	0.0499999999999998	7.4051500394268e-07
0.889111111111111	1e-05	0.272727272727273	2	0.005	0.0499999999999997	1.09671008132923e-06
0.889111111111111	1e-05	0.272727272727273	3	0.005	0.0499999999999998	1.96560480705084e-06
0.999	1e-05	0.272727272727273	1	0.005	0.0499999999999998	1.07530332481832e-06
0.999	1e-05	0.272727272727273	2	0.005	0.0499999999999993	3.77827509234892e-06
0.999	1e-05	0.272727272727273	3	0.005	0.0499999999999998	4.09184356517821e-06
0.01	1e-05	0.282828282828283	1	0.005	0.0499999999999997	7.87426041873143e-06
0.01	1e-05	0.282828282828283	2	0.005	0.0499999999999993	1.0174566037647e-05
0.01	1e-05	0.282828282828283	3	0.005	0.0499999999999997	1.18284279476405e-05
0.119888888888889	1e-05	0.282828282828283	1	0.005	0.0499999999999999	6.62179076827138e-08
0.119888888888889	1e-05	0.282828282828283	2	0.005	0.0499999999999999	5.09303753051981e-07
0.119888888888889	1e-05	0.282828282828283	3	0.005	0.0499999999999999	1.05822639070279e-08
0.229777777777778	1e-05	0.282828282828283	1	0.005	0.0499999999999999	8.48291473362869e-08
0.229777777777778	1e-05	0.282828282828283	2	0.005	0.0499999999999999	2.89469076037356e-07
0.229777777777778	1e-05	0.282828282828283	3	0.005	0.0499999999999999	3.66710364357286e-08
0.339666666666667	1e-05	0.282828282828283	1	0.005	0.0499999999999999	7.95743984666721e-07
0.339666666666667	1e-05	0.282828282828283	2	0.005	0.0499999999999999	5.41424207121531e-07
0.339666666666667	1e-05	0.282828282828283	3	0.005	0.0499999999999999	1.49174189931094e-06
0.449555555555556	1e-05	0.282828282828283	1	0.005	0.05	5.65319427901259e-06
0.449555555555556	1e-05	0.282828282828283	2	0.005	0.05	2.28106550711976e-07
0.449555555555556	1e-05	0.282828282828283	3	0.005	0.05	8.50139796718894e-07
0.559444444444444	1e-05	0.282828282828283	1	0.005	0.05	1.08297484454293e-06
0.559444444444444	1e-05	0.282828282828283	2	0.005	0.05	6.05348542644902e-07
0.559444444444444	1e-05	0.282828282828283	3	0.005	0.05	5.99583158232483e-07
0.669333333333333	1e-05	0.282828282828283	1	0.005	0.0499999999999996	1.63892907512602e-06
0.669333333333333	1e-05	0.282828282828283	2	0.005	0.0499999999999996	4.47958643759717e-07
0.669333333333333	1e-05	0.282828282828283	3	0.005	0.0499999999999996	3.81663212489271e-07
0.779222222222222	1e-05	0.282828282828283	1	0.005	0.05	2.56794106607453e-06
0.779222222222222	1e-05	0.282828282828283	2	0.005	0.05	2.65034808252382e-06
0.779222222222222	1e-05	0.282828282828283	3	0.005	0.05	6.27954153963026e-07
0.889111111111111	1e-05	0.282828282828283	1	0.005	0.0499999999999992	2.66955098676582e-07
0.889111111111111	1e-05	0.282828282828283	2	0.005	0.0499999999999992	1.85948230325972e-06
0.889111111111111	1e-05	0.282828282828283	3	0.005	0.0499999999999992	8.73501884126647e-07
0.999	1e-05	0.282828282828283	1	0.005	0.0499999999999993	1.4363079665642e-06
0.999	1e-05	0.282828282828283	2	0.005	0.0499999999999986	3.68954216688921e-06
0.999	1e-05	0.282828282828283	3	0.005	0.0499999999999993	1.50707213713885e-06
0.01	1e-05	0.292929292929293	1	0.005	0.0499999999999997	5.99570942421869e-06
0.01	1e-05	0.292929292929293	2	0.005	0.0499999999999997	1.23091499912798e-05
0.01	1e-05	0.292929292929293	3	0.005	0.0499999999999997	8.75405270412575e-06
0.119888888888889	1e-05	0.292929292929293	1	0.005	0.0499999999999999	1.45267108172205e-06
0.119888888888889	1e-05	0.292929292929293	2	0.005	0.0499999999999999	9.64871044113121e-07
0.119888888888889	1e-05	0.292929292929293	3	0.005	0.0499999999999999	1.4022412099765e-06
0.229777777777778	1e-05	0.292929292929293	1	0.005	0.0499999999999999	5.09200112259666e-08
0.229777777777778	1e-05	0.292929292929293	2	0.005	0.0499999999999999	1.3701854934225e-07
0.229777777777778	1e-05	0.292929292929293	3	0.005	0.0499999999999999	7.43093989816907e-07
0.339666666666667	1e-05	0.292929292929293	1	0.005	0.0499999999999999	1.14590384934096e-06
0.339666666666667	1e-05	0.292929292929293	2	0.005	0.0499999999999999	4.44574946429879e-07
0.339666666666667	1e-05	0.292929292929293	3	0.005	0.0499999999999999	4.67086918729251e-07
0.449555555555556	1e-05	0.292929292929293	1	0.005	0.05	8.01285716455033e-07
0.449555555555556	1e-05	0.292929292929293	2	0.005	0.05	1.01747679858502e-06
0.449555555555556	1e-05	0.292929292929293	3	0.005	0.05	3.28635249542766e-07
0.559444444444444	1e-05	0.292929292929293	1	0.005	0.05	1.01365798692412e-06
0.559444444444444	1e-05	0.292929292929293	2	0.005	0.05	1.42644279606036e-06
0.559444444444444	1e-05	0.292929292929293	3	0.005	0.05	1.78147422209866e-07
0.669333333333333	1e-05	0.292929292929293	1	0.005	0.0499999999999996	3.22612335995652e-07
0.669333333333333	1e-05	0.292929292929293	2	0.005	0.0499999999999996	4.4278561978997e-07
0.669333333333333	1e-05	0.292929292929293	3	0.005	0.0499999999999996	5.80046380389538e-08
0.779222222222222	1e-05	0.292929292929293	1	0.005	0.05	1.05822866585883e-06
0.779222222222222	1e-05	0.292929292929293	2	0.005	0.05	2.04671594844705e-06
0.779222222222222	1e-05	0.292929292929293	3	0.005	0.05	2.6886268609878e-06
0.889111111111111	1e-05	0.292929292929293	1	0.005	0.0499999999999993	1.08625827615654e-06
0.889111111111111	1e-05	0.292929292929293	2	0.005	0.0499999999999992	4.46993455767976e-07
0.889111111111111	1e-05	0.292929292929293	3	0.005	0.0499999999999992	1.36777438287225e-06
0.999	1e-05	0.292929292929293	1	0.005	0.0499999999999998	1.67173565241079e-06
0.999	1e-05	0.292929292929293	2	0.005	0.0499999999999993	7.02770234084315e-07
0.999	1e-05	0.292929292929293	3	0.005	0.0499999999999998	3.21011394111012e-06
0.01	1e-05	0.303030303030303	1	0.005	0.0499999999999997	4.98367080519111e-06
0.01	1e-05	0.303030303030303	2	0.005	0.0499999999999997	1.03648175101164e-05
0.01	1e-05	0.303030303030303	3	0.005	0.0499999999999997	2.0741921612302e-06
0.119888888888889	1e-05	0.303030303030303	1	0.005	0.0499999999999999	4.90236444581025e-07
0.119888888888889	1e-05	0.303030303030303	2	0.005	0.0499999999999999	4.65366564653473e-06
0.119888888888889	1e-05	0.303030303030303	3	0.005	0.0499999999999999	7.80260580117548e-07
0.229777777777778	1e-05	0.303030303030303	1	0.005	0.0499999999999999	1.21255988214258e-06
0.229777777777778	1e-05	0.303030303030303	2	0.005	0.05	4.66719459225098e-07
0.229777777777778	1e-05	0.303030303030303	3	0.005	0.0499999999999999	3.87936692084923e-07
0.339666666666667	1e-05	0.303030303030303	1	0.005	0.0499999999999999	8.97444094148204e-07
0.339666666666667	1e-05	0.303030303030303	2	0.005	0.0499999999999999	2.4747837447808e-07
0.339666666666667	1e-05	0.303030303030303	3	0.005	0.0499999999999999	2.0955665066878e-06
0.449555555555556	1e-05	0.303030303030303	1	0.005	0.05	1.86615226598552e-06
0.449555555555556	1e-05	0.303030303030303	2	0.005	0.05	7.71457869581502e-07
0.449555555555556	1e-05	0.303030303030303	3	0.005	0.05	1.23563989379517e-06
0.559444444444444	1e-05	0.303030303030303	1	0.005	0.0499999999999994	1.22539838913748e-07
0.559444444444444	1e-05	0.303030303030303	2	0.005	0.0499999999999994	8.72366386004442e-07
0.559444444444444	1e-05	0.303030303030303	3	0.005	0.0499999999999994	1.71936969110702e-07
0.669333333333333	1e-05	0.303030303030303	1	0.005	0.0499999999999995	5.21097029717138e-07
0.669333333333333	1e-05	0.303030303030303	2	0.005	0.0499999999999995	9.14717473791611e-07
0.669333333333333	1e-05	0.303030303030303	3	0.005	0.0499999999999996	1.77417969827579e-06
0.779222222222222	1e-05	0.303030303030303	1	0.005	0.0499999999999998	7.88095775473274e-07
0.779222222222222	1e-05	0.303030303030303	2	0.005	0.0499999999999998	6.23966034442354e-07
0.779222222222222	1e-05	0.303030303030303	3	0.005	0.0499999999999998	8.95893438624602e-07
0.889111111111111	1e-05	0.303030303030303	1	0.005	0.0499999999999998	3.12560886174428e-06
0.889111111111111	1e-05	0.303030303030303	2	0.005	0.0499999999999997	1.12154588949236e-06
0.889111111111111	1e-05	0.303030303030303	3	0.005	0.0499999999999997	2.4827547373184e-07
0.999	1e-05	0.303030303030303	1	0.005	0.0499999999999998	1.05103517720358e-06
0.999	1e-05	0.303030303030303	2	0.005	0.0499999999999998	8.9169037237487e-07
0.999	1e-05	0.303030303030303	3	0.005	0.0499999999999998	1.12703980830501e-06
0.01	1e-05	0.313131313131313	1	0.005	0.0499999999999997	1.07068697251361e-05
0.01	1e-05	0.313131313131313	2	0.005	0.0499999999999997	1.72383526282215e-05
0.01	1e-05	0.313131313131313	3	0.005	0.0499999999999997	1.36725497937927e-05
0.119888888888889	1e-05	0.313131313131313	1	0.005	0.0499999999999999	1.21150444480191e-06
0.119888888888889	1e-05	0.313131313131313	2	0.005	0.0499999999999999	6.29184903898337e-07
0.119888888888889	1e-05	0.313131313131313	3	0.005	0.0499999999999999	3.5387199971589e-07
0.229777777777778	1e-05	0.313131313131313	1	0.005	0.0499999999999999	1.82281895663648e-06
0.229777777777778	1e-05	0.313131313131313	2	0.005	0.0499999999999999	3.70642439833905e-06
0.229777777777778	1e-05	0.313131313131313	3	0.005	0.0499999999999999	8.38358320710464e-08
0.339666666666667	1e-05	0.313131313131313	1	0.005	0.0499999999999999	3.37056786871415e-06
0.339666666666667	1e-05	0.313131313131313	2	0.005	0.0499999999999999	7.42240255836815e-08
0.339666666666667	1e-05	0.313131313131313	3	0.005	0.0499999999999999	3.8125990827383e-06
0.449555555555556	1e-05	0.313131313131313	1	0.005	0.05	2.96819970307952e-07
0.449555555555556	1e-05	0.313131313131313	2	0.005	0.05	1.18134081707043e-07
0.449555555555556	1e-05	0.313131313131313	3	0.005	0.05	1.04421514417089e-06
0.559444444444444	1e-05	0.313131313131313	1	0.005	0.05	2.8648799913792e-06
0.559444444444444	1e-05	0.313131313131313	2	0.005	0.05	5.73103353220629e-07
0.559444444444444	1e-05	0.313131313131313	3	0.005	0.05	7.26626740764491e-07
0.669333333333333	1e-05	0.313131313131313	1	0.005	0.0499999999999996	2.35605127328026e-07
0.669333333333333	1e-05	0.313131313131313	2	0.005	0.0499999999999996	1.04739751038472e-06
0.669333333333333	1e-05	0.313131313131313	3	0.005	0.0499999999999996	3.97210227719495e-07
0.779222222222222	1e-05	0.313131313131313	1	0.005	0.05	1.76524186997894e-07
0.779222222222222	1e-05	0.313131313131313	2	0.005	0.05	5.95975201244743e-07
0.779222222222222	1e-05	0.313131313131313	3	0.005	0.05	2.04590344484012e-07
0.889111111111111	1e-05	0.313131313131313	1	0.005	0.0499999999999997	1.03386077162046e-06
0.889111111111111	1e-05	0.313131313131313	2	0.005	0.0499999999999998	3.35408592117976e-07
0.889111111111111	1e-05	0.313131313131313	3	0.005	0.049999999999999	5.34021175877457e-07
0.999	1e-05	0.313131313131313	1	0.005	0.0499999999999998	4.260017941242e-07
0.999	1e-05	0.313131313131313	2	0.005	0.0499999999999998	1.24948798768938e-06
0.999	1e-05	0.313131313131313	3	0.005	0.0499999999999995	1.0761271490913e-06
0.01	1e-05	0.323232323232323	1	0.005	0.0499999999999993	4.26707551685898e-06
0.01	1e-05	0.323232323232323	2	0.005	0.0499999999999997	1.55178412459644e-05
0.01	1e-05	0.323232323232323	3	0.005	0.0499999999999997	9.92069429634562e-06
0.119888888888889	1e-05	0.323232323232323	1	0.005	0.0499999999999999	4.32782853129294e-07
0.119888888888889	1e-05	0.323232323232323	2	0.005	0.0499999999999999	9.33057604550905e-07
0.119888888888889	1e-05	0.323232323232323	3	0.005	0.0499999999999999	1.96064784995832e-06
0.229777777777778	1e-05	0.323232323232323	1	0.005	0.05	4.2122708410809e-07
0.229777777777778	1e-05	0.323232323232323	2	0.005	0.0499999999999999	1.69256177527158e-06
0.229777777777778	1e-05	0.323232323232323	3	0.005	0.0499999999999999	2.55422843313477e-07
0.339666666666667	1e-05	0.323232323232323	1	0.005	0.0499999999999999	2.09919106155552e-07
0.339666666666667	1e-05	0.323232323232323	2	0.005	0.0499999999999999	1.30800159946706e-07
0.339666666666667	1e-05	0.323232323232323	3	0.005	0.0499999999999999	1.66971374321298e-07
0.449555555555556	1e-05	0.323232323232323	1	0.005	0.05	7.40530103348167e-07
0.449555555555556	1e-05	0.323232323232323	2	0.005	0.05	1.73432897125959e-07
0.449555555555556	1e-05	0.323232323232323	3	0.005	0.05	1.46670984971666e-06
0.559444444444444	1e-05	0.323232323232323	1	0.005	0.0499999999999994	5.5779745836761e-07
0.559444444444444	1e-05	0.323232323232323	2	0.005	0.0499999999999994	2.18751709959037e-07
0.559444444444444	1e-05	0.323232323232323	3	0.005	0.0499999999999994	1.59960721974499e-07
0.669333333333333	1e-05	0.323232323232323	1	0.005	0.0499999999999996	5.73768000696118e-07
0.669333333333333	1e-05	0.323232323232323	2	0.005	0.0499999999999996	7.21547112939248e-07
0.669333333333333	1e-05	0.323232323232323	3	0.005	0.0499999999999996	6.73558955811719e-07
0.779222222222222	1e-05	0.323232323232323	1	0.005	0.0499999999999998	7.2282383372903e-07
0.779222222222222	1e-05	0.323232323232323	2	0.005	0.05	1.28933382495944e-06
0.779222222222222	1e-05	0.323232323232323	3	0.005	0.05	1.06795238665517e-06
0.889111111111111	1e-05	0.323232323232323	1	0.005	0.0499999999999993	4.88456882264772e-07
0.889111111111111	1e-05	0.323232323232323	2	0.005	0.0499999999999997	4.05101212135846e-07
0.889111111111111	1e-05	0.323232323232323	3	0.005	0.0499999999999993	2.60836559869914e-07
0.999	1e-05	0.323232323232323	1	0.005	0.05	3.14790890476686e-06
0.999	1e-05	0.323232323232323	2	0.005	0.0499999999999992	3.23464542125309e-07
0.999	1e-05	0.323232323232323	3	0.005	0.0499999999999992	1.2012309163495e-06
0.01	1e-05	0.333333333333333	1	0.005	0.0499999999999997	4.23832902256447e-05
0.01	1e-05	0.333333333333333	2	0.005	0.0499999999999997	3.2748590073556e-06
0.01	1e-05	0.333333333333333	3	0.005	0.0499999999999997	5.29399473624776e-06
0.119888888888889	1e-05	0.333333333333333	1	0.005	0.0499999999999999	4.02162877492074e-07
0.119888888888889	1e-05	0.333333333333333	2	0.005	0.0499999999999999	4.0425470265032e-07
0.119888888888889	1e-05	0.333333333333333	3	0.005	0.0499999999999999	2.22038842519906e-06
0.229777777777778	1e-05	0.333333333333333	1	0.005	0.0499999999999999	1.73093378507811e-06
0.229777777777778	1e-05	0.333333333333333	2	0.005	0.0499999999999999	1.65447529041733e-06
0.229777777777778	1e-05	0.333333333333333	3	0.005	0.0499999999999999	6.67855645512557e-07
0.339666666666667	1e-05	0.333333333333333	1	0.005	0.0499999999999999	1.48491087870602e-07
0.339666666666667	1e-05	0.333333333333333	2	0.005	0.0499999999999999	7.72140756653165e-08
0.339666666666667	1e-05	0.333333333333333	3	0.005	0.0499999999999999	8.68181147043143e-07
0.449555555555556	1e-05	0.333333333333333	1	0.005	0.0499999999999999	4.01992309977993e-07
0.449555555555556	1e-05	0.333333333333333	2	0.005	0.05	8.18434921476603e-07
0.449555555555556	1e-05	0.333333333333333	3	0.005	0.05	6.41659129813657e-07
0.559444444444444	1e-05	0.333333333333333	1	0.005	0.05	1.41104860334116e-06
0.559444444444444	1e-05	0.333333333333333	2	0.005	0.05	8.19787696216567e-07
0.559444444444444	1e-05	0.333333333333333	3	0.005	0.05	5.45110349894142e-07
0.669333333333333	1e-05	0.333333333333333	1	0.005	0.0499999999999996	2.66300583412281e-07
0.669333333333333	1e-05	0.333333333333333	2	0.005	0.0499999999999996	6.01768479336206e-07
0.669333333333333	1e-05	0.333333333333333	3	0.005	0.0499999999999996	9.31500644602137e-07
0.779222222222222	1e-05	0.333333333333333	1	0.005	0.05	4.52645674880319e-07
0.779222222222222	1e-05	0.333333333333333	2	0.005	0.05	2.43146279843073e-07
0.779222222222222	1e-05	0.333333333333333	3	0.005	0.05	1.39697914970478e-06
0.889111111111111	1e-05	0.333333333333333	1	0.005	0.0499999999999995	6.25069047796703e-07
0.889111111111111	1e-05	0.333333333333333	2	0.005	0.0499999999999997	7.80243814694909e-07
0.889111111111111	1e-05	0.333333333333333	3	0.005	0.0499999999999997	2.83334446834067e-07
0.999	1e-05	0.333333333333333	1	0.005	0.0499999999999993	5.54289933559134e-07
0.999	1e-05	0.333333333333333	2	0.005	0.0499999999999998	1.7745239223303e-06
0.999	1e-05	0.333333333333333	3	0.005	0.0499999999999998	2.28486806516269e-06
0.01	1e-05	0.343434343434343	1	0.005	0.0499999999999993	1.12014414493335e-05
0.01	1e-05	0.343434343434343	2	0.005	0.0499999999999997	1.9905126291452e-05
0.01	1e-05	0.343434343434343	3	0.005	0.0499999999999997	2.3432415730515e-05
0.119888888888889	1e-05	0.343434343434343	1	0.005	0.0499999999999999	1.1468620138038e-06
0.119888888888889	1e-05	0.343434343434343	2	0.005	0.0499999999999999	7.78921679531607e-07
0.119888888888889	1e-05	0.343434343434343	3	0.005	0.0499999999999999	3.12630326883022e-06
0.229777777777778	1e-05	0.343434343434343	1	0.005	0.0499999999999999	2.15541548438466e-07
0.229777777777778	1e-05	0.343434343434343	2	0.005	0.0499999999999999	2.87251898696839e-07
0.229777777777778	1e-05	0.343434343434343	3	0.005	0.05	9.44256525726504e-07
0.339666666666667	1e-05	0.343434343434343	1	0.005	0.0499999999999999	2.36169666123709e-07
0.339666666666667	1e-05	0.343434343434343	2	0.005	0.0499999999999999	2.2730368593604e-08
0.339666666666667	1e-05	0.343434343434343	3	0.005	0.0499999999999999	7.15222835329229e-07
0.449555555555556	1e-05	0.343434343434343	1	0.005	0.05	5.48689525475373e-07
0.449555555555556	1e-05	0.343434343434343	2	0.005	0.05	3.6913752631174e-08
0.449555555555556	1e-05	0.343434343434343	3	0.005	0.05	1.32227575736842e-07
0.559444444444444	1e-05	0.343434343434343	1	0.005	0.05	5.67424803190902e-07
0.559444444444444	1e-05	0.343434343434343	2	0.005	0.05	3.18539290530638e-07
0.559444444444444	1e-05	0.343434343434343	3	0.005	0.05	3.01327699394332e-08
0.669333333333333	1e-05	0.343434343434343	1	0.005	0.0499999999999996	9.26270410671184e-07
0.669333333333333	1e-05	0.343434343434343	2	0.005	0.0499999999999995	9.97140091070823e-07
0.669333333333333	1e-05	0.343434343434343	3	0.005	0.0499999999999995	4.1001069269691e-07
0.779222222222222	1e-05	0.343434343434343	1	0.005	0.05	1.72982908650764e-07
0.779222222222222	1e-05	0.343434343434343	2	0.005	0.05	1.92461162445739e-07
0.779222222222222	1e-05	0.343434343434343	3	0.005	0.05	1.36380114541745e-06
0.889111111111111	1e-05	0.343434343434343	1	0.005	0.0499999999999998	1.34182995803806e-07
0.889111111111111	1e-05	0.343434343434343	2	0.005	0.0499999999999997	1.52385917469885e-06
0.889111111111111	1e-05	0.343434343434343	3	0.005	0.0499999999999997	1.08603378465031e-06
0.999	1e-05	0.343434343434343	1	0.005	0.0499999999999998	3.12637422575778e-07
0.999	1e-05	0.343434343434343	2	0.005	0.0499999999999998	2.4221898304246e-07
0.999	1e-05	0.343434343434343	3	0.005	0.0499999999999998	1.91664856789317e-07
0.01	1e-05	0.353535353535354	1	0.005	0.0499999999999997	2.73237479354194e-05
0.01	1e-05	0.353535353535354	2	0.005	0.0499999999999997	2.89037601435651e-06
0.01	1e-05	0.353535353535354	3	0.005	0.0499999999999997	1.15922868734623e-05
0.119888888888889	1e-05	0.353535353535354	1	0.005	0.0499999999999999	1.10562413066184e-06
0.119888888888889	1e-05	0.353535353535354	2	0.005	0.0499999999999999	9.38755668678588e-07
0.119888888888889	1e-05	0.353535353535354	3	0.005	0.0499999999999999	9.46079502953612e-07
0.229777777777778	1e-05	0.353535353535354	1	0.005	0.0499999999999999	1.05996623113148e-06
0.229777777777778	1e-05	0.353535353535354	2	0.005	0.0499999999999999	1.87189648925479e-06
0.229777777777778	1e-05	0.353535353535354	3	0.005	0.0499999999999999	1.98421512709017e-06
0.339666666666667	1e-05	0.353535353535354	1	0.005	0.0499999999999999	6.06911831749595e-07
0.339666666666667	1e-05	0.353535353535354	2	0.005	0.0499999999999999	2.04304100150491e-07
0.339666666666667	1e-05	0.353535353535354	3	0.005	0.0499999999999999	1.02012196997365e-06
0.449555555555556	1e-05	0.353535353535354	1	0.005	0.05	4.52376741534952e-07
0.449555555555556	1e-05	0.353535353535354	2	0.005	0.05	3.12874391440017e-07
0.449555555555556	1e-05	0.353535353535354	3	0.005	0.05	1.18515820194416e-06
0.559444444444444	1e-05	0.353535353535354	1	0.005	0.05	5.60092678850978e-07
0.559444444444444	1e-05	0.353535353535354	2	0.005	0.05	3.60594095151572e-07
0.559444444444444	1e-05	0.353535353535354	3	0.005	0.05	9.46982993661951e-07
0.669333333333333	1e-05	0.353535353535354	1	0.005	0.0499999999999996	5.39786250253051e-08
0.669333333333333	1e-05	0.353535353535354	2	0.005	0.0499999999999996	1.51812730276631e-06
0.669333333333333	1e-05	0.353535353535354	3	0.005	0.0499999999999996	3.69015609791373e-08
0.779222222222222	1e-05	0.353535353535354	1	0.005	0.05	2.69041842145495e-07
0.779222222222222	1e-05	0.353535353535354	2	0.005	0.05	1.02346554343586e-06
0.779222222222222	1e-05	0.353535353535354	3	0.005	0.05	1.21858226416362e-06
0.889111111111111	1e-05	0.353535353535354	1	0.005	0.0499999999999985	5.31895871403419e-07
0.889111111111111	1e-05	0.353535353535354	2	0.005	0.0499999999999996	2.11062294058139e-06
0.889111111111111	1e-05	0.353535353535354	3	0.005	0.0499999999999992	3.32293062252072e-07
0.999	1e-05	0.353535353535354	1	0.005	0.0499999999999993	2.09538106803476e-07
0.999	1e-05	0.353535353535354	2	0.005	0.0499999999999999	1.72367092307655e-06
0.999	1e-05	0.353535353535354	3	0.005	0.0499999999999998	5.48438721306009e-07
0.01	1e-05	0.363636363636364	1	0.005	0.0499999999999997	4.00754579225118e-05
0.01	1e-05	0.363636363636364	2	0.005	0.0499999999999997	5.92706215694056e-06
0.01	1e-05	0.363636363636364	3	0.005	0.0499999999999997	1.38822746689019e-05
0.119888888888889	1e-05	0.363636363636364	1	0.005	0.0499999999999999	2.39533500386792e-06
0.119888888888889	1e-05	0.363636363636364	2	0.005	0.0499999999999999	1.08160580608307e-06
0.119888888888889	1e-05	0.363636363636364	3	0.005	0.0499999999999999	9.22796609003975e-06
0.229777777777778	1e-05	0.363636363636364	1	0.005	0.0499999999999999	1.93462358190334e-06
0.229777777777778	1e-05	0.363636363636364	2	0.005	0.0499999999999999	4.27895135964641e-07
0.229777777777778	1e-05	0.363636363636364	3	0.005	0.0499999999999999	1.98685569005523e-07
0.339666666666667	1e-05	0.363636363636364	1	0.005	0.0499999999999999	5.48883676699269e-07
0.339666666666667	1e-05	0.363636363636364	2	0.005	0.0499999999999999	4.99687408307434e-07
0.339666666666667	1e-05	0.363636363636364	3	0.005	0.0499999999999999	5.45638429506516e-07
0.449555555555556	1e-05	0.363636363636364	1	0.005	0.05	1.16137767454762e-07
0.449555555555556	1e-05	0.363636363636364	2	0.005	0.05	2.32190759152925e-06
0.449555555555556	1e-05	0.363636363636364	3	0.005	0.05	1.84963776348963e-06
0.559444444444444	1e-05	0.363636363636364	1	0.005	0.05	9.0653503387516e-07
0.559444444444444	1e-05	0.363636363636364	2	0.005	0.05	1.18817436276137e-06
0.559444444444444	1e-05	0.363636363636364	3	0.005	0.05	3.49567768729198e-07
0.669333333333333	1e-05	0.363636363636364	1	0.005	0.0499999999999996	6.32648788189001e-07
0.669333333333333	1e-05	0.363636363636364	2	0.005	0.0499999999999996	8.05582851428133e-08
0.669333333333333	1e-05	0.363636363636364	3	0.005	0.0499999999999996	2.64832297280482e-07
0.779222222222222	1e-05	0.363636363636364	1	0.005	0.05	5.20185915562358e-07
0.779222222222222	1e-05	0.363636363636364	2	0.005	0.05	2.86297736861795e-07
0.779222222222222	1e-05	0.363636363636364	3	0.005	0.05	5.28755878904584e-07
0.889111111111111	1e-05	0.363636363636364	1	0.005	0.0499999999999992	1.86446136233794e-07
0.889111111111111	1e-05	0.363636363636364	2	0.005	0.0499999999999997	3.28872699541413e-07
0.889111111111111	1e-05	0.363636363636364	3	0.005	0.0499999999999994	7.40795650386042e-07
0.999	1e-05	0.363636363636364	1	0.005	0.0499999999999998	1.05530698178738e-06
0.999	1e-05	0.363636363636364	2	0.005	0.0499999999999998	1.23828176716845e-06
0.999	1e-05	0.363636363636364	3	0.005	0.0499999999999998	5.28287748821666e-07
0.01	1e-05	0.373737373737374	1	0.005	0.0499999999999997	1.81432764092908e-05
0.01	1e-05	0.373737373737374	2	0.005	0.0499999999999997	1.52890443970348e-05
0.01	1e-05	0.373737373737374	3	0.005	0.0499999999999997	8.31395730117995e-05
0.119888888888889	1e-05	0.373737373737374	1	0.005	0.0499999999999999	4.30611778139617e-07
0.119888888888889	1e-05	0.373737373737374	2	0.005	0.0499999999999999	5.96348363400978e-06
0.119888888888889	1e-05	0.373737373737374	3	0.005	0.0499999999999999	4.4713403790577e-07
0.229777777777778	1e-05	0.373737373737374	1	0.005	0.0499999999999999	4.31419000679642e-06
0.229777777777778	1e-05	0.373737373737374	2	0.005	0.05	4.18083823023236e-07
0.229777777777778	1e-05	0.373737373737374	3	0.005	0.0499999999999999	2.91678859901402e-07
0.339666666666667	1e-05	0.373737373737374	1	0.005	0.0499999999999999	1.17293411968396e-06
0.339666666666667	1e-05	0.373737373737374	2	0.005	0.0499999999999999	7.37103391359289e-07
0.339666666666667	1e-05	0.373737373737374	3	0.005	0.0499999999999999	3.28178744823437e-07
0.449555555555556	1e-05	0.373737373737374	1	0.005	0.05	5.82174164246974e-08
0.449555555555556	1e-05	0.373737373737374	2	0.005	0.05	1.3127944040564e-06
0.449555555555556	1e-05	0.373737373737374	3	0.005	0.05	1.28011070717941e-06
0.559444444444444	1e-05	0.373737373737374	1	0.005	0.05	1.68112184070648e-07
0.559444444444444	1e-05	0.373737373737374	2	0.005	0.05	2.8474118879927e-07
0.559444444444444	1e-05	0.373737373737374	3	0.005	0.05	5.81648051658274e-07
0.669333333333333	1e-05	0.373737373737374	1	0.005	0.0499999999999996	8.77963939952692e-07
0.669333333333333	1e-05	0.373737373737374	2	0.005	0.0499999999999995	7.96918658591317e-07
0.669333333333333	1e-05	0.373737373737374	3	0.005	0.0499999999999996	8.48232068193413e-07
0.779222222222222	1e-05	0.373737373737374	1	0.005	0.0499999999999998	2.22617465347528e-07
0.779222222222222	1e-05	0.373737373737374	2	0.005	0.0499999999999997	9.29041373477029e-08
0.779222222222222	1e-05	0.373737373737374	3	0.005	0.05	1.35065431739112e-06
0.889111111111111	1e-05	0.373737373737374	1	0.005	0.0499999999999997	6.72432493672618e-07
0.889111111111111	1e-05	0.373737373737374	2	0.005	0.0499999999999998	4.26109850843022e-07
0.889111111111111	1e-05	0.373737373737374	3	0.005	0.0499999999999998	7.1754000324795e-07
0.999	1e-05	0.373737373737374	1	0.005	0.0499999999999993	5.72175047632066e-07
0.999	1e-05	0.373737373737374	2	0.005	0.0499999999999998	2.29381791339934e-06
0.999	1e-05	0.373737373737374	3	0.005	0.0499999999999998	3.78698244847555e-07
0.01	1e-05	0.383838383838384	1	0.005	0.0499999999999997	4.19372658555148e-06
0.01	1e-05	0.383838383838384	2	0.005	0.0499999999999998	9.42015553689795e-06
0.01	1e-05	0.383838383838384	3	0.005	0.0499999999999997	4.02118392529094e-05
0.119888888888889	1e-05	0.383838383838384	1	0.005	0.0499999999999999	3.17008098901852e-07
0.119888888888889	1e-05	0.383838383838384	2	0.005	0.0499999999999999	1.59279539771134e-06
0.119888888888889	1e-05	0.383838383838384	3	0.005	0.0499999999999999	2.58526856193433e-06
0.229777777777778	1e-05	0.383838383838384	1	0.005	0.0499999999999999	8.31127922413127e-07
0.229777777777778	1e-05	0.383838383838384	2	0.005	0.0499999999999999	4.38014885446685e-07
0.229777777777778	1e-05	0.383838383838384	3	0.005	0.0499999999999999	3.32460953076087e-06
0.339666666666667	1e-05	0.383838383838384	1	0.005	0.0499999999999999	8.76765359765708e-07
0.339666666666667	1e-05	0.383838383838384	2	0.005	0.0499999999999999	7.38260330093919e-07
0.339666666666667	1e-05	0.383838383838384	3	0.005	0.0499999999999999	1.9577630273973e-08
0.449555555555556	1e-05	0.383838383838384	1	0.005	0.05	8.72486859767475e-07
0.449555555555556	1e-05	0.383838383838384	2	0.005	0.05	2.25207495702814e-07
0.449555555555556	1e-05	0.383838383838384	3	0.005	0.05	2.39602458376678e-07
0.559444444444444	1e-05	0.383838383838384	1	0.005	0.05	1.93091132701612e-07
0.559444444444444	1e-05	0.383838383838384	2	0.005	0.05	3.40406302928976e-07
0.559444444444444	1e-05	0.383838383838384	3	0.005	0.05	7.09256831996425e-07
0.669333333333333	1e-05	0.383838383838384	1	0.005	0.0499999999999996	2.78272574732569e-07
0.669333333333333	1e-05	0.383838383838384	2	0.005	0.0499999999999996	1.28536877155552e-06
0.669333333333333	1e-05	0.383838383838384	3	0.005	0.0499999999999996	1.01750397179689e-06
0.779222222222222	1e-05	0.383838383838384	1	0.005	0.05	7.04410238577912e-07
0.779222222222222	1e-05	0.383838383838384	2	0.005	0.05	5.67408808923864e-07
0.779222222222222	1e-05	0.383838383838384	3	0.005	0.05	3.28654159331431e-07
0.889111111111111	1e-05	0.383838383838384	1	0.005	0.0499999999999998	1.98711416579421e-07
0.889111111111111	1e-05	0.383838383838384	2	0.005	0.0499999999999998	7.57091083910994e-07
0.889111111111111	1e-05	0.383838383838384	3	0.005	0.0499999999999998	5.38156451640855e-07
0.999	1e-05	0.383838383838384	1	0.005	0.05	6.09887442752272e-07
0.999	1e-05	0.383838383838384	2	0.005	0.0499999999999998	7.56934209827911e-07
0.999	1e-05	0.383838383838384	3	0.005	0.0499999999999998	2.63151835040366e-07
0.01	1e-05	0.393939393939394	1	0.005	0.0499999999999998	1.61669904914269e-05
0.01	1e-05	0.393939393939394	2	0.005	0.0499999999999998	2.80365764327545e-05
0.01	1e-05	0.393939393939394	3	0.005	0.0499999999999998	4.63321365578394e-06
0.119888888888889	1e-05	0.393939393939394	1	0.005	0.0499999999999999	5.90524826915463e-06
0.119888888888889	1e-05	0.393939393939394	2	0.005	0.0499999999999999	2.0577047354871e-06
0.119888888888889	1e-05	0.393939393939394	3	0.005	0.0499999999999999	4.18584203448172e-06
0.229777777777778	1e-05	0.393939393939394	1	0.005	0.0499999999999999	1.20748862030058e-07
0.229777777777778	1e-05	0.393939393939394	2	0.005	0.0499999999999999	3.64106528699198e-07
0.229777777777778	1e-05	0.393939393939394	3	0.005	0.05	1.08831448902261e-06
0.339666666666667	1e-05	0.393939393939394	1	0.005	0.0499999999999999	2.41891879857148e-07
0.339666666666667	1e-05	0.393939393939394	2	0.005	0.0499999999999999	1.96466708845567e-07
0.339666666666667	1e-05	0.393939393939394	3	0.005	0.0499999999999999	7.37191071399715e-07
0.449555555555556	1e-05	0.393939393939394	1	0.005	0.05	1.36110348618559e-06
0.449555555555556	1e-05	0.393939393939394	2	0.005	0.05	4.02904917221009e-08
0.449555555555556	1e-05	0.393939393939394	3	0.005	0.05	6.11748620471965e-07
0.559444444444444	1e-05	0.393939393939394	1	0.005	0.05	7.33039914162207e-07
0.559444444444444	1e-05	0.393939393939394	2	0.005	0.05	5.19839328971779e-07
0.559444444444444	1e-05	0.393939393939394	3	0.005	0.05	1.13596913795214e-06
0.669333333333333	1e-05	0.393939393939394	1	0.005	0.0499999999999996	2.66053175005185e-07
0.669333333333333	1e-05	0.393939393939394	2	0.005	0.0499999999999996	9.3044509902869e-07
0.669333333333333	1e-05	0.393939393939394	3	0.005	0.0499999999999995	3.83931082940893e-07
0.779222222222222	1e-05	0.393939393939394	1	0.005	0.0499999999999995	7.21700685590771e-07
0.779222222222222	1e-05	0.393939393939394	2	0.005	0.0499999999999998	1.61452831434431e-06
0.779222222222222	1e-05	0.393939393939394	3	0.005	0.0499999999999995	5.63593141994969e-08
0.889111111111111	1e-05	0.393939393939394	1	0.005	0.05	3.08352310071289e-07
0.889111111111111	1e-05	0.393939393939394	2	0.005	0.0499999999999993	7.12797103577403e-08
0.889111111111111	1e-05	0.393939393939394	3	0.005	0.0499999999999993	2.47734185072894e-07
0.999	1e-05	0.393939393939394	1	0.005	0.05	4.20039183712467e-07
0.999	1e-05	0.393939393939394	2	0.005	0.0499999999999998	7.61133462443502e-07
0.999	1e-05	0.393939393939394	3	0.005	0.0499999999999998	1.48567270154244e-06
0.01	1e-05	0.404040404040404	1	0.005	0.0499999999999997	2.65146955804491e-06
0.01	1e-05	0.404040404040404	2	0.005	0.0499999999999998	4.67151845488394e-06
0.01	1e-05	0.404040404040404	3	0.005	0.0499999999999997	8.24893459713966e-06
0.119888888888889	1e-05	0.404040404040404	1	0.005	0.0499999999999999	2.91996370857015e-06
0.119888888888889	1e-05	0.404040404040404	2	0.005	0.0499999999999999	2.0607187964353e-07
0.119888888888889	1e-05	0.404040404040404	3	0.005	0.0499999999999999	8.10315550411468e-07
0.229777777777778	1e-05	0.404040404040404	1	0.005	0.0499999999999999	1.14173427452689e-06
0.229777777777778	1e-05	0.404040404040404	2	0.005	0.0499999999999999	9.90977709453892e-07
0.229777777777778	1e-05	0.404040404040404	3	0.005	0.0499999999999999	1.25468239017209e-06
0.339666666666667	1e-05	0.404040404040404	1	0.005	0.0499999999999999	7.10188611920921e-07
0.339666666666667	1e-05	0.404040404040404	2	0.005	0.0499999999999999	4.9594800445275e-07
0.339666666666667	1e-05	0.404040404040404	3	0.005	0.0499999999999999	4.75167725330456e-07
0.449555555555556	1e-05	0.404040404040404	1	0.005	0.05	9.67017456316474e-07
0.449555555555556	1e-05	0.404040404040404	2	0.005	0.05	1.1080028190483e-06
0.449555555555556	1e-05	0.404040404040404	3	0.005	0.05	1.55935377818534e-07
0.559444444444444	1e-05	0.404040404040404	1	0.005	0.05	6.78689942816051e-07
0.559444444444444	1e-05	0.404040404040404	2	0.005	0.05	4.61730738327261e-07
0.559444444444444	1e-05	0.404040404040404	3	0.005	0.05	1.26293780836044e-06
0.669333333333333	1e-05	0.404040404040404	1	0.005	0.0499999999999996	2.90351166040148e-07
0.669333333333333	1e-05	0.404040404040404	2	0.005	0.0499999999999996	2.45302187758831e-06
0.669333333333333	1e-05	0.404040404040404	3	0.005	0.0499999999999996	2.74813450288275e-07
0.779222222222222	1e-05	0.404040404040404	1	0.005	0.05	8.50874255470498e-07
0.779222222222222	1e-05	0.404040404040404	2	0.005	0.05	7.48992093045924e-07
0.779222222222222	1e-05	0.404040404040404	3	0.005	0.05	6.62899771400787e-07
0.889111111111111	1e-05	0.404040404040404	1	0.005	0.0499999999999998	1.07355550865694e-06
0.889111111111111	1e-05	0.404040404040404	2	0.005	0.0499999999999998	5.93917794274015e-07
0.889111111111111	1e-05	0.404040404040404	3	0.005	0.0499999999999998	2.33414829477277e-07
0.999	1e-05	0.404040404040404	1	0.005	0.0499999999999993	4.42755619958039e-07
0.999	1e-05	0.404040404040404	2	0.005	0.0499999999999998	2.98771702089784e-07
0.999	1e-05	0.404040404040404	3	0.005	0.0499999999999998	7.07386184559446e-07
0.01	1e-05	0.414141414141414	1	0.005	0.0499999999999997	9.76741778452599e-06
0.01	1e-05	0.414141414141414	2	0.005	0.0499999999999997	3.44085258085022e-05
0.01	1e-05	0.414141414141414	3	0.005	0.0499999999999998	5.56909456327965e-06
0.119888888888889	1e-05	0.414141414141414	1	0.005	0.0499999999999999	9.74012941881819e-07
0.119888888888889	1e-05	0.414141414141414	2	0.005	0.0499999999999999	1.55696395340213e-07
0.119888888888889	1e-05	0.414141414141414	3	0.005	0.0499999999999999	3.87116022250319e-06
0.229777777777778	1e-05	0.414141414141414	1	0.005	0.0499999999999999	5.75986069600541e-08
0.229777777777778	1e-05	0.414141414141414	2	0.005	0.0499999999999999	1.05929088552944e-06
0.229777777777778	1e-05	0.414141414141414	3	0.005	0.0499999999999999	2.14054491227911e-07
0.339666666666667	1e-05	0.414141414141414	1	0.005	0.0499999999999999	5.08270625253135e-07
0.339666666666667	1e-05	0.414141414141414	2	0.005	0.0499999999999999	1.12995017550562e-06
0.339666666666667	1e-05	0.414141414141414	3	0.005	0.0499999999999999	9.56547383904093e-08
0.449555555555556	1e-05	0.414141414141414	1	0.005	0.05	2.0075155559856e-06
0.449555555555556	1e-05	0.414141414141414	2	0.005	0.05	1.00759161736704e-06
0.449555555555556	1e-05	0.414141414141414	3	0.005	0.05	1.40505282313241e-06
0.559444444444444	1e-05	0.414141414141414	1	0.005	0.05	6.42196383947354e-07
0.559444444444444	1e-05	0.414141414141414	2	0.005	0.05	1.15601951507619e-07
0.559444444444444	1e-05	0.414141414141414	3	0.005	0.05	7.7192679441863e-08
0.669333333333333	1e-05	0.414141414141414	1	0.005	0.0499999999999995	2.11250989696473e-08
0.669333333333333	1e-05	0.414141414141414	2	0.005	0.0499999999999995	1.3212263806798e-07
0.669333333333333	1e-05	0.414141414141414	3	0.005	0.0499999999999996	1.07932472119418e-06
0.779222222222222	1e-05	0.414141414141414	1	0.005	0.05	6.8694661485365e-07
0.779222222222222	1e-05	0.414141414141414	2	0.005	0.05	5.5256986919163e-07
0.779222222222222	1e-05	0.414141414141414	3	0.005	0.05	8.98526650676183e-07
0.889111111111111	1e-05	0.414141414141414	1	0.005	0.0499999999999998	1.25921135997135e-06
0.889111111111111	1e-05	0.414141414141414	2	0.005	0.0499999999999999	3.10217635812547e-07
0.889111111111111	1e-05	0.414141414141414	3	0.005	0.05	6.66500171396133e-07
0.999	1e-05	0.414141414141414	1	0.005	0.0499999999999998	1.89903825659916e-07
0.999	1e-05	0.414141414141414	2	0.005	0.0499999999999998	8.57845831837259e-07
0.999	1e-05	0.414141414141414	3	0.005	0.0499999999999998	1.10265637491479e-06
0.01	1e-05	0.424242424242424	1	0.005	0.0499999999999997	1.52867789673465e-05
0.01	1e-05	0.424242424242424	2	0.005	0.0499999999999997	3.79565994613598e-06
0.01	1e-05	0.424242424242424	3	0.005	0.0499999999999997	6.60098487619844e-06
0.119888888888889	1e-05	0.424242424242424	1	0.005	0.0499999999999999	2.78700245590819e-06
0.119888888888889	1e-05	0.424242424242424	2	0.005	0.0499999999999999	9.14110489885775e-07
0.119888888888889	1e-05	0.424242424242424	3	0.005	0.0499999999999999	1.15039390252483e-06
0.229777777777778	1e-05	0.424242424242424	1	0.005	0.0499999999999999	3.10845352085777e-07
0.229777777777778	1e-05	0.424242424242424	2	0.005	0.0499999999999999	1.45802258727564e-06
0.229777777777778	1e-05	0.424242424242424	3	0.005	0.0499999999999999	3.75735161746108e-07
0.339666666666667	1e-05	0.424242424242424	1	0.005	0.0499999999999999	3.97187555584012e-07
0.339666666666667	1e-05	0.424242424242424	2	0.005	0.0499999999999999	5.62417519705108e-07
0.339666666666667	1e-05	0.424242424242424	3	0.005	0.0499999999999999	4.38780119840238e-07
0.449555555555556	1e-05	0.424242424242424	1	0.005	0.05	7.18973338560592e-07
0.449555555555556	1e-05	0.424242424242424	2	0.005	0.05	7.51287597335912e-07
0.449555555555556	1e-05	0.424242424242424	3	0.005	0.05	1.64232725965445e-07
0.559444444444444	1e-05	0.424242424242424	1	0.005	0.05	7.82296155409243e-07
0.559444444444444	1e-05	0.424242424242424	2	0.005	0.05	9.16469110891905e-07
0.559444444444444	1e-05	0.424242424242424	3	0.005	0.05	2.42709051749812e-08
0.669333333333333	1e-05	0.424242424242424	1	0.005	0.0499999999999996	1.93744400507956e-07
0.669333333333333	1e-05	0.424242424242424	2	0.005	0.0499999999999996	1.09189390794532e-07
0.669333333333333	1e-05	0.424242424242424	3	0.005	0.0499999999999996	1.08306108268391e-06
0.779222222222222	1e-05	0.424242424242424	1	0.005	0.0499999999999998	5.38860456454109e-07
0.779222222222222	1e-05	0.424242424242424	2	0.005	0.05	1.48152629359304e-06
0.779222222222222	1e-05	0.424242424242424	3	0.005	0.05	8.25183066060803e-08
0.889111111111111	1e-05	0.424242424242424	1	0.005	0.05	5.90322286740561e-07
0.889111111111111	1e-05	0.424242424242424	2	0.005	0.05	3.27507517171489e-07
0.889111111111111	1e-05	0.424242424242424	3	0.005	0.0499999999999998	6.79890733209023e-07
0.999	1e-05	0.424242424242424	1	0.005	0.0499999999999998	3.84214313251461e-07
0.999	1e-05	0.424242424242424	2	0.005	0.0499999999999998	1.7627257253617e-07
0.999	1e-05	0.424242424242424	3	0.005	0.0499999999999998	1.28076179552184e-07
0.01	1e-05	0.434343434343434	1	0.005	0.0499999999999998	2.05025093923202e-05
0.01	1e-05	0.434343434343434	2	0.005	0.0499999999999997	1.17064330409055e-05
0.01	1e-05	0.434343434343434	3	0.005	0.0499999999999998	1.54124281941699e-05
0.119888888888889	1e-05	0.434343434343434	1	0.005	0.0499999999999999	8.20556175298256e-08
0.119888888888889	1e-05	0.434343434343434	2	0.005	0.0499999999999999	4.64714089705707e-06
0.119888888888889	1e-05	0.434343434343434	3	0.005	0.0499999999999999	2.97034073817218e-06
0.229777777777778	1e-05	0.434343434343434	1	0.005	0.0499999999999999	2.05226858684768e-07
0.229777777777778	1e-05	0.434343434343434	2	0.005	0.0499999999999999	2.63591986753274e-06
0.229777777777778	1e-05	0.434343434343434	3	0.005	0.0499999999999999	5.96814406270019e-07
0.339666666666667	1e-05	0.434343434343434	1	0.005	0.0499999999999999	2.75937040965294e-06
0.339666666666667	1e-05	0.434343434343434	2	0.005	0.0499999999999999	3.13733846414287e-07
0.339666666666667	1e-05	0.434343434343434	3	0.005	0.0499999999999999	4.29334897787411e-07
0.449555555555556	1e-05	0.434343434343434	1	0.005	0.05	4.14766383030389e-08
0.449555555555556	1e-05	0.434343434343434	2	0.005	0.05	2.07797685475294e-07
0.449555555555556	1e-05	0.434343434343434	3	0.005	0.05	4.933737664171e-07
0.559444444444444	1e-05	0.434343434343434	1	0.005	0.05	4.01498236503843e-07
0.559444444444444	1e-05	0.434343434343434	2	0.005	0.05	3.76685836704131e-07
0.559444444444444	1e-05	0.434343434343434	3	0.005	0.05	2.40470442153223e-07
0.669333333333333	1e-05	0.434343434343434	1	0.005	0.0499999999999996	1.09414757063143e-06
0.669333333333333	1e-05	0.434343434343434	2	0.005	0.0499999999999996	6.8556656969632e-07
0.669333333333333	1e-05	0.434343434343434	3	0.005	0.0499999999999996	5.11872827669384e-07
0.779222222222222	1e-05	0.434343434343434	1	0.005	0.05	1.96952787659711e-07
0.779222222222222	1e-05	0.434343434343434	2	0.005	0.05	2.35491191720107e-07
0.779222222222222	1e-05	0.434343434343434	3	0.005	0.05	1.25738272724617e-06
0.889111111111111	1e-05	0.434343434343434	1	0.005	0.0499999999999998	1.35215403464276e-07
0.889111111111111	1e-05	0.434343434343434	2	0.005	0.0499999999999999	1.34573759587844e-07
0.889111111111111	1e-05	0.434343434343434	3	0.005	0.0499999999999998	1.38600424072508e-06
0.999	1e-05	0.434343434343434	1	0.005	0.0499999999999998	5.69476192356825e-07
0.999	1e-05	0.434343434343434	2	0.005	0.05	5.52799269826591e-07
0.999	1e-05	0.434343434343434	3	0.005	0.05	4.88994939725012e-07
0.01	1e-05	0.444444444444444	1	0.005	0.0499999999999997	2.94375997376476e-05
0.01	1e-05	0.444444444444444	2	0.005	0.0499999999999997	5.86839801621859e-05
0.01	1e-05	0.444444444444444	3	0.005	0.0499999999999997	3.13517913599032e-05
0.119888888888889	1e-05	0.444444444444444	1	0.005	0.0499999999999999	2.04210232616158e-06
0.119888888888889	1e-05	0.444444444444444	2	0.005	0.0499999999999999	6.79191388584195e-07
0.119888888888889	1e-05	0.444444444444444	3	0.005	0.0499999999999999	1.06807412285859e-06
0.229777777777778	1e-05	0.444444444444444	1	0.005	0.0499999999999999	1.05295567525945e-06
0.229777777777778	1e-05	0.444444444444444	2	0.005	0.0499999999999999	3.69036438444514e-06
0.229777777777778	1e-05	0.444444444444444	3	0.005	0.0499999999999999	5.49664090547815e-07
0.339666666666667	1e-05	0.444444444444444	1	0.005	0.0499999999999999	2.17110231355723e-07
0.339666666666667	1e-05	0.444444444444444	2	0.005	0.0499999999999999	2.63820266830784e-07
0.339666666666667	1e-05	0.444444444444444	3	0.005	0.0499999999999999	2.74992111127441e-07
0.449555555555556	1e-05	0.444444444444444	1	0.005	0.05	1.68240531385762e-06
0.449555555555556	1e-05	0.444444444444444	2	0.005	0.05	1.06305259418059e-06
0.449555555555556	1e-05	0.444444444444444	3	0.005	0.05	7.03874011611502e-07
0.559444444444444	1e-05	0.444444444444444	1	0.005	0.05	9.75752321222042e-07
0.559444444444444	1e-05	0.444444444444444	2	0.005	0.05	1.94508662001117e-06
0.559444444444444	1e-05	0.444444444444444	3	0.005	0.05	1.08654011666329e-06
0.669333333333333	1e-05	0.444444444444444	1	0.005	0.0499999999999995	4.24365625964781e-07
0.669333333333333	1e-05	0.444444444444444	2	0.005	0.0499999999999996	3.09772232327947e-07
0.669333333333333	1e-05	0.444444444444444	3	0.005	0.0499999999999995	5.79631343189272e-07
0.779222222222222	1e-05	0.444444444444444	1	0.005	0.05	1.57395676682929e-06
0.779222222222222	1e-05	0.444444444444444	2	0.005	0.05	2.52217687369767e-07
0.779222222222222	1e-05	0.444444444444444	3	0.005	0.05	2.46050190522933e-08
0.889111111111111	1e-05	0.444444444444444	1	0.005	0.0499999999999998	3.97012147173451e-06
0.889111111111111	1e-05	0.444444444444444	2	0.005	0.0499999999999998	3.09471205127306e-07
0.889111111111111	1e-05	0.444444444444444	3	0.005	0.0499999999999999	3.83360253377266e-07
0.999	1e-05	0.444444444444444	1	0.005	0.0499999999999998	2.65790629753888e-07
0.999	1e-05	0.444444444444444	2	0.005	0.0499999999999998	4.99057915641839e-07
0.999	1e-05	0.444444444444444	3	0.005	0.0499999999999998	8.29690371364461e-08
0.01	1e-05	0.454545454545455	1	0.005	0.0499999999999997	2.16679681846989e-05
0.01	1e-05	0.454545454545455	2	0.005	0.0499999999999997	6.74572321377078e-06
0.01	1e-05	0.454545454545455	3	0.005	0.0499999999999997	1.63703153188715e-05
0.119888888888889	1e-05	0.454545454545455	1	0.005	0.0499999999999999	1.47258052963462e-06
0.119888888888889	1e-05	0.454545454545455	2	0.005	0.0499999999999999	3.11947104779024e-06
0.119888888888889	1e-05	0.454545454545455	3	0.005	0.0499999999999999	2.58762531923754e-06
0.229777777777778	1e-05	0.454545454545455	1	0.005	0.0499999999999999	2.38478122255976e-06
0.229777777777778	1e-05	0.454545454545455	2	0.005	0.0499999999999999	4.77639003320182e-07
0.229777777777778	1e-05	0.454545454545455	3	0.005	0.0499999999999999	1.50155909082572e-06
0.339666666666667	1e-05	0.454545454545455	1	0.005	0.0499999999999999	1.55913073340645e-06
0.339666666666667	1e-05	0.454545454545455	2	0.005	0.0499999999999999	1.45424340954974e-06
0.339666666666667	1e-05	0.454545454545455	3	0.005	0.0499999999999999	6.03703964940719e-07
0.449555555555556	1e-05	0.454545454545455	1	0.005	0.05	1.12200017001599e-07
0.449555555555556	1e-05	0.454545454545455	2	0.005	0.05	2.1900099856799e-07
0.449555555555556	1e-05	0.454545454545455	3	0.005	0.05	3.66816340683551e-07
0.559444444444444	1e-05	0.454545454545455	1	0.005	0.05	5.65169028370978e-07
0.559444444444444	1e-05	0.454545454545455	2	0.005	0.05	7.58836828812448e-08
0.559444444444444	1e-05	0.454545454545455	3	0.005	0.05	4.632042660575e-07
0.669333333333333	1e-05	0.454545454545455	1	0.005	0.0499999999999996	4.63465659454106e-07
0.669333333333333	1e-05	0.454545454545455	2	0.005	0.0499999999999996	7.84550963046605e-07
0.669333333333333	1e-05	0.454545454545455	3	0.005	0.0499999999999996	6.70973945388252e-07
0.779222222222222	1e-05	0.454545454545455	1	0.005	0.05	5.17753175411222e-07
0.779222222222222	1e-05	0.454545454545455	2	0.005	0.05	6.59222098421541e-07
0.779222222222222	1e-05	0.454545454545455	3	0.005	0.05	2.08824558985289e-07
0.889111111111111	1e-05	0.454545454545455	1	0.005	0.0499999999999998	2.32964170968563e-06
0.889111111111111	1e-05	0.454545454545455	2	0.005	0.0499999999999998	2.85276093124962e-07
0.889111111111111	1e-05	0.454545454545455	3	0.005	0.0499999999999998	5.43680212332663e-07
0.999	1e-05	0.454545454545455	1	0.005	0.0499999999999998	8.66571921638476e-07
0.999	1e-05	0.454545454545455	2	0.005	0.05	3.63658682361508e-07
0.999	1e-05	0.454545454545455	3	0.005	0.0499999999999998	1.31579312439294e-07
0.01	1e-05	0.464646464646465	1	0.005	0.0499999999999997	2.45257376760175e-05
0.01	1e-05	0.464646464646465	2	0.005	0.0499999999999997	3.14094750278173e-06
0.01	1e-05	0.464646464646465	3	0.005	0.0499999999999998	6.93131002578082e-06
0.119888888888889	1e-05	0.464646464646465	1	0.005	0.0499999999999999	1.63271276422739e-07
0.119888888888889	1e-05	0.464646464646465	2	0.005	0.0499999999999999	1.91816243612538e-06
0.119888888888889	1e-05	0.464646464646465	3	0.005	0.0499999999999999	1.60930559518777e-06
0.229777777777778	1e-05	0.464646464646465	1	0.005	0.05	9.33889337435851e-07
0.229777777777778	1e-05	0.464646464646465	2	0.005	0.05	1.28691627345911e-06
0.229777777777778	1e-05	0.464646464646465	3	0.005	0.05	3.43685174798644e-07
0.339666666666667	1e-05	0.464646464646465	1	0.005	0.0499999999999999	4.78771735688382e-07
0.339666666666667	1e-05	0.464646464646465	2	0.005	0.0499999999999999	2.00797961748634e-07
0.339666666666667	1e-05	0.464646464646465	3	0.005	0.0499999999999999	9.45598815091312e-07
0.449555555555556	1e-05	0.464646464646465	1	0.005	0.05	5.78242217398028e-07
0.449555555555556	1e-05	0.464646464646465	2	0.005	0.05	2.05649425266879e-07
0.449555555555556	1e-05	0.464646464646465	3	0.005	0.05	3.85974175895643e-07
0.559444444444444	1e-05	0.464646464646465	1	0.005	0.05	3.68322624440561e-07
0.559444444444444	1e-05	0.464646464646465	2	0.005	0.05	3.39801993934388e-07
0.559444444444444	1e-05	0.464646464646465	3	0.005	0.05	4.61028674386445e-07
0.669333333333333	1e-05	0.464646464646465	1	0.005	0.0499999999999995	2.74066301622406e-07
0.669333333333333	1e-05	0.464646464646465	2	0.005	0.0499999999999995	6.95835016035412e-07
0.669333333333333	1e-05	0.464646464646465	3	0.005	0.0499999999999995	6.5954834155782e-07
0.779222222222222	1e-05	0.464646464646465	1	0.005	0.0499999999999995	1.05617731547519e-06
0.779222222222222	1e-05	0.464646464646465	2	0.005	0.05	5.62745494800205e-07
0.779222222222222	1e-05	0.464646464646465	3	0.005	0.0499999999999998	1.07336851750995e-06
0.889111111111111	1e-05	0.464646464646465	1	0.005	0.05	3.16984380971791e-07
0.889111111111111	1e-05	0.464646464646465	2	0.005	0.0499999999999992	1.59503534988451e-07
0.889111111111111	1e-05	0.464646464646465	3	0.005	0.0499999999999993	8.51601343208397e-07
0.999	1e-05	0.464646464646465	1	0.005	0.0499999999999998	5.8132015460843e-07
0.999	1e-05	0.464646464646465	2	0.005	0.0499999999999998	4.33725340679349e-07
0.999	1e-05	0.464646464646465	3	0.005	0.05	3.06068947226979e-07
0.01	1e-05	0.474747474747475	1	0.005	0.0499999999999997	3.84174683552562e-06
0.01	1e-05	0.474747474747475	2	0.005	0.0499999999999997	2.41994803226721e-05
0.01	1e-05	0.474747474747475	3	0.005	0.0499999999999997	2.91761016184598e-06
0.119888888888889	1e-05	0.474747474747475	1	0.005	0.0499999999999999	1.3116445787771e-06
0.119888888888889	1e-05	0.474747474747475	2	0.005	0.0499999999999999	1.95206219101911e-06
0.119888888888889	1e-05	0.474747474747475	3	0.005	0.0499999999999999	4.93034032217502e-06
0.229777777777778	1e-05	0.474747474747475	1	0.005	0.0499999999999999	4.63808397975272e-07
0.229777777777778	1e-05	0.474747474747475	2	0.005	0.0499999999999999	9.4038927590977e-08
0.229777777777778	1e-05	0.474747474747475	3	0.005	0.0499999999999999	8.36846578324863e-07
0.339666666666667	1e-05	0.474747474747475	1	0.005	0.0499999999999999	2.41872032816278e-07
0.339666666666667	1e-05	0.474747474747475	2	0.005	0.0499999999999999	1.90386158987755e-07
0.339666666666667	1e-05	0.474747474747475	3	0.005	0.0499999999999999	8.8931519847631e-07
0.449555555555556	1e-05	0.474747474747475	1	0.005	0.05	1.51005008148276e-07
0.449555555555556	1e-05	0.474747474747475	2	0.005	0.05	8.79668333544937e-07
0.449555555555556	1e-05	0.474747474747475	3	0.005	0.05	1.26592088053272e-06
0.559444444444444	1e-05	0.474747474747475	1	0.005	0.05	2.67417974698876e-07
0.559444444444444	1e-05	0.474747474747475	2	0.005	0.05	1.18870076939227e-07
0.559444444444444	1e-05	0.474747474747475	3	0.005	0.05	9.66801686846416e-07
0.669333333333333	1e-05	0.474747474747475	1	0.005	0.0499999999999996	1.50176122554665e-07
0.669333333333333	1e-05	0.474747474747475	2	0.005	0.0499999999999996	1.16040947144322e-06
0.669333333333333	1e-05	0.474747474747475	3	0.005	0.0499999999999996	6.90400990895425e-08
0.779222222222222	1e-05	0.474747474747475	1	0.005	0.05	4.77808564618535e-07
0.779222222222222	1e-05	0.474747474747475	2	0.005	0.05	7.16515800913574e-08
0.779222222222222	1e-05	0.474747474747475	3	0.005	0.05	4.87960859857928e-07
0.889111111111111	1e-05	0.474747474747475	1	0.005	0.0499999999999998	8.59447926302703e-07
0.889111111111111	1e-05	0.474747474747475	2	0.005	0.0499999999999998	4.87300488734317e-07
0.889111111111111	1e-05	0.474747474747475	3	0.005	0.0499999999999998	2.57154012021329e-07
0.999	1e-05	0.474747474747475	1	0.005	0.0499999999999998	3.10593088301148e-07
0.999	1e-05	0.474747474747475	2	0.005	0.05	2.85318994299878e-07
0.999	1e-05	0.474747474747475	3	0.005	0.0499999999999998	2.64486802911238e-07
0.01	1e-05	0.484848484848485	1	0.005	0.0499999999999993	2.52247203393354e-05
0.01	1e-05	0.484848484848485	2	0.005	0.0499999999999993	3.1048244528858e-05
0.01	1e-05	0.484848484848485	3	0.005	0.0499999999999993	8.43118239770558e-06
0.119888888888889	1e-05	0.484848484848485	1	0.005	0.0499999999999999	2.0662060545089e-06
0.119888888888889	1e-05	0.484848484848485	2	0.005	0.0499999999999999	9.10167858119679e-06
0.119888888888889	1e-05	0.484848484848485	3	0.005	0.0499999999999999	4.42656884122052e-06
0.229777777777778	1e-05	0.484848484848485	1	0.005	0.0499999999999999	2.54900289878244e-07
0.229777777777778	1e-05	0.484848484848485	2	0.005	0.0499999999999999	3.29608801217344e-06
0.229777777777778	1e-05	0.484848484848485	3	0.005	0.0499999999999999	4.50852867835216e-07
0.339666666666667	1e-05	0.484848484848485	1	0.005	0.0499999999999999	2.02415064642763e-06
0.339666666666667	1e-05	0.484848484848485	2	0.005	0.0499999999999999	2.88718455455843e-07
0.339666666666667	1e-05	0.484848484848485	3	0.005	0.0499999999999999	9.90986747201633e-08
0.449555555555556	1e-05	0.484848484848485	1	0.005	0.05	4.41679391736984e-08
0.449555555555556	1e-05	0.484848484848485	2	0.005	0.05	2.19176449759248e-06
0.449555555555556	1e-05	0.484848484848485	3	0.005	0.05	2.73649773240298e-07
0.559444444444444	1e-05	0.484848484848485	1	0.005	0.05	2.64797870623235e-07
0.559444444444444	1e-05	0.484848484848485	2	0.005	0.05	7.00056983345175e-07
0.559444444444444	1e-05	0.484848484848485	3	0.005	0.05	4.95059635787487e-08
0.669333333333333	1e-05	0.484848484848485	1	0.005	0.0499999999999996	1.38800490693989e-07
0.669333333333333	1e-05	0.484848484848485	2	0.005	0.0499999999999996	1.10020166298383e-06
0.669333333333333	1e-05	0.484848484848485	3	0.005	0.0499999999999996	1.06743998382681e-06
0.779222222222222	1e-05	0.484848484848485	1	0.005	0.05	1.07818141016168e-06
0.779222222222222	1e-05	0.484848484848485	2	0.005	0.05	9.25809478578603e-07
0.779222222222222	1e-05	0.484848484848485	3	0.005	0.0499999999999998	1.18655463582199e-06
0.889111111111111	1e-05	0.484848484848485	1	0.005	0.0499999999999998	5.76389524623963e-07
0.889111111111111	1e-05	0.484848484848485	2	0.005	0.0499999999999998	4.96562889640217e-07
0.889111111111111	1e-05	0.484848484848485	3	0.005	0.0499999999999998	2.2565951341396e-07
0.999	1e-05	0.484848484848485	1	0.005	0.0499999999999998	8.43552486833477e-08
0.999	1e-05	0.484848484848485	2	0.005	0.0499999999999998	3.14228715908682e-07
0.999	1e-05	0.484848484848485	3	0.005	0.05	5.61400858545732e-07
0.01	1e-05	0.494949494949495	1	0.005	0.0499999999999994	7.20194041610875e-06
0.01	1e-05	0.494949494949495	2	0.005	0.0499999999999994	1.89324937171601e-05
0.01	1e-05	0.494949494949495	3	0.005	0.0499999999999997	4.23336309401568e-05
0.119888888888889	1e-05	0.494949494949495	1	0.005	0.0499999999999999	3.75853929724771e-06
0.119888888888889	1e-05	0.494949494949495	2	0.005	0.0499999999999999	1.33855162209804e-06
0.119888888888889	1e-05	0.494949494949495	3	0.005	0.0499999999999999	3.77172896651181e-06
0.229777777777778	1e-05	0.494949494949495	1	0.005	0.0499999999999999	2.89620902404109e-06
0.229777777777778	1e-05	0.494949494949495	2	0.005	0.0499999999999999	2.09497642444581e-07
0.229777777777778	1e-05	0.494949494949495	3	0.005	0.05	4.52423077563187e-07
0.339666666666667	1e-05	0.494949494949495	1	0.005	0.0499999999999999	1.24771501645389e-07
0.339666666666667	1e-05	0.494949494949495	2	0.005	0.0499999999999999	1.07282012008391e-06
0.339666666666667	1e-05	0.494949494949495	3	0.005	0.0499999999999999	9.38028304242139e-07
0.449555555555556	1e-05	0.494949494949495	1	0.005	0.05	3.41494894586959e-07
0.449555555555556	1e-05	0.494949494949495	2	0.005	0.05	3.83627855169815e-07
0.449555555555556	1e-05	0.494949494949495	3	0.005	0.05	7.0479070553497e-07
0.559444444444444	1e-05	0.494949494949495	1	0.005	0.05	3.24973184519396e-07
0.559444444444444	1e-05	0.494949494949495	2	0.005	0.05	3.4729489940742e-07
0.559444444444444	1e-05	0.494949494949495	3	0.005	0.05	2.55019381286071e-07
0.669333333333333	1e-05	0.494949494949495	1	0.005	0.0499999999999995	7.85254101235515e-07
0.669333333333333	1e-05	0.494949494949495	2	0.005	0.0499999999999996	8.0812430306491e-08
0.669333333333333	1e-05	0.494949494949495	3	0.005	0.0499999999999996	3.58956205436519e-08
0.779222222222222	1e-05	0.494949494949495	1	0.005	0.05	2.07056509286636e-07
0.779222222222222	1e-05	0.494949494949495	2	0.005	0.05	9.01598494977761e-07
0.779222222222222	1e-05	0.494949494949495	3	0.005	0.0499999999999995	2.72134544820477e-07
0.889111111111111	1e-05	0.494949494949495	1	0.005	0.0499999999999993	8.44360604715026e-07
0.889111111111111	1e-05	0.494949494949495	2	0.005	0.05	3.35633392503423e-07
0.889111111111111	1e-05	0.494949494949495	3	0.005	0.05	3.21009265679945e-07
0.999	1e-05	0.494949494949495	1	0.005	0.0499999999999998	5.95706540513912e-07
0.999	1e-05	0.494949494949495	2	0.005	0.0499999999999998	1.97509719016685e-07
0.999	1e-05	0.494949494949495	3	0.005	0.0499999999999998	6.93503289021832e-07
0.01	1e-05	0.505050505050505	1	0.005	0.0499999999999995	2.79118220297278e-05
0.01	1e-05	0.505050505050505	2	0.005	0.0499999999999997	1.22160462493499e-06
0.01	1e-05	0.505050505050505	3	0.005	0.0499999999999997	2.026448056372e-05
0.119888888888889	1e-05	0.505050505050505	1	0.005	0.0499999999999999	4.62643325968479e-07
0.119888888888889	1e-05	0.505050505050505	2	0.005	0.0499999999999999	1.97758509190623e-06
0.119888888888889	1e-05	0.505050505050505	3	0.005	0.0499999999999999	1.31109081105677e-06
0.229777777777778	1e-05	0.505050505050505	1	0.005	0.0499999999999999	1.70632801905328e-06
0.229777777777778	1e-05	0.505050505050505	2	0.005	0.0499999999999999	8.27575892114646e-07
0.229777777777778	1e-05	0.505050505050505	3	0.005	0.0499999999999999	1.86021310876248e-06
0.339666666666667	1e-05	0.505050505050505	1	0.005	0.0499999999999999	4.4920674221891e-07
0.339666666666667	1e-05	0.505050505050505	2	0.005	0.0499999999999999	3.76120092719074e-07
0.339666666666667	1e-05	0.505050505050505	3	0.005	0.0499999999999999	5.34422856006607e-07
0.449555555555556	1e-05	0.505050505050505	1	0.005	0.05	1.22533359599153e-06
0.449555555555556	1e-05	0.505050505050505	2	0.005	0.05	9.85104683102529e-07
0.449555555555556	1e-05	0.505050505050505	3	0.005	0.05	3.53990123570171e-07
0.559444444444444	1e-05	0.505050505050505	1	0.005	0.05	4.52706884875666e-07
0.559444444444444	1e-05	0.505050505050505	2	0.005	0.05	2.71742022464222e-07
0.559444444444444	1e-05	0.505050505050505	3	0.005	0.05	4.01279352040207e-07
0.669333333333333	1e-05	0.505050505050505	1	0.005	0.0499999999999995	5.04658807849416e-08
0.669333333333333	1e-05	0.505050505050505	2	0.005	0.0499999999999995	2.67187731014946e-07
0.669333333333333	1e-05	0.505050505050505	3	0.005	0.0499999999999995	3.20156007974937e-07
0.779222222222222	1e-05	0.505050505050505	1	0.005	0.05	2.63811402907932e-07
0.779222222222222	1e-05	0.505050505050505	2	0.005	0.05	1.50791711159683e-07
0.779222222222222	1e-05	0.505050505050505	3	0.005	0.05	5.7485831542041e-07
0.889111111111111	1e-05	0.505050505050505	1	0.005	0.0499999999999999	2.92140680729822e-07
0.889111111111111	1e-05	0.505050505050505	2	0.005	0.0499999999999998	6.71034121890278e-08
0.889111111111111	1e-05	0.505050505050505	3	0.005	0.0499999999999998	8.67729380688693e-08
0.999	1e-05	0.505050505050505	1	0.005	0.0499999999999998	4.65857963734343e-08
0.999	1e-05	0.505050505050505	2	0.005	0.0499999999999998	2.26407202773571e-07
0.999	1e-05	0.505050505050505	3	0.005	0.0499999999999998	9.22953157767934e-08
0.01	1e-05	0.515151515151515	1	0.005	0.0499999999999992	2.21121178625843e-05
0.01	1e-05	0.515151515151515	2	0.005	0.0499999999999997	4.38744983652294e-06
0.01	1e-05	0.515151515151515	3	0.005	0.0499999999999978	3.86461656425034e-05
0.119888888888889	1e-05	0.515151515151515	1	0.005	0.0499999999999999	2.13511800941182e-06
0.119888888888889	1e-05	0.515151515151515	2	0.005	0.0499999999999999	3.80885259122658e-06
0.119888888888889	1e-05	0.515151515151515	3	0.005	0.0499999999999999	7.60706457126131e-07
0.229777777777778	1e-05	0.515151515151515	1	0.005	0.0499999999999999	1.81316022540651e-07
0.229777777777778	1e-05	0.515151515151515	2	0.005	0.0499999999999999	2.92717762327469e-06
0.229777777777778	1e-05	0.515151515151515	3	0.005	0.0499999999999999	3.47184292722659e-07
0.339666666666667	1e-05	0.515151515151515	1	0.005	0.0499999999999999	1.09468528822824e-06
0.339666666666667	1e-05	0.515151515151515	2	0.005	0.0499999999999999	2.88329086486663e-07
0.339666666666667	1e-05	0.515151515151515	3	0.005	0.0499999999999999	1.15303447832028e-06
0.449555555555556	1e-05	0.515151515151515	1	0.005	0.05	8.037338173736e-07
0.449555555555556	1e-05	0.515151515151515	2	0.005	0.05	3.70115133273949e-07
0.449555555555556	1e-05	0.515151515151515	3	0.005	0.05	7.23400070298164e-07
0.559444444444444	1e-05	0.515151515151515	1	0.005	0.05	2.68173607408372e-07
0.559444444444444	1e-05	0.515151515151515	2	0.005	0.05	7.03873002519382e-07
0.559444444444444	1e-05	0.515151515151515	3	0.005	0.05	3.85499855051671e-07
0.669333333333333	1e-05	0.515151515151515	1	0.005	0.0499999999999995	2.63633382736278e-07
0.669333333333333	1e-05	0.515151515151515	2	0.005	0.0499999999999995	7.04765511141732e-07
0.669333333333333	1e-05	0.515151515151515	3	0.005	0.0499999999999996	3.32426946736476e-07
0.779222222222222	1e-05	0.515151515151515	1	0.005	0.05	7.86184570567726e-07
0.779222222222222	1e-05	0.515151515151515	2	0.005	0.05	1.60972104230757e-07
0.779222222222222	1e-05	0.515151515151515	3	0.005	0.05	1.09316956753977e-07
0.889111111111111	1e-05	0.515151515151515	1	0.005	0.0499999999999998	6.46601497976955e-07
0.889111111111111	1e-05	0.515151515151515	2	0.005	0.0499999999999998	6.87259923404376e-07
0.889111111111111	1e-05	0.515151515151515	3	0.005	0.0499999999999999	1.09516671436603e-07
0.999	1e-05	0.515151515151515	1	0.005	0.0499999999999998	4.97419061053158e-08
0.999	1e-05	0.515151515151515	2	0.005	0.0499999999999998	3.00750696200855e-08
0.999	1e-05	0.515151515151515	3	0.005	0.0499999999999998	2.88926704594572e-07
0.01	1e-05	0.525252525252525	1	0.005	0.0499999999999995	5.95729427046967e-05
0.01	1e-05	0.525252525252525	2	0.005	0.0499999999999977	1.17030312306052e-06
0.01	1e-05	0.525252525252525	3	0.005	0.0499999999999997	7.56771659232343e-05
0.119888888888889	1e-05	0.525252525252525	1	0.005	0.0499999999999999	7.29264684507684e-07
0.119888888888889	1e-05	0.525252525252525	2	0.005	0.0499999999999999	1.90227298874312e-06
0.119888888888889	1e-05	0.525252525252525	3	0.005	0.0499999999999999	2.79722939166299e-06
0.229777777777778	1e-05	0.525252525252525	1	0.005	0.0499999999999999	3.38745495365015e-07
0.229777777777778	1e-05	0.525252525252525	2	0.005	0.0499999999999999	1.03196575857071e-07
0.229777777777778	1e-05	0.525252525252525	3	0.005	0.0499999999999999	8.94357405441747e-07
0.339666666666667	1e-05	0.525252525252525	1	0.005	0.0499999999999999	2.19301088966207e-06
0.339666666666667	1e-05	0.525252525252525	2	0.005	0.0499999999999999	3.67797567826536e-07
0.339666666666667	1e-05	0.525252525252525	3	0.005	0.0499999999999999	3.68475514658402e-07
0.449555555555556	1e-05	0.525252525252525	1	0.005	0.05	8.5347182454332e-07
0.449555555555556	1e-05	0.525252525252525	2	0.005	0.05	6.43467577590411e-07
0.449555555555556	1e-05	0.525252525252525	3	0.005	0.05	7.23680906633377e-08
0.559444444444444	1e-05	0.525252525252525	1	0.005	0.05	1.59994072553387e-07
0.559444444444444	1e-05	0.525252525252525	2	0.005	0.05	1.6810430247878e-07
0.559444444444444	1e-05	0.525252525252525	3	0.005	0.05	2.38985849138026e-07
0.669333333333333	1e-05	0.525252525252525	1	0.005	0.0499999999999996	1.57973977235847e-07
0.669333333333333	1e-05	0.525252525252525	2	0.005	0.0499999999999996	2.49610343903342e-07
0.669333333333333	1e-05	0.525252525252525	3	0.005	0.0499999999999996	1.99778385175311e-06
0.779222222222222	1e-05	0.525252525252525	1	0.005	0.05	3.5815127089416e-08
0.779222222222222	1e-05	0.525252525252525	2	0.005	0.0499999999999998	3.97471694310904e-07
0.779222222222222	1e-05	0.525252525252525	3	0.005	0.0499999999999998	4.10581046932821e-07
0.889111111111111	1e-05	0.525252525252525	1	0.005	0.0499999999999998	1.2372646050631e-07
0.889111111111111	1e-05	0.525252525252525	2	0.005	0.0499999999999998	3.90830589074504e-08
0.889111111111111	1e-05	0.525252525252525	3	0.005	0.0499999999999998	8.40806229640519e-08
0.999	1e-05	0.525252525252525	1	0.005	0.0499999999999998	1.37508747120144e-07
0.999	1e-05	0.525252525252525	2	0.005	0.0499999999999998	4.66473411760366e-07
0.999	1e-05	0.525252525252525	3	0.005	0.0499999999999998	5.5455936478823e-07
0.01	1e-05	0.535353535353535	1	0.005	0.0499999999999992	3.9501026486594e-05
0.01	1e-05	0.535353535353535	2	0.005	0.049999999999998	2.12812554438938e-05
0.01	1e-05	0.535353535353535	3	0.005	0.049999999999998	1.48850628394847e-05
0.119888888888889	1e-05	0.535353535353535	1	0.005	0.0499999999999999	1.34641961543752e-06
0.119888888888889	1e-05	0.535353535353535	2	0.005	0.0499999999999999	1.07656804495072e-06
0.119888888888889	1e-05	0.535353535353535	3	0.005	0.0499999999999999	1.70044582555732e-06
0.229777777777778	1e-05	0.535353535353535	1	0.005	0.0499999999999999	6.5347717029268e-07
0.229777777777778	1e-05	0.535353535353535	2	0.005	0.0499999999999999	1.0623028848195e-06
0.229777777777778	1e-05	0.535353535353535	3	0.005	0.0499999999999999	1.09025754700892e-06
0.339666666666667	1e-05	0.535353535353535	1	0.005	0.0499999999999999	4.2790538843908e-07
0.339666666666667	1e-05	0.535353535353535	2	0.005	0.0499999999999999	5.33981433951049e-07
0.339666666666667	1e-05	0.535353535353535	3	0.005	0.0499999999999999	1.81623375535882e-06
0.449555555555556	1e-05	0.535353535353535	1	0.005	0.05	2.80655140618667e-07
0.449555555555556	1e-05	0.535353535353535	2	0.005	0.05	1.78159188369655e-06
0.449555555555556	1e-05	0.535353535353535	3	0.005	0.05	3.00533387881977e-07
0.559444444444444	1e-05	0.535353535353535	1	0.005	0.05	1.10480309576274e-06
0.559444444444444	1e-05	0.535353535353535	2	0.005	0.05	2.8370320590063e-07
0.559444444444444	1e-05	0.535353535353535	3	0.005	0.05	3.93431101299491e-07
0.669333333333333	1e-05	0.535353535353535	1	0.005	0.0499999999999995	6.24800451309561e-07
0.669333333333333	1e-05	0.535353535353535	2	0.005	0.0499999999999995	1.11639040472446e-06
0.669333333333333	1e-05	0.535353535353535	3	0.005	0.0499999999999995	3.05651959877819e-07
0.779222222222222	1e-05	0.535353535353535	1	0.005	0.05	1.2382016032225e-06
0.779222222222222	1e-05	0.535353535353535	2	0.005	0.0499999999999998	1.81794197674232e-07
0.779222222222222	1e-05	0.535353535353535	3	0.005	0.05	2.01526214626181e-07
0.889111111111111	1e-05	0.535353535353535	1	0.005	0.0499999999999998	3.26265176241765e-07
0.889111111111111	1e-05	0.535353535353535	2	0.005	0.0499999999999998	1.54538359398758e-07
0.889111111111111	1e-05	0.535353535353535	3	0.005	0.0499999999999998	4.75313981689838e-07
0.999	1e-05	0.535353535353535	1	0.005	0.0499999999999998	9.13308985945547e-08
0.999	1e-05	0.535353535353535	2	0.005	0.0499999999999998	3.42456299259243e-07
0.999	1e-05	0.535353535353535	3	0.005	0.0499999999999998	5.73240788584677e-07
0.01	1e-05	0.545454545454546	1	0.005	0.0499999999999939	6.34516662415769e-06
0.01	1e-05	0.545454545454546	2	0.005	0.0499999999999991	1.1146762237251e-05
0.01	1e-05	0.545454545454546	3	0.005	0.0499999999999977	5.30417610013628e-06
0.119888888888889	1e-05	0.545454545454546	1	0.005	0.0499999999999999	2.2724326093464e-06
0.119888888888889	1e-05	0.545454545454546	2	0.005	0.0499999999999999	6.6913122360963e-06
0.119888888888889	1e-05	0.545454545454546	3	0.005	0.0499999999999999	1.15967948702235e-06
0.229777777777778	1e-05	0.545454545454546	1	0.005	0.0499999999999999	2.58651881273175e-06
0.229777777777778	1e-05	0.545454545454546	2	0.005	0.0499999999999999	1.94750561455216e-06
0.229777777777778	1e-05	0.545454545454546	3	0.005	0.0499999999999999	1.0058002583869e-06
0.339666666666667	1e-05	0.545454545454546	1	0.005	0.0499999999999999	1.4953356102534e-06
0.339666666666667	1e-05	0.545454545454546	2	0.005	0.0499999999999999	3.13974388897158e-07
0.339666666666667	1e-05	0.545454545454546	3	0.005	0.0499999999999999	1.77551415660483e-07
0.449555555555556	1e-05	0.545454545454546	1	0.005	0.05	7.56922314729531e-07
0.449555555555556	1e-05	0.545454545454546	2	0.005	0.05	6.22813503509371e-08
0.449555555555556	1e-05	0.545454545454546	3	0.005	0.05	1.59724826742952e-07
0.559444444444444	1e-05	0.545454545454546	1	0.005	0.05	2.10316314912091e-07
0.559444444444444	1e-05	0.545454545454546	2	0.005	0.05	6.9688361203719e-07
0.559444444444444	1e-05	0.545454545454546	3	0.005	0.05	3.02662849082097e-07
0.669333333333333	1e-05	0.545454545454546	1	0.005	0.0499999999999995	8.53798196092872e-07
0.669333333333333	1e-05	0.545454545454546	2	0.005	0.0499999999999996	5.65276288878632e-07
0.669333333333333	1e-05	0.545454545454546	3	0.005	0.0499999999999995	1.1685396844564e-06
0.779222222222222	1e-05	0.545454545454546	1	0.005	0.0499999999999999	1.9199283199425e-07
0.779222222222222	1e-05	0.545454545454546	2	0.005	0.05	2.26854057979953e-07
0.779222222222222	1e-05	0.545454545454546	3	0.005	0.05	2.48066580436876e-07
0.889111111111111	1e-05	0.545454545454546	1	0.005	0.0499999999999998	1.04963808967707e-06
0.889111111111111	1e-05	0.545454545454546	2	0.005	0.0499999999999998	3.0791201504127e-07
0.889111111111111	1e-05	0.545454545454546	3	0.005	0.0499999999999998	6.98392273097201e-07
0.999	1e-05	0.545454545454546	1	0.005	0.0499999999999998	1.85610998722044e-07
0.999	1e-05	0.545454545454546	2	0.005	0.0499999999999998	3.01839088711755e-07
0.999	1e-05	0.545454545454546	3	0.005	0.0499999999999998	1.01685102318079e-07
0.01	1e-05	0.555555555555556	1	0.005	0.0499999999999967	1.32978803545009e-05
0.01	1e-05	0.555555555555556	2	0.005	0.0499999999999996	1.06140647360503e-05
0.01	1e-05	0.555555555555556	3	0.005	0.049999999999998	2.64762269406796e-05
0.119888888888889	1e-05	0.555555555555556	1	0.005	0.0499999999999999	1.34080622225282e-06
0.119888888888889	1e-05	0.555555555555556	2	0.005	0.0499999999999999	2.58859203580877e-06
0.119888888888889	1e-05	0.555555555555556	3	0.005	0.0499999999999999	3.38643010100279e-06
0.229777777777778	1e-05	0.555555555555556	1	0.005	0.0499999999999999	1.31320516345496e-06
0.229777777777778	1e-05	0.555555555555556	2	0.005	0.0499999999999999	1.53442742259361e-06
0.229777777777778	1e-05	0.555555555555556	3	0.005	0.0499999999999999	7.15305933974438e-07
0.339666666666667	1e-05	0.555555555555556	1	0.005	0.0499999999999999	3.90944953342929e-07
0.339666666666667	1e-05	0.555555555555556	2	0.005	0.0499999999999999	1.72722875308593e-07
0.339666666666667	1e-05	0.555555555555556	3	0.005	0.0499999999999999	5.47551319396361e-07
0.449555555555556	1e-05	0.555555555555556	1	0.005	0.0499999999999999	3.15340177757626e-07
0.449555555555556	1e-05	0.555555555555556	2	0.005	0.05	1.49875286104265e-06
0.449555555555556	1e-05	0.555555555555556	3	0.005	0.05	4.45067468159836e-07
0.559444444444444	1e-05	0.555555555555556	1	0.005	0.05	1.56120552536291e-06
0.559444444444444	1e-05	0.555555555555556	2	0.005	0.05	1.68890236723176e-07
0.559444444444444	1e-05	0.555555555555556	3	0.005	0.05	2.68687341144653e-07
0.669333333333333	1e-05	0.555555555555556	1	0.005	0.0499999999999996	3.23498233677001e-08
0.669333333333333	1e-05	0.555555555555556	2	0.005	0.0499999999999995	4.24738272500016e-07
0.669333333333333	1e-05	0.555555555555556	3	0.005	0.0499999999999996	1.01945341938482e-06
0.779222222222222	1e-05	0.555555555555556	1	0.005	0.05	3.26075752886526e-07
0.779222222222222	1e-05	0.555555555555556	2	0.005	0.05	9.37278600943882e-08
0.779222222222222	1e-05	0.555555555555556	3	0.005	0.05	3.06066588262832e-07
0.889111111111111	1e-05	0.555555555555556	1	0.005	0.0499999999999998	8.99852579272217e-07
0.889111111111111	1e-05	0.555555555555556	2	0.005	0.0499999999999999	3.50182650508178e-07
0.889111111111111	1e-05	0.555555555555556	3	0.005	0.0499999999999999	1.03182481078065e-07
0.999	1e-05	0.555555555555556	1	0.005	0.0499999999999998	3.60743639602141e-07
0.999	1e-05	0.555555555555556	2	0.005	0.0499999999999998	3.65704503234479e-07
0.999	1e-05	0.555555555555556	3	0.005	0.0499999999999998	4.35921350928678e-07
0.01	1e-05	0.565656565656566	1	0.005	0.05	3.32134749313391e-05
0.01	1e-05	0.565656565656566	2	0.005	0.0499999999999997	2.51172687693657e-05
0.01	1e-05	0.565656565656566	3	0.005	0.0499999999999997	2.43501431000658e-05
0.119888888888889	1e-05	0.565656565656566	1	0.005	0.0499999999999999	3.15093584034724e-08
0.119888888888889	1e-05	0.565656565656566	2	0.005	0.0499999999999999	7.87405677305362e-07
0.119888888888889	1e-05	0.565656565656566	3	0.005	0.0499999999999999	1.21491083981845e-06
0.229777777777778	1e-05	0.565656565656566	1	0.005	0.05	5.49750838973059e-07
0.229777777777778	1e-05	0.565656565656566	2	0.005	0.05	2.55066772762078e-06
0.229777777777778	1e-05	0.565656565656566	3	0.005	0.0499999999999999	6.36410579434622e-07
0.339666666666667	1e-05	0.565656565656566	1	0.005	0.0499999999999999	3.91048368996094e-07
0.339666666666667	1e-05	0.565656565656566	2	0.005	0.0499999999999999	1.86625584459011e-07
0.339666666666667	1e-05	0.565656565656566	3	0.005	0.0499999999999999	1.04612634884917e-07
0.449555555555556	1e-05	0.565656565656566	1	0.005	0.05	3.87520971576943e-07
0.449555555555556	1e-05	0.565656565656566	2	0.005	0.05	5.47117786647672e-07
0.449555555555556	1e-05	0.565656565656566	3	0.005	0.05	9.95190488496376e-07
0.559444444444444	1e-05	0.565656565656566	1	0.005	0.05	1.47604625631456e-08
0.559444444444444	1e-05	0.565656565656566	2	0.005	0.05	2.25822781240042e-07
0.559444444444444	1e-05	0.565656565656566	3	0.005	0.05	9.72474539774081e-07
0.669333333333333	1e-05	0.565656565656566	1	0.005	0.0499999999999995	1.86335400968706e-07
0.669333333333333	1e-05	0.565656565656566	2	0.005	0.0499999999999995	2.0531205462171e-07
0.669333333333333	1e-05	0.565656565656566	3	0.005	0.0499999999999995	3.30623591573354e-07
0.779222222222222	1e-05	0.565656565656566	1	0.005	0.05	1.20698334365442e-06
0.779222222222222	1e-05	0.565656565656566	2	0.005	0.05	5.08656769227431e-08
0.779222222222222	1e-05	0.565656565656566	3	0.005	0.05	5.61396108811118e-08
0.889111111111111	1e-05	0.565656565656566	1	0.005	0.0499999999999998	1.14453899815566e-06
0.889111111111111	1e-05	0.565656565656566	2	0.005	0.0499999999999998	9.2199969132701e-07
0.889111111111111	1e-05	0.565656565656566	3	0.005	0.0499999999999998	8.15152269116776e-07
0.999	1e-05	0.565656565656566	1	0.005	0.0499999999999998	3.67946709808294e-07
0.999	1e-05	0.565656565656566	2	0.005	0.0499999999999998	2.01305275104171e-07
0.999	1e-05	0.565656565656566	3	0.005	0.0499999999999998	5.42762189747103e-07
0.01	1e-05	0.575757575757576	1	0.005	0.0499999999999998	1.61581329476027e-05
0.01	1e-05	0.575757575757576	2	0.005	0.0499999999999994	2.20544696388384e-05
0.01	1e-05	0.575757575757576	3	0.005	0.05	4.96502210307799e-05
0.119888888888889	1e-05	0.575757575757576	1	0.005	0.0499999999999999	4.20649608888273e-07
0.119888888888889	1e-05	0.575757575757576	2	0.005	0.0499999999999999	2.51211037603579e-06
0.119888888888889	1e-05	0.575757575757576	3	0.005	0.0499999999999999	1.34806472787893e-06
0.229777777777778	1e-05	0.575757575757576	1	0.005	0.0499999999999999	5.32002151564414e-07
0.229777777777778	1e-05	0.575757575757576	2	0.005	0.0499999999999999	5.81123951438558e-07
0.229777777777778	1e-05	0.575757575757576	3	0.005	0.05	1.70873637816827e-07
0.339666666666667	1e-05	0.575757575757576	1	0.005	0.0499999999999999	3.57558909600064e-07
0.339666666666667	1e-05	0.575757575757576	2	0.005	0.0499999999999999	1.12653112963142e-06
0.339666666666667	1e-05	0.575757575757576	3	0.005	0.05	7.60205529625258e-07
0.449555555555556	1e-05	0.575757575757576	1	0.005	0.05	1.86602518753018e-06
0.449555555555556	1e-05	0.575757575757576	2	0.005	0.05	2.01545850361973e-07
0.449555555555556	1e-05	0.575757575757576	3	0.005	0.05	3.2516650063429e-07
0.559444444444444	1e-05	0.575757575757576	1	0.005	0.05	9.42251943352394e-08
0.559444444444444	1e-05	0.575757575757576	2	0.005	0.05	9.88983842133905e-08
0.559444444444444	1e-05	0.575757575757576	3	0.005	0.05	4.22399305825889e-07
0.669333333333333	1e-05	0.575757575757576	1	0.005	0.0499999999999995	1.5170295209107e-07
0.669333333333333	1e-05	0.575757575757576	2	0.005	0.0499999999999995	5.09973177534272e-07
0.669333333333333	1e-05	0.575757575757576	3	0.005	0.0499999999999995	1.490234764682e-07
0.779222222222222	1e-05	0.575757575757576	1	0.005	0.0499999999999999	2.68234899793487e-07
0.779222222222222	1e-05	0.575757575757576	2	0.005	0.05	4.84175623791429e-07
0.779222222222222	1e-05	0.575757575757576	3	0.005	0.05	5.22941569077925e-07
0.889111111111111	1e-05	0.575757575757576	1	0.005	0.0499999999999998	1.72278606629573e-08
0.889111111111111	1e-05	0.575757575757576	2	0.005	0.0499999999999998	6.07747857809235e-07
0.889111111111111	1e-05	0.575757575757576	3	0.005	0.0499999999999998	2.31358465235867e-07
0.999	1e-05	0.575757575757576	1	0.005	0.05	3.50626122191263e-07
0.999	1e-05	0.575757575757576	2	0.005	0.05	3.48847528078171e-07
0.999	1e-05	0.575757575757576	3	0.005	0.0499999999999998	4.29575965201565e-07
0.01	1e-05	0.585858585858586	1	0.005	0.0499999999999944	1.72270311707366e-05
0.01	1e-05	0.585858585858586	2	0.005	0.049999999999997	1.01929848222511e-05
0.01	1e-05	0.585858585858586	3	0.005	0.0499999999999997	1.54588469609434e-05
0.119888888888889	1e-05	0.585858585858586	1	0.005	0.0499999999999999	1.00832175917397e-06
0.119888888888889	1e-05	0.585858585858586	2	0.005	0.0499999999999999	5.7577336749003e-06
0.119888888888889	1e-05	0.585858585858586	3	0.005	0.0499999999999999	2.44284655787047e-06
0.229777777777778	1e-05	0.585858585858586	1	0.005	0.05	4.45020510130162e-07
0.229777777777778	1e-05	0.585858585858586	2	0.005	0.0499999999999999	3.5194217928244e-07
0.229777777777778	1e-05	0.585858585858586	3	0.005	0.05	9.14617710311504e-07
0.339666666666667	1e-05	0.585858585858586	1	0.005	0.0499999999999999	8.14694072858495e-06
0.339666666666667	1e-05	0.585858585858586	2	0.005	0.05	7.35033777795477e-06
0.339666666666667	1e-05	0.585858585858586	3	0.005	0.05	8.91307994968706e-07
0.449555555555556	1e-05	0.585858585858586	1	0.005	0.05	8.8210925824092e-07
0.449555555555556	1e-05	0.585858585858586	2	0.005	0.05	3.16349899395996e-07
0.449555555555556	1e-05	0.585858585858586	3	0.005	0.05	6.78025561394444e-07
0.559444444444444	1e-05	0.585858585858586	1	0.005	0.05	8.79900479446904e-07
0.559444444444444	1e-05	0.585858585858586	2	0.005	0.05	3.84594980735095e-07
0.559444444444444	1e-05	0.585858585858586	3	0.005	0.05	4.96636956326907e-07
0.669333333333333	1e-05	0.585858585858586	1	0.005	0.0499999999999999	2.91415191999468e-07
0.669333333333333	1e-05	0.585858585858586	2	0.005	0.0499999999999995	4.98481988987443e-07
0.669333333333333	1e-05	0.585858585858586	3	0.005	0.0499999999999995	9.82331530005562e-07
0.779222222222222	1e-05	0.585858585858586	1	0.005	0.05	3.89760009811338e-08
0.779222222222222	1e-05	0.585858585858586	2	0.005	0.05	1.67130009300189e-07
0.779222222222222	1e-05	0.585858585858586	3	0.005	0.05	1.41010158924547e-06
0.889111111111111	1e-05	0.585858585858586	1	0.005	0.0499999999999998	3.62134326976239e-07
0.889111111111111	1e-05	0.585858585858586	2	0.005	0.0499999999999998	1.01238553871488e-06
0.889111111111111	1e-05	0.585858585858586	3	0.005	0.0499999999999998	1.0467717264041e-06
0.999	1e-05	0.585858585858586	1	0.005	0.0499999999999998	4.07582075542468e-07
0.999	1e-05	0.585858585858586	2	0.005	0.0499999999999998	8.65961117352788e-07
0.999	1e-05	0.585858585858586	3	0.005	0.05	9.61306353019994e-07
0.01	1e-05	0.595959595959596	1	0.005	0.0499999999999997	1.89454466156829e-05
0.01	1e-05	0.595959595959596	2	0.005	0.0499999999999997	2.48548315179021e-05
0.01	1e-05	0.595959595959596	3	0.005	0.0499999999999918	3.18605802966982e-06
0.119888888888889	1e-05	0.595959595959596	1	0.005	0.0499999999999999	7.01950985898522e-07
0.119888888888889	1e-05	0.595959595959596	2	0.005	0.0499999999999999	9.23164620739234e-07
0.119888888888889	1e-05	0.595959595959596	3	0.005	0.0499999999999999	2.8785472083607e-06
0.229777777777778	1e-05	0.595959595959596	1	0.005	0.0499999999999999	1.32306207248801e-06
0.229777777777778	1e-05	0.595959595959596	2	0.005	0.0499999999999999	2.52098986296243e-06
0.229777777777778	1e-05	0.595959595959596	3	0.005	0.05	3.37700407097042e-06
0.339666666666667	1e-05	0.595959595959596	1	0.005	0.0499999999999999	1.0459024235492e-06
0.339666666666667	1e-05	0.595959595959596	2	0.005	0.0499999999999999	2.5688354115916e-07
0.339666666666667	1e-05	0.595959595959596	3	0.005	0.05	5.58610716782387e-07
0.449555555555556	1e-05	0.595959595959596	1	0.005	0.05	1.29744361284658e-06
0.449555555555556	1e-05	0.595959595959596	2	0.005	0.05	1.19966692094727e-06
0.449555555555556	1e-05	0.595959595959596	3	0.005	0.05	1.94281395467539e-08
0.559444444444444	1e-05	0.595959595959596	1	0.005	0.05	6.63485579945167e-07
0.559444444444444	1e-05	0.595959595959596	2	0.005	0.05	1.15527156681918e-06
0.559444444444444	1e-05	0.595959595959596	3	0.005	0.05	7.91610430682278e-07
0.669333333333333	1e-05	0.595959595959596	1	0.005	0.0499999999999999	1.05300075628048e-06
0.669333333333333	1e-05	0.595959595959596	2	0.005	0.0499999999999999	4.25625937700883e-07
0.669333333333333	1e-05	0.595959595959596	3	0.005	0.0499999999999995	4.25911334982216e-08
0.779222222222222	1e-05	0.595959595959596	1	0.005	0.05	3.23331016232123e-08
0.779222222222222	1e-05	0.595959595959596	2	0.005	0.05	2.67122245782035e-08
0.779222222222222	1e-05	0.595959595959596	3	0.005	0.05	4.8239095775991e-07
0.889111111111111	1e-05	0.595959595959596	1	0.005	0.0499999999999998	5.58291315633053e-07
0.889111111111111	1e-05	0.595959595959596	2	0.005	0.0499999999999998	9.4662544115761e-07
0.889111111111111	1e-05	0.595959595959596	3	0.005	0.0499999999999998	4.33851463365027e-07
0.999	1e-05	0.595959595959596	1	0.005	0.0499999999999998	1.5518208608665e-07
0.999	1e-05	0.595959595959596	2	0.005	0.0499999999999998	3.05006709694051e-07
0.999	1e-05	0.595959595959596	3	0.005	0.05	5.17416407850254e-08
0.01	1e-05	0.606060606060606	1	0.005	0.0499999999999994	5.74290528418966e-06
0.01	1e-05	0.606060606060606	2	0.005	0.0499999999999979	2.37160255598728e-05
0.01	1e-05	0.606060606060606	3	0.005	0.0499999999999994	2.78188331395131e-05
0.119888888888889	1e-05	0.606060606060606	1	0.005	0.0499999999999999	4.04434948210367e-07
0.119888888888889	1e-05	0.606060606060606	2	0.005	0.0499999999999999	5.61115725685476e-08
0.119888888888889	1e-05	0.606060606060606	3	0.005	0.0499999999999999	9.13868087253865e-07
0.229777777777778	1e-05	0.606060606060606	1	0.005	0.05	2.81767524225353e-06
0.229777777777778	1e-05	0.606060606060606	2	0.005	0.0499999999999999	2.46504326771242e-07
0.229777777777778	1e-05	0.606060606060606	3	0.005	0.05	3.08839833407112e-07
0.339666666666667	1e-05	0.606060606060606	1	0.005	0.0499999999999999	2.05632708136456e-06
0.339666666666667	1e-05	0.606060606060606	2	0.005	0.0499999999999999	6.54859636724627e-07
0.339666666666667	1e-05	0.606060606060606	3	0.005	0.0499999999999999	2.32043468170142e-08
0.449555555555556	1e-05	0.606060606060606	1	0.005	0.05	9.58872271300203e-07
0.449555555555556	1e-05	0.606060606060606	2	0.005	0.05	3.99609434697269e-08
0.449555555555556	1e-05	0.606060606060606	3	0.005	0.05	4.92704193449887e-07
0.559444444444444	1e-05	0.606060606060606	1	0.005	0.05	2.95419423155697e-07
0.559444444444444	1e-05	0.606060606060606	2	0.005	0.05	8.13203290872444e-07
0.559444444444444	1e-05	0.606060606060606	3	0.005	0.05	1.17340972817421e-06
0.669333333333333	1e-05	0.606060606060606	1	0.005	0.0499999999999995	1.35647693757726e-06
0.669333333333333	1e-05	0.606060606060606	2	0.005	0.0499999999999995	4.49907451081831e-07
0.669333333333333	1e-05	0.606060606060606	3	0.005	0.0499999999999999	1.06794405726991e-07
0.779222222222222	1e-05	0.606060606060606	1	0.005	0.05	4.48439567819122e-07
0.779222222222222	1e-05	0.606060606060606	2	0.005	0.05	8.82265088756391e-07
0.779222222222222	1e-05	0.606060606060606	3	0.005	0.05	1.14606229498367e-07
0.889111111111111	1e-05	0.606060606060606	1	0.005	0.0499999999999998	1.00961635346056e-07
0.889111111111111	1e-05	0.606060606060606	2	0.005	0.05	8.45045561716733e-08
0.889111111111111	1e-05	0.606060606060606	3	0.005	0.0499999999999998	8.36514846568262e-08
0.999	1e-05	0.606060606060606	1	0.005	0.05	2.56086873542913e-07
0.999	1e-05	0.606060606060606	2	0.005	0.0499999999999998	7.82118883317933e-08
0.999	1e-05	0.606060606060606	3	0.005	0.0499999999999998	4.19249844130959e-07
0.01	1e-05	0.616161616161616	1	0.005	0.0499999999999995	1.60047214940819e-05
0.01	1e-05	0.616161616161616	2	0.005	0.049999999999998	1.08126771027176e-05
0.01	1e-05	0.616161616161616	3	0.005	0.0499999999999993	4.38799879407287e-05
0.119888888888889	1e-05	0.616161616161616	1	0.005	0.0499999999999999	1.35619818316706e-06
0.119888888888889	1e-05	0.616161616161616	2	0.005	0.0499999999999999	3.572235392198e-06
0.119888888888889	1e-05	0.616161616161616	3	0.005	0.0499999999999999	8.55533887422513e-07
0.229777777777778	1e-05	0.616161616161616	1	0.005	0.0499999999999999	3.40714229479692e-07
0.229777777777778	1e-05	0.616161616161616	2	0.005	0.05	2.59428200266474e-07
0.229777777777778	1e-05	0.616161616161616	3	0.005	0.0499999999999999	1.5511217919024e-06
0.339666666666667	1e-05	0.616161616161616	1	0.005	0.0499999999999999	5.55195407057844e-08
0.339666666666667	1e-05	0.616161616161616	2	0.005	0.0499999999999999	1.08970282068959e-06
0.339666666666667	1e-05	0.616161616161616	3	0.005	0.0499999999999999	1.9002944357894e-07
0.449555555555556	1e-05	0.616161616161616	1	0.005	0.05	5.40926412461562e-07
0.449555555555556	1e-05	0.616161616161616	2	0.005	0.05	3.86738075795335e-07
0.449555555555556	1e-05	0.616161616161616	3	0.005	0.05	7.19927728659183e-07
0.559444444444444	1e-05	0.616161616161616	1	0.005	0.05	4.46053100572557e-07
0.559444444444444	1e-05	0.616161616161616	2	0.005	0.05	6.48584230040879e-07
0.559444444444444	1e-05	0.616161616161616	3	0.005	0.05	9.35560049733303e-08
0.669333333333333	1e-05	0.616161616161616	1	0.005	0.0499999999999995	7.40761393015757e-08
0.669333333333333	1e-05	0.616161616161616	2	0.005	0.0499999999999995	1.90830491659833e-07
0.669333333333333	1e-05	0.616161616161616	3	0.005	0.0499999999999995	3.14419843074081e-07
0.779222222222222	1e-05	0.616161616161616	1	0.005	0.05	5.3496134313206e-07
0.779222222222222	1e-05	0.616161616161616	2	0.005	0.05	4.42185892695102e-07
0.779222222222222	1e-05	0.616161616161616	3	0.005	0.05	4.91145737059512e-07
0.889111111111111	1e-05	0.616161616161616	1	0.005	0.0499999999999998	2.91973573372852e-07
0.889111111111111	1e-05	0.616161616161616	2	0.005	0.05	1.65149411988425e-07
0.889111111111111	1e-05	0.616161616161616	3	0.005	0.0499999999999998	4.48457022754973e-07
0.999	1e-05	0.616161616161616	1	0.005	0.0499999999999998	1.7352469994693e-07
0.999	1e-05	0.616161616161616	2	0.005	0.05	3.58900570835266e-07
0.999	1e-05	0.616161616161616	3	0.005	0.0499999999999998	6.24204974967424e-08
0.01	1e-05	0.626262626262626	1	0.005	0.05	1.31029431111264e-05
0.01	1e-05	0.626262626262626	2	0.005	0.0499999999999995	7.31532307125499e-05
0.01	1e-05	0.626262626262626	3	0.005	0.0499999999999992	1.06599435949713e-05
0.119888888888889	1e-05	0.626262626262626	1	0.005	0.0499999999999997	2.48831119191588e-06
0.119888888888889	1e-05	0.626262626262626	2	0.005	0.0499999999999999	2.4754994284808e-07
0.119888888888889	1e-05	0.626262626262626	3	0.005	0.0499999999999999	9.89011331941601e-07
0.229777777777778	1e-05	0.626262626262626	1	0.005	0.0499999999999999	1.22579741407167e-06
0.229777777777778	1e-05	0.626262626262626	2	0.005	0.0499999999999999	2.82107202470474e-07
0.229777777777778	1e-05	0.626262626262626	3	0.005	0.0499999999999999	4.69648707911051e-08
0.339666666666667	1e-05	0.626262626262626	1	0.005	0.05	3.09203269497803e-06
0.339666666666667	1e-05	0.626262626262626	2	0.005	0.0499999999999999	1.86679348047565e-07
0.339666666666667	1e-05	0.626262626262626	3	0.005	0.0499999999999999	4.57979192145429e-07
0.449555555555556	1e-05	0.626262626262626	1	0.005	0.05	2.08453773997289e-07
0.449555555555556	1e-05	0.626262626262626	2	0.005	0.05	1.13551594776412e-06
0.449555555555556	1e-05	0.626262626262626	3	0.005	0.05	1.6153410365609e-06
0.559444444444444	1e-05	0.626262626262626	1	0.005	0.05	1.96707655425802e-06
0.559444444444444	1e-05	0.626262626262626	2	0.005	0.05	1.08536223856518e-06
0.559444444444444	1e-05	0.626262626262626	3	0.005	0.05	9.4640807170856e-08
0.669333333333333	1e-05	0.626262626262626	1	0.005	0.0499999999999999	3.58400722069288e-07
0.669333333333333	1e-05	0.626262626262626	2	0.005	0.0499999999999995	3.47234635622849e-07
0.669333333333333	1e-05	0.626262626262626	3	0.005	0.0499999999999996	1.16384661563964e-07
0.779222222222222	1e-05	0.626262626262626	1	0.005	0.05	3.4924750270246e-07
0.779222222222222	1e-05	0.626262626262626	2	0.005	0.05	1.48994401177675e-07
0.779222222222222	1e-05	0.626262626262626	3	0.005	0.05	1.67991356177399e-07
0.889111111111111	1e-05	0.626262626262626	1	0.005	0.0499999999999998	4.34268551051656e-07
0.889111111111111	1e-05	0.626262626262626	2	0.005	0.05	1.09891757882856e-06
0.889111111111111	1e-05	0.626262626262626	3	0.005	0.0499999999999998	6.12952892793936e-07
0.999	1e-05	0.626262626262626	1	0.005	0.0499999999999998	3.2542641021323e-07
0.999	1e-05	0.626262626262626	2	0.005	0.05	4.93237640364959e-08
0.999	1e-05	0.626262626262626	3	0.005	0.0499999999999998	1.48532099528611e-07
0.01	1e-05	0.636363636363636	1	0.005	0.0499999999999993	3.72797655537765e-05
0.01	1e-05	0.636363636363636	2	0.005	0.0499999999999996	3.48351076442638e-05
0.01	1e-05	0.636363636363636	3	0.005	0.0499999999999996	4.32244572723409e-05
0.119888888888889	1e-05	0.636363636363636	1	0.005	0.0499999999999999	1.06063879952173e-06
0.119888888888889	1e-05	0.636363636363636	2	0.005	0.0499999999999999	1.17389912668336e-06
0.119888888888889	1e-05	0.636363636363636	3	0.005	0.0499999999999999	4.54667708843632e-06
0.229777777777778	1e-05	0.636363636363636	1	0.005	0.0499999999999999	1.7340014325727e-07
0.229777777777778	1e-05	0.636363636363636	2	0.005	0.05	8.38023656360053e-08
0.229777777777778	1e-05	0.636363636363636	3	0.005	0.0499999999999999	1.56154934048171e-06
0.339666666666667	1e-05	0.636363636363636	1	0.005	0.0499999999999999	1.06615891867119e-06
0.339666666666667	1e-05	0.636363636363636	2	0.005	0.0499999999999999	2.48544869325699e-07
0.339666666666667	1e-05	0.636363636363636	3	0.005	0.0499999999999999	1.59507573297836e-06
0.449555555555556	1e-05	0.636363636363636	1	0.005	0.05	4.34301771821746e-07
0.449555555555556	1e-05	0.636363636363636	2	0.005	0.05	1.13867063806713e-06
0.449555555555556	1e-05	0.636363636363636	3	0.005	0.05	9.33192739804046e-07
0.559444444444444	1e-05	0.636363636363636	1	0.005	0.05	5.84925344349515e-07
0.559444444444444	1e-05	0.636363636363636	2	0.005	0.05	6.82220815220468e-07
0.559444444444444	1e-05	0.636363636363636	3	0.005	0.05	4.31630961161239e-07
0.669333333333333	1e-05	0.636363636363636	1	0.005	0.0499999999999995	3.50348770163523e-07
0.669333333333333	1e-05	0.636363636363636	2	0.005	0.0499999999999995	4.75019752211802e-07
0.669333333333333	1e-05	0.636363636363636	3	0.005	0.0499999999999999	1.22183501518499e-07
0.779222222222222	1e-05	0.636363636363636	1	0.005	0.0499999999999999	1.29750158942824e-07
0.779222222222222	1e-05	0.636363636363636	2	0.005	0.05	1.22984205279262e-07
0.779222222222222	1e-05	0.636363636363636	3	0.005	0.05	5.05382155343045e-07
0.889111111111111	1e-05	0.636363636363636	1	0.005	0.0499999999999998	2.89662097021165e-07
0.889111111111111	1e-05	0.636363636363636	2	0.005	0.0499999999999998	4.04234482008248e-07
0.889111111111111	1e-05	0.636363636363636	3	0.005	0.0499999999999998	1.06707048675256e-07
0.999	1e-05	0.636363636363636	1	0.005	0.0499999999999998	4.66275569799054e-07
0.999	1e-05	0.636363636363636	2	0.005	0.0499999999999998	2.20705563057072e-07
0.999	1e-05	0.636363636363636	3	0.005	0.0499999999999998	4.79863327599198e-08
0.01	1e-05	0.646464646464647	1	0.005	0.049999999999997	2.3166792471553e-05
0.01	1e-05	0.646464646464647	2	0.005	0.0499999999999998	2.06187740055305e-05
0.01	1e-05	0.646464646464647	3	0.005	0.0499999999999997	4.19040155934045e-05
0.119888888888889	1e-05	0.646464646464647	1	0.005	0.0499999999999999	3.17087834321611e-06
0.119888888888889	1e-05	0.646464646464647	2	0.005	0.0499999999999999	5.47433039447478e-07
0.119888888888889	1e-05	0.646464646464647	3	0.005	0.0499999999999999	3.10719246555835e-06
0.229777777777778	1e-05	0.646464646464647	1	0.005	0.05	1.0463397465088e-06
0.229777777777778	1e-05	0.646464646464647	2	0.005	0.05	3.44885211225609e-07
0.229777777777778	1e-05	0.646464646464647	3	0.005	0.05	9.08017119364858e-07
0.339666666666667	1e-05	0.646464646464647	1	0.005	0.0499999999999999	4.12244437992656e-07
0.339666666666667	1e-05	0.646464646464647	2	0.005	0.0499999999999999	2.85386521112672e-06
0.339666666666667	1e-05	0.646464646464647	3	0.005	0.0499999999999999	3.7879893361231e-07
0.449555555555556	1e-05	0.646464646464647	1	0.005	0.05	1.40806521108126e-06
0.449555555555556	1e-05	0.646464646464647	2	0.005	0.05	5.43984183867659e-07
0.449555555555556	1e-05	0.646464646464647	3	0.005	0.05	1.99078409159804e-07
0.559444444444444	1e-05	0.646464646464647	1	0.005	0.05	1.4918262839643e-07
0.559444444444444	1e-05	0.646464646464647	2	0.005	0.05	7.20789467373018e-07
0.559444444444444	1e-05	0.646464646464647	3	0.005	0.05	7.96307395316358e-07
0.669333333333333	1e-05	0.646464646464647	1	0.005	0.0499999999999995	9.68165421063193e-08
0.669333333333333	1e-05	0.646464646464647	2	0.005	0.0499999999999999	1.51257672434345e-07
0.669333333333333	1e-05	0.646464646464647	3	0.005	0.0499999999999996	1.60595729430847e-07
0.779222222222222	1e-05	0.646464646464647	1	0.005	0.05	4.49974924624688e-08
0.779222222222222	1e-05	0.646464646464647	2	0.005	0.05	4.8150249415754e-07
0.779222222222222	1e-05	0.646464646464647	3	0.005	0.05	2.40305265948535e-06
0.889111111111111	1e-05	0.646464646464647	1	0.005	0.0499999999999998	5.95869858309374e-07
0.889111111111111	1e-05	0.646464646464647	2	0.005	0.05	4.69910647618698e-07
0.889111111111111	1e-05	0.646464646464647	3	0.005	0.05	6.0819003635687e-07
0.999	1e-05	0.646464646464647	1	0.005	0.0499999999999998	2.27784241025615e-07
0.999	1e-05	0.646464646464647	2	0.005	0.05	6.33673938473626e-07
0.999	1e-05	0.646464646464647	3	0.005	0.0499999999999998	3.5845433216155e-07
0.01	1e-05	0.656565656565657	1	0.005	0.05	4.3066121357527e-05
0.01	1e-05	0.656565656565657	2	0.005	0.0499999999999995	1.30222841520085e-05
0.01	1e-05	0.656565656565657	3	0.005	0.0499999999999996	4.52989704989392e-06
0.119888888888889	1e-05	0.656565656565657	1	0.005	0.0499999999999999	4.38468144687355e-06
0.119888888888889	1e-05	0.656565656565657	2	0.005	0.0499999999999999	1.40547586837057e-06
0.119888888888889	1e-05	0.656565656565657	3	0.005	0.0499999999999999	6.87003719398509e-06
0.229777777777778	1e-05	0.656565656565657	1	0.005	0.0499999999999999	2.9567685911526e-07
0.229777777777778	1e-05	0.656565656565657	2	0.005	0.0499999999999999	1.54800277375967e-07
0.229777777777778	1e-05	0.656565656565657	3	0.005	0.05	1.72294492220329e-06
0.339666666666667	1e-05	0.656565656565657	1	0.005	0.0499999999999999	5.33470220954235e-07
0.339666666666667	1e-05	0.656565656565657	2	0.005	0.0499999999999999	6.65624110089979e-07
0.339666666666667	1e-05	0.656565656565657	3	0.005	0.0499999999999999	2.81888218754931e-07
0.449555555555556	1e-05	0.656565656565657	1	0.005	0.05	5.03757486710301e-07
0.449555555555556	1e-05	0.656565656565657	2	0.005	0.05	1.23345766082564e-06
0.449555555555556	1e-05	0.656565656565657	3	0.005	0.05	6.73203469211999e-07
0.559444444444444	1e-05	0.656565656565657	1	0.005	0.05	5.00108886327423e-07
0.559444444444444	1e-05	0.656565656565657	2	0.005	0.05	5.59381587008699e-07
0.559444444444444	1e-05	0.656565656565657	3	0.005	0.05	1.16882636967565e-06
0.669333333333333	1e-05	0.656565656565657	1	0.005	0.0499999999999999	2.82181413056247e-07
0.669333333333333	1e-05	0.656565656565657	2	0.005	0.0499999999999995	8.61084378460448e-07
0.669333333333333	1e-05	0.656565656565657	3	0.005	0.0499999999999999	1.07633845506062e-06
0.779222222222222	1e-05	0.656565656565657	1	0.005	0.0499999999999999	3.97008618613225e-07
0.779222222222222	1e-05	0.656565656565657	2	0.005	0.05	2.52500258958803e-07
0.779222222222222	1e-05	0.656565656565657	3	0.005	0.05	1.49011845308775e-07
0.889111111111111	1e-05	0.656565656565657	1	0.005	0.0499999999999998	9.00843960158923e-07
0.889111111111111	1e-05	0.656565656565657	2	0.005	0.0499999999999998	5.96202196461043e-08
0.889111111111111	1e-05	0.656565656565657	3	0.005	0.0499999999999998	6.46596835113077e-07
0.999	1e-05	0.656565656565657	1	0.005	0.0499999999999998	4.34386902655056e-07
0.999	1e-05	0.656565656565657	2	0.005	0.0499999999999998	9.85003779060866e-07
0.999	1e-05	0.656565656565657	3	0.005	0.0499999999999998	1.58557656993706e-07
0.01	1e-05	0.666666666666667	1	0.005	0.0499999999999997	8.78330278346878e-06
0.01	1e-05	0.666666666666667	2	0.005	0.0499999999999977	1.91446685286282e-05
0.01	1e-05	0.666666666666667	3	0.005	0.0499999999999993	3.04344042854901e-05
0.119888888888889	1e-05	0.666666666666667	1	0.005	0.0499999999999997	1.6760543397406e-06
0.119888888888889	1e-05	0.666666666666667	2	0.005	0.0499999999999999	4.87886116955554e-06
0.119888888888889	1e-05	0.666666666666667	3	0.005	0.0499999999999999	5.80819278468064e-06
0.229777777777778	1e-05	0.666666666666667	1	0.005	0.0499999999999999	1.59649423199885e-07
0.229777777777778	1e-05	0.666666666666667	2	0.005	0.0499999999999999	3.02878256818904e-07
0.229777777777778	1e-05	0.666666666666667	3	0.005	0.0499999999999999	1.10296549810266e-06
0.339666666666667	1e-05	0.666666666666667	1	0.005	0.0499999999999999	6.37103767116293e-07
0.339666666666667	1e-05	0.666666666666667	2	0.005	0.0499999999999999	1.02736136684608e-06
0.339666666666667	1e-05	0.666666666666667	3	0.005	0.05	1.18848732472889e-06
0.449555555555556	1e-05	0.666666666666667	1	0.005	0.05	5.58910384171964e-07
0.449555555555556	1e-05	0.666666666666667	2	0.005	0.05	2.63065324507992e-08
0.449555555555556	1e-05	0.666666666666667	3	0.005	0.05	8.29076307846832e-07
0.559444444444444	1e-05	0.666666666666667	1	0.005	0.05	3.71214702481419e-07
0.559444444444444	1e-05	0.666666666666667	2	0.005	0.05	6.32018270391027e-07
0.559444444444444	1e-05	0.666666666666667	3	0.005	0.05	8.6461924675727e-07
0.669333333333333	1e-05	0.666666666666667	1	0.005	0.0499999999999995	3.00958787223721e-07
[truncated: 4,001 more rows]
