# Supplementary material for: Transmissible cancers and the evolution of sex under the Red Queen hypothesis
Source: PLoS Biol. 2020 Nov 19;18(11):e3000916. doi: 10.1371/journal.pbio.3000916 (PMC7676742; doi:10.1371/journal.pbio.3000916)
Supplement: S1 Source Code — (ZIP) [file pbio.3000916.s010.zip › SimulationCode/Data/DataRepSensitivity1_Tbefore2e3Tmax1e6mut1e5PropVertical0_SelectPar099Rep1_3_FacSex.txt]

select	mut	alpha	rep	rM	freqSex	freqVarIni
0.01	1e-05	0	1	0.005	0.050014304843648	0.000307246416300821
0.01	1e-05	0	2	0.005	0.0500272584757818	0.000326575005287385
0.01	1e-05	0	3	0.005	0.0500271921640009	0.000348744574020278
0.119888888888889	1e-05	0	1	0.005	0.993582664401516	0.0085349781559348
0.119888888888889	1e-05	0	2	0.005	0.992990844367081	0.00810349384965564
0.119888888888889	1e-05	0	3	0.005	0.993183776881516	0.00845640206761693
0.229777777777778	1e-05	0	1	0.005	0.999028098837942	0.0200667329768151
0.229777777777778	1e-05	0	2	0.005	0.999013179508624	0.0192350044735724
0.229777777777778	1e-05	0	3	0.005	0.999023438929653	0.0194841071924548
0.339666666666667	1e-05	0	1	0.005	0.999025573018561	0.0346857816811572
0.339666666666667	1e-05	0	2	0.005	0.99901280696707	0.0332197042807538
0.339666666666667	1e-05	0	3	0.005	0.999001049241504	0.032483756057823
0.449555555555556	1e-05	0	1	0.005	0.999027143186185	0.0461942438971653
0.449555555555556	1e-05	0	2	0.005	0.999023780560003	0.05137447515266
0.449555555555556	1e-05	0	3	0.005	0.999027480370599	0.0461488090123316
0.559444444444444	1e-05	0	1	0.005	0.999026121856402	0.0652303328382837
0.559444444444444	1e-05	0	2	0.005	0.999040518578766	0.0687598173593087
0.559444444444444	1e-05	0	3	0.005	0.999040707034751	0.0693298366313138
0.669333333333333	1e-05	0	1	0.005	0.999063998977654	0.0950525560280064
0.669333333333333	1e-05	0	2	0.005	0.99906377439322	0.090184638663236
0.669333333333333	1e-05	0	3	0.005	0.999063714881078	0.0964956010842089
0.779222222222222	1e-05	0	1	0.005	0.999032636255688	0.113652852310838
0.779222222222222	1e-05	0	2	0.005	0.999032579698212	0.114104916572959
0.779222222222222	1e-05	0	3	0.005	0.999032589187868	0.115280788436701
0.889111111111111	1e-05	0	1	0.005	0.999163168788596	0.134807356480728
0.889111111111111	1e-05	0	2	0.005	0.999163295383814	0.134912229047101
0.889111111111111	1e-05	0	3	0.005	0.999162696166475	0.13517244779056
0.999	1e-05	0	1	0.005	0.999999988888643	0.126990786195416
0.999	1e-05	0	2	0.005	0.999591593694548	0.160801526074125
0.999	1e-05	0	3	0.005	0.999999988552392	0.126939446031601
0.01	1e-05	0.0101010101010101	1	0.005	0.0500000000000002	1.01385775218801e-05
0.01	1e-05	0.0101010101010101	2	0.005	0.0500000000000002	4.145506099417e-06
0.01	1e-05	0.0101010101010101	3	0.005	0.0500000000000002	4.38530600211309e-06
0.119888888888889	1e-05	0.0101010101010101	1	0.005	0.912181888922178	0.00254404262426723
0.119888888888889	1e-05	0.0101010101010101	2	0.005	0.912195480111648	0.00253997241013186
0.119888888888889	1e-05	0.0101010101010101	3	0.005	0.169462254150099	0.00251526435769141
0.229777777777778	1e-05	0.0101010101010101	1	0.005	0.999019359228722	0.00616312451071012
0.229777777777778	1e-05	0.0101010101010101	2	0.005	0.999018141313471	0.00605612419012381
0.229777777777778	1e-05	0.0101010101010101	3	0.005	0.999002697021285	0.0059313418970846
0.339666666666667	1e-05	0.0101010101010101	1	0.005	0.999052516370363	0.0112036572502705
0.339666666666667	1e-05	0.0101010101010101	2	0.005	0.999019363364216	0.0112551384688527
0.339666666666667	1e-05	0.0101010101010101	3	0.005	0.999006639299719	0.0111029371242222
0.449555555555556	1e-05	0.0101010101010101	1	0.005	0.999090731774317	0.0175931107033793
0.449555555555556	1e-05	0.0101010101010101	2	0.005	0.999045757049785	0.0175650533441704
0.449555555555556	1e-05	0.0101010101010101	3	0.005	0.999110425544504	0.0173506246655944
0.559444444444444	1e-05	0.0101010101010101	1	0.005	0.999050096511573	0.0262861904311427
0.559444444444444	1e-05	0.0101010101010101	2	0.005	0.999145941049734	0.0260400553101276
0.559444444444444	1e-05	0.0101010101010101	3	0.005	0.999145980547067	0.0258350913682567
0.669333333333333	1e-05	0.0101010101010101	1	0.005	0.999267000832289	0.0371581080881117
0.669333333333333	1e-05	0.0101010101010101	2	0.005	0.999230887096955	0.0388112194549579
0.669333333333333	1e-05	0.0101010101010101	3	0.005	0.999271090961073	0.0388417762363276
0.779222222222222	1e-05	0.0101010101010101	1	0.005	0.999329973861301	0.0526550265696215
0.779222222222222	1e-05	0.0101010101010101	2	0.005	0.999493137186412	0.0544222713722764
0.779222222222222	1e-05	0.0101010101010101	3	0.005	0.99934155698243	0.0534534969729656
0.889111111111111	1e-05	0.0101010101010101	1	0.005	0.99961371699808	0.0761964713948738
0.889111111111111	1e-05	0.0101010101010101	2	0.005	0.999673062170996	0.0744743124594177
0.889111111111111	1e-05	0.0101010101010101	3	0.005	0.999846940017484	0.0772971439179484
0.999	1e-05	0.0101010101010101	1	0.005	0.999999997668055	0.130772210944478
0.999	1e-05	0.0101010101010101	2	0.005	0.999999997587516	0.130913346924756
0.999	1e-05	0.0101010101010101	3	0.005	0.999999997699085	0.130761042600402
0.01	1e-05	0.0202020202020202	1	0.005	0.05	1.04906196939581e-05
0.01	1e-05	0.0202020202020202	2	0.005	0.05	2.53827566183664e-06
0.01	1e-05	0.0202020202020202	3	0.005	0.0500000000000002	2.71050752029727e-06
0.119888888888889	1e-05	0.0202020202020202	1	0.005	0.285986173313579	0.00111343105063274
0.119888888888889	1e-05	0.0202020202020202	2	0.005	0.285985078536709	0.00113918300191703
0.119888888888889	1e-05	0.0202020202020202	3	0.005	0.0757672365780708	0.00127283032203201
0.229777777777778	1e-05	0.0202020202020202	1	0.005	0.999030781943046	0.00511316014164073
0.229777777777778	1e-05	0.0202020202020202	2	0.005	0.999032469071194	0.00510884753901266
0.229777777777778	1e-05	0.0202020202020202	3	0.005	0.947553607374827	0.00497340170826682
0.339666666666667	1e-05	0.0202020202020202	1	0.005	0.999035261869785	0.00800293584591331
0.339666666666667	1e-05	0.0202020202020202	2	0.005	0.999008621448226	0.00788266010087485
0.339666666666667	1e-05	0.0202020202020202	3	0.005	0.999070861565787	0.00827358469204294
0.449555555555556	1e-05	0.0202020202020202	1	0.005	0.999026693444046	0.0134319753606094
0.449555555555556	1e-05	0.0202020202020202	2	0.005	0.999098137986177	0.0131412646846374
0.449555555555556	1e-05	0.0202020202020202	3	0.005	0.999008227160166	0.013444562924544
0.559444444444444	1e-05	0.0202020202020202	1	0.005	0.999125266733514	0.0197318617831442
0.559444444444444	1e-05	0.0202020202020202	2	0.005	0.999017670403536	0.0198236480164637
0.559444444444444	1e-05	0.0202020202020202	3	0.005	0.999178310136709	0.0197595069250719
0.669333333333333	1e-05	0.0202020202020202	1	0.005	0.999282194083673	0.0281907672303198
0.669333333333333	1e-05	0.0202020202020202	2	0.005	0.999107857264644	0.0294844905946619
0.669333333333333	1e-05	0.0202020202020202	3	0.005	0.999250573921114	0.028854657913318
0.779222222222222	1e-05	0.0202020202020202	1	0.005	0.999030277529912	0.0433122660673415
0.779222222222222	1e-05	0.0202020202020202	2	0.005	0.999443541274107	0.0430676103577414
0.779222222222222	1e-05	0.0202020202020202	3	0.005	0.999398895880967	0.0427784964520652
0.889111111111111	1e-05	0.0202020202020202	1	0.005	0.999583444108956	0.063039429154829
0.889111111111111	1e-05	0.0202020202020202	2	0.005	0.999745090013667	0.0637244255734371
0.889111111111111	1e-05	0.0202020202020202	3	0.005	0.999713619927449	0.0626792969025613
0.999	1e-05	0.0202020202020202	1	0.005	0.99999738829718	0.126038882868085
0.999	1e-05	0.0202020202020202	2	0.005	0.999997481000125	0.125439720266426
0.999	1e-05	0.0202020202020202	3	0.005	0.999997473996105	0.126278189859199
0.01	1e-05	0.0303030303030303	1	0.005	0.05	3.5832809176269e-05
0.01	1e-05	0.0303030303030303	2	0.005	0.05	1.25407854111401e-05
0.01	1e-05	0.0303030303030303	3	0.005	0.0500000000000001	2.10382989701849e-05
0.119888888888889	1e-05	0.0303030303030303	1	0.005	0.0500000000000877	1.56927607124241e-05
0.119888888888889	1e-05	0.0303030303030303	2	0.005	0.0500000000000887	1.75848139907786e-05
0.119888888888889	1e-05	0.0303030303030303	3	0.005	0.0500000000000914	1.02849009968178e-05
0.229777777777778	1e-05	0.0303030303030303	1	0.005	0.690827602938634	0.00418941715058905
0.229777777777778	1e-05	0.0303030303030303	2	0.005	0.999023919109784	0.00407544816782542
0.229777777777778	1e-05	0.0303030303030303	3	0.005	0.690831881092722	0.00418882822144724
0.339666666666667	1e-05	0.0303030303030303	1	0.005	0.99900394928614	0.00724074776124014
0.339666666666667	1e-05	0.0303030303030303	2	0.005	0.999018495465249	0.00733985699783965
0.339666666666667	1e-05	0.0303030303030303	3	0.005	0.999005393772263	0.00757539641394702
0.449555555555556	1e-05	0.0303030303030303	1	0.005	0.999029905625932	0.0105587963394931
0.449555555555556	1e-05	0.0303030303030303	2	0.005	0.999005591472211	0.0105377500052472
0.449555555555556	1e-05	0.0303030303030303	3	0.005	0.999046349694563	0.0108104579272122
0.559444444444444	1e-05	0.0303030303030303	1	0.005	0.999125315132893	0.0158920614136895
0.559444444444444	1e-05	0.0303030303030303	2	0.005	0.999151883816471	0.0158377959503026
0.559444444444444	1e-05	0.0303030303030303	3	0.005	0.999138289702057	0.0157786022379232
0.669333333333333	1e-05	0.0303030303030303	1	0.005	0.999025619618829	0.023814322526665
0.669333333333333	1e-05	0.0303030303030303	2	0.005	0.999224767850522	0.0238129866798665
0.669333333333333	1e-05	0.0303030303030303	3	0.005	0.999104909876788	0.024401878296098
0.779222222222222	1e-05	0.0303030303030303	1	0.005	0.999127641940277	0.0356538489029304
0.779222222222222	1e-05	0.0303030303030303	2	0.005	0.999356100999156	0.0354113504151614
0.779222222222222	1e-05	0.0303030303030303	3	0.005	0.999204274764891	0.035480535585636
0.889111111111111	1e-05	0.0303030303030303	1	0.005	0.999593990967764	0.0533769359248654
0.889111111111111	1e-05	0.0303030303030303	2	0.005	0.99955348297182	0.052027159072712
0.889111111111111	1e-05	0.0303030303030303	3	0.005	0.999429743230059	0.0534947242685682
0.999	1e-05	0.0303030303030303	1	0.005	0.999928247799911	0.0915246237143483
0.999	1e-05	0.0303030303030303	2	0.005	0.99995533037788	0.0883331164595081
0.999	1e-05	0.0303030303030303	3	0.005	0.999973637961373	0.0885377258846714
0.01	1e-05	0.0404040404040404	1	0.005	0.0500000000000002	3.24257440617026e-06
0.01	1e-05	0.0404040404040404	2	0.005	0.05	5.03524849794479e-06
0.01	1e-05	0.0404040404040404	3	0.005	0.05	5.46775214916893e-07
0.119888888888889	1e-05	0.0404040404040404	1	0.005	0.05	4.27736020136231e-06
0.119888888888889	1e-05	0.0404040404040404	2	0.005	0.05	3.35298731315624e-06
0.119888888888889	1e-05	0.0404040404040404	3	0.005	0.05	2.41303406510003e-06
0.229777777777778	1e-05	0.0404040404040404	1	0.005	0.999000792069324	0.00219155068547087
0.229777777777778	1e-05	0.0404040404040404	2	0.005	0.155641521851459	0.00236533086381428
0.229777777777778	1e-05	0.0404040404040404	3	0.005	0.155641561736509	0.00238852131588713
0.339666666666667	1e-05	0.0404040404040404	1	0.005	0.999021086532819	0.00630216544397949
0.339666666666667	1e-05	0.0404040404040404	2	0.005	0.997929259069144	0.00629289307728995
0.339666666666667	1e-05	0.0404040404040404	3	0.005	0.99902108011666	0.0062850420148869
0.449555555555556	1e-05	0.0404040404040404	1	0.005	0.999019046971171	0.0100118426002504
0.449555555555556	1e-05	0.0404040404040404	2	0.005	0.999041309259141	0.00974199572805372
0.449555555555556	1e-05	0.0404040404040404	3	0.005	0.999102017576917	0.00986034518769901
0.559444444444444	1e-05	0.0404040404040404	1	0.005	0.999002186448078	0.0129537438038102
0.559444444444444	1e-05	0.0404040404040404	2	0.005	0.999001911757218	0.0129754657267141
0.559444444444444	1e-05	0.0404040404040404	3	0.005	0.999001796162616	0.0129852781650477
0.669333333333333	1e-05	0.0404040404040404	1	0.005	0.999083669535744	0.0202480658137758
0.669333333333333	1e-05	0.0404040404040404	2	0.005	0.999121304621433	0.0202016117999449
0.669333333333333	1e-05	0.0404040404040404	3	0.005	0.999180540463363	0.0201579936962067
0.779222222222222	1e-05	0.0404040404040404	1	0.005	0.999290807233119	0.0304405094135674
0.779222222222222	1e-05	0.0404040404040404	2	0.005	0.999162372699567	0.0289181772308729
0.779222222222222	1e-05	0.0404040404040404	3	0.005	0.999071359428033	0.0294591421470646
0.889111111111111	1e-05	0.0404040404040404	1	0.005	0.999043999020432	0.0443716867602588
0.889111111111111	1e-05	0.0404040404040404	2	0.005	0.999206789361976	0.0447654529209945
0.889111111111111	1e-05	0.0404040404040404	3	0.005	0.999548482864897	0.046145557971857
0.999	1e-05	0.0404040404040404	1	0.005	0.999525733479368	0.0766925898013798
0.999	1e-05	0.0404040404040404	2	0.005	0.999734559811447	0.078500170030934
0.999	1e-05	0.0404040404040404	3	0.005	0.9997143351847	0.0764186798075583
0.01	1e-05	0.0505050505050505	1	0.005	0.0500000000000003	1.05138969504463e-05
0.01	1e-05	0.0505050505050505	2	0.005	0.0500000000000002	4.94505381729776e-06
0.01	1e-05	0.0505050505050505	3	0.005	0.0500000000000001	4.25563064934677e-06
0.119888888888889	1e-05	0.0505050505050505	1	0.005	0.05	5.46930323282822e-07
0.119888888888889	1e-05	0.0505050505050505	2	0.005	0.05	2.16292837396736e-06
0.119888888888889	1e-05	0.0505050505050505	3	0.005	0.05	3.58388884496383e-06
0.229777777777778	1e-05	0.0505050505050505	1	0.005	0.0565812877106755	0.000714445056454151
0.229777777777778	1e-05	0.0505050505050505	2	0.005	0.0565813094825114	0.000699182574028137
0.229777777777778	1e-05	0.0505050505050505	3	0.005	0.0565813093860541	0.000660289174519374
0.339666666666667	1e-05	0.0505050505050505	1	0.005	0.948841270392108	0.00560684383848707
0.339666666666667	1e-05	0.0505050505050505	2	0.005	0.999000764902321	0.00543185534280144
0.339666666666667	1e-05	0.0505050505050505	3	0.005	0.999000712695133	0.00541905188315761
0.449555555555556	1e-05	0.0505050505050505	1	0.005	0.999019930308756	0.00964209377753965
0.449555555555556	1e-05	0.0505050505050505	2	0.005	0.999076621983793	0.00940335794060837
0.449555555555556	1e-05	0.0505050505050505	3	0.005	0.999020379017709	0.00963394898987951
0.559444444444444	1e-05	0.0505050505050505	1	0.005	0.99900579213789	0.012227381410234
0.559444444444444	1e-05	0.0505050505050505	2	0.005	0.999072638862203	0.0122146645964967
0.559444444444444	1e-05	0.0505050505050505	3	0.005	0.999109617865675	0.0124828472051019
0.669333333333333	1e-05	0.0505050505050505	1	0.005	0.999142156638956	0.0159719690760706
0.669333333333333	1e-05	0.0505050505050505	2	0.005	0.999142030515898	0.0160429317042501
0.669333333333333	1e-05	0.0505050505050505	3	0.005	0.999143380401647	0.0163409934416614
0.779222222222222	1e-05	0.0505050505050505	1	0.005	0.999214494064084	0.026237112250325
0.779222222222222	1e-05	0.0505050505050505	2	0.005	0.999076308191756	0.0252574315913636
0.779222222222222	1e-05	0.0505050505050505	3	0.005	0.999173676824357	0.0253608414831241
0.889111111111111	1e-05	0.0505050505050505	1	0.005	0.999112986300324	0.0370614770429071
0.889111111111111	1e-05	0.0505050505050505	2	0.005	0.999184494705336	0.0382456625519141
0.889111111111111	1e-05	0.0505050505050505	3	0.005	0.999460939082001	0.0387657090642158
0.999	1e-05	0.0505050505050505	1	0.005	0.999415297181838	0.0687462489674572
0.999	1e-05	0.0505050505050505	2	0.005	0.999902840369042	0.0656900643395003
0.999	1e-05	0.0505050505050505	3	0.005	0.999738399559717	0.0708426064863415
0.01	1e-05	0.0606060606060606	1	0.005	0.05	1.07500714908346e-05
0.01	1e-05	0.0606060606060606	2	0.005	0.0500000000000002	9.09275891390877e-06
0.01	1e-05	0.0606060606060606	3	0.005	0.0500000000000002	4.29056150538697e-07
0.119888888888889	1e-05	0.0606060606060606	1	0.005	0.0500000000000002	2.99883501750491e-06
0.119888888888889	1e-05	0.0606060606060606	2	0.005	0.05	1.90423329599648e-06
0.119888888888889	1e-05	0.0606060606060606	3	0.005	0.05	9.5307421901948e-07
0.229777777777778	1e-05	0.0606060606060606	1	0.005	0.0500000000000041	8.12204071244888e-06
0.229777777777778	1e-05	0.0606060606060606	2	0.005	0.0500000000000044	5.61111594287746e-06
0.229777777777778	1e-05	0.0606060606060606	3	0.005	0.0500000000000041	1.27944508905759e-05
0.339666666666667	1e-05	0.0606060606060606	1	0.005	0.389622672215729	0.00365046570542162
0.339666666666667	1e-05	0.0606060606060606	2	0.005	0.999015009489678	0.00350347698137251
0.339666666666667	1e-05	0.0606060606060606	3	0.005	0.999015175874715	0.00349463070043648
0.449555555555556	1e-05	0.0606060606060606	1	0.005	0.999005057089028	0.00809865636038249
0.449555555555556	1e-05	0.0606060606060606	2	0.005	0.99907795306666	0.00814296388733969
0.449555555555556	1e-05	0.0606060606060606	3	0.005	0.99907779182551	0.00811130397389908
0.559444444444444	1e-05	0.0606060606060606	1	0.005	0.999032470987563	0.0116449831663379
0.559444444444444	1e-05	0.0606060606060606	2	0.005	0.999024700118394	0.0115296382095311
0.559444444444444	1e-05	0.0606060606060606	3	0.005	0.999033342473058	0.0116794582099056
0.669333333333333	1e-05	0.0606060606060606	1	0.005	0.999079638227519	0.0145808174149182
0.669333333333333	1e-05	0.0606060606060606	2	0.005	0.999058677745363	0.0145882185961613
0.669333333333333	1e-05	0.0606060606060606	3	0.005	0.999109482626698	0.0152513331869608
0.779222222222222	1e-05	0.0606060606060606	1	0.005	0.999178512323266	0.0217006756571445
0.779222222222222	1e-05	0.0606060606060606	2	0.005	0.99905336712165	0.0213929477740743
0.779222222222222	1e-05	0.0606060606060606	3	0.005	0.999087714267498	0.0216431511970912
0.889111111111111	1e-05	0.0606060606060606	1	0.005	0.999077800664712	0.0336763281584482
0.889111111111111	1e-05	0.0606060606060606	2	0.005	0.999188823910469	0.0331376720313802
0.889111111111111	1e-05	0.0606060606060606	3	0.005	0.999363414674253	0.0331848818650015
0.999	1e-05	0.0606060606060606	1	0.005	0.999503769920145	0.0601103536585245
0.999	1e-05	0.0606060606060606	2	0.005	0.99913573010931	0.0581104508969763
0.999	1e-05	0.0606060606060606	3	0.005	0.999361160921615	0.0596260218027128
0.01	1e-05	0.0707070707070707	1	0.005	0.05	4.6582582835259e-06
0.01	1e-05	0.0707070707070707	2	0.005	0.0500000000000002	2.96680454703979e-05
0.01	1e-05	0.0707070707070707	3	0.005	0.05	2.01291802631862e-06
0.119888888888889	1e-05	0.0707070707070707	1	0.005	0.05	4.31548559833016e-07
0.119888888888889	1e-05	0.0707070707070707	2	0.005	0.05	5.65792582314511e-06
0.119888888888889	1e-05	0.0707070707070707	3	0.005	0.05	1.52962659445939e-06
0.229777777777778	1e-05	0.0707070707070707	1	0.005	0.05	2.32438761611959e-06
0.229777777777778	1e-05	0.0707070707070707	2	0.005	0.05	1.6588100648874e-06
0.229777777777778	1e-05	0.0707070707070707	3	0.005	0.05	1.08711695895966e-05
0.339666666666667	1e-05	0.0707070707070707	1	0.005	0.999012653541133	0.00168015804417242
0.339666666666667	1e-05	0.0707070707070707	2	0.005	0.999012647038677	0.00164821026321841
0.339666666666667	1e-05	0.0707070707070707	3	0.005	0.0924070186278479	0.00185521962988954
0.449555555555556	1e-05	0.0707070707070707	1	0.005	0.999072545357757	0.00712563762209998
0.449555555555556	1e-05	0.0707070707070707	2	0.005	0.999072856118005	0.00711818338031968
0.449555555555556	1e-05	0.0707070707070707	3	0.005	0.999072551524784	0.00715227360424035
0.559444444444444	1e-05	0.0707070707070707	1	0.005	0.999143120409576	0.0112510713006021
0.559444444444444	1e-05	0.0707070707070707	2	0.005	0.99900287030181	0.0112079468406733
0.559444444444444	1e-05	0.0707070707070707	3	0.005	0.99914208420226	0.0111254315762356
0.669333333333333	1e-05	0.0707070707070707	1	0.005	0.999104735162941	0.01426024925302
0.669333333333333	1e-05	0.0707070707070707	2	0.005	0.999179920701041	0.0141294045975344
0.669333333333333	1e-05	0.0707070707070707	3	0.005	0.999014951755798	0.0137171294650376
0.779222222222222	1e-05	0.0707070707070707	1	0.005	0.999056191007202	0.0170356038816246
0.779222222222222	1e-05	0.0707070707070707	2	0.005	0.999055729678473	0.0180716887368911
0.779222222222222	1e-05	0.0707070707070707	3	0.005	0.999056735355529	0.0174602170665108
0.889111111111111	1e-05	0.0707070707070707	1	0.005	0.999426447234766	0.0288161741989953
0.889111111111111	1e-05	0.0707070707070707	2	0.005	0.999326000574665	0.0286507046918122
0.889111111111111	1e-05	0.0707070707070707	3	0.005	0.999451133178768	0.0289132470568588
0.999	1e-05	0.0707070707070707	1	0.005	0.999578260902486	0.0513041380237718
0.999	1e-05	0.0707070707070707	2	0.005	0.999400874670255	0.049241802646304
0.999	1e-05	0.0707070707070707	3	0.005	0.999032028569653	0.04893620626167
0.01	1e-05	0.0808080808080808	1	0.005	0.0500000000000002	2.22731142700823e-06
0.01	1e-05	0.0808080808080808	2	0.005	0.05	3.2170510320459e-06
0.01	1e-05	0.0808080808080808	3	0.005	0.0500000000000002	1.8268124340066e-05
0.119888888888889	1e-05	0.0808080808080808	1	0.005	0.05	2.86241403490067e-06
0.119888888888889	1e-05	0.0808080808080808	2	0.005	0.05	2.79558290701387e-06
0.119888888888889	1e-05	0.0808080808080808	3	0.005	0.05	7.70515015861968e-07
0.229777777777778	1e-05	0.0808080808080808	1	0.005	0.05	3.39976834072613e-06
0.229777777777778	1e-05	0.0808080808080808	2	0.005	0.05	3.36320296673407e-06
0.229777777777778	1e-05	0.0808080808080808	3	0.005	0.05	2.6925864155637e-06
0.339666666666667	1e-05	0.0808080808080808	1	0.005	0.0502683635925915	0.000168094181379834
0.339666666666667	1e-05	0.0808080808080808	2	0.005	0.050268364168275	0.000192994839781058
0.339666666666667	1e-05	0.0808080808080808	3	0.005	0.0502683631154902	0.000174685227549567
0.449555555555556	1e-05	0.0808080808080808	1	0.005	0.999026068316524	0.00499984862948204
0.449555555555556	1e-05	0.0808080808080808	2	0.005	0.999025891026801	0.00500212843397073
0.449555555555556	1e-05	0.0808080808080808	3	0.005	0.999025466149817	0.00500222151212299
0.559444444444444	1e-05	0.0808080808080808	1	0.005	0.999090448040717	0.00975084188971032
0.559444444444444	1e-05	0.0808080808080808	2	0.005	0.999089959446462	0.00975199666765393
0.559444444444444	1e-05	0.0808080808080808	3	0.005	0.999090314896881	0.00974111348264542
0.669333333333333	1e-05	0.0808080808080808	1	0.005	0.999156595691787	0.0137495803497544
0.669333333333333	1e-05	0.0808080808080808	2	0.005	0.999039639654775	0.0137015630458104
0.669333333333333	1e-05	0.0808080808080808	3	0.005	0.999014550186098	0.0135931543343568
0.779222222222222	1e-05	0.0808080808080808	1	0.005	0.999061790714094	0.0165961178569121
0.779222222222222	1e-05	0.0808080808080808	2	0.005	0.999027010952577	0.0168853335726345
0.779222222222222	1e-05	0.0808080808080808	3	0.005	0.99906730368386	0.0167460355011354
0.889111111111111	1e-05	0.0808080808080808	1	0.005	0.999142224325071	0.0248666452159397
0.889111111111111	1e-05	0.0808080808080808	2	0.005	0.99902204232908	0.025905572291928
0.889111111111111	1e-05	0.0808080808080808	3	0.005	0.999295252703764	0.0252347241234691
0.999	1e-05	0.0808080808080808	1	0.005	0.999279318069511	0.0430542442968648
0.999	1e-05	0.0808080808080808	2	0.005	0.999340750763672	0.0426950255891776
0.999	1e-05	0.0808080808080808	3	0.005	0.999486437940993	0.0420867587001082
0.01	1e-05	0.0909090909090909	1	0.005	0.0500000000000002	1.56514217473955e-06
0.01	1e-05	0.0909090909090909	2	0.005	0.0500000000000002	2.44981921680512e-05
0.01	1e-05	0.0909090909090909	3	0.005	0.05	3.61308956821729e-06
0.119888888888889	1e-05	0.0909090909090909	1	0.005	0.05	6.03349374004764e-07
0.119888888888889	1e-05	0.0909090909090909	2	0.005	0.05	2.54095600256296e-06
0.119888888888889	1e-05	0.0909090909090909	3	0.005	0.05	8.62981542227674e-07
0.229777777777778	1e-05	0.0909090909090909	1	0.005	0.05	2.58077461773513e-06
0.229777777777778	1e-05	0.0909090909090909	2	0.005	0.05	1.86698287566377e-06
0.229777777777778	1e-05	0.0909090909090909	3	0.005	0.05	3.08864697857549e-06
0.339666666666667	1e-05	0.0909090909090909	1	0.005	0.0500000000000002	3.758578038465e-06
0.339666666666667	1e-05	0.0909090909090909	2	0.005	0.0500000000000002	1.3047861335728e-05
0.339666666666667	1e-05	0.0909090909090909	3	0.005	0.0500000000000002	2.02087750543778e-06
0.449555555555556	1e-05	0.0909090909090909	1	0.005	0.209385627892542	0.00318816782402291
0.449555555555556	1e-05	0.0909090909090909	2	0.005	0.209385181477792	0.00313161536811424
0.449555555555556	1e-05	0.0909090909090909	3	0.005	0.999030486651684	0.00300031724649908
0.559444444444444	1e-05	0.0909090909090909	1	0.005	0.999092719895407	0.00922579084993208
0.559444444444444	1e-05	0.0909090909090909	2	0.005	0.999092127598958	0.00921699582618126
0.559444444444444	1e-05	0.0909090909090909	3	0.005	0.999092285401637	0.00923364750363563
0.669333333333333	1e-05	0.0909090909090909	1	0.005	0.999163243962697	0.0126195878324569
0.669333333333333	1e-05	0.0909090909090909	2	0.005	0.999162041192871	0.0127941219443385
0.669333333333333	1e-05	0.0909090909090909	3	0.005	0.999163687392967	0.0125332448413545
0.779222222222222	1e-05	0.0909090909090909	1	0.005	0.999182734460202	0.0164930217705979
0.779222222222222	1e-05	0.0909090909090909	2	0.005	0.999028121656501	0.016499652594562
0.779222222222222	1e-05	0.0909090909090909	3	0.005	0.999140372274228	0.0165840632740383
0.889111111111111	1e-05	0.0909090909090909	1	0.005	0.999177804656051	0.0222284442295152
0.889111111111111	1e-05	0.0909090909090909	2	0.005	0.999173129724921	0.022124863398584
0.889111111111111	1e-05	0.0909090909090909	3	0.005	0.999167334710024	0.0213293682831806
0.999	1e-05	0.0909090909090909	1	0.005	0.999416171626207	0.0376880081627618
0.999	1e-05	0.0909090909090909	2	0.005	0.999341630610337	0.0356304394571174
0.999	1e-05	0.0909090909090909	3	0.005	0.999473683074376	0.0372426491606433
0.01	1e-05	0.101010101010101	1	0.005	0.05	7.19691168781307e-06
0.01	1e-05	0.101010101010101	2	0.005	0.05	8.99683067064381e-06
0.01	1e-05	0.101010101010101	3	0.005	0.05	1.82222157928893e-05
0.119888888888889	1e-05	0.101010101010101	1	0.005	0.05	2.30544602530067e-07
0.119888888888889	1e-05	0.101010101010101	2	0.005	0.05	7.9117840435852e-07
0.119888888888889	1e-05	0.101010101010101	3	0.005	0.05	1.00436938016715e-06
0.229777777777778	1e-05	0.101010101010101	1	0.005	0.0500000000000001	1.30276947052266e-06
0.229777777777778	1e-05	0.101010101010101	2	0.005	0.0500000000000001	2.66172347708468e-06
0.229777777777778	1e-05	0.101010101010101	3	0.005	0.0500000000000001	3.2196111045562e-07
0.339666666666667	1e-05	0.101010101010101	1	0.005	0.05	4.89043709546741e-06
0.339666666666667	1e-05	0.101010101010101	2	0.005	0.0500000000000002	4.09353837951233e-06
0.339666666666667	1e-05	0.101010101010101	3	0.005	0.05	3.48990076468179e-06
0.449555555555556	1e-05	0.101010101010101	1	0.005	0.0650701167950799	0.00132099937585376
0.449555555555556	1e-05	0.101010101010101	2	0.005	0.999000584327677	0.00111250944621999
0.449555555555556	1e-05	0.101010101010101	3	0.005	0.999000569075182	0.00110117952676601
0.559444444444444	1e-05	0.101010101010101	1	0.005	0.986999079215118	0.00706354570559993
0.559444444444444	1e-05	0.101010101010101	2	0.005	0.999038914158373	0.00685862284793743
0.559444444444444	1e-05	0.101010101010101	3	0.005	0.986998957842532	0.00703538072008167
0.669333333333333	1e-05	0.101010101010101	1	0.005	0.999025576557428	0.011249897862421
0.669333333333333	1e-05	0.101010101010101	2	0.005	0.999024336501786	0.0112143876717642
0.669333333333333	1e-05	0.101010101010101	3	0.005	0.999025370308025	0.0112800014042328
0.779222222222222	1e-05	0.101010101010101	1	0.005	0.999206183494396	0.0154237471684615
0.779222222222222	1e-05	0.101010101010101	2	0.005	0.999105141468252	0.0151877096550922
0.779222222222222	1e-05	0.101010101010101	3	0.005	0.999095619791322	0.0153715942608517
0.889111111111111	1e-05	0.101010101010101	1	0.005	0.999270623541798	0.0199310180120668
0.889111111111111	1e-05	0.101010101010101	2	0.005	0.999159015115946	0.0197722316219049
0.889111111111111	1e-05	0.101010101010101	3	0.005	0.999027282193365	0.019619252541402
0.999	1e-05	0.101010101010101	1	0.005	0.999193880371573	0.0314739533644787
0.999	1e-05	0.101010101010101	2	0.005	0.999090958252132	0.0314120377212486
0.999	1e-05	0.101010101010101	3	0.005	0.99930095468625	0.0316746535869291
0.01	1e-05	0.111111111111111	1	0.005	0.0500000000000001	1.11801267561508e-05
0.01	1e-05	0.111111111111111	2	0.005	0.05	1.42911804346075e-05
0.01	1e-05	0.111111111111111	3	0.005	0.05	1.70393121015909e-05
0.119888888888889	1e-05	0.111111111111111	1	0.005	0.05	8.09388279922714e-07
0.119888888888889	1e-05	0.111111111111111	2	0.005	0.05	2.67325734822122e-06
0.119888888888889	1e-05	0.111111111111111	3	0.005	0.05	1.09616093459965e-05
0.229777777777778	1e-05	0.111111111111111	1	0.005	0.05	3.3583304478531e-06
0.229777777777778	1e-05	0.111111111111111	2	0.005	0.0500000000000001	7.53238480525243e-07
0.229777777777778	1e-05	0.111111111111111	3	0.005	0.05	2.54167629528918e-06
0.339666666666667	1e-05	0.111111111111111	1	0.005	0.0500000000000002	7.08935627293617e-07
0.339666666666667	1e-05	0.111111111111111	2	0.005	0.0500000000000002	1.91515604417623e-06
0.339666666666667	1e-05	0.111111111111111	3	0.005	0.0500000000000002	3.68950856008913e-06
0.449555555555556	1e-05	0.111111111111111	1	0.005	0.0500000000000378	8.99383212188032e-06
0.449555555555556	1e-05	0.111111111111111	2	0.005	0.0500000000000371	7.57733931616765e-06
0.449555555555556	1e-05	0.111111111111111	3	0.005	0.0500000000000387	1.51595915665715e-05
0.559444444444444	1e-05	0.111111111111111	1	0.005	0.568162161164499	0.00481453750184503
0.559444444444444	1e-05	0.111111111111111	2	0.005	0.568162345839052	0.00480580151615492
0.559444444444444	1e-05	0.111111111111111	3	0.005	0.999058259097605	0.00458316204327316
0.669333333333333	1e-05	0.111111111111111	1	0.005	0.999140587349452	0.0119108567680534
0.669333333333333	1e-05	0.111111111111111	2	0.005	0.999140352538098	0.011939394231384
0.669333333333333	1e-05	0.111111111111111	3	0.005	0.999141124890194	0.0118918494192793
0.779222222222222	1e-05	0.111111111111111	1	0.005	0.999044911658482	0.0150099307358231
0.779222222222222	1e-05	0.111111111111111	2	0.005	0.999007921246363	0.0150993977326854
0.779222222222222	1e-05	0.111111111111111	3	0.005	0.999031727089355	0.0153064869507281
0.889111111111111	1e-05	0.111111111111111	1	0.005	0.999066228472621	0.0183486377088861
0.889111111111111	1e-05	0.111111111111111	2	0.005	0.99902919478953	0.0185538836483762
0.889111111111111	1e-05	0.111111111111111	3	0.005	0.999256612165915	0.0182324737997897
0.999	1e-05	0.111111111111111	1	0.005	0.999035407321661	0.0264903350695545
0.999	1e-05	0.111111111111111	2	0.005	0.999095043712379	0.0262826754177186
0.999	1e-05	0.111111111111111	3	0.005	0.999091314406142	0.0223488809890216
0.01	1e-05	0.121212121212121	1	0.005	0.05	1.82702067970271e-05
0.01	1e-05	0.121212121212121	2	0.005	0.0500000000000001	8.55895861666973e-06
0.01	1e-05	0.121212121212121	3	0.005	0.05	6.5996380427784e-05
0.119888888888889	1e-05	0.121212121212121	1	0.005	0.05	2.0393119761849e-06
0.119888888888889	1e-05	0.121212121212121	2	0.005	0.05	9.15435221220675e-07
0.119888888888889	1e-05	0.121212121212121	3	0.005	0.05	7.58231289446779e-07
0.229777777777778	1e-05	0.121212121212121	1	0.005	0.0500000000000001	7.89137128244932e-07
0.229777777777778	1e-05	0.121212121212121	2	0.005	0.0500000000000001	1.91633388086546e-06
0.229777777777778	1e-05	0.121212121212121	3	0.005	0.05	1.31254590105906e-06
0.339666666666667	1e-05	0.121212121212121	1	0.005	0.05	1.48702062706859e-06
0.339666666666667	1e-05	0.121212121212121	2	0.005	0.0500000000000002	1.80676891817188e-06
0.339666666666667	1e-05	0.121212121212121	3	0.005	0.0500000000000002	2.39753352863114e-06
0.449555555555556	1e-05	0.121212121212121	1	0.005	0.0500000000000002	3.36592584267576e-06
0.449555555555556	1e-05	0.121212121212121	2	0.005	0.0500000000000002	3.9573764603938e-06
0.449555555555556	1e-05	0.121212121212121	3	0.005	0.0500000000000002	4.5196579281288e-06
0.559444444444444	1e-05	0.121212121212121	1	0.005	0.999001614554451	0.00249904819476097
0.559444444444444	1e-05	0.121212121212121	2	0.005	0.124594113586782	0.0026866287573847
0.559444444444444	1e-05	0.121212121212121	3	0.005	0.999001678453584	0.0024667089663861
0.669333333333333	1e-05	0.121212121212121	1	0.005	0.99909926780755	0.00919772960104678
0.669333333333333	1e-05	0.121212121212121	2	0.005	0.999004396655761	0.00936430359862208
0.669333333333333	1e-05	0.121212121212121	3	0.005	0.999099355192323	0.00916786314642965
0.779222222222222	1e-05	0.121212121212121	1	0.005	0.999017331270328	0.0142079809794054
0.779222222222222	1e-05	0.121212121212121	2	0.005	0.999017861560692	0.0143358623941933
0.779222222222222	1e-05	0.121212121212121	3	0.005	0.999022003339278	0.0142381659180858
0.889111111111111	1e-05	0.121212121212121	1	0.005	0.999119591424879	0.0176745548795921
0.889111111111111	1e-05	0.121212121212121	2	0.005	0.99906192031591	0.0179480150620379
0.889111111111111	1e-05	0.121212121212121	3	0.005	0.999119993718526	0.0173996329571545
0.999	1e-05	0.121212121212121	1	0.005	0.999360835859702	0.023889362342827
0.999	1e-05	0.121212121212121	2	0.005	0.999360688145806	0.024043719833953
0.999	1e-05	0.121212121212121	3	0.005	0.999321399886789	0.0247575289827608
0.01	1e-05	0.131313131313131	1	0.005	0.0500000000000002	1.69147589805797e-06
0.01	1e-05	0.131313131313131	2	0.005	0.05	1.31443641274009e-05
0.01	1e-05	0.131313131313131	3	0.005	0.05	8.92797527234103e-05
0.119888888888889	1e-05	0.131313131313131	1	0.005	0.05	1.04460263000096e-06
0.119888888888889	1e-05	0.131313131313131	2	0.005	0.05	6.94736391180227e-07
0.119888888888889	1e-05	0.131313131313131	3	0.005	0.05	6.68872995306112e-07
0.229777777777778	1e-05	0.131313131313131	1	0.005	0.0500000000000001	1.09727652858719e-06
0.229777777777778	1e-05	0.131313131313131	2	0.005	0.05	1.72519220125468e-06
0.229777777777778	1e-05	0.131313131313131	3	0.005	0.05	3.39336415505071e-07
0.339666666666667	1e-05	0.131313131313131	1	0.005	0.05	2.16726590169059e-06
0.339666666666667	1e-05	0.131313131313131	2	0.005	0.0500000000000001	5.5888942005429e-07
0.339666666666667	1e-05	0.131313131313131	3	0.005	0.05	1.9849580843537e-06
0.449555555555556	1e-05	0.131313131313131	1	0.005	0.05	2.20463180537372e-06
0.449555555555556	1e-05	0.131313131313131	2	0.005	0.0500000000000002	2.97786281017841e-06
0.449555555555556	1e-05	0.131313131313131	3	0.005	0.0500000000000003	3.38038631131793e-06
0.559444444444444	1e-05	0.131313131313131	1	0.005	0.729482046107158	0.000524077108198471
0.559444444444444	1e-05	0.131313131313131	2	0.005	0.0534948532719724	0.000700688268259822
0.559444444444444	1e-05	0.131313131313131	3	0.005	0.0534948537987574	0.000686300837308371
0.669333333333333	1e-05	0.131313131313131	1	0.005	0.999004125289474	0.0065761359347688
0.669333333333333	1e-05	0.131313131313131	2	0.005	0.961880297799314	0.00680780375268425
0.669333333333333	1e-05	0.131313131313131	3	0.005	0.96188046340967	0.00680485071808579
0.779222222222222	1e-05	0.131313131313131	1	0.005	0.999152197426757	0.0129675540263119
0.779222222222222	1e-05	0.131313131313131	2	0.005	0.999007801877742	0.0128748346408496
0.779222222222222	1e-05	0.131313131313131	3	0.005	0.999152555193155	0.0129706273059225
0.889111111111111	1e-05	0.131313131313131	1	0.005	0.99926366656161	0.0157829013350507
0.889111111111111	1e-05	0.131313131313131	2	0.005	0.999230535513678	0.015781007051386
0.889111111111111	1e-05	0.131313131313131	3	0.005	0.999274778584429	0.0161450304334079
0.999	1e-05	0.131313131313131	1	0.005	0.999110993617556	0.0213974205791347
0.999	1e-05	0.131313131313131	2	0.005	0.999034013274248	0.0217535705620941
0.999	1e-05	0.131313131313131	3	0.005	0.999146421351354	0.0220264662890483
0.01	1e-05	0.141414141414141	1	0.005	0.05	2.63841548781984e-06
0.01	1e-05	0.141414141414141	2	0.005	0.0500000000000001	6.9616067992942e-05
0.01	1e-05	0.141414141414141	3	0.005	0.05	6.0970784988011e-07
0.119888888888889	1e-05	0.141414141414141	1	0.005	0.05	1.3132064767979e-06
0.119888888888889	1e-05	0.141414141414141	2	0.005	0.05	1.81290554612786e-06
0.119888888888889	1e-05	0.141414141414141	3	0.005	0.05	2.24262411842034e-07
0.229777777777778	1e-05	0.141414141414141	1	0.005	0.05	1.35950349727165e-06
0.229777777777778	1e-05	0.141414141414141	2	0.005	0.0500000000000001	1.21305301304129e-06
0.229777777777778	1e-05	0.141414141414141	3	0.005	0.0500000000000001	1.11613291950076e-06
0.339666666666667	1e-05	0.141414141414141	1	0.005	0.05	7.96048659712528e-07
0.339666666666667	1e-05	0.141414141414141	2	0.005	0.0500000000000002	9.44925061486196e-07
0.339666666666667	1e-05	0.141414141414141	3	0.005	0.0500000000000002	2.37721081698791e-06
0.449555555555556	1e-05	0.141414141414141	1	0.005	0.0500000000000002	3.11681126859219e-06
0.449555555555556	1e-05	0.141414141414141	2	0.005	0.0500000000000002	3.82186930119978e-06
0.449555555555556	1e-05	0.141414141414141	3	0.005	0.0500000000000002	3.30562308693092e-07
0.559444444444444	1e-05	0.141414141414141	1	0.005	0.0500000000000002	7.89860133295451e-06
0.559444444444444	1e-05	0.141414141414141	2	0.005	0.0500000000000002	5.84429466598133e-06
0.559444444444444	1e-05	0.141414141414141	3	0.005	0.0500000000000002	7.15933423378409e-06
0.669333333333333	1e-05	0.141414141414141	1	0.005	0.999028386699582	0.00418594164062344
0.669333333333333	1e-05	0.141414141414141	2	0.005	0.357516060547147	0.00434911415241575
0.669333333333333	1e-05	0.141414141414141	3	0.005	0.999028407338333	0.0041898689192939
0.779222222222222	1e-05	0.141414141414141	1	0.005	0.999052795629416	0.0123173481270137
0.779222222222222	1e-05	0.141414141414141	2	0.005	0.999052155930831	0.0123152248888411
0.779222222222222	1e-05	0.141414141414141	3	0.005	0.999006475494209	0.0126105350098445
0.889111111111111	1e-05	0.141414141414141	1	0.005	0.999016501636147	0.0159751635290942
0.889111111111111	1e-05	0.141414141414141	2	0.005	0.999236340211182	0.0161231581460192
0.889111111111111	1e-05	0.141414141414141	3	0.005	0.999268491478236	0.0161777083617094
0.999	1e-05	0.141414141414141	1	0.005	0.999248546252003	0.0202790781709198
0.999	1e-05	0.141414141414141	2	0.005	0.999274118476768	0.0198043583319013
0.999	1e-05	0.141414141414141	3	0.005	0.999375160881646	0.0199640135948989
0.01	1e-05	0.151515151515152	1	0.005	0.0500000000000001	3.06603185708956e-06
0.01	1e-05	0.151515151515152	2	0.005	0.05	4.45361981872077e-06
0.01	1e-05	0.151515151515152	3	0.005	0.05	3.76237790431602e-06
0.119888888888889	1e-05	0.151515151515152	1	0.005	0.05	1.08435129849914e-06
0.119888888888889	1e-05	0.151515151515152	2	0.005	0.05	3.11984145101465e-06
0.119888888888889	1e-05	0.151515151515152	3	0.005	0.05	9.27033576013151e-07
0.229777777777778	1e-05	0.151515151515152	1	0.005	0.05	1.11933151148075e-06
0.229777777777778	1e-05	0.151515151515152	2	0.005	0.05	8.97829502089467e-07
0.229777777777778	1e-05	0.151515151515152	3	0.005	0.05	8.50699016278357e-07
0.339666666666667	1e-05	0.151515151515152	1	0.005	0.0500000000000002	8.69608427872888e-07
0.339666666666667	1e-05	0.151515151515152	2	0.005	0.0500000000000002	5.51164802207878e-07
0.339666666666667	1e-05	0.151515151515152	3	0.005	0.0500000000000002	8.28564368486677e-07
0.449555555555556	1e-05	0.151515151515152	1	0.005	0.05	9.91947049114957e-07
0.449555555555556	1e-05	0.151515151515152	2	0.005	0.05	3.89458325113817e-07
0.449555555555556	1e-05	0.151515151515152	3	0.005	0.05	2.31829463443325e-07
0.559444444444444	1e-05	0.151515151515152	1	0.005	0.0500000000000002	4.40177976643374e-06
0.559444444444444	1e-05	0.151515151515152	2	0.005	0.05	2.32069186735714e-06
0.559444444444444	1e-05	0.151515151515152	3	0.005	0.0500000000000002	4.61344012526334e-06
0.669333333333333	1e-05	0.151515151515152	1	0.005	0.0839872990403322	0.00212698004039908
0.669333333333333	1e-05	0.151515151515152	2	0.005	0.0839874205618312	0.00211065448254755
0.669333333333333	1e-05	0.151515151515152	3	0.005	0.0839874237544314	0.00212890908247357
0.779222222222222	1e-05	0.151515151515152	1	0.005	0.999001487129769	0.00942580632091965
0.779222222222222	1e-05	0.151515151515152	2	0.005	0.99910574968399	0.00916346591398102
0.779222222222222	1e-05	0.151515151515152	3	0.005	0.999105503671252	0.00920828984294342
0.889111111111111	1e-05	0.151515151515152	1	0.005	0.999089102221592	0.0156611095588899
0.889111111111111	1e-05	0.151515151515152	2	0.005	0.999047371911333	0.0157307852498052
0.889111111111111	1e-05	0.151515151515152	3	0.005	0.999094183075881	0.015640401501562
0.999	1e-05	0.151515151515152	1	0.005	0.999119439245271	0.019735599826146
0.999	1e-05	0.151515151515152	2	0.005	0.999085624008007	0.0195599150079082
0.999	1e-05	0.151515151515152	3	0.005	0.999086928585544	0.0188177230775373
0.01	1e-05	0.161616161616162	1	0.005	0.05	2.28952565633057e-06
0.01	1e-05	0.161616161616162	2	0.005	0.05	1.19258478517756e-05
0.01	1e-05	0.161616161616162	3	0.005	0.05	1.16788895047759e-05
0.119888888888889	1e-05	0.161616161616162	1	0.005	0.05	4.50368880818691e-07
0.119888888888889	1e-05	0.161616161616162	2	0.005	0.05	3.04712713496048e-06
0.119888888888889	1e-05	0.161616161616162	3	0.005	0.05	1.65140836881659e-06
0.229777777777778	1e-05	0.161616161616162	1	0.005	0.05	8.90389270242399e-07
0.229777777777778	1e-05	0.161616161616162	2	0.005	0.0500000000000001	4.71738183854509e-07
0.229777777777778	1e-05	0.161616161616162	3	0.005	0.0500000000000001	1.27249034833136e-06
0.339666666666667	1e-05	0.161616161616162	1	0.005	0.05	1.68519651705431e-06
0.339666666666667	1e-05	0.161616161616162	2	0.005	0.05	2.76729234852186e-06
0.339666666666667	1e-05	0.161616161616162	3	0.005	0.05	5.98528654928268e-07
0.449555555555556	1e-05	0.161616161616162	1	0.005	0.05	6.83232659044812e-06
0.449555555555556	1e-05	0.161616161616162	2	0.005	0.05	7.79213541497805e-07
0.449555555555556	1e-05	0.161616161616162	3	0.005	0.05	1.06645634023801e-06
0.559444444444444	1e-05	0.161616161616162	1	0.005	0.05	5.44587266995678e-06
0.559444444444444	1e-05	0.161616161616162	2	0.005	0.05	7.10021936902196e-07
0.559444444444444	1e-05	0.161616161616162	3	0.005	0.0500000000000002	1.75932956039637e-06
0.669333333333333	1e-05	0.161616161616162	1	0.005	0.0500131220594971	4.69013790819043e-05
0.669333333333333	1e-05	0.161616161616162	2	0.005	0.0500131350478852	8.31703385227252e-05
0.669333333333333	1e-05	0.161616161616162	3	0.005	0.0500131355087746	7.91620082257899e-05
0.779222222222222	1e-05	0.161616161616162	1	0.005	0.908480147280848	0.00654426742953468
0.779222222222222	1e-05	0.161616161616162	2	0.005	0.908479497354943	0.00652865627159054
0.779222222222222	1e-05	0.161616161616162	3	0.005	0.908479021861993	0.00650979171437621
0.889111111111111	1e-05	0.161616161616162	1	0.005	0.999138377199138	0.0148772065949124
0.889111111111111	1e-05	0.161616161616162	2	0.005	0.999138358904624	0.0148885668207567
0.889111111111111	1e-05	0.161616161616162	3	0.005	0.999138903274725	0.0149540162135613
0.999	1e-05	0.161616161616162	1	0.005	0.999290548897797	0.017219777047753
0.999	1e-05	0.161616161616162	2	0.005	0.999023933119712	0.0168747276230482
0.999	1e-05	0.161616161616162	3	0.005	0.999185634321125	0.0169990896943392
0.01	1e-05	0.171717171717172	1	0.005	0.05	2.94165288006164e-06
0.01	1e-05	0.171717171717172	2	0.005	0.0500000000000002	1.80390762758959e-05
0.01	1e-05	0.171717171717172	3	0.005	0.05	9.52011303300191e-06
0.119888888888889	1e-05	0.171717171717172	1	0.005	0.05	7.78144595056532e-07
0.119888888888889	1e-05	0.171717171717172	2	0.005	0.05	2.02216387048646e-06
0.119888888888889	1e-05	0.171717171717172	3	0.005	0.05	6.00008730299052e-07
0.229777777777778	1e-05	0.171717171717172	1	0.005	0.05	1.09313464471549e-06
0.229777777777778	1e-05	0.171717171717172	2	0.005	0.05	1.66187302151267e-07
0.229777777777778	1e-05	0.171717171717172	3	0.005	0.0500000000000001	7.19125138881752e-07
0.339666666666667	1e-05	0.171717171717172	1	0.005	0.0500000000000001	3.58262932967341e-07
0.339666666666667	1e-05	0.171717171717172	2	0.005	0.0500000000000002	3.69935452606381e-07
0.339666666666667	1e-05	0.171717171717172	3	0.005	0.0500000000000001	4.3407721782867e-07
0.449555555555556	1e-05	0.171717171717172	1	0.005	0.05	1.63347323393651e-06
0.449555555555556	1e-05	0.171717171717172	2	0.005	0.05	4.3650146126087e-07
0.449555555555556	1e-05	0.171717171717172	3	0.005	0.05	7.91293130001819e-07
0.559444444444444	1e-05	0.171717171717172	1	0.005	0.05	2.49596889729073e-06
0.559444444444444	1e-05	0.171717171717172	2	0.005	0.05	1.50392470503301e-06
0.559444444444444	1e-05	0.171717171717172	3	0.005	0.0500000000000001	7.33066626435022e-07
0.669333333333333	1e-05	0.171717171717172	1	0.005	0.05	4.39080918740495e-06
0.669333333333333	1e-05	0.171717171717172	2	0.005	0.05	3.15765098843237e-06
0.669333333333333	1e-05	0.171717171717172	3	0.005	0.0500000000000002	4.73250784812801e-06
0.779222222222222	1e-05	0.171717171717172	1	0.005	0.999017794128421	0.00368831623167026
0.779222222222222	1e-05	0.171717171717172	2	0.005	0.999017804599218	0.00366976515043206
0.779222222222222	1e-05	0.171717171717172	3	0.005	0.999017867949746	0.00368099808384273
0.889111111111111	1e-05	0.171717171717172	1	0.005	0.999196661716092	0.0129025327613768
0.889111111111111	1e-05	0.171717171717172	2	0.005	0.999196211178931	0.012916996166281
0.889111111111111	1e-05	0.171717171717172	3	0.005	0.999000932480702	0.0132630330930051
0.999	1e-05	0.171717171717172	1	0.005	0.999158490425786	0.0164010529123934
0.999	1e-05	0.171717171717172	2	0.005	0.999084438889625	0.0163205865443597
0.999	1e-05	0.171717171717172	3	0.005	0.999252989237435	0.0169443525459931
0.01	1e-05	0.181818181818182	1	0.005	0.05	7.60077914319389e-06
0.01	1e-05	0.181818181818182	2	0.005	0.05	2.01776980773247e-05
0.01	1e-05	0.181818181818182	3	0.005	0.05	2.16237746798279e-06
0.119888888888889	1e-05	0.181818181818182	1	0.005	0.05	6.20448491785479e-07
0.119888888888889	1e-05	0.181818181818182	2	0.005	0.05	9.37964801095294e-07
0.119888888888889	1e-05	0.181818181818182	3	0.005	0.05	5.41351946459989e-07
0.229777777777778	1e-05	0.181818181818182	1	0.005	0.05	3.9883747936572e-07
0.229777777777778	1e-05	0.181818181818182	2	0.005	0.05	4.95832808889047e-07
0.229777777777778	1e-05	0.181818181818182	3	0.005	0.0500000000000001	7.54591995799913e-07
0.339666666666667	1e-05	0.181818181818182	1	0.005	0.05	9.54112767763483e-07
0.339666666666667	1e-05	0.181818181818182	2	0.005	0.0500000000000001	7.2271454368285e-08
0.339666666666667	1e-05	0.181818181818182	3	0.005	0.0500000000000001	4.22503775335462e-07
0.449555555555556	1e-05	0.181818181818182	1	0.005	0.05	1.00824951556645e-06
0.449555555555556	1e-05	0.181818181818182	2	0.005	0.05	2.03846257647259e-06
0.449555555555556	1e-05	0.181818181818182	3	0.005	0.05	5.08314064449989e-07
0.559444444444444	1e-05	0.181818181818182	1	0.005	0.05	3.87410481883742e-07
0.559444444444444	1e-05	0.181818181818182	2	0.005	0.05	1.74004317321151e-06
0.559444444444444	1e-05	0.181818181818182	3	0.005	0.0500000000000001	1.89391620187357e-07
0.669333333333333	1e-05	0.181818181818182	1	0.005	0.05	2.55539648988999e-06
0.669333333333333	1e-05	0.181818181818182	2	0.005	0.05	1.78988602497978e-06
0.669333333333333	1e-05	0.181818181818182	3	0.005	0.05	3.39244541566232e-06
0.779222222222222	1e-05	0.181818181818182	1	0.005	0.999006819951415	0.00128214557101689
0.779222222222222	1e-05	0.181818181818182	2	0.005	0.999006867072664	0.00128394076799598
0.779222222222222	1e-05	0.181818181818182	3	0.005	0.999006855792341	0.00130361264573756
0.889111111111111	1e-05	0.181818181818182	1	0.005	0.999071377744659	0.00921468809424458
0.889111111111111	1e-05	0.181818181818182	2	0.005	0.999071354175567	0.00923523968964101
0.889111111111111	1e-05	0.181818181818182	3	0.005	0.999004369601204	0.00954728359220848
0.999	1e-05	0.181818181818182	1	0.005	0.999263858583708	0.0161979783319151
0.999	1e-05	0.181818181818182	2	0.005	0.999259024693592	0.0162825301580974
0.999	1e-05	0.181818181818182	3	0.005	0.999245350592104	0.0162872696505248
0.01	1e-05	0.191919191919192	1	0.005	0.05	6.69562567528154e-06
0.01	1e-05	0.191919191919192	2	0.005	0.05	2.45967682702158e-05
0.01	1e-05	0.191919191919192	3	0.005	0.05	1.42011448968486e-05
0.119888888888889	1e-05	0.191919191919192	1	0.005	0.05	2.65146253779379e-06
0.119888888888889	1e-05	0.191919191919192	2	0.005	0.05	6.77277841125051e-07
0.119888888888889	1e-05	0.191919191919192	3	0.005	0.05	3.18006786651464e-06
0.229777777777778	1e-05	0.191919191919192	1	0.005	0.05	2.2981720643557e-07
0.229777777777778	1e-05	0.191919191919192	2	0.005	0.05	1.37907001389641e-07
0.229777777777778	1e-05	0.191919191919192	3	0.005	0.0500000000000001	3.46493654562524e-07
0.339666666666667	1e-05	0.191919191919192	1	0.005	0.0500000000000002	7.19405428255389e-07
0.339666666666667	1e-05	0.191919191919192	2	0.005	0.0500000000000002	3.54821360711548e-07
0.339666666666667	1e-05	0.191919191919192	3	0.005	0.0500000000000002	8.88094019412217e-07
0.449555555555556	1e-05	0.191919191919192	1	0.005	0.0500000000000002	2.39508309245061e-06
0.449555555555556	1e-05	0.191919191919192	2	0.005	0.0500000000000001	2.34972633539132e-06
0.449555555555556	1e-05	0.191919191919192	3	0.005	0.05	1.48170663690915e-06
0.559444444444444	1e-05	0.191919191919192	1	0.005	0.05	4.70411932455535e-07
0.559444444444444	1e-05	0.191919191919192	2	0.005	0.0500000000000001	1.9732894159365e-06
0.559444444444444	1e-05	0.191919191919192	3	0.005	0.0500000000000001	1.13105646151836e-06
0.669333333333333	1e-05	0.191919191919192	1	0.005	0.0500000000000001	5.11476723244071e-06
0.669333333333333	1e-05	0.191919191919192	2	0.005	0.05	1.40157505839361e-06
0.669333333333333	1e-05	0.191919191919192	3	0.005	0.0500000000000001	9.15388540330348e-07
0.779222222222222	1e-05	0.191919191919192	1	0.005	0.0500000000000186	1.03972932850272e-05
0.779222222222222	1e-05	0.191919191919192	2	0.005	0.0500000000000186	8.74800534332963e-06
0.779222222222222	1e-05	0.191919191919192	3	0.005	0.0500000000000178	3.99063742475394e-06
0.889111111111111	1e-05	0.191919191919192	1	0.005	0.999050666290229	0.00601963659681393
0.889111111111111	1e-05	0.191919191919192	2	0.005	0.999050770076381	0.00603844036468089
0.889111111111111	1e-05	0.191919191919192	3	0.005	0.999050691127495	0.00600953991042368
0.999	1e-05	0.191919191919192	1	0.005	0.999066776055271	0.0167824110975979
0.999	1e-05	0.191919191919192	2	0.005	0.999005031481201	0.0170153256757594
0.999	1e-05	0.191919191919192	3	0.005	0.999067520854276	0.0166541566288144
0.01	1e-05	0.202020202020202	1	0.005	0.0500000000000001	7.00509720625686e-06
0.01	1e-05	0.202020202020202	2	0.005	0.0500000000000001	1.48352844516382e-05
0.01	1e-05	0.202020202020202	3	0.005	0.05	1.79332628806667e-05
0.119888888888889	1e-05	0.202020202020202	1	0.005	0.05	1.19440344850095e-06
0.119888888888889	1e-05	0.202020202020202	2	0.005	0.05	5.35537764628143e-07
0.119888888888889	1e-05	0.202020202020202	3	0.005	0.05	3.19044724865327e-06
0.229777777777778	1e-05	0.202020202020202	1	0.005	0.0500000000000001	8.61191732388075e-07
0.229777777777778	1e-05	0.202020202020202	2	0.005	0.0500000000000001	1.04566478925304e-06
0.229777777777778	1e-05	0.202020202020202	3	0.005	0.0500000000000001	1.50905319754419e-06
0.339666666666667	1e-05	0.202020202020202	1	0.005	0.0500000000000002	6.08897396007371e-07
0.339666666666667	1e-05	0.202020202020202	2	0.005	0.0500000000000002	7.33344681201185e-07
0.339666666666667	1e-05	0.202020202020202	3	0.005	0.0500000000000002	6.32198027255128e-07
0.449555555555556	1e-05	0.202020202020202	1	0.005	0.0500000000000001	3.20113882160002e-07
0.449555555555556	1e-05	0.202020202020202	2	0.005	0.05	1.08612468522677e-06
0.449555555555556	1e-05	0.202020202020202	3	0.005	0.0500000000000002	8.15449172551131e-07
0.559444444444444	1e-05	0.202020202020202	1	0.005	0.05	8.93976986377299e-07
0.559444444444444	1e-05	0.202020202020202	2	0.005	0.05	1.50594349079263e-06
0.559444444444444	1e-05	0.202020202020202	3	0.005	0.05	1.8180272179992e-07
0.669333333333333	1e-05	0.202020202020202	1	0.005	0.05	1.41108998065579e-06
0.669333333333333	1e-05	0.202020202020202	2	0.005	0.05	2.73496444343308e-06
0.669333333333333	1e-05	0.202020202020202	3	0.005	0.05	1.64729799525152e-06
0.779222222222222	1e-05	0.202020202020202	1	0.005	0.05	2.44138636953501e-06
0.779222222222222	1e-05	0.202020202020202	2	0.005	0.0500000000000002	5.3403223609769e-06
0.779222222222222	1e-05	0.202020202020202	3	0.005	0.0500000000000002	3.25649458960467e-06
0.889111111111111	1e-05	0.202020202020202	1	0.005	0.999044056797502	0.00315543776857913
0.889111111111111	1e-05	0.202020202020202	2	0.005	0.144551399379092	0.00341744662380072
0.889111111111111	1e-05	0.202020202020202	3	0.005	0.999044011176581	0.0031513749772091
0.999	1e-05	0.202020202020202	1	0.005	0.999200755733097	0.0138273798711212
0.999	1e-05	0.202020202020202	2	0.005	0.999016208786611	0.0143029432560297
0.999	1e-05	0.202020202020202	3	0.005	0.999016216180105	0.0143840586477881
0.01	1e-05	0.212121212121212	1	0.005	0.05	3.5267770165595e-06
0.01	1e-05	0.212121212121212	2	0.005	0.05	5.03043603495187e-05
0.01	1e-05	0.212121212121212	3	0.005	0.0500000000000001	4.86916783521946e-06
0.119888888888889	1e-05	0.212121212121212	1	0.005	0.05	1.52905666236124e-07
0.119888888888889	1e-05	0.212121212121212	2	0.005	0.05	2.37599577789775e-06
0.119888888888889	1e-05	0.212121212121212	3	0.005	0.05	2.43075128213273e-06
0.229777777777778	1e-05	0.212121212121212	1	0.005	0.05	1.10314123665885e-07
0.229777777777778	1e-05	0.212121212121212	2	0.005	0.0500000000000001	1.08959369894951e-07
0.229777777777778	1e-05	0.212121212121212	3	0.005	0.05	2.07264317518448e-06
0.339666666666667	1e-05	0.212121212121212	1	0.005	0.05	4.95026858208773e-07
0.339666666666667	1e-05	0.212121212121212	2	0.005	0.0500000000000002	1.12515342027717e-06
0.339666666666667	1e-05	0.212121212121212	3	0.005	0.0500000000000001	3.31430938825358e-07
0.449555555555556	1e-05	0.212121212121212	1	0.005	0.0500000000000002	1.06130796247363e-06
0.449555555555556	1e-05	0.212121212121212	2	0.005	0.0500000000000002	1.30762030763475e-06
0.449555555555556	1e-05	0.212121212121212	3	0.005	0.0500000000000002	1.58293765102058e-06
0.559444444444444	1e-05	0.212121212121212	1	0.005	0.0500000000000002	1.0156633335734e-06
0.559444444444444	1e-05	0.212121212121212	2	0.005	0.05	1.01081637944831e-06
0.559444444444444	1e-05	0.212121212121212	3	0.005	0.0500000000000002	1.33258615938845e-06
0.669333333333333	1e-05	0.212121212121212	1	0.005	0.0500000000000001	4.46722100905368e-06
0.669333333333333	1e-05	0.212121212121212	2	0.005	0.05	1.38876921648066e-06
0.669333333333333	1e-05	0.212121212121212	3	0.005	0.05	6.89986695490944e-07
0.779222222222222	1e-05	0.212121212121212	1	0.005	0.0500000000000002	1.7633416177084e-06
0.779222222222222	1e-05	0.212121212121212	2	0.005	0.0500000000000002	1.49974528286558e-06
0.779222222222222	1e-05	0.212121212121212	3	0.005	0.0500000000000002	4.15643599420519e-06
0.889111111111111	1e-05	0.212121212121212	1	0.005	0.933751477907071	0.000561384485424408
0.889111111111111	1e-05	0.212121212121212	2	0.005	0.0532211112374902	0.000778481831601998
0.889111111111111	1e-05	0.212121212121212	3	0.005	0.0532210998570229	0.000840967179852737
0.999	1e-05	0.212121212121212	1	0.005	0.999002480301993	0.00974140888742446
0.999	1e-05	0.212121212121212	2	0.005	0.999151978892445	0.00934613168350817
0.999	1e-05	0.212121212121212	3	0.005	0.999002479745579	0.00973914713016031
0.01	1e-05	0.222222222222222	1	0.005	0.05	8.70155326456935e-06
0.01	1e-05	0.222222222222222	2	0.005	0.05	1.89997910669003e-05
0.01	1e-05	0.222222222222222	3	0.005	0.0500000000000001	8.68278297561122e-06
0.119888888888889	1e-05	0.222222222222222	1	0.005	0.05	5.83378418132949e-07
0.119888888888889	1e-05	0.222222222222222	2	0.005	0.05	2.81390058017173e-07
0.119888888888889	1e-05	0.222222222222222	3	0.005	0.05	1.60100797654269e-06
0.229777777777778	1e-05	0.222222222222222	1	0.005	0.0500000000000001	8.02111612200319e-07
0.229777777777778	1e-05	0.222222222222222	2	0.005	0.05	1.56738164739182e-06
0.229777777777778	1e-05	0.222222222222222	3	0.005	0.0500000000000001	1.29358309842064e-06
0.339666666666667	1e-05	0.222222222222222	1	0.005	0.0500000000000002	2.55706581236754e-07
0.339666666666667	1e-05	0.222222222222222	2	0.005	0.0500000000000002	5.88846039087514e-07
0.339666666666667	1e-05	0.222222222222222	3	0.005	0.0500000000000002	1.46641243909515e-07
0.449555555555556	1e-05	0.222222222222222	1	0.005	0.0500000000000001	2.71489576844006e-06
0.449555555555556	1e-05	0.222222222222222	2	0.005	0.0500000000000001	1.88779206397517e-07
0.449555555555556	1e-05	0.222222222222222	3	0.005	0.05	7.65427102551263e-07
0.559444444444444	1e-05	0.222222222222222	1	0.005	0.0500000000000001	3.57125352673178e-07
0.559444444444444	1e-05	0.222222222222222	2	0.005	0.0500000000000001	8.35195766827673e-07
0.559444444444444	1e-05	0.222222222222222	3	0.005	0.05	3.38144462795476e-07
0.669333333333333	1e-05	0.222222222222222	1	0.005	0.0500000000000001	4.73501918255842e-07
0.669333333333333	1e-05	0.222222222222222	2	0.005	0.05	8.24419612796319e-07
0.669333333333333	1e-05	0.222222222222222	3	0.005	0.0500000000000001	1.68103034744452e-06
0.779222222222222	1e-05	0.222222222222222	1	0.005	0.0500000000000002	2.41284550831992e-06
0.779222222222222	1e-05	0.222222222222222	2	0.005	0.0500000000000002	3.17504953314562e-06
0.779222222222222	1e-05	0.222222222222222	3	0.005	0.0500000000000001	1.67479638780483e-06
0.889111111111111	1e-05	0.222222222222222	1	0.005	0.05	6.70337863501932e-06
0.889111111111111	1e-05	0.222222222222222	2	0.005	0.05	5.13022707123924e-06
0.889111111111111	1e-05	0.222222222222222	3	0.005	0.05	5.7936875281358e-06
0.999	1e-05	0.222222222222222	1	0.005	0.999053954765136	0.00570640363838487
0.999	1e-05	0.222222222222222	2	0.005	0.999053967490512	0.00569520982139947
0.999	1e-05	0.222222222222222	3	0.005	0.999053779883368	0.00565524937383597
0.01	1e-05	0.232323232323232	1	0.005	0.0500000000000001	1.23308767108721e-05
0.01	1e-05	0.232323232323232	2	0.005	0.0500000000000001	2.14810561534672e-06
0.01	1e-05	0.232323232323232	3	0.005	0.0500000000000001	1.5180491243713e-05
0.119888888888889	1e-05	0.232323232323232	1	0.005	0.05	3.40744558746823e-06
0.119888888888889	1e-05	0.232323232323232	2	0.005	0.05	3.05682706196812e-06
0.119888888888889	1e-05	0.232323232323232	3	0.005	0.05	7.33765747258093e-07
0.229777777777778	1e-05	0.232323232323232	1	0.005	0.0500000000000001	1.03295281649776e-06
0.229777777777778	1e-05	0.232323232323232	2	0.005	0.0500000000000001	2.35600198509918e-06
0.229777777777778	1e-05	0.232323232323232	3	0.005	0.05	3.20235277532609e-07
0.339666666666667	1e-05	0.232323232323232	1	0.005	0.0500000000000002	4.13316622397349e-07
0.339666666666667	1e-05	0.232323232323232	2	0.005	0.05	3.63901988674581e-06
0.339666666666667	1e-05	0.232323232323232	3	0.005	0.0500000000000001	9.94109461727844e-07
0.449555555555556	1e-05	0.232323232323232	1	0.005	0.0500000000000001	2.70136683039532e-07
0.449555555555556	1e-05	0.232323232323232	2	0.005	0.05	1.22116993883506e-06
0.449555555555556	1e-05	0.232323232323232	3	0.005	0.0500000000000002	8.02682484427792e-07
0.559444444444444	1e-05	0.232323232323232	1	0.005	0.05	8.01635436266066e-07
0.559444444444444	1e-05	0.232323232323232	2	0.005	0.05	1.51763144375092e-06
0.559444444444444	1e-05	0.232323232323232	3	0.005	0.05	8.9814256989643e-07
0.669333333333333	1e-05	0.232323232323232	1	0.005	0.0500000000000001	5.33290735262551e-07
0.669333333333333	1e-05	0.232323232323232	2	0.005	0.0500000000000001	1.24132586159906e-06
0.669333333333333	1e-05	0.232323232323232	3	0.005	0.05	2.47762810166205e-06
0.779222222222222	1e-05	0.232323232323232	1	0.005	0.0500000000000002	7.47715398936141e-07
0.779222222222222	1e-05	0.232323232323232	2	0.005	0.0500000000000001	1.80829364536137e-06
0.779222222222222	1e-05	0.232323232323232	3	0.005	0.0500000000000002	1.63384068742129e-06
0.889111111111111	1e-05	0.232323232323232	1	0.005	0.05	5.72962846215737e-06
0.889111111111111	1e-05	0.232323232323232	2	0.005	0.05	1.35005907147255e-06
0.889111111111111	1e-05	0.232323232323232	3	0.005	0.05	5.78988043396163e-06
0.999	1e-05	0.232323232323232	1	0.005	0.0987854813880071	0.00277974690349709
0.999	1e-05	0.232323232323232	2	0.005	0.999040222377772	0.00252533002719055
0.999	1e-05	0.232323232323232	3	0.005	0.098785429336934	0.00282563764436185
0.01	1e-05	0.242424242424242	1	0.005	0.0500000000000001	1.35958816303309e-05
0.01	1e-05	0.242424242424242	2	0.005	0.0500000000000002	1.69920138587994e-05
0.01	1e-05	0.242424242424242	3	0.005	0.0500000000000001	2.482960861508e-05
0.119888888888889	1e-05	0.242424242424242	1	0.005	0.05	1.27541110356034e-06
0.119888888888889	1e-05	0.242424242424242	2	0.005	0.05	1.07779774219913e-07
0.119888888888889	1e-05	0.242424242424242	3	0.005	0.05	1.71223096329763e-07
0.229777777777778	1e-05	0.242424242424242	1	0.005	0.0500000000000001	9.9262599741504e-07
0.229777777777778	1e-05	0.242424242424242	2	0.005	0.0500000000000001	1.60949502820886e-07
0.229777777777778	1e-05	0.242424242424242	3	0.005	0.0500000000000001	5.01435472365904e-07
0.339666666666667	1e-05	0.242424242424242	1	0.005	0.0500000000000001	2.63612968360605e-07
0.339666666666667	1e-05	0.242424242424242	2	0.005	0.0500000000000002	1.9186931357581e-06
0.339666666666667	1e-05	0.242424242424242	3	0.005	0.0500000000000002	1.94252991250701e-06
0.449555555555556	1e-05	0.242424242424242	1	0.005	0.05	2.29958094232711e-07
0.449555555555556	1e-05	0.242424242424242	2	0.005	0.05	9.14136637601983e-07
0.449555555555556	1e-05	0.242424242424242	3	0.005	0.05	1.33180367758243e-06
0.559444444444444	1e-05	0.242424242424242	1	0.005	0.0500000000000001	1.44509234304096e-07
0.559444444444444	1e-05	0.242424242424242	2	0.005	0.05	1.72395962887449e-06
0.559444444444444	1e-05	0.242424242424242	3	0.005	0.0500000000000001	2.38582050079691e-06
0.669333333333333	1e-05	0.242424242424242	1	0.005	0.05	1.74029165164185e-06
0.669333333333333	1e-05	0.242424242424242	2	0.005	0.05	7.77250785316378e-07
0.669333333333333	1e-05	0.242424242424242	3	0.005	0.05	7.74892372576853e-07
0.779222222222222	1e-05	0.242424242424242	1	0.005	0.0500000000000001	9.51522129647125e-07
0.779222222222222	1e-05	0.242424242424242	2	0.005	0.0500000000000001	7.38473090676835e-07
0.779222222222222	1e-05	0.242424242424242	3	0.005	0.0500000000000001	1.36157314628962e-06
0.889111111111111	1e-05	0.242424242424242	1	0.005	0.05	1.72272353675431e-06
0.889111111111111	1e-05	0.242424242424242	2	0.005	0.05	1.98522873843805e-06
0.889111111111111	1e-05	0.242424242424242	3	0.005	0.05	5.35295412365277e-06
0.999	1e-05	0.242424242424242	1	0.005	0.05000000244226	4.49278990666444e-05
0.999	1e-05	0.242424242424242	2	0.005	0.0500000011450273	2.81538190927184e-05
0.999	1e-05	0.242424242424242	3	0.005	0.0500000028280644	5.27991322586352e-05
0.01	1e-05	0.252525252525253	1	0.005	0.0500000000000001	8.90826498897101e-06
0.01	1e-05	0.252525252525253	2	0.005	0.0500000000000001	3.28545415862239e-06
0.01	1e-05	0.252525252525253	3	0.005	0.0500000000000002	4.6307633148004e-06
0.119888888888889	1e-05	0.252525252525253	1	0.005	0.05	1.15965421235041e-06
0.119888888888889	1e-05	0.252525252525253	2	0.005	0.05	1.16888876271678e-06
0.119888888888889	1e-05	0.252525252525253	3	0.005	0.05	2.26920905900254e-06
0.229777777777778	1e-05	0.252525252525253	1	0.005	0.0500000000000001	3.51744798060431e-07
0.229777777777778	1e-05	0.252525252525253	2	0.005	0.0500000000000001	1.32930327405521e-06
0.229777777777778	1e-05	0.252525252525253	3	0.005	0.05	1.0907825946959e-06
0.339666666666667	1e-05	0.252525252525253	1	0.005	0.05	9.95930564494081e-07
0.339666666666667	1e-05	0.252525252525253	2	0.005	0.05	2.35444818173151e-07
0.339666666666667	1e-05	0.252525252525253	3	0.005	0.0500000000000002	9.23541857405672e-07
0.449555555555556	1e-05	0.252525252525253	1	0.005	0.0500000000000001	3.20330932945826e-07
0.449555555555556	1e-05	0.252525252525253	2	0.005	0.05	2.40358143501484e-06
0.449555555555556	1e-05	0.252525252525253	3	0.005	0.0500000000000001	2.91690108102533e-07
0.559444444444444	1e-05	0.252525252525253	1	0.005	0.0500000000000001	7.95369777431225e-07
0.559444444444444	1e-05	0.252525252525253	2	0.005	0.05	7.03493368898129e-07
0.559444444444444	1e-05	0.252525252525253	3	0.005	0.05	1.17845525819136e-06
0.669333333333333	1e-05	0.252525252525253	1	0.005	0.05	9.95266707924597e-07
0.669333333333333	1e-05	0.252525252525253	2	0.005	0.05	3.28410184855683e-07
0.669333333333333	1e-05	0.252525252525253	3	0.005	0.05	1.16494865432493e-06
0.779222222222222	1e-05	0.252525252525253	1	0.005	0.05	6.92129602153775e-07
0.779222222222222	1e-05	0.252525252525253	2	0.005	0.05	1.72658851644309e-06
0.779222222222222	1e-05	0.252525252525253	3	0.005	0.05	1.30042846345267e-06
0.889111111111111	1e-05	0.252525252525253	1	0.005	0.05	3.05296724905146e-06
0.889111111111111	1e-05	0.252525252525253	2	0.005	0.05	7.62480410423561e-07
0.889111111111111	1e-05	0.252525252525253	3	0.005	0.05	1.38505619503583e-06
0.999	1e-05	0.252525252525253	1	0.005	0.05	4.49083138613693e-06
0.999	1e-05	0.252525252525253	2	0.005	0.05	5.02670031747755e-06
0.999	1e-05	0.252525252525253	3	0.005	0.05	1.11359670403581e-05
0.01	1e-05	0.262626262626263	1	0.005	0.05	2.30982081734269e-05
0.01	1e-05	0.262626262626263	2	0.005	0.0500000000000002	6.31930077048712e-06
0.01	1e-05	0.262626262626263	3	0.005	0.0500000000000002	2.14378166198449e-05
0.119888888888889	1e-05	0.262626262626263	1	0.005	0.05	5.52787222505351e-07
0.119888888888889	1e-05	0.262626262626263	2	0.005	0.05	1.47760383723721e-06
0.119888888888889	1e-05	0.262626262626263	3	0.005	0.05	7.68084732793567e-07
0.229777777777778	1e-05	0.262626262626263	1	0.005	0.05	1.49012156431383e-07
0.229777777777778	1e-05	0.262626262626263	2	0.005	0.0500000000000001	1.10796994731552e-06
0.229777777777778	1e-05	0.262626262626263	3	0.005	0.0500000000000001	4.36229828054307e-07
0.339666666666667	1e-05	0.262626262626263	1	0.005	0.0500000000000001	1.20024191727046e-06
0.339666666666667	1e-05	0.262626262626263	2	0.005	0.05	6.31605992199228e-06
0.339666666666667	1e-05	0.262626262626263	3	0.005	0.0500000000000001	1.12989602383373e-07
0.449555555555556	1e-05	0.262626262626263	1	0.005	0.0500000000000001	1.94424825129294e-06
0.449555555555556	1e-05	0.262626262626263	2	0.005	0.0500000000000001	5.10188469079234e-07
0.449555555555556	1e-05	0.262626262626263	3	0.005	0.0500000000000001	6.32443429287431e-07
0.559444444444444	1e-05	0.262626262626263	1	0.005	0.05	2.15045240355596e-07
0.559444444444444	1e-05	0.262626262626263	2	0.005	0.05	2.84772198949466e-07
0.559444444444444	1e-05	0.262626262626263	3	0.005	0.0500000000000002	2.37736328849829e-06
0.669333333333333	1e-05	0.262626262626263	1	0.005	0.05	4.80408244759165e-07
0.669333333333333	1e-05	0.262626262626263	2	0.005	0.05	8.37765715766319e-07
0.669333333333333	1e-05	0.262626262626263	3	0.005	0.0500000000000001	2.92113371376603e-07
0.779222222222222	1e-05	0.262626262626263	1	0.005	0.0500000000000002	7.12471446091263e-07
0.779222222222222	1e-05	0.262626262626263	2	0.005	0.0500000000000002	1.99757215059848e-06
0.779222222222222	1e-05	0.262626262626263	3	0.005	0.0500000000000002	1.88014227083324e-06
0.889111111111111	1e-05	0.262626262626263	1	0.005	0.05	1.18062530856366e-06
0.889111111111111	1e-05	0.262626262626263	2	0.005	0.05	7.54984725005734e-07
0.889111111111111	1e-05	0.262626262626263	3	0.005	0.05	2.84516499242385e-06
0.999	1e-05	0.262626262626263	1	0.005	0.0500000000000002	1.18979687246658e-06
0.999	1e-05	0.262626262626263	2	0.005	0.0500000000000002	1.16874714302015e-06
0.999	1e-05	0.262626262626263	3	0.005	0.0500000000000002	3.43889313069044e-06
0.01	1e-05	0.272727272727273	1	0.005	0.05	3.17006089276411e-06
0.01	1e-05	0.272727272727273	2	0.005	0.05	1.77624489307345e-05
0.01	1e-05	0.272727272727273	3	0.005	0.0500000000000001	7.83320734174188e-06
0.119888888888889	1e-05	0.272727272727273	1	0.005	0.05	1.58984386406229e-06
0.119888888888889	1e-05	0.272727272727273	2	0.005	0.05	2.90506811874733e-07
0.119888888888889	1e-05	0.272727272727273	3	0.005	0.05	3.3611791512135e-06
0.229777777777778	1e-05	0.272727272727273	1	0.005	0.0500000000000001	8.07833594327327e-07
0.229777777777778	1e-05	0.272727272727273	2	0.005	0.05	3.03617752153248e-06
0.229777777777778	1e-05	0.272727272727273	3	0.005	0.0500000000000001	3.17831486218078e-06
0.339666666666667	1e-05	0.272727272727273	1	0.005	0.0500000000000001	2.35427121002388e-06
0.339666666666667	1e-05	0.272727272727273	2	0.005	0.0500000000000002	1.36329800380345e-07
0.339666666666667	1e-05	0.272727272727273	3	0.005	0.0500000000000002	5.86692142850595e-07
0.449555555555556	1e-05	0.272727272727273	1	0.005	0.05	3.30182743396123e-07
0.449555555555556	1e-05	0.272727272727273	2	0.005	0.0500000000000002	7.49858173670986e-07
0.449555555555556	1e-05	0.272727272727273	3	0.005	0.0500000000000002	9.36796508141145e-08
0.559444444444444	1e-05	0.272727272727273	1	0.005	0.0500000000000001	1.30125410716004e-06
0.559444444444444	1e-05	0.272727272727273	2	0.005	0.05	1.97629935892085e-06
0.559444444444444	1e-05	0.272727272727273	3	0.005	0.0500000000000001	9.99179014380674e-07
0.669333333333333	1e-05	0.272727272727273	1	0.005	0.05	1.3769804308045e-06
0.669333333333333	1e-05	0.272727272727273	2	0.005	0.05	1.05775824943252e-06
0.669333333333333	1e-05	0.272727272727273	3	0.005	0.05	1.05853934817173e-07
0.779222222222222	1e-05	0.272727272727273	1	0.005	0.0500000000000001	1.8714627529824e-07
0.779222222222222	1e-05	0.272727272727273	2	0.005	0.0500000000000002	1.83869886954211e-07
0.779222222222222	1e-05	0.272727272727273	3	0.005	0.05	1.12989158986514e-06
0.889111111111111	1e-05	0.272727272727273	1	0.005	0.0500000000000002	1.48210535695651e-06
0.889111111111111	1e-05	0.272727272727273	2	0.005	0.0500000000000001	9.8331614271023e-07
0.889111111111111	1e-05	0.272727272727273	3	0.005	0.0500000000000001	7.35026052583264e-07
0.999	1e-05	0.272727272727273	1	0.005	0.0500000000000001	1.37790889654796e-06
0.999	1e-05	0.272727272727273	2	0.005	0.0500000000000002	2.74101703473566e-06
0.999	1e-05	0.272727272727273	3	0.005	0.0500000000000002	2.06159466817785e-07
0.01	1e-05	0.282828282828283	1	0.005	0.05	1.0654808194902e-06
0.01	1e-05	0.282828282828283	2	0.005	0.0500000000000001	8.64513729285875e-06
0.01	1e-05	0.282828282828283	3	0.005	0.05	4.46223435349783e-06
0.119888888888889	1e-05	0.282828282828283	1	0.005	0.05	9.91122958305715e-07
0.119888888888889	1e-05	0.282828282828283	2	0.005	0.05	2.87731394942287e-07
0.119888888888889	1e-05	0.282828282828283	3	0.005	0.05	1.32759308672054e-06
0.229777777777778	1e-05	0.282828282828283	1	0.005	0.0500000000000001	9.30137822462778e-07
0.229777777777778	1e-05	0.282828282828283	2	0.005	0.0500000000000001	3.45438403787767e-07
0.229777777777778	1e-05	0.282828282828283	3	0.005	0.0500000000000001	6.35090249086804e-07
0.339666666666667	1e-05	0.282828282828283	1	0.005	0.0500000000000001	4.82916027312956e-07
0.339666666666667	1e-05	0.282828282828283	2	0.005	0.0500000000000001	6.11107661303023e-07
0.339666666666667	1e-05	0.282828282828283	3	0.005	0.0500000000000001	7.79787610373098e-07
0.449555555555556	1e-05	0.282828282828283	1	0.005	0.05	1.73565182601071e-07
0.449555555555556	1e-05	0.282828282828283	2	0.005	0.0500000000000001	1.10517711901386e-06
0.449555555555556	1e-05	0.282828282828283	3	0.005	0.0500000000000001	8.01338529349874e-07
0.559444444444444	1e-05	0.282828282828283	1	0.005	0.0500000000000001	6.30282544546372e-08
0.559444444444444	1e-05	0.282828282828283	2	0.005	0.05	2.57140729647717e-06
0.559444444444444	1e-05	0.282828282828283	3	0.005	0.0500000000000001	5.99242029420867e-07
0.669333333333333	1e-05	0.282828282828283	1	0.005	0.05	1.36203930916578e-06
0.669333333333333	1e-05	0.282828282828283	2	0.005	0.05	8.63503562504053e-07
0.669333333333333	1e-05	0.282828282828283	3	0.005	0.0500000000000001	1.02079399584993e-06
0.779222222222222	1e-05	0.282828282828283	1	0.005	0.0500000000000002	1.38140509787172e-07
0.779222222222222	1e-05	0.282828282828283	2	0.005	0.0500000000000002	7.84653274995917e-07
0.779222222222222	1e-05	0.282828282828283	3	0.005	0.0500000000000002	1.1978319062752e-06
0.889111111111111	1e-05	0.282828282828283	1	0.005	0.05	1.19451232234603e-06
0.889111111111111	1e-05	0.282828282828283	2	0.005	0.05	1.21467518315988e-06
0.889111111111111	1e-05	0.282828282828283	3	0.005	0.05	3.85983353091046e-06
0.999	1e-05	0.282828282828283	1	0.005	0.0500000000000002	2.61960247904441e-06
0.999	1e-05	0.282828282828283	2	0.005	0.0500000000000002	3.34219577980122e-06
0.999	1e-05	0.282828282828283	3	0.005	0.0500000000000002	2.06392004267415e-06
0.01	1e-05	0.292929292929293	1	0.005	0.05	2.30834420442095e-06
0.01	1e-05	0.292929292929293	2	0.005	0.05	1.62090307586317e-05
0.01	1e-05	0.292929292929293	3	0.005	0.0500000000000002	1.4532507792139e-05
0.119888888888889	1e-05	0.292929292929293	1	0.005	0.05	1.49078995319475e-06
0.119888888888889	1e-05	0.292929292929293	2	0.005	0.05	5.31303781678527e-07
0.119888888888889	1e-05	0.292929292929293	3	0.005	0.05	1.46195812737899e-06
0.229777777777778	1e-05	0.292929292929293	1	0.005	0.0500000000000001	4.13503414729446e-07
0.229777777777778	1e-05	0.292929292929293	2	0.005	0.0500000000000001	2.00350683138438e-07
0.229777777777778	1e-05	0.292929292929293	3	0.005	0.0500000000000001	4.05934990624194e-07
0.339666666666667	1e-05	0.292929292929293	1	0.005	0.0500000000000001	1.49331417642856e-07
0.339666666666667	1e-05	0.292929292929293	2	0.005	0.0500000000000001	4.42295840705394e-07
0.339666666666667	1e-05	0.292929292929293	3	0.005	0.0500000000000001	6.52152780128209e-07
0.449555555555556	1e-05	0.292929292929293	1	0.005	0.0500000000000001	1.83633058868524e-07
0.449555555555556	1e-05	0.292929292929293	2	0.005	0.05	8.7264915999531e-07
0.449555555555556	1e-05	0.292929292929293	3	0.005	0.0500000000000001	1.25182471565147e-06
0.559444444444444	1e-05	0.292929292929293	1	0.005	0.0500000000000001	5.8410551750506e-07
0.559444444444444	1e-05	0.292929292929293	2	0.005	0.0500000000000001	8.02290030204789e-07
0.559444444444444	1e-05	0.292929292929293	3	0.005	0.0500000000000001	8.14718655285184e-07
0.669333333333333	1e-05	0.292929292929293	1	0.005	0.05	1.02053289230539e-06
0.669333333333333	1e-05	0.292929292929293	2	0.005	0.05	1.1163370102263e-06
0.669333333333333	1e-05	0.292929292929293	3	0.005	0.0500000000000001	1.27296724825875e-06
0.779222222222222	1e-05	0.292929292929293	1	0.005	0.05	6.51212403964404e-07
0.779222222222222	1e-05	0.292929292929293	2	0.005	0.0500000000000002	5.77490000474756e-07
0.779222222222222	1e-05	0.292929292929293	3	0.005	0.0500000000000002	1.19433610451601e-06
0.889111111111111	1e-05	0.292929292929293	1	0.005	0.05	1.46500168864807e-06
0.889111111111111	1e-05	0.292929292929293	2	0.005	0.05	5.69762690891848e-07
0.889111111111111	1e-05	0.292929292929293	3	0.005	0.05	4.76352995169175e-07
0.999	1e-05	0.292929292929293	1	0.005	0.0500000000000002	2.72186139199297e-06
0.999	1e-05	0.292929292929293	2	0.005	0.05	2.17664746278572e-06
0.999	1e-05	0.292929292929293	3	0.005	0.05	1.60837410715409e-06
0.01	1e-05	0.303030303030303	1	0.005	0.05	4.50609761216562e-06
0.01	1e-05	0.303030303030303	2	0.005	0.0500000000000002	6.50534905246473e-06
0.01	1e-05	0.303030303030303	3	0.005	0.0500000000000002	7.58908209587141e-06
0.119888888888889	1e-05	0.303030303030303	1	0.005	0.05	8.00729099655664e-07
0.119888888888889	1e-05	0.303030303030303	2	0.005	0.05	1.91949299972493e-06
0.119888888888889	1e-05	0.303030303030303	3	0.005	0.05	2.51578294199188e-07
0.229777777777778	1e-05	0.303030303030303	1	0.005	0.05	2.27112852656757e-07
0.229777777777778	1e-05	0.303030303030303	2	0.005	0.0500000000000001	2.93247607355128e-07
0.229777777777778	1e-05	0.303030303030303	3	0.005	0.0500000000000001	1.59137911070429e-07
0.339666666666667	1e-05	0.303030303030303	1	0.005	0.05	3.93892573241088e-07
0.339666666666667	1e-05	0.303030303030303	2	0.005	0.05	6.56490671272771e-07
0.339666666666667	1e-05	0.303030303030303	3	0.005	0.0500000000000002	5.24296722895885e-07
0.449555555555556	1e-05	0.303030303030303	1	0.005	0.0500000000000002	2.89955823772655e-06
0.449555555555556	1e-05	0.303030303030303	2	0.005	0.05	7.84297195763014e-07
0.449555555555556	1e-05	0.303030303030303	3	0.005	0.05	1.03298272573841e-06
0.559444444444444	1e-05	0.303030303030303	1	0.005	0.05	7.81763114810087e-07
0.559444444444444	1e-05	0.303030303030303	2	0.005	0.05	4.531773338089e-07
0.559444444444444	1e-05	0.303030303030303	3	0.005	0.05	1.94207785909577e-06
0.669333333333333	1e-05	0.303030303030303	1	0.005	0.05	1.58924941609232e-06
0.669333333333333	1e-05	0.303030303030303	2	0.005	0.05	5.21773499427381e-07
0.669333333333333	1e-05	0.303030303030303	3	0.005	0.05	1.02166916533494e-06
0.779222222222222	1e-05	0.303030303030303	1	0.005	0.0500000000000002	6.66156295999428e-07
0.779222222222222	1e-05	0.303030303030303	2	0.005	0.05	2.13022477171413e-07
0.779222222222222	1e-05	0.303030303030303	3	0.005	0.0500000000000001	1.26506001006988e-06
0.889111111111111	1e-05	0.303030303030303	1	0.005	0.0500000000000001	1.89729622092863e-07
0.889111111111111	1e-05	0.303030303030303	2	0.005	0.0500000000000001	7.74724608073376e-07
0.889111111111111	1e-05	0.303030303030303	3	0.005	0.0500000000000001	7.3887899369374e-07
0.999	1e-05	0.303030303030303	1	0.005	0.0500000000000001	1.19185170936694e-06
0.999	1e-05	0.303030303030303	2	0.005	0.0500000000000001	7.41420148577973e-07
0.999	1e-05	0.303030303030303	3	0.005	0.0500000000000001	6.75775521364473e-07
0.01	1e-05	0.313131313131313	1	0.005	0.0500000000000002	3.79943509191622e-06
0.01	1e-05	0.313131313131313	2	0.005	0.05	1.57668999726868e-05
0.01	1e-05	0.313131313131313	3	0.005	0.05	3.32327604574151e-05
0.119888888888889	1e-05	0.313131313131313	1	0.005	0.05	6.46007525613861e-07
0.119888888888889	1e-05	0.313131313131313	2	0.005	0.05	4.74341284492005e-07
0.119888888888889	1e-05	0.313131313131313	3	0.005	0.05	3.94514676427472e-07
0.229777777777778	1e-05	0.313131313131313	1	0.005	0.0500000000000001	7.99980755856236e-07
0.229777777777778	1e-05	0.313131313131313	2	0.005	0.05	2.30609171674304e-07
0.229777777777778	1e-05	0.313131313131313	3	0.005	0.0500000000000001	2.81990762205423e-06
0.339666666666667	1e-05	0.313131313131313	1	0.005	0.0500000000000002	1.47151956362832e-06
0.339666666666667	1e-05	0.313131313131313	2	0.005	0.0500000000000001	2.0134127060522e-07
0.339666666666667	1e-05	0.313131313131313	3	0.005	0.0500000000000002	1.11592866102195e-06
0.449555555555556	1e-05	0.313131313131313	1	0.005	0.0500000000000001	2.42860755219407e-06
0.449555555555556	1e-05	0.313131313131313	2	0.005	0.05	9.12373543232817e-07
0.449555555555556	1e-05	0.313131313131313	3	0.005	0.05	1.18275894064649e-06
0.559444444444444	1e-05	0.313131313131313	1	0.005	0.05	1.42490163859491e-07
0.559444444444444	1e-05	0.313131313131313	2	0.005	0.05	6.65820030160452e-07
0.559444444444444	1e-05	0.313131313131313	3	0.005	0.05	7.50157345803885e-07
0.669333333333333	1e-05	0.313131313131313	1	0.005	0.05	1.13555698674229e-06
0.669333333333333	1e-05	0.313131313131313	2	0.005	0.05	4.83461446189991e-07
0.669333333333333	1e-05	0.313131313131313	3	0.005	0.05	1.17409261732164e-06
0.779222222222222	1e-05	0.313131313131313	1	0.005	0.0500000000000001	1.49917888991729e-06
0.779222222222222	1e-05	0.313131313131313	2	0.005	0.0500000000000001	5.04150301053552e-07
0.779222222222222	1e-05	0.313131313131313	3	0.005	0.0500000000000001	3.65556292391135e-07
0.889111111111111	1e-05	0.313131313131313	1	0.005	0.05	1.41946899625579e-06
0.889111111111111	1e-05	0.313131313131313	2	0.005	0.05	2.9900854499456e-07
0.889111111111111	1e-05	0.313131313131313	3	0.005	0.05	4.52313160223991e-07
0.999	1e-05	0.313131313131313	1	0.005	0.0500000000000001	1.07567901013468e-06
0.999	1e-05	0.313131313131313	2	0.005	0.0500000000000001	3.87688281004185e-07
0.999	1e-05	0.313131313131313	3	0.005	0.0500000000000001	5.6891417784271e-07
0.01	1e-05	0.323232323232323	1	0.005	0.0500000000000002	9.82230697872738e-07
0.01	1e-05	0.323232323232323	2	0.005	0.0500000000000002	2.17395596754843e-05
0.01	1e-05	0.323232323232323	3	0.005	0.0500000000000002	3.19425146256941e-05
0.119888888888889	1e-05	0.323232323232323	1	0.005	0.05	6.7739859798801e-07
0.119888888888889	1e-05	0.323232323232323	2	0.005	0.05	1.96359465428791e-06
0.119888888888889	1e-05	0.323232323232323	3	0.005	0.05	6.74560110480084e-07
0.229777777777778	1e-05	0.323232323232323	1	0.005	0.0500000000000001	3.39325615801069e-06
0.229777777777778	1e-05	0.323232323232323	2	0.005	0.0500000000000001	4.13863089139762e-06
0.229777777777778	1e-05	0.323232323232323	3	0.005	0.0500000000000001	1.54440206370644e-06
0.339666666666667	1e-05	0.323232323232323	1	0.005	0.05	6.18503670615703e-07
0.339666666666667	1e-05	0.323232323232323	2	0.005	0.05	1.0704192727184e-06
0.339666666666667	1e-05	0.323232323232323	3	0.005	0.0500000000000002	3.25318911753544e-08
0.449555555555556	1e-05	0.323232323232323	1	0.005	0.05	7.67029312901714e-07
0.449555555555556	1e-05	0.323232323232323	2	0.005	0.05	1.28456310486107e-06
0.449555555555556	1e-05	0.323232323232323	3	0.005	0.0500000000000001	1.40864243530632e-06
0.559444444444444	1e-05	0.323232323232323	1	0.005	0.05	1.17144578221066e-06
0.559444444444444	1e-05	0.323232323232323	2	0.005	0.05	7.39268516357729e-07
0.559444444444444	1e-05	0.323232323232323	3	0.005	0.05	1.37920734044633e-07
0.669333333333333	1e-05	0.323232323232323	1	0.005	0.05	1.04734193275108e-06
0.669333333333333	1e-05	0.323232323232323	2	0.005	0.05	1.33074353227578e-06
0.669333333333333	1e-05	0.323232323232323	3	0.005	0.05	1.47796575365495e-06
0.779222222222222	1e-05	0.323232323232323	1	0.005	0.05	1.00394495230254e-06
0.779222222222222	1e-05	0.323232323232323	2	0.005	0.05	9.35079870032296e-07
0.779222222222222	1e-05	0.323232323232323	3	0.005	0.05	1.26961896088009e-06
0.889111111111111	1e-05	0.323232323232323	1	0.005	0.05	9.79799136851086e-07
0.889111111111111	1e-05	0.323232323232323	2	0.005	0.05	1.13152607455288e-06
0.889111111111111	1e-05	0.323232323232323	3	0.005	0.05	4.92951503642005e-07
0.999	1e-05	0.323232323232323	1	0.005	0.0500000000000001	8.14466211344514e-07
0.999	1e-05	0.323232323232323	2	0.005	0.05	3.9939311999045e-07
0.999	1e-05	0.323232323232323	3	0.005	0.05	1.02051767625775e-06
0.01	1e-05	0.333333333333333	1	0.005	0.05	7.22689060987799e-06
0.01	1e-05	0.333333333333333	2	0.005	0.0500000000000001	3.10049972018836e-05
0.01	1e-05	0.333333333333333	3	0.005	0.0500000000000002	8.18454614023052e-06
0.119888888888889	1e-05	0.333333333333333	1	0.005	0.05	9.81627503951552e-07
0.119888888888889	1e-05	0.333333333333333	2	0.005	0.05	1.44572606134556e-07
0.119888888888889	1e-05	0.333333333333333	3	0.005	0.05	2.32831510546904e-07
0.229777777777778	1e-05	0.333333333333333	1	0.005	0.05	8.3638659123526e-07
0.229777777777778	1e-05	0.333333333333333	2	0.005	0.0500000000000001	2.85995114637369e-06
0.229777777777778	1e-05	0.333333333333333	3	0.005	0.05	1.52013048222938e-06
0.339666666666667	1e-05	0.333333333333333	1	0.005	0.0500000000000002	1.22842489230882e-07
0.339666666666667	1e-05	0.333333333333333	2	0.005	0.05	8.8166993855048e-07
0.339666666666667	1e-05	0.333333333333333	3	0.005	0.0500000000000001	1.24529758815455e-06
0.449555555555556	1e-05	0.333333333333333	1	0.005	0.0500000000000001	1.5718409939595e-06
0.449555555555556	1e-05	0.333333333333333	2	0.005	0.05	6.28159000406453e-07
0.449555555555556	1e-05	0.333333333333333	3	0.005	0.0500000000000001	4.73624350082182e-07
0.559444444444444	1e-05	0.333333333333333	1	0.005	0.05	2.82854691072939e-07
0.559444444444444	1e-05	0.333333333333333	2	0.005	0.05	3.45177456991497e-07
0.559444444444444	1e-05	0.333333333333333	3	0.005	0.05	3.77107979574192e-06
0.669333333333333	1e-05	0.333333333333333	1	0.005	0.05	2.17400089682309e-07
0.669333333333333	1e-05	0.333333333333333	2	0.005	0.05	1.55934880955905e-06
0.669333333333333	1e-05	0.333333333333333	3	0.005	0.05	4.63154248844403e-07
0.779222222222222	1e-05	0.333333333333333	1	0.005	0.0500000000000001	2.20514226758309e-07
0.779222222222222	1e-05	0.333333333333333	2	0.005	0.05	6.43989295365573e-07
0.779222222222222	1e-05	0.333333333333333	3	0.005	0.0500000000000001	1.26918302973165e-06
0.889111111111111	1e-05	0.333333333333333	1	0.005	0.05	2.08513120366277e-07
0.889111111111111	1e-05	0.333333333333333	2	0.005	0.05	5.80984092616509e-07
0.889111111111111	1e-05	0.333333333333333	3	0.005	0.05	2.96538693443813e-07
0.999	1e-05	0.333333333333333	1	0.005	0.05	8.94271531022155e-07
0.999	1e-05	0.333333333333333	2	0.005	0.0500000000000001	1.51693975393663e-06
0.999	1e-05	0.333333333333333	3	0.005	0.05	3.98035902673308e-07
0.01	1e-05	0.343434343434343	1	0.005	0.0500000000000001	1.21813182840051e-06
0.01	1e-05	0.343434343434343	2	0.005	0.05	2.12650591977975e-05
0.01	1e-05	0.343434343434343	3	0.005	0.0500000000000002	5.2741699344999e-06
0.119888888888889	1e-05	0.343434343434343	1	0.005	0.05	2.40982463108029e-07
0.119888888888889	1e-05	0.343434343434343	2	0.005	0.05	1.97158092550636e-06
0.119888888888889	1e-05	0.343434343434343	3	0.005	0.05	1.90004681788874e-06
0.229777777777778	1e-05	0.343434343434343	1	0.005	0.0500000000000001	2.67669865397758e-06
0.229777777777778	1e-05	0.343434343434343	2	0.005	0.0500000000000001	1.064941798494e-07
0.229777777777778	1e-05	0.343434343434343	3	0.005	0.0500000000000001	1.68286812295675e-06
0.339666666666667	1e-05	0.343434343434343	1	0.005	0.0500000000000002	4.62960041283445e-07
0.339666666666667	1e-05	0.343434343434343	2	0.005	0.05	1.18800241384896e-06
0.339666666666667	1e-05	0.343434343434343	3	0.005	0.0500000000000001	9.60445297194243e-07
0.449555555555556	1e-05	0.343434343434343	1	0.005	0.0500000000000001	1.62798485835321e-07
0.449555555555556	1e-05	0.343434343434343	2	0.005	0.05	1.20898549924128e-07
0.449555555555556	1e-05	0.343434343434343	3	0.005	0.05	5.48721531148761e-07
0.559444444444444	1e-05	0.343434343434343	1	0.005	0.05	3.662824866927e-07
0.559444444444444	1e-05	0.343434343434343	2	0.005	0.05	8.87228267057694e-07
0.559444444444444	1e-05	0.343434343434343	3	0.005	0.0500000000000001	4.5306613419069e-07
0.669333333333333	1e-05	0.343434343434343	1	0.005	0.05	4.5042246631801e-08
0.669333333333333	1e-05	0.343434343434343	2	0.005	0.05	7.84546944494836e-07
0.669333333333333	1e-05	0.343434343434343	3	0.005	0.05	1.62283324394309e-07
0.779222222222222	1e-05	0.343434343434343	1	0.005	0.0500000000000001	3.47726097793081e-07
0.779222222222222	1e-05	0.343434343434343	2	0.005	0.05	6.88740537417508e-08
0.779222222222222	1e-05	0.343434343434343	3	0.005	0.05	1.03100634014892e-06
0.889111111111111	1e-05	0.343434343434343	1	0.005	0.0500000000000001	5.0488966925779e-07
0.889111111111111	1e-05	0.343434343434343	2	0.005	0.0500000000000001	7.47423762296953e-07
0.889111111111111	1e-05	0.343434343434343	3	0.005	0.0500000000000001	1.02961813002697e-06
0.999	1e-05	0.343434343434343	1	0.005	0.0500000000000001	9.6043545221244e-07
0.999	1e-05	0.343434343434343	2	0.005	0.0500000000000002	9.21704131937844e-07
0.999	1e-05	0.343434343434343	3	0.005	0.0500000000000001	5.84729990653651e-07
0.01	1e-05	0.353535353535354	1	0.005	0.0500000000000003	2.20173916513361e-05
0.01	1e-05	0.353535353535354	2	0.005	0.05	3.16968733012039e-05
0.01	1e-05	0.353535353535354	3	0.005	0.0500000000000002	7.36634361569665e-06
0.119888888888889	1e-05	0.353535353535354	1	0.005	0.05	1.84709589902322e-07
0.119888888888889	1e-05	0.353535353535354	2	0.005	0.05	8.39223361457925e-07
0.119888888888889	1e-05	0.353535353535354	3	0.005	0.05	1.1680923829572e-06
0.229777777777778	1e-05	0.353535353535354	1	0.005	0.0500000000000001	3.8708417629269e-06
0.229777777777778	1e-05	0.353535353535354	2	0.005	0.0500000000000001	2.05601552762184e-06
0.229777777777778	1e-05	0.353535353535354	3	0.005	0.0500000000000001	1.79160295384457e-06
0.339666666666667	1e-05	0.353535353535354	1	0.005	0.0500000000000001	1.48208973105961e-07
0.339666666666667	1e-05	0.353535353535354	2	0.005	0.0500000000000002	8.9995294629984e-07
0.339666666666667	1e-05	0.353535353535354	3	0.005	0.0500000000000002	3.38838552352533e-06
0.449555555555556	1e-05	0.353535353535354	1	0.005	0.05	7.73181867896958e-08
0.449555555555556	1e-05	0.353535353535354	2	0.005	0.0500000000000001	2.09615082977417e-06
0.449555555555556	1e-05	0.353535353535354	3	0.005	0.05	1.80503098336918e-07
0.559444444444444	1e-05	0.353535353535354	1	0.005	0.05	2.30663911891918e-07
0.559444444444444	1e-05	0.353535353535354	2	0.005	0.05	7.18757978411095e-07
0.559444444444444	1e-05	0.353535353535354	3	0.005	0.05	1.87495621350344e-06
0.669333333333333	1e-05	0.353535353535354	1	0.005	0.05	5.67674499359882e-07
0.669333333333333	1e-05	0.353535353535354	2	0.005	0.05	7.4008329365005e-07
0.669333333333333	1e-05	0.353535353535354	3	0.005	0.05	6.90798649772417e-07
0.779222222222222	1e-05	0.353535353535354	1	0.005	0.0500000000000001	1.60495683466128e-07
0.779222222222222	1e-05	0.353535353535354	2	0.005	0.05	1.76938048870167e-06
0.779222222222222	1e-05	0.353535353535354	3	0.005	0.0500000000000001	1.41062805859107e-06
0.889111111111111	1e-05	0.353535353535354	1	0.005	0.05	5.5088565712947e-07
0.889111111111111	1e-05	0.353535353535354	2	0.005	0.05	5.45156656629833e-07
0.889111111111111	1e-05	0.353535353535354	3	0.005	0.05	1.65864792255206e-06
0.999	1e-05	0.353535353535354	1	0.005	0.0500000000000001	1.46685848611127e-06
0.999	1e-05	0.353535353535354	2	0.005	0.0500000000000001	2.02602023247959e-06
0.999	1e-05	0.353535353535354	3	0.005	0.0500000000000001	1.87536805589447e-06
0.01	1e-05	0.363636363636364	1	0.005	0.05	1.55651835427133e-06
0.01	1e-05	0.363636363636364	2	0.005	0.0500000000000001	7.34557635117822e-05
0.01	1e-05	0.363636363636364	3	0.005	0.0500000000000002	8.60907844979976e-06
0.119888888888889	1e-05	0.363636363636364	1	0.005	0.05	1.33328497007305e-06
0.119888888888889	1e-05	0.363636363636364	2	0.005	0.05	1.23142911433136e-06
0.119888888888889	1e-05	0.363636363636364	3	0.005	0.05	5.58422364787403e-07
0.229777777777778	1e-05	0.363636363636364	1	0.005	0.0500000000000001	7.72394542307224e-07
0.229777777777778	1e-05	0.363636363636364	2	0.005	0.05	1.05640124659855e-06
0.229777777777778	1e-05	0.363636363636364	3	0.005	0.05	1.19245777841397e-07
0.339666666666667	1e-05	0.363636363636364	1	0.005	0.0500000000000001	9.72317293039969e-07
0.339666666666667	1e-05	0.363636363636364	2	0.005	0.05	5.19460596185372e-07
0.339666666666667	1e-05	0.363636363636364	3	0.005	0.0500000000000002	6.882973055019e-07
0.449555555555556	1e-05	0.363636363636364	1	0.005	0.05	8.63550025350282e-07
0.449555555555556	1e-05	0.363636363636364	2	0.005	0.05	5.03874228132304e-07
0.449555555555556	1e-05	0.363636363636364	3	0.005	0.05	1.33967133920246e-06
0.559444444444444	1e-05	0.363636363636364	1	0.005	0.05	5.634232902374e-07
0.559444444444444	1e-05	0.363636363636364	2	0.005	0.05	3.23680768781852e-07
0.559444444444444	1e-05	0.363636363636364	3	0.005	0.05	5.68040235972302e-07
0.669333333333333	1e-05	0.363636363636364	1	0.005	0.05	8.12230938870134e-07
0.669333333333333	1e-05	0.363636363636364	2	0.005	0.05	3.30381297703003e-07
0.669333333333333	1e-05	0.363636363636364	3	0.005	0.05	2.87017915878004e-06
0.779222222222222	1e-05	0.363636363636364	1	0.005	0.0500000000000001	3.19025628529577e-07
0.779222222222222	1e-05	0.363636363636364	2	0.005	0.0500000000000001	2.45395846120365e-07
0.779222222222222	1e-05	0.363636363636364	3	0.005	0.0500000000000001	4.55605491690247e-07
0.889111111111111	1e-05	0.363636363636364	1	0.005	0.05	2.11688397368054e-07
0.889111111111111	1e-05	0.363636363636364	2	0.005	0.05	1.29108426693601e-06
0.889111111111111	1e-05	0.363636363636364	3	0.005	0.05	1.3425520940715e-06
0.999	1e-05	0.363636363636364	1	0.005	0.0500000000000001	4.74261655399479e-07
0.999	1e-05	0.363636363636364	2	0.005	0.05	6.15582087584172e-07
0.999	1e-05	0.363636363636364	3	0.005	0.0500000000000001	4.97307801204518e-07
0.01	1e-05	0.373737373737374	1	0.005	0.05	6.13564006630382e-06
0.01	1e-05	0.373737373737374	2	0.005	0.0500000000000002	1.47176197709682e-05
0.01	1e-05	0.373737373737374	3	0.005	0.0500000000000002	5.96748350888471e-06
0.119888888888889	1e-05	0.373737373737374	1	0.005	0.05	4.13829946997586e-07
0.119888888888889	1e-05	0.373737373737374	2	0.005	0.05	1.72885464059637e-06
0.119888888888889	1e-05	0.373737373737374	3	0.005	0.05	4.49989390477387e-06
0.229777777777778	1e-05	0.373737373737374	1	0.005	0.0500000000000001	3.14318238693932e-07
0.229777777777778	1e-05	0.373737373737374	2	0.005	0.0500000000000001	1.52963340684825e-06
0.229777777777778	1e-05	0.373737373737374	3	0.005	0.0500000000000001	1.66739936485355e-06
0.339666666666667	1e-05	0.373737373737374	1	0.005	0.0500000000000001	1.48512967436966e-06
0.339666666666667	1e-05	0.373737373737374	2	0.005	0.05	2.72229935963671e-06
0.339666666666667	1e-05	0.373737373737374	3	0.005	0.0500000000000002	1.24180732057565e-06
0.449555555555556	1e-05	0.373737373737374	1	0.005	0.0500000000000001	1.33677340889147e-06
0.449555555555556	1e-05	0.373737373737374	2	0.005	0.05	1.96548037996204e-07
0.449555555555556	1e-05	0.373737373737374	3	0.005	0.05	7.49558797970838e-07
0.559444444444444	1e-05	0.373737373737374	1	0.005	0.0500000000000001	2.45850988075793e-06
0.559444444444444	1e-05	0.373737373737374	2	0.005	0.05	3.74068577148185e-07
0.559444444444444	1e-05	0.373737373737374	3	0.005	0.05	2.21506563998004e-07
0.669333333333333	1e-05	0.373737373737374	1	0.005	0.05	8.35625984423694e-07
0.669333333333333	1e-05	0.373737373737374	2	0.005	0.05	4.62717109222935e-07
0.669333333333333	1e-05	0.373737373737374	3	0.005	0.05	1.41925852440995e-06
0.779222222222222	1e-05	0.373737373737374	1	0.005	0.0500000000000001	4.44184480700602e-07
0.779222222222222	1e-05	0.373737373737374	2	0.005	0.05	7.96549144982286e-07
0.779222222222222	1e-05	0.373737373737374	3	0.005	0.0500000000000001	1.84529674145838e-07
0.889111111111111	1e-05	0.373737373737374	1	0.005	0.05	4.70600316888595e-07
0.889111111111111	1e-05	0.373737373737374	2	0.005	0.0500000000000001	1.10642662059592e-06
0.889111111111111	1e-05	0.373737373737374	3	0.005	0.0500000000000001	5.22388242811206e-07
0.999	1e-05	0.373737373737374	1	0.005	0.0500000000000001	2.46833815115877e-07
0.999	1e-05	0.373737373737374	2	0.005	0.05	1.26731727509515e-06
0.999	1e-05	0.373737373737374	3	0.005	0.0500000000000001	7.9508186659796e-07
0.01	1e-05	0.383838383838384	1	0.005	0.05	1.10893278422893e-05
0.01	1e-05	0.383838383838384	2	0.005	0.0500000000000004	1.85457920140285e-05
0.01	1e-05	0.383838383838384	3	0.005	0.05	1.0014210267794e-05
0.119888888888889	1e-05	0.383838383838384	1	0.005	0.05	1.74577014257843e-06
0.119888888888889	1e-05	0.383838383838384	2	0.005	0.05	4.5273461317432e-07
0.119888888888889	1e-05	0.383838383838384	3	0.005	0.05	2.96051439039623e-06
0.229777777777778	1e-05	0.383838383838384	1	0.005	0.05	1.24805817735698e-06
0.229777777777778	1e-05	0.383838383838384	2	0.005	0.05	1.23316888851136e-06
0.229777777777778	1e-05	0.383838383838384	3	0.005	0.05	5.0285250872106e-07
0.339666666666667	1e-05	0.383838383838384	1	0.005	0.05	1.04344364189375e-06
0.339666666666667	1e-05	0.383838383838384	2	0.005	0.05	1.56513520318595e-07
0.339666666666667	1e-05	0.383838383838384	3	0.005	0.0500000000000002	7.71944261752268e-07
0.449555555555556	1e-05	0.383838383838384	1	0.005	0.05	2.71215300486137e-07
0.449555555555556	1e-05	0.383838383838384	2	0.005	0.0500000000000001	1.39590465254573e-06
0.449555555555556	1e-05	0.383838383838384	3	0.005	0.05	1.16545798006672e-07
0.559444444444444	1e-05	0.383838383838384	1	0.005	0.05	8.78195444450109e-08
0.559444444444444	1e-05	0.383838383838384	2	0.005	0.05	8.29680793264371e-07
0.559444444444444	1e-05	0.383838383838384	3	0.005	0.05	9.48323055426954e-07
0.669333333333333	1e-05	0.383838383838384	1	0.005	0.05	4.01487498092283e-07
0.669333333333333	1e-05	0.383838383838384	2	0.005	0.05	3.65042933411443e-07
0.669333333333333	1e-05	0.383838383838384	3	0.005	0.05	7.34038672662349e-07
0.779222222222222	1e-05	0.383838383838384	1	0.005	0.0500000000000001	4.79809437948843e-07
0.779222222222222	1e-05	0.383838383838384	2	0.005	0.05	1.27019296938472e-07
0.779222222222222	1e-05	0.383838383838384	3	0.005	0.0500000000000001	1.85175412737831e-07
0.889111111111111	1e-05	0.383838383838384	1	0.005	0.05	3.06807135150351e-07
0.889111111111111	1e-05	0.383838383838384	2	0.005	0.05	1.21915609962978e-06
0.889111111111111	1e-05	0.383838383838384	3	0.005	0.05	1.09812694926389e-06
0.999	1e-05	0.383838383838384	1	0.005	0.05	6.93436808043819e-07
0.999	1e-05	0.383838383838384	2	0.005	0.05	4.86874259506104e-07
0.999	1e-05	0.383838383838384	3	0.005	0.05	7.34784141389977e-07
0.01	1e-05	0.393939393939394	1	0.005	0.0500000000000002	2.12868315596357e-05
0.01	1e-05	0.393939393939394	2	0.005	0.0500000000000002	5.9520494306708e-06
0.01	1e-05	0.393939393939394	3	0.005	0.0500000000000002	5.52820366989146e-06
0.119888888888889	1e-05	0.393939393939394	1	0.005	0.05	4.38888973716059e-07
0.119888888888889	1e-05	0.393939393939394	2	0.005	0.05	1.76632727019148e-06
0.119888888888889	1e-05	0.393939393939394	3	0.005	0.05	5.42970865509213e-06
0.229777777777778	1e-05	0.393939393939394	1	0.005	0.05	4.86221706306041e-07
0.229777777777778	1e-05	0.393939393939394	2	0.005	0.05	2.78916181869212e-06
0.229777777777778	1e-05	0.393939393939394	3	0.005	0.0500000000000001	1.70858250971511e-07
0.339666666666667	1e-05	0.393939393939394	1	0.005	0.05	1.81604466951969e-06
0.339666666666667	1e-05	0.393939393939394	2	0.005	0.0500000000000001	2.00832394958209e-06
0.339666666666667	1e-05	0.393939393939394	3	0.005	0.0500000000000001	1.16043957372758e-07
0.449555555555556	1e-05	0.393939393939394	1	0.005	0.05	1.23237940251914e-07
0.449555555555556	1e-05	0.393939393939394	2	0.005	0.0500000000000001	1.19774080246446e-06
0.449555555555556	1e-05	0.393939393939394	3	0.005	0.05	4.65894747590211e-07
0.559444444444444	1e-05	0.393939393939394	1	0.005	0.0500000000000001	4.89645055264985e-07
0.559444444444444	1e-05	0.393939393939394	2	0.005	0.05	5.82257999308443e-07
0.559444444444444	1e-05	0.393939393939394	3	0.005	0.0500000000000001	5.29214735310444e-07
0.669333333333333	1e-05	0.393939393939394	1	0.005	0.05	4.79628300523777e-07
0.669333333333333	1e-05	0.393939393939394	2	0.005	0.05	8.82269110733382e-07
0.669333333333333	1e-05	0.393939393939394	3	0.005	0.05	3.41743341171738e-07
0.779222222222222	1e-05	0.393939393939394	1	0.005	0.05	8.09729573846666e-07
0.779222222222222	1e-05	0.393939393939394	2	0.005	0.0500000000000001	3.32608205229413e-07
0.779222222222222	1e-05	0.393939393939394	3	0.005	0.0500000000000001	2.58166866447984e-07
0.889111111111111	1e-05	0.393939393939394	1	0.005	0.05	1.04866108483258e-06
0.889111111111111	1e-05	0.393939393939394	2	0.005	0.05	3.84872290708175e-07
0.889111111111111	1e-05	0.393939393939394	3	0.005	0.05	1.30467267407627e-06
0.999	1e-05	0.393939393939394	1	0.005	0.05	5.81645939763279e-07
0.999	1e-05	0.393939393939394	2	0.005	0.05	6.07199852619765e-07
0.999	1e-05	0.393939393939394	3	0.005	0.05	6.73739541678146e-07
0.01	1e-05	0.404040404040404	1	0.005	0.0500000000000002	4.97785481328074e-07
0.01	1e-05	0.404040404040404	2	0.005	0.0500000000000002	2.15106826402476e-05
0.01	1e-05	0.404040404040404	3	0.005	0.05	3.38236855285779e-05
0.119888888888889	1e-05	0.404040404040404	1	0.005	0.05	2.15138577111847e-06
0.119888888888889	1e-05	0.404040404040404	2	0.005	0.05	1.25812598471049e-06
0.119888888888889	1e-05	0.404040404040404	3	0.005	0.05	3.36600977160931e-06
0.229777777777778	1e-05	0.404040404040404	1	0.005	0.0500000000000001	2.79234466750735e-07
0.229777777777778	1e-05	0.404040404040404	2	0.005	0.0500000000000001	4.78155828366316e-07
0.229777777777778	1e-05	0.404040404040404	3	0.005	0.0500000000000001	1.64769964446387e-06
0.339666666666667	1e-05	0.404040404040404	1	0.005	0.05	5.32720251956301e-07
0.339666666666667	1e-05	0.404040404040404	2	0.005	0.0500000000000001	2.5016157603446e-06
0.339666666666667	1e-05	0.404040404040404	3	0.005	0.05	2.50772200355722e-07
0.449555555555556	1e-05	0.404040404040404	1	0.005	0.0500000000000001	5.42789278419998e-08
0.449555555555556	1e-05	0.404040404040404	2	0.005	0.05	1.0048008803433e-07
0.449555555555556	1e-05	0.404040404040404	3	0.005	0.05	3.11448501243414e-07
0.559444444444444	1e-05	0.404040404040404	1	0.005	0.05	1.19135755894647e-07
0.559444444444444	1e-05	0.404040404040404	2	0.005	0.05	1.87225919507268e-07
0.559444444444444	1e-05	0.404040404040404	3	0.005	0.05	5.68063309966324e-07
0.669333333333333	1e-05	0.404040404040404	1	0.005	0.05	2.49986598245304e-07
0.669333333333333	1e-05	0.404040404040404	2	0.005	0.05	6.27656786752719e-07
0.669333333333333	1e-05	0.404040404040404	3	0.005	0.05	2.31050598341903e-07
0.779222222222222	1e-05	0.404040404040404	1	0.005	0.0500000000000001	8.18579398518143e-07
0.779222222222222	1e-05	0.404040404040404	2	0.005	0.0500000000000001	4.88176162283256e-07
0.779222222222222	1e-05	0.404040404040404	3	0.005	0.0500000000000001	6.60178450759373e-07
0.889111111111111	1e-05	0.404040404040404	1	0.005	0.05	7.27617625491985e-07
0.889111111111111	1e-05	0.404040404040404	2	0.005	0.05	2.47072481369092e-07
0.889111111111111	1e-05	0.404040404040404	3	0.005	0.05	1.53710579289934e-07
0.999	1e-05	0.404040404040404	1	0.005	0.0500000000000002	3.87504981255475e-07
0.999	1e-05	0.404040404040404	2	0.005	0.05	1.70220793723364e-06
0.999	1e-05	0.404040404040404	3	0.005	0.05	2.81027013742833e-07
0.01	1e-05	0.414141414141414	1	0.005	0.05	3.098370069058e-05
0.01	1e-05	0.414141414141414	2	0.005	0.05	2.4016290445493e-05
0.01	1e-05	0.414141414141414	3	0.005	0.0500000000000002	2.89047465452792e-05
0.119888888888889	1e-05	0.414141414141414	1	0.005	0.05	1.68332126555225e-07
0.119888888888889	1e-05	0.414141414141414	2	0.005	0.05	3.1499544441284e-06
0.119888888888889	1e-05	0.414141414141414	3	0.005	0.05	2.60307105274343e-06
0.229777777777778	1e-05	0.414141414141414	1	0.005	0.0500000000000001	1.16988378192909e-06
0.229777777777778	1e-05	0.414141414141414	2	0.005	0.0500000000000001	9.94790861403091e-07
0.229777777777778	1e-05	0.414141414141414	3	0.005	0.0500000000000001	9.94583452851545e-07
0.339666666666667	1e-05	0.414141414141414	1	0.005	0.05	7.67737423995184e-07
0.339666666666667	1e-05	0.414141414141414	2	0.005	0.05	2.38950114308358e-07
0.339666666666667	1e-05	0.414141414141414	3	0.005	0.0500000000000002	3.73159563022908e-06
0.449555555555556	1e-05	0.414141414141414	1	0.005	0.05	7.20344217734517e-07
0.449555555555556	1e-05	0.414141414141414	2	0.005	0.05	2.96112034590312e-07
0.449555555555556	1e-05	0.414141414141414	3	0.005	0.0500000000000001	8.5549184976867e-08
0.559444444444444	1e-05	0.414141414141414	1	0.005	0.05	2.73160117853949e-07
0.559444444444444	1e-05	0.414141414141414	2	0.005	0.05	1.37739132502049e-07
0.559444444444444	1e-05	0.414141414141414	3	0.005	0.05	5.69252076700544e-07
0.669333333333333	1e-05	0.414141414141414	1	0.005	0.05	5.60096431003843e-07
0.669333333333333	1e-05	0.414141414141414	2	0.005	0.05	6.11345514163922e-08
0.669333333333333	1e-05	0.414141414141414	3	0.005	0.05	1.61520127628139e-06
0.779222222222222	1e-05	0.414141414141414	1	0.005	0.0500000000000001	6.72604537609178e-07
0.779222222222222	1e-05	0.414141414141414	2	0.005	0.05	2.8071055111259e-07
0.779222222222222	1e-05	0.414141414141414	3	0.005	0.05	3.4061815242116e-07
0.889111111111111	1e-05	0.414141414141414	1	0.005	0.05	3.88058730001285e-07
0.889111111111111	1e-05	0.414141414141414	2	0.005	0.05	1.08228009579227e-07
0.889111111111111	1e-05	0.414141414141414	3	0.005	0.05	5.61570896568434e-07
0.999	1e-05	0.414141414141414	1	0.005	0.05	9.74040005101488e-07
0.999	1e-05	0.414141414141414	2	0.005	0.0500000000000001	2.23729495150442e-07
0.999	1e-05	0.414141414141414	3	0.005	0.05	2.96506236821559e-07
0.01	1e-05	0.424242424242424	1	0.005	0.0500000000000002	9.28974171320404e-06
0.01	1e-05	0.424242424242424	2	0.005	0.0500000000000002	4.15630986267181e-05
0.01	1e-05	0.424242424242424	3	0.005	0.0500000000000001	3.93919740554915e-05
0.119888888888889	1e-05	0.424242424242424	1	0.005	0.05	7.67756801991995e-07
0.119888888888889	1e-05	0.424242424242424	2	0.005	0.05	4.25305976560477e-06
0.119888888888889	1e-05	0.424242424242424	3	0.005	0.05	9.89160626410585e-07
0.229777777777778	1e-05	0.424242424242424	1	0.005	0.0500000000000001	3.0886321002521e-07
0.229777777777778	1e-05	0.424242424242424	2	0.005	0.0500000000000001	2.4027781651505e-06
0.229777777777778	1e-05	0.424242424242424	3	0.005	0.0500000000000001	3.17901938583731e-06
0.339666666666667	1e-05	0.424242424242424	1	0.005	0.0500000000000001	6.21421041382917e-07
0.339666666666667	1e-05	0.424242424242424	2	0.005	0.0500000000000001	3.32237084512095e-07
0.339666666666667	1e-05	0.424242424242424	3	0.005	0.0500000000000001	4.98044730524675e-07
0.449555555555556	1e-05	0.424242424242424	1	0.005	0.05	2.91413921312879e-07
0.449555555555556	1e-05	0.424242424242424	2	0.005	0.05	9.36178890833767e-07
0.449555555555556	1e-05	0.424242424242424	3	0.005	0.05	2.08239579446393e-06
0.559444444444444	1e-05	0.424242424242424	1	0.005	0.05	5.59907945248333e-07
0.559444444444444	1e-05	0.424242424242424	2	0.005	0.05	1.07965313159108e-06
0.559444444444444	1e-05	0.424242424242424	3	0.005	0.05	2.8722428022812e-07
0.669333333333333	1e-05	0.424242424242424	1	0.005	0.05	3.10979391871236e-07
0.669333333333333	1e-05	0.424242424242424	2	0.005	0.05	3.6193005712983e-07
0.669333333333333	1e-05	0.424242424242424	3	0.005	0.05	4.78616583240156e-07
0.779222222222222	1e-05	0.424242424242424	1	0.005	0.05	1.31555539653592e-06
0.779222222222222	1e-05	0.424242424242424	2	0.005	0.05	5.19210481952475e-07
0.779222222222222	1e-05	0.424242424242424	3	0.005	0.05	4.93052870154251e-07
0.889111111111111	1e-05	0.424242424242424	1	0.005	0.05	1.00260116513837e-06
0.889111111111111	1e-05	0.424242424242424	2	0.005	0.05	1.91439896748988e-07
0.889111111111111	1e-05	0.424242424242424	3	0.005	0.05	7.69502165160379e-07
0.999	1e-05	0.424242424242424	1	0.005	0.05	9.86149674075846e-08
0.999	1e-05	0.424242424242424	2	0.005	0.05	1.11282846105493e-06
0.999	1e-05	0.424242424242424	3	0.005	0.05	2.65567153239644e-07
0.01	1e-05	0.434343434343434	1	0.005	0.0500000000000002	2.45908381533461e-05
0.01	1e-05	0.434343434343434	2	0.005	0.0500000000000002	9.24357949303848e-06
0.01	1e-05	0.434343434343434	3	0.005	0.05	1.41689677323916e-05
0.119888888888889	1e-05	0.434343434343434	1	0.005	0.05	2.03716558494475e-07
0.119888888888889	1e-05	0.434343434343434	2	0.005	0.05	2.56204867392059e-07
0.119888888888889	1e-05	0.434343434343434	3	0.005	0.05	9.86009653284728e-07
0.229777777777778	1e-05	0.434343434343434	1	0.005	0.0500000000000001	5.66838888906131e-07
0.229777777777778	1e-05	0.434343434343434	2	0.005	0.0500000000000001	5.13997640961642e-07
0.229777777777778	1e-05	0.434343434343434	3	0.005	0.0500000000000001	1.80306071440969e-06
0.339666666666667	1e-05	0.434343434343434	1	0.005	0.0500000000000002	1.4972615390033e-06
0.339666666666667	1e-05	0.434343434343434	2	0.005	0.05	2.69171105803558e-06
0.339666666666667	1e-05	0.434343434343434	3	0.005	0.0500000000000002	1.94057844293494e-07
0.449555555555556	1e-05	0.434343434343434	1	0.005	0.05	4.01390605323084e-07
0.449555555555556	1e-05	0.434343434343434	2	0.005	0.05	7.50197562054364e-07
0.449555555555556	1e-05	0.434343434343434	3	0.005	0.05	1.12567493849486e-06
0.559444444444444	1e-05	0.434343434343434	1	0.005	0.05	2.79415098260325e-07
0.559444444444444	1e-05	0.434343434343434	2	0.005	0.05	2.74105123632101e-07
0.559444444444444	1e-05	0.434343434343434	3	0.005	0.05	7.70410102048454e-07
0.669333333333333	1e-05	0.434343434343434	1	0.005	0.05	3.82670114404814e-07
0.669333333333333	1e-05	0.434343434343434	2	0.005	0.05	1.35029037132522e-06
0.669333333333333	1e-05	0.434343434343434	3	0.005	0.05	6.02817315943942e-07
0.779222222222222	1e-05	0.434343434343434	1	0.005	0.0500000000000001	2.31153184078949e-07
0.779222222222222	1e-05	0.434343434343434	2	0.005	0.0500000000000001	1.63868321162483e-06
0.779222222222222	1e-05	0.434343434343434	3	0.005	0.05	2.18619011173678e-07
0.889111111111111	1e-05	0.434343434343434	1	0.005	0.05	4.14043590600424e-07
0.889111111111111	1e-05	0.434343434343434	2	0.005	0.05	2.40603475076091e-07
0.889111111111111	1e-05	0.434343434343434	3	0.005	0.05	2.61670995045188e-07
0.999	1e-05	0.434343434343434	1	0.005	0.0500000000000001	1.16632933602561e-06
0.999	1e-05	0.434343434343434	2	0.005	0.0500000000000001	5.3687683392155e-07
0.999	1e-05	0.434343434343434	3	0.005	0.05	4.90376010527397e-07
0.01	1e-05	0.444444444444444	1	0.005	0.05	2.28424689787835e-05
0.01	1e-05	0.444444444444444	2	0.005	0.05	6.62988348680809e-05
0.01	1e-05	0.444444444444444	3	0.005	0.0500000000000002	2.09753240299738e-05
0.119888888888889	1e-05	0.444444444444444	1	0.005	0.05	2.29299517051066e-06
0.119888888888889	1e-05	0.444444444444444	2	0.005	0.05	1.97683684600999e-06
0.119888888888889	1e-05	0.444444444444444	3	0.005	0.05	4.98180026091814e-07
0.229777777777778	1e-05	0.444444444444444	1	0.005	0.0500000000000001	1.14302948246911e-06
0.229777777777778	1e-05	0.444444444444444	2	0.005	0.05	4.4969390515769e-07
0.229777777777778	1e-05	0.444444444444444	3	0.005	0.0500000000000001	3.78113834474265e-06
0.339666666666667	1e-05	0.444444444444444	1	0.005	0.05	2.79508992322774e-07
0.339666666666667	1e-05	0.444444444444444	2	0.005	0.0500000000000002	1.20692150820037e-07
0.339666666666667	1e-05	0.444444444444444	3	0.005	0.0500000000000002	1.40421004716265e-06
0.449555555555556	1e-05	0.444444444444444	1	0.005	0.0500000000000001	8.69866775493383e-07
0.449555555555556	1e-05	0.444444444444444	2	0.005	0.05	5.5526164220846e-07
0.449555555555556	1e-05	0.444444444444444	3	0.005	0.0500000000000001	1.40918989271599e-07
0.559444444444444	1e-05	0.444444444444444	1	0.005	0.05	2.60957008569032e-07
0.559444444444444	1e-05	0.444444444444444	2	0.005	0.05	1.01724694754957e-06
0.559444444444444	1e-05	0.444444444444444	3	0.005	0.05	8.353126867545e-07
0.669333333333333	1e-05	0.444444444444444	1	0.005	0.05	1.55731884571921e-07
0.669333333333333	1e-05	0.444444444444444	2	0.005	0.05	4.65243752136298e-07
0.669333333333333	1e-05	0.444444444444444	3	0.005	0.05	3.63677923403929e-08
0.779222222222222	1e-05	0.444444444444444	1	0.005	0.05	7.64875606754706e-08
0.779222222222222	1e-05	0.444444444444444	2	0.005	0.0500000000000001	5.07897203689965e-07
0.779222222222222	1e-05	0.444444444444444	3	0.005	0.05	3.16162892453271e-07
0.889111111111111	1e-05	0.444444444444444	1	0.005	0.05	1.18459752505435e-07
0.889111111111111	1e-05	0.444444444444444	2	0.005	0.05	5.29029428232559e-07
0.889111111111111	1e-05	0.444444444444444	3	0.005	0.05	4.36887320764228e-07
0.999	1e-05	0.444444444444444	1	0.005	0.0500000000000001	8.36390428848873e-08
0.999	1e-05	0.444444444444444	2	0.005	0.05	1.12991889669322e-07
0.999	1e-05	0.444444444444444	3	0.005	0.05	8.88470078984957e-08
0.01	1e-05	0.454545454545455	1	0.005	0.05	2.45934271732482e-06
0.01	1e-05	0.454545454545455	2	0.005	0.05	7.07711999198646e-06
0.01	1e-05	0.454545454545455	3	0.005	0.0500000000000001	1.37050572829583e-06
0.119888888888889	1e-05	0.454545454545455	1	0.005	0.05	1.31409729700331e-06
0.119888888888889	1e-05	0.454545454545455	2	0.005	0.05	2.06737733066242e-07
0.119888888888889	1e-05	0.454545454545455	3	0.005	0.05	4.20718464016074e-06
0.229777777777778	1e-05	0.454545454545455	1	0.005	0.05	6.51106038881907e-07
0.229777777777778	1e-05	0.454545454545455	2	0.005	0.0500000000000001	1.40483797766019e-06
0.229777777777778	1e-05	0.454545454545455	3	0.005	0.0500000000000001	7.14763194316852e-07
0.339666666666667	1e-05	0.454545454545455	1	0.005	0.05	4.45739171481411e-07
0.339666666666667	1e-05	0.454545454545455	2	0.005	0.0500000000000001	7.14740095547145e-07
0.339666666666667	1e-05	0.454545454545455	3	0.005	0.0500000000000002	1.93136063212281e-07
0.449555555555556	1e-05	0.454545454545455	1	0.005	0.05	5.83195673790426e-09
0.449555555555556	1e-05	0.454545454545455	2	0.005	0.05	2.90960332259175e-07
0.449555555555556	1e-05	0.454545454545455	3	0.005	0.05	4.62013332230902e-07
0.559444444444444	1e-05	0.454545454545455	1	0.005	0.05	5.90360600437131e-07
0.559444444444444	1e-05	0.454545454545455	2	0.005	0.05	2.11071012206024e-07
0.559444444444444	1e-05	0.454545454545455	3	0.005	0.05	2.93673031851554e-07
0.669333333333333	1e-05	0.454545454545455	1	0.005	0.05	3.34843437635961e-07
0.669333333333333	1e-05	0.454545454545455	2	0.005	0.05	2.14676527564167e-07
0.669333333333333	1e-05	0.454545454545455	3	0.005	0.05	3.62557472438389e-07
0.779222222222222	1e-05	0.454545454545455	1	0.005	0.0500000000000001	3.55338211412949e-07
0.779222222222222	1e-05	0.454545454545455	2	0.005	0.05	2.75475055205683e-07
0.779222222222222	1e-05	0.454545454545455	3	0.005	0.0500000000000001	1.77661631347118e-07
0.889111111111111	1e-05	0.454545454545455	1	0.005	0.05	4.68575468637623e-07
0.889111111111111	1e-05	0.454545454545455	2	0.005	0.05	1.16398573799553e-06
0.889111111111111	1e-05	0.454545454545455	3	0.005	0.05	4.95103579311232e-07
0.999	1e-05	0.454545454545455	1	0.005	0.05	6.58547205629909e-08
0.999	1e-05	0.454545454545455	2	0.005	0.05	2.58140155159406e-07
0.999	1e-05	0.454545454545455	3	0.005	0.05	3.57946557898571e-07
0.01	1e-05	0.464646464646465	1	0.005	0.0500000000000001	3.1661465901334e-05
0.01	1e-05	0.464646464646465	2	0.005	0.0500000000000002	4.0779403327716e-06
0.01	1e-05	0.464646464646465	3	0.005	0.05	1.0863195806394e-06
0.119888888888889	1e-05	0.464646464646465	1	0.005	0.05	4.04362644388725e-06
0.119888888888889	1e-05	0.464646464646465	2	0.005	0.05	3.04154707294495e-06
0.119888888888889	1e-05	0.464646464646465	3	0.005	0.05	1.86786129035929e-06
0.229777777777778	1e-05	0.464646464646465	1	0.005	0.0500000000000001	8.88165458024221e-08
0.229777777777778	1e-05	0.464646464646465	2	0.005	0.0500000000000001	2.71632683677384e-07
0.229777777777778	1e-05	0.464646464646465	3	0.005	0.0500000000000001	4.73525864651975e-07
0.339666666666667	1e-05	0.464646464646465	1	0.005	0.0500000000000001	6.08499704276317e-07
0.339666666666667	1e-05	0.464646464646465	2	0.005	0.05	3.62922416447723e-07
0.339666666666667	1e-05	0.464646464646465	3	0.005	0.0500000000000001	7.89493319084057e-07
0.449555555555556	1e-05	0.464646464646465	1	0.005	0.05	2.91392260798179e-07
0.449555555555556	1e-05	0.464646464646465	2	0.005	0.05	3.18027252809507e-07
0.449555555555556	1e-05	0.464646464646465	3	0.005	0.05	8.89662949425547e-08
0.559444444444444	1e-05	0.464646464646465	1	0.005	0.05	1.59745158845276e-07
0.559444444444444	1e-05	0.464646464646465	2	0.005	0.05	4.41465897414585e-07
0.559444444444444	1e-05	0.464646464646465	3	0.005	0.05	6.70416509440685e-07
0.669333333333333	1e-05	0.464646464646465	1	0.005	0.05	6.79450186592514e-07
0.669333333333333	1e-05	0.464646464646465	2	0.005	0.05	8.12077204863261e-08
0.669333333333333	1e-05	0.464646464646465	3	0.005	0.05	3.67437289440617e-07
0.779222222222222	1e-05	0.464646464646465	1	0.005	0.0500000000000001	2.53939168998895e-07
0.779222222222222	1e-05	0.464646464646465	2	0.005	0.0500000000000001	3.41686422703587e-07
0.779222222222222	1e-05	0.464646464646465	3	0.005	0.0500000000000001	4.38115908904665e-08
0.889111111111111	1e-05	0.464646464646465	1	0.005	0.05	8.72787058877308e-07
0.889111111111111	1e-05	0.464646464646465	2	0.005	0.05	3.70668750744304e-07
0.889111111111111	1e-05	0.464646464646465	3	0.005	0.05	3.48775925525438e-07
0.999	1e-05	0.464646464646465	1	0.005	0.05	3.99566527825768e-07
0.999	1e-05	0.464646464646465	2	0.005	0.05	2.39972583306051e-07
0.999	1e-05	0.464646464646465	3	0.005	0.05	3.14475600195768e-07
0.01	1e-05	0.474747474747475	1	0.005	0.05	1.74865566723729e-05
0.01	1e-05	0.474747474747475	2	0.005	0.05	1.41033312645271e-05
0.01	1e-05	0.474747474747475	3	0.005	0.05	4.08058293198945e-05
0.119888888888889	1e-05	0.474747474747475	1	0.005	0.05	1.59716638683835e-06
0.119888888888889	1e-05	0.474747474747475	2	0.005	0.05	6.92084982423027e-07
0.119888888888889	1e-05	0.474747474747475	3	0.005	0.05	4.0353334828949e-07
0.229777777777778	1e-05	0.474747474747475	1	0.005	0.0500000000000001	1.26766626831897e-06
0.229777777777778	1e-05	0.474747474747475	2	0.005	0.0500000000000001	3.83228002337755e-07
0.229777777777778	1e-05	0.474747474747475	3	0.005	0.0500000000000001	2.3233197902991e-06
0.339666666666667	1e-05	0.474747474747475	1	0.005	0.0500000000000002	9.96153398968588e-07
0.339666666666667	1e-05	0.474747474747475	2	0.005	0.05	1.54597398859562e-07
0.339666666666667	1e-05	0.474747474747475	3	0.005	0.0500000000000002	9.27526416227772e-07
0.449555555555556	1e-05	0.474747474747475	1	0.005	0.05	7.09008202319399e-07
0.449555555555556	1e-05	0.474747474747475	2	0.005	0.05	1.2157538802556e-06
0.449555555555556	1e-05	0.474747474747475	3	0.005	0.05	3.62130471156948e-07
0.559444444444444	1e-05	0.474747474747475	1	0.005	0.05	5.64175627227729e-07
0.559444444444444	1e-05	0.474747474747475	2	0.005	0.05	4.98029046967803e-07
0.559444444444444	1e-05	0.474747474747475	3	0.005	0.05	2.87881445925987e-07
0.669333333333333	1e-05	0.474747474747475	1	0.005	0.05	1.53817687950439e-07
0.669333333333333	1e-05	0.474747474747475	2	0.005	0.05	8.91174762734175e-07
0.669333333333333	1e-05	0.474747474747475	3	0.005	0.05	2.39516805885418e-07
0.779222222222222	1e-05	0.474747474747475	1	0.005	0.0500000000000001	3.3116549035288e-07
0.779222222222222	1e-05	0.474747474747475	2	0.005	0.05	1.69873760192559e-06
0.779222222222222	1e-05	0.474747474747475	3	0.005	0.0500000000000001	3.56589849508898e-07
0.889111111111111	1e-05	0.474747474747475	1	0.005	0.05	3.06591372931315e-07
0.889111111111111	1e-05	0.474747474747475	2	0.005	0.05	4.6370206639972e-07
0.889111111111111	1e-05	0.474747474747475	3	0.005	0.05	5.18439793425049e-07
0.999	1e-05	0.474747474747475	1	0.005	0.05	5.80887664977797e-07
0.999	1e-05	0.474747474747475	2	0.005	0.05	2.90117751826105e-07
0.999	1e-05	0.474747474747475	3	0.005	0.05	2.12193579658695e-07
0.01	1e-05	0.484848484848485	1	0.005	0.0500000000000001	2.23358074574343e-05
0.01	1e-05	0.484848484848485	2	0.005	0.05	8.32509625170683e-06
0.01	1e-05	0.484848484848485	3	0.005	0.0500000000000001	1.36294648625567e-05
0.119888888888889	1e-05	0.484848484848485	1	0.005	0.05	1.95990416247046e-08
0.119888888888889	1e-05	0.484848484848485	2	0.005	0.05	1.91964115224832e-06
0.119888888888889	1e-05	0.484848484848485	3	0.005	0.05	4.41785333557245e-07
0.229777777777778	1e-05	0.484848484848485	1	0.005	0.0500000000000001	7.66832185217089e-07
0.229777777777778	1e-05	0.484848484848485	2	0.005	0.0500000000000001	1.65213190522093e-06
0.229777777777778	1e-05	0.484848484848485	3	0.005	0.0500000000000001	1.66287054493543e-06
0.339666666666667	1e-05	0.484848484848485	1	0.005	0.0500000000000002	8.97939447342696e-08
0.339666666666667	1e-05	0.484848484848485	2	0.005	0.0500000000000002	1.37756331707922e-07
0.339666666666667	1e-05	0.484848484848485	3	0.005	0.05	7.55439984875955e-07
0.449555555555556	1e-05	0.484848484848485	1	0.005	0.05	1.80889573701875e-06
0.449555555555556	1e-05	0.484848484848485	2	0.005	0.0500000000000001	1.22503992406092e-06
0.449555555555556	1e-05	0.484848484848485	3	0.005	0.05	5.15870146984293e-07
0.559444444444444	1e-05	0.484848484848485	1	0.005	0.05	9.02009541358027e-07
0.559444444444444	1e-05	0.484848484848485	2	0.005	0.05	1.42018174306292e-06
0.559444444444444	1e-05	0.484848484848485	3	0.005	0.05	5.72087065546427e-07
0.669333333333333	1e-05	0.484848484848485	1	0.005	0.05	1.11891727876922e-06
0.669333333333333	1e-05	0.484848484848485	2	0.005	0.05	5.06180010055876e-07
0.669333333333333	1e-05	0.484848484848485	3	0.005	0.05	3.46186699079633e-07
0.779222222222222	1e-05	0.484848484848485	1	0.005	0.0500000000000001	1.58387098167457e-07
0.779222222222222	1e-05	0.484848484848485	2	0.005	0.0500000000000001	9.2403575898433e-07
0.779222222222222	1e-05	0.484848484848485	3	0.005	0.0500000000000001	3.08537209992373e-07
0.889111111111111	1e-05	0.484848484848485	1	0.005	0.05	6.53287293677132e-07
0.889111111111111	1e-05	0.484848484848485	2	0.005	0.05	1.03238448337928e-06
0.889111111111111	1e-05	0.484848484848485	3	0.005	0.05	3.76785447106029e-07
0.999	1e-05	0.484848484848485	1	0.005	0.05	9.8159420539121e-07
0.999	1e-05	0.484848484848485	2	0.005	0.05	2.85495722510671e-07
0.999	1e-05	0.484848484848485	3	0.005	0.05	3.76529392742632e-07
0.01	1e-05	0.494949494949495	1	0.005	0.05	8.98317248292734e-05
0.01	1e-05	0.494949494949495	2	0.005	0.0500000000000001	3.66335682960632e-05
0.01	1e-05	0.494949494949495	3	0.005	0.0500000000000001	1.74840377269394e-05
0.119888888888889	1e-05	0.494949494949495	1	0.005	0.05	2.48625891341042e-07
0.119888888888889	1e-05	0.494949494949495	2	0.005	0.05	5.64663010634843e-07
0.119888888888889	1e-05	0.494949494949495	3	0.005	0.05	7.5554935952321e-07
0.229777777777778	1e-05	0.494949494949495	1	0.005	0.05	3.13751625761779e-07
0.229777777777778	1e-05	0.494949494949495	2	0.005	0.05	2.14496925873204e-06
0.229777777777778	1e-05	0.494949494949495	3	0.005	0.05	2.23123613511368e-07
0.339666666666667	1e-05	0.494949494949495	1	0.005	0.0500000000000001	4.46802246484818e-07
0.339666666666667	1e-05	0.494949494949495	2	0.005	0.0500000000000001	6.0251812349254e-07
0.339666666666667	1e-05	0.494949494949495	3	0.005	0.05	1.11805899717516e-06
0.449555555555556	1e-05	0.494949494949495	1	0.005	0.05	2.60795697265776e-07
0.449555555555556	1e-05	0.494949494949495	2	0.005	0.05	2.18380324334163e-07
0.449555555555556	1e-05	0.494949494949495	3	0.005	0.05	7.41123036680999e-07
0.559444444444444	1e-05	0.494949494949495	1	0.005	0.05	6.57082897966938e-07
0.559444444444444	1e-05	0.494949494949495	2	0.005	0.05	7.48002889682268e-08
0.559444444444444	1e-05	0.494949494949495	3	0.005	0.05	2.33513178333094e-07
0.669333333333333	1e-05	0.494949494949495	1	0.005	0.05	1.93791420726897e-07
0.669333333333333	1e-05	0.494949494949495	2	0.005	0.05	4.71466854526857e-07
0.669333333333333	1e-05	0.494949494949495	3	0.005	0.05	1.41249652204346e-06
0.779222222222222	1e-05	0.494949494949495	1	0.005	0.05	4.01788527593782e-07
0.779222222222222	1e-05	0.494949494949495	2	0.005	0.05	8.05258445630057e-07
0.779222222222222	1e-05	0.494949494949495	3	0.005	0.05	3.04463858968935e-07
0.889111111111111	1e-05	0.494949494949495	1	0.005	0.05	6.98979834014868e-07
0.889111111111111	1e-05	0.494949494949495	2	0.005	0.05	9.95076343306914e-08
0.889111111111111	1e-05	0.494949494949495	3	0.005	0.05	2.37949166808807e-07
0.999	1e-05	0.494949494949495	1	0.005	0.05	8.00728213553699e-07
0.999	1e-05	0.494949494949495	2	0.005	0.05	4.91932570776589e-07
0.999	1e-05	0.494949494949495	3	0.005	0.05	2.19989739302979e-07
0.01	1e-05	0.505050505050505	1	0.005	0.0500000000000005	1.29901035550775e-05
0.01	1e-05	0.505050505050505	2	0.005	0.0500000000000005	2.40567417428396e-06
0.01	1e-05	0.505050505050505	3	0.005	0.0500000000000001	3.32288260399977e-06
0.119888888888889	1e-05	0.505050505050505	1	0.005	0.05	6.46163814631727e-07
0.119888888888889	1e-05	0.505050505050505	2	0.005	0.05	4.82835035121857e-06
0.119888888888889	1e-05	0.505050505050505	3	0.005	0.05	1.75746800315825e-06
0.229777777777778	1e-05	0.505050505050505	1	0.005	0.05	6.67928931958728e-07
0.229777777777778	1e-05	0.505050505050505	2	0.005	0.0500000000000001	6.00568882999271e-08
0.229777777777778	1e-05	0.505050505050505	3	0.005	0.0500000000000001	9.39010146762943e-07
0.339666666666667	1e-05	0.505050505050505	1	0.005	0.0500000000000002	1.09949604597658e-06
0.339666666666667	1e-05	0.505050505050505	2	0.005	0.0500000000000002	8.22762750334457e-08
0.339666666666667	1e-05	0.505050505050505	3	0.005	0.0500000000000002	1.36581241461211e-07
0.449555555555556	1e-05	0.505050505050505	1	0.005	0.0500000000000001	3.3779180432496e-07
0.449555555555556	1e-05	0.505050505050505	2	0.005	0.0500000000000001	1.38519674265544e-07
0.449555555555556	1e-05	0.505050505050505	3	0.005	0.0500000000000001	1.95221262548954e-07
0.559444444444444	1e-05	0.505050505050505	1	0.005	0.05	6.10220871725347e-08
0.559444444444444	1e-05	0.505050505050505	2	0.005	0.05	4.28303839390596e-07
0.559444444444444	1e-05	0.505050505050505	3	0.005	0.05	7.07216392171425e-07
0.669333333333333	1e-05	0.505050505050505	1	0.005	0.05	8.82118413872916e-07
0.669333333333333	1e-05	0.505050505050505	2	0.005	0.05	6.10913042249215e-07
0.669333333333333	1e-05	0.505050505050505	3	0.005	0.05	4.08540397240902e-07
0.779222222222222	1e-05	0.505050505050505	1	0.005	0.0500000000000001	4.34557312065962e-07
0.779222222222222	1e-05	0.505050505050505	2	0.005	0.0500000000000001	6.92378354179416e-07
0.779222222222222	1e-05	0.505050505050505	3	0.005	0.05	1.94668647826287e-08
0.889111111111111	1e-05	0.505050505050505	1	0.005	0.05	2.04653198093414e-07
0.889111111111111	1e-05	0.505050505050505	2	0.005	0.05	5.68965153817911e-07
0.889111111111111	1e-05	0.505050505050505	3	0.005	0.05	9.26105683867854e-07
0.999	1e-05	0.505050505050505	1	0.005	0.05	7.47711818949112e-08
0.999	1e-05	0.505050505050505	2	0.005	0.0500000000000001	3.40031127995934e-07
0.999	1e-05	0.505050505050505	3	0.005	0.05	1.45567551238372e-08
0.01	1e-05	0.515151515151515	1	0.005	0.05	1.47295544333957e-06
0.01	1e-05	0.515151515151515	2	0.005	0.0500000000000001	2.35894237813842e-05
0.01	1e-05	0.515151515151515	3	0.005	0.0500000000000001	2.09236316359228e-05
0.119888888888889	1e-05	0.515151515151515	1	0.005	0.05	1.01041941630163e-06
0.119888888888889	1e-05	0.515151515151515	2	0.005	0.05	4.51350808103357e-06
0.119888888888889	1e-05	0.515151515151515	3	0.005	0.05	8.24264970996669e-08
0.229777777777778	1e-05	0.515151515151515	1	0.005	0.0500000000000001	9.84184809912441e-07
0.229777777777778	1e-05	0.515151515151515	2	0.005	0.0500000000000001	3.31846158756239e-07
0.229777777777778	1e-05	0.515151515151515	3	0.005	0.0500000000000001	1.03228334567728e-06
0.339666666666667	1e-05	0.515151515151515	1	0.005	0.0500000000000001	1.6222975620094e-06
0.339666666666667	1e-05	0.515151515151515	2	0.005	0.05	3.07412741004102e-07
0.339666666666667	1e-05	0.515151515151515	3	0.005	0.0500000000000001	5.69359369248411e-06
0.449555555555556	1e-05	0.515151515151515	1	0.005	0.05	1.07991932402826e-06
0.449555555555556	1e-05	0.515151515151515	2	0.005	0.0500000000000001	2.09858242510717e-06
0.449555555555556	1e-05	0.515151515151515	3	0.005	0.05	4.00741630113155e-07
0.559444444444444	1e-05	0.515151515151515	1	0.005	0.05	7.32788742335681e-09
0.559444444444444	1e-05	0.515151515151515	2	0.005	0.05	3.06442642855093e-08
0.559444444444444	1e-05	0.515151515151515	3	0.005	0.05	2.85754876445882e-07
0.669333333333333	1e-05	0.515151515151515	1	0.005	0.05	2.90338443384527e-07
0.669333333333333	1e-05	0.515151515151515	2	0.005	0.05	1.43348725775397e-06
0.669333333333333	1e-05	0.515151515151515	3	0.005	0.05	6.8757320518995e-07
0.779222222222222	1e-05	0.515151515151515	1	0.005	0.05	5.13936898129233e-08
0.779222222222222	1e-05	0.515151515151515	2	0.005	0.0500000000000001	2.3853781097777e-08
0.779222222222222	1e-05	0.515151515151515	3	0.005	0.0500000000000001	9.86520119156838e-08
0.889111111111111	1e-05	0.515151515151515	1	0.005	0.05	1.38444821111831e-07
0.889111111111111	1e-05	0.515151515151515	2	0.005	0.05	6.49645558865791e-07
0.889111111111111	1e-05	0.515151515151515	3	0.005	0.05	2.89832401366779e-06
0.999	1e-05	0.515151515151515	1	0.005	0.0500000000000001	4.52867677470896e-08
0.999	1e-05	0.515151515151515	2	0.005	0.0500000000000001	5.74528902741322e-07
0.999	1e-05	0.515151515151515	3	0.005	0.05	8.38147325927346e-08
0.01	1e-05	0.525252525252525	1	0.005	0.0500000000000002	1.54571893358085e-05
0.01	1e-05	0.525252525252525	2	0.005	0.05	3.25159677404224e-06
0.01	1e-05	0.525252525252525	3	0.005	0.05	9.51956599087e-06
0.119888888888889	1e-05	0.525252525252525	1	0.005	0.0500000000000001	4.27690721032121e-07
0.119888888888889	1e-05	0.525252525252525	2	0.005	0.05	7.78029251634536e-07
0.119888888888889	1e-05	0.525252525252525	3	0.005	0.05	1.12293477666789e-06
0.229777777777778	1e-05	0.525252525252525	1	0.005	0.0500000000000001	1.68600134637569e-06
0.229777777777778	1e-05	0.525252525252525	2	0.005	0.0500000000000001	1.76469700416647e-06
0.229777777777778	1e-05	0.525252525252525	3	0.005	0.0500000000000001	3.03776251365758e-06
0.339666666666667	1e-05	0.525252525252525	1	0.005	0.0500000000000002	7.83895176241598e-07
0.339666666666667	1e-05	0.525252525252525	2	0.005	0.0500000000000002	6.42520740451508e-07
0.339666666666667	1e-05	0.525252525252525	3	0.005	0.0500000000000002	1.24474432505082e-07
0.449555555555556	1e-05	0.525252525252525	1	0.005	0.0500000000000001	6.42345296124988e-07
0.449555555555556	1e-05	0.525252525252525	2	0.005	0.0500000000000001	4.72936281975417e-07
0.449555555555556	1e-05	0.525252525252525	3	0.005	0.05	3.9641821169268e-07
0.559444444444444	1e-05	0.525252525252525	1	0.005	0.05	1.29298980851338e-06
0.559444444444444	1e-05	0.525252525252525	2	0.005	0.05	1.68220851390162e-06
0.559444444444444	1e-05	0.525252525252525	3	0.005	0.05	1.16808757204643e-06
0.669333333333333	1e-05	0.525252525252525	1	0.005	0.05	2.6222611680685e-07
0.669333333333333	1e-05	0.525252525252525	2	0.005	0.05	5.25153510507707e-07
0.669333333333333	1e-05	0.525252525252525	3	0.005	0.05	6.71815206607543e-08
0.779222222222222	1e-05	0.525252525252525	1	0.005	0.05	1.51903005157022e-07
0.779222222222222	1e-05	0.525252525252525	2	0.005	0.0500000000000001	3.73087778324171e-07
0.779222222222222	1e-05	0.525252525252525	3	0.005	0.05	3.40845554199355e-07
0.889111111111111	1e-05	0.525252525252525	1	0.005	0.05	4.61565938533667e-07
0.889111111111111	1e-05	0.525252525252525	2	0.005	0.05	7.13358047518626e-07
0.889111111111111	1e-05	0.525252525252525	3	0.005	0.05	7.21471802856569e-07
0.999	1e-05	0.525252525252525	1	0.005	0.0500000000000001	5.88746596726748e-08
0.999	1e-05	0.525252525252525	2	0.005	0.05	9.57403221892392e-07
0.999	1e-05	0.525252525252525	3	0.005	0.05	6.01854045568864e-07
0.01	1e-05	0.535353535353535	1	0.005	0.0500000000000002	9.32432120925191e-06
0.01	1e-05	0.535353535353535	2	0.005	0.05	3.79309759249631e-06
0.01	1e-05	0.535353535353535	3	0.005	0.05	7.95264712303942e-06
0.119888888888889	1e-05	0.535353535353535	1	0.005	0.05	1.47524558279329e-06
0.119888888888889	1e-05	0.535353535353535	2	0.005	0.05	5.0715556439862e-06
0.119888888888889	1e-05	0.535353535353535	3	0.005	0.05	3.33473719586297e-07
0.229777777777778	1e-05	0.535353535353535	1	0.005	0.0500000000000001	7.64992933870728e-07
0.229777777777778	1e-05	0.535353535353535	2	0.005	0.0500000000000001	2.17209288904142e-06
0.229777777777778	1e-05	0.535353535353535	3	0.005	0.0500000000000001	3.78051893177337e-07
0.339666666666667	1e-05	0.535353535353535	1	0.005	0.05	1.19021063549666e-06
0.339666666666667	1e-05	0.535353535353535	2	0.005	0.0500000000000001	2.44065651867291e-06
0.339666666666667	1e-05	0.535353535353535	3	0.005	0.05	2.29183863657354e-07
0.449555555555556	1e-05	0.535353535353535	1	0.005	0.0500000000000001	2.22907068875497e-06
0.449555555555556	1e-05	0.535353535353535	2	0.005	0.0500000000000001	3.05935760935426e-07
0.449555555555556	1e-05	0.535353535353535	3	0.005	0.05	7.38714823419726e-07
0.559444444444444	1e-05	0.535353535353535	1	0.005	0.05	1.16388814184056e-06
0.559444444444444	1e-05	0.535353535353535	2	0.005	0.05	4.09814694771903e-07
0.559444444444444	1e-05	0.535353535353535	3	0.005	0.05	2.77347192695419e-07
0.669333333333333	1e-05	0.535353535353535	1	0.005	0.05	4.70788159565418e-07
0.669333333333333	1e-05	0.535353535353535	2	0.005	0.05	1.12914130945839e-06
0.669333333333333	1e-05	0.535353535353535	3	0.005	0.05	1.91596697485264e-07
0.779222222222222	1e-05	0.535353535353535	1	0.005	0.0500000000000001	6.81444165129424e-07
0.779222222222222	1e-05	0.535353535353535	2	0.005	0.0500000000000001	5.97685489961637e-07
0.779222222222222	1e-05	0.535353535353535	3	0.005	0.0500000000000001	9.82580970148695e-07
0.889111111111111	1e-05	0.535353535353535	1	0.005	0.05	1.20988209903504e-07
0.889111111111111	1e-05	0.535353535353535	2	0.005	0.05	3.84138858955139e-07
0.889111111111111	1e-05	0.535353535353535	3	0.005	0.05	5.21126633452309e-07
0.999	1e-05	0.535353535353535	1	0.005	0.0500000000000001	6.78832765623406e-07
0.999	1e-05	0.535353535353535	2	0.005	0.05	7.99090755082401e-07
0.999	1e-05	0.535353535353535	3	0.005	0.05	4.89035565897319e-07
0.01	1e-05	0.545454545454546	1	0.005	0.05	1.86953878601289e-05
0.01	1e-05	0.545454545454546	2	0.005	0.05	5.86098218835781e-05
0.01	1e-05	0.545454545454546	3	0.005	0.0500000000000002	4.83260618973148e-05
0.119888888888889	1e-05	0.545454545454546	1	0.005	0.0500000000000001	4.28513464644639e-06
0.119888888888889	1e-05	0.545454545454546	2	0.005	0.05	1.01766695607999e-06
0.119888888888889	1e-05	0.545454545454546	3	0.005	0.05	2.47316604567229e-06
0.229777777777778	1e-05	0.545454545454546	1	0.005	0.0500000000000001	5.43091315765304e-07
0.229777777777778	1e-05	0.545454545454546	2	0.005	0.0500000000000001	1.1406611589971e-07
0.229777777777778	1e-05	0.545454545454546	3	0.005	0.05	1.63080816541628e-06
0.339666666666667	1e-05	0.545454545454546	1	0.005	0.0500000000000002	3.24471978110234e-07
0.339666666666667	1e-05	0.545454545454546	2	0.005	0.0500000000000002	1.72209847532699e-07
0.339666666666667	1e-05	0.545454545454546	3	0.005	0.0500000000000002	5.16009542354156e-07
0.449555555555556	1e-05	0.545454545454546	1	0.005	0.0500000000000001	8.40705354133033e-07
0.449555555555556	1e-05	0.545454545454546	2	0.005	0.05	3.42521715564697e-07
0.449555555555556	1e-05	0.545454545454546	3	0.005	0.05	3.59799310946752e-07
0.559444444444444	1e-05	0.545454545454546	1	0.005	0.05	3.12945191774222e-07
0.559444444444444	1e-05	0.545454545454546	2	0.005	0.05	2.88217739580991e-07
0.559444444444444	1e-05	0.545454545454546	3	0.005	0.05	1.08807716521117e-07
0.669333333333333	1e-05	0.545454545454546	1	0.005	0.05	7.30406645644211e-07
0.669333333333333	1e-05	0.545454545454546	2	0.005	0.05	6.01246498653981e-07
0.669333333333333	1e-05	0.545454545454546	3	0.005	0.05	8.67987207434781e-08
0.779222222222222	1e-05	0.545454545454546	1	0.005	0.05	1.61750485704453e-06
0.779222222222222	1e-05	0.545454545454546	2	0.005	0.05	9.11787035462889e-07
0.779222222222222	1e-05	0.545454545454546	3	0.005	0.05	1.19243417331822e-07
0.889111111111111	1e-05	0.545454545454546	1	0.005	0.05	1.97464748895071e-07
0.889111111111111	1e-05	0.545454545454546	2	0.005	0.05	6.90514167155808e-07
0.889111111111111	1e-05	0.545454545454546	3	0.005	0.05	6.44554549467133e-07
0.999	1e-05	0.545454545454546	1	0.005	0.05	6.28733794357429e-07
0.999	1e-05	0.545454545454546	2	0.005	0.0500000000000001	3.09192903481959e-07
0.999	1e-05	0.545454545454546	3	0.005	0.05	3.06633846180873e-07
0.01	1e-05	0.555555555555556	1	0.005	0.0500000000000002	2.48357894627953e-05
0.01	1e-05	0.555555555555556	2	0.005	0.0500000000000003	6.42060614310541e-06
0.01	1e-05	0.555555555555556	3	0.005	0.0500000000000002	7.71930123014277e-06
0.119888888888889	1e-05	0.555555555555556	1	0.005	0.05	3.38120861235675e-06
0.119888888888889	1e-05	0.555555555555556	2	0.005	0.05	4.37239136017781e-06
0.119888888888889	1e-05	0.555555555555556	3	0.005	0.05	1.23105083099767e-06
0.229777777777778	1e-05	0.555555555555556	1	0.005	0.05	2.77533645470437e-06
0.229777777777778	1e-05	0.555555555555556	2	0.005	0.0500000000000001	2.10390176809286e-07
0.229777777777778	1e-05	0.555555555555556	3	0.005	0.05	4.37231958877559e-06
0.339666666666667	1e-05	0.555555555555556	1	0.005	0.0500000000000002	3.7994903256084e-07
0.339666666666667	1e-05	0.555555555555556	2	0.005	0.0500000000000002	2.32322953693901e-06
0.339666666666667	1e-05	0.555555555555556	3	0.005	0.0500000000000001	4.9960894360102e-07
0.449555555555556	1e-05	0.555555555555556	1	0.005	0.0500000000000001	4.19257455318951e-07
0.449555555555556	1e-05	0.555555555555556	2	0.005	0.05	1.03340270543343e-06
0.449555555555556	1e-05	0.555555555555556	3	0.005	0.0500000000000001	4.86049501658282e-07
0.559444444444444	1e-05	0.555555555555556	1	0.005	0.05	3.71290292663261e-07
0.559444444444444	1e-05	0.555555555555556	2	0.005	0.05	1.30290632608111e-07
0.559444444444444	1e-05	0.555555555555556	3	0.005	0.05	5.11683623419925e-07
0.669333333333333	1e-05	0.555555555555556	1	0.005	0.05	5.34386771377376e-07
0.669333333333333	1e-05	0.555555555555556	2	0.005	0.05	6.1484950340094e-07
0.669333333333333	1e-05	0.555555555555556	3	0.005	0.05	3.08301086298432e-07
0.779222222222222	1e-05	0.555555555555556	1	0.005	0.05	2.98512820536945e-07
0.779222222222222	1e-05	0.555555555555556	2	0.005	0.05	2.06068883790331e-07
0.779222222222222	1e-05	0.555555555555556	3	0.005	0.05	1.09964489581465e-06
0.889111111111111	1e-05	0.555555555555556	1	0.005	0.05	2.36696055327643e-07
0.889111111111111	1e-05	0.555555555555556	2	0.005	0.05	5.31053399869947e-08
0.889111111111111	1e-05	0.555555555555556	3	0.005	0.05	1.96283996142467e-07
0.999	1e-05	0.555555555555556	1	0.005	0.05	3.29164115907256e-08
0.999	1e-05	0.555555555555556	2	0.005	0.05	2.88285639153463e-07
0.999	1e-05	0.555555555555556	3	0.005	0.05	1.22715683084599e-06
0.01	1e-05	0.565656565656566	1	0.005	0.05	1.64310523660637e-05
0.01	1e-05	0.565656565656566	2	0.005	0.05	7.98603487280066e-05
0.01	1e-05	0.565656565656566	3	0.005	0.0500000000000003	4.57247052992697e-05
0.119888888888889	1e-05	0.565656565656566	1	0.005	0.05	9.89881978394531e-07
0.119888888888889	1e-05	0.565656565656566	2	0.005	0.05	4.35869342620189e-06
0.119888888888889	1e-05	0.565656565656566	3	0.005	0.05	2.48716935439844e-06
0.229777777777778	1e-05	0.565656565656566	1	0.005	0.05	7.87806738158715e-07
0.229777777777778	1e-05	0.565656565656566	2	0.005	0.0500000000000001	1.33859645898356e-06
0.229777777777778	1e-05	0.565656565656566	3	0.005	0.0500000000000001	1.01023364690274e-06
0.339666666666667	1e-05	0.565656565656566	1	0.005	0.0500000000000001	1.20635915254858e-06
0.339666666666667	1e-05	0.565656565656566	2	0.005	0.05	1.00320393293838e-06
0.339666666666667	1e-05	0.565656565656566	3	0.005	0.05	1.27354802176873e-06
0.449555555555556	1e-05	0.565656565656566	1	0.005	0.0500000000000001	9.5012078971984e-07
0.449555555555556	1e-05	0.565656565656566	2	0.005	0.05	5.78330594192505e-07
0.449555555555556	1e-05	0.565656565656566	3	0.005	0.05	1.38936832487883e-06
0.559444444444444	1e-05	0.565656565656566	1	0.005	0.05	6.83244620438866e-07
0.559444444444444	1e-05	0.565656565656566	2	0.005	0.05	1.42040406377478e-07
0.559444444444444	1e-05	0.565656565656566	3	0.005	0.05	3.93590348967909e-07
0.669333333333333	1e-05	0.565656565656566	1	0.005	0.05	7.17403384869562e-07
0.669333333333333	1e-05	0.565656565656566	2	0.005	0.05	8.58477329198861e-08
0.669333333333333	1e-05	0.565656565656566	3	0.005	0.05	3.18947134522634e-07
0.779222222222222	1e-05	0.565656565656566	1	0.005	0.05	3.59857343406572e-07
0.779222222222222	1e-05	0.565656565656566	2	0.005	0.05	2.44937061536869e-07
0.779222222222222	1e-05	0.565656565656566	3	0.005	0.05	5.07849016878468e-07
0.889111111111111	1e-05	0.565656565656566	1	0.005	0.05	6.22918795317446e-07
0.889111111111111	1e-05	0.565656565656566	2	0.005	0.05	5.75796639833536e-08
0.889111111111111	1e-05	0.565656565656566	3	0.005	0.05	5.14642803631293e-08
0.999	1e-05	0.565656565656566	1	0.005	0.05	4.19439162963481e-07
0.999	1e-05	0.565656565656566	2	0.005	0.05	4.21831369806735e-07
0.999	1e-05	0.565656565656566	3	0.005	0.05	2.33849303707472e-07
0.01	1e-05	0.575757575757576	1	0.005	0.05	1.55492631860547e-05
0.01	1e-05	0.575757575757576	2	0.005	0.05	6.29106558407088e-05
0.01	1e-05	0.575757575757576	3	0.005	0.0500000000000001	2.03188386048484e-05
0.119888888888889	1e-05	0.575757575757576	1	0.005	0.05	4.23923611951184e-06
0.119888888888889	1e-05	0.575757575757576	2	0.005	0.05	1.26762802655438e-06
0.119888888888889	1e-05	0.575757575757576	3	0.005	0.05	3.10917476875859e-07
0.229777777777778	1e-05	0.575757575757576	1	0.005	0.0500000000000001	1.87081259505513e-07
0.229777777777778	1e-05	0.575757575757576	2	0.005	0.05	5.14738586807867e-07
0.229777777777778	1e-05	0.575757575757576	3	0.005	0.0500000000000001	3.68441864391218e-07
0.339666666666667	1e-05	0.575757575757576	1	0.005	0.05	3.89682067189288e-07
0.339666666666667	1e-05	0.575757575757576	2	0.005	0.0500000000000001	1.67422239206177e-07
0.339666666666667	1e-05	0.575757575757576	3	0.005	0.05	7.83336796956574e-08
0.449555555555556	1e-05	0.575757575757576	1	0.005	0.0500000000000001	6.00212096401736e-08
0.449555555555556	1e-05	0.575757575757576	2	0.005	0.05	5.89598355527747e-08
0.449555555555556	1e-05	0.575757575757576	3	0.005	0.0500000000000001	9.11849029463708e-07
0.559444444444444	1e-05	0.575757575757576	1	0.005	0.05	1.76279248885925e-07
0.559444444444444	1e-05	0.575757575757576	2	0.005	0.05	8.29773149673278e-07
0.559444444444444	1e-05	0.575757575757576	3	0.005	0.05	8.82547490642533e-07
0.669333333333333	1e-05	0.575757575757576	1	0.005	0.05	4.30351957978569e-07
0.669333333333333	1e-05	0.575757575757576	2	0.005	0.05	1.53983647501926e-06
0.669333333333333	1e-05	0.575757575757576	3	0.005	0.05	2.96092551457932e-07
0.779222222222222	1e-05	0.575757575757576	1	0.005	0.0500000000000001	4.61138880938505e-07
0.779222222222222	1e-05	0.575757575757576	2	0.005	0.0500000000000001	3.62943015903772e-07
0.779222222222222	1e-05	0.575757575757576	3	0.005	0.0500000000000001	5.7158131940757e-07
0.889111111111111	1e-05	0.575757575757576	1	0.005	0.05	4.22978032527034e-07
0.889111111111111	1e-05	0.575757575757576	2	0.005	0.05	5.81868801561605e-07
0.889111111111111	1e-05	0.575757575757576	3	0.005	0.05	1.36721475949861e-07
0.999	1e-05	0.575757575757576	1	0.005	0.05	2.35719152784479e-07
0.999	1e-05	0.575757575757576	2	0.005	0.05	6.96258921720599e-07
0.999	1e-05	0.575757575757576	3	0.005	0.05	7.50860891106043e-07
0.01	1e-05	0.585858585858586	1	0.005	0.05	4.38181891427569e-05
0.01	1e-05	0.585858585858586	2	0.005	0.0500000000000001	2.06720004342728e-06
0.01	1e-05	0.585858585858586	3	0.005	0.0500000000000002	2.64543395507775e-05
0.119888888888889	1e-05	0.585858585858586	1	0.005	0.05	8.3109720893358e-06
0.119888888888889	1e-05	0.585858585858586	2	0.005	0.05	1.15420404766696e-06
0.119888888888889	1e-05	0.585858585858586	3	0.005	0.05	3.64317064601998e-07
0.229777777777778	1e-05	0.585858585858586	1	0.005	0.05	1.25293048062668e-07
0.229777777777778	1e-05	0.585858585858586	2	0.005	0.05	4.50847741006332e-07
0.229777777777778	1e-05	0.585858585858586	3	0.005	0.05	2.5254906638768e-06
0.339666666666667	1e-05	0.585858585858586	1	0.005	0.05	3.41651055619895e-07
0.339666666666667	1e-05	0.585858585858586	2	0.005	0.0500000000000001	3.50613469754614e-07
0.339666666666667	1e-05	0.585858585858586	3	0.005	0.05	5.13259318929266e-07
0.449555555555556	1e-05	0.585858585858586	1	0.005	0.0500000000000001	1.42393979275391e-06
0.449555555555556	1e-05	0.585858585858586	2	0.005	0.05	6.89020819477318e-08
0.449555555555556	1e-05	0.585858585858586	3	0.005	0.0500000000000001	2.73470008781493e-08
0.559444444444444	1e-05	0.585858585858586	1	0.005	0.05	6.1242233549416e-07
0.559444444444444	1e-05	0.585858585858586	2	0.005	0.05	1.88737892856017e-07
0.559444444444444	1e-05	0.585858585858586	3	0.005	0.05	8.57554868911788e-08
0.669333333333333	1e-05	0.585858585858586	1	0.005	0.05	5.12684248448275e-07
0.669333333333333	1e-05	0.585858585858586	2	0.005	0.05	1.00478705085193e-06
0.669333333333333	1e-05	0.585858585858586	3	0.005	0.05	1.10928135317791e-06
0.779222222222222	1e-05	0.585858585858586	1	0.005	0.05	6.78861075658541e-08
0.779222222222222	1e-05	0.585858585858586	2	0.005	0.05	7.96331947854796e-07
0.779222222222222	1e-05	0.585858585858586	3	0.005	0.05	8.0547041161383e-08
0.889111111111111	1e-05	0.585858585858586	1	0.005	0.05	3.28419018107852e-07
0.889111111111111	1e-05	0.585858585858586	2	0.005	0.05	1.03941384683062e-07
0.889111111111111	1e-05	0.585858585858586	3	0.005	0.05	5.33587806269498e-08
0.999	1e-05	0.585858585858586	1	0.005	0.05	1.29070620685791e-07
0.999	1e-05	0.585858585858586	2	0.005	0.05	8.16888841140846e-07
0.999	1e-05	0.585858585858586	3	0.005	0.05	3.47810570006034e-07
0.01	1e-05	0.595959595959596	1	0.005	0.05	2.93466022333926e-05
0.01	1e-05	0.595959595959596	2	0.005	0.05	1.6937080408197e-05
0.01	1e-05	0.595959595959596	3	0.005	0.0500000000000002	4.01225096516457e-06
0.119888888888889	1e-05	0.595959595959596	1	0.005	0.0500000000000002	1.29837329486555e-07
0.119888888888889	1e-05	0.595959595959596	2	0.005	0.05	1.88249777058121e-06
0.119888888888889	1e-05	0.595959595959596	3	0.005	0.05	2.2515366752896e-06
0.229777777777778	1e-05	0.595959595959596	1	0.005	0.0500000000000001	6.97187930234421e-07
0.229777777777778	1e-05	0.595959595959596	2	0.005	0.0500000000000001	1.36408903315572e-06
0.229777777777778	1e-05	0.595959595959596	3	0.005	0.0500000000000001	4.34790046009607e-06
0.339666666666667	1e-05	0.595959595959596	1	0.005	0.05	8.22290710088416e-07
0.339666666666667	1e-05	0.595959595959596	2	0.005	0.0500000000000001	3.08372137466674e-07
0.339666666666667	1e-05	0.595959595959596	3	0.005	0.05	1.85731666960317e-07
0.449555555555556	1e-05	0.595959595959596	1	0.005	0.05	1.37706782582938e-06
0.449555555555556	1e-05	0.595959595959596	2	0.005	0.05	9.8903131468837e-08
0.449555555555556	1e-05	0.595959595959596	3	0.005	0.05	3.00769411627892e-06
0.559444444444444	1e-05	0.595959595959596	1	0.005	0.05	3.12839809434609e-07
0.559444444444444	1e-05	0.595959595959596	2	0.005	0.05	5.25674185966003e-07
0.559444444444444	1e-05	0.595959595959596	3	0.005	0.05	2.32982750448499e-07
0.669333333333333	1e-05	0.595959595959596	1	0.005	0.05	1.73356127091931e-07
0.669333333333333	1e-05	0.595959595959596	2	0.005	0.05	9.96266477464644e-08
0.669333333333333	1e-05	0.595959595959596	3	0.005	0.05	6.0720506146563e-07
0.779222222222222	1e-05	0.595959595959596	1	0.005	0.05	8.62704508735396e-07
0.779222222222222	1e-05	0.595959595959596	2	0.005	0.05	1.030802665581e-07
0.779222222222222	1e-05	0.595959595959596	3	0.005	0.05	2.97204959781042e-07
0.889111111111111	1e-05	0.595959595959596	1	0.005	0.05	8.15273378700964e-07
0.889111111111111	1e-05	0.595959595959596	2	0.005	0.05	1.99662075176065e-06
0.889111111111111	1e-05	0.595959595959596	3	0.005	0.05	5.00575582867599e-07
0.999	1e-05	0.595959595959596	1	0.005	0.05	2.61781810213526e-07
0.999	1e-05	0.595959595959596	2	0.005	0.05	6.9790576110493e-07
0.999	1e-05	0.595959595959596	3	0.005	0.05	4.0244969176746e-07
0.01	1e-05	0.606060606060606	1	0.005	0.0500000000000001	6.34015523848435e-05
0.01	1e-05	0.606060606060606	2	0.005	0.05	2.09218625924583e-05
0.01	1e-05	0.606060606060606	3	0.005	0.05	4.48505341481934e-05
0.119888888888889	1e-05	0.606060606060606	1	0.005	0.05	6.01498956787717e-06
0.119888888888889	1e-05	0.606060606060606	2	0.005	0.05	1.38573399611665e-06
0.119888888888889	1e-05	0.606060606060606	3	0.005	0.05	1.13893149157854e-06
0.229777777777778	1e-05	0.606060606060606	1	0.005	0.0500000000000001	1.52301802946509e-06
0.229777777777778	1e-05	0.606060606060606	2	0.005	0.0500000000000001	2.94535109163626e-07
0.229777777777778	1e-05	0.606060606060606	3	0.005	0.0500000000000001	2.59501589014267e-07
0.339666666666667	1e-05	0.606060606060606	1	0.005	0.05	8.40824465601333e-07
0.339666666666667	1e-05	0.606060606060606	2	0.005	0.05	1.76062840874547e-06
0.339666666666667	1e-05	0.606060606060606	3	0.005	0.05	3.5664996370472e-07
0.449555555555556	1e-05	0.606060606060606	1	0.005	0.05	5.44352430488299e-08
0.449555555555556	1e-05	0.606060606060606	2	0.005	0.05	1.1944451844559e-06
0.449555555555556	1e-05	0.606060606060606	3	0.005	0.05	2.0154867061289e-06
0.559444444444444	1e-05	0.606060606060606	1	0.005	0.05	1.77963476079764e-06
0.559444444444444	1e-05	0.606060606060606	2	0.005	0.05	3.07847616225887e-07
0.559444444444444	1e-05	0.606060606060606	3	0.005	0.05	8.99265547372107e-08
0.669333333333333	1e-05	0.606060606060606	1	0.005	0.05	1.6362210114062e-07
0.669333333333333	1e-05	0.606060606060606	2	0.005	0.05	5.66760134853137e-07
0.669333333333333	1e-05	0.606060606060606	3	0.005	0.05	6.38181876853214e-07
0.779222222222222	1e-05	0.606060606060606	1	0.005	0.05	5.79460049863291e-07
0.779222222222222	1e-05	0.606060606060606	2	0.005	0.05	4.47750117715363e-07
0.779222222222222	1e-05	0.606060606060606	3	0.005	0.05	8.66308929572843e-08
0.889111111111111	1e-05	0.606060606060606	1	0.005	0.05	2.16191471037925e-07
0.889111111111111	1e-05	0.606060606060606	2	0.005	0.05	1.02528258886476e-07
0.889111111111111	1e-05	0.606060606060606	3	0.005	0.05	2.75573755625494e-07
0.999	1e-05	0.606060606060606	1	0.005	0.0500000000000001	5.12869373501419e-07
0.999	1e-05	0.606060606060606	2	0.005	0.05	3.03212972437762e-07
0.999	1e-05	0.606060606060606	3	0.005	0.0500000000000001	3.61662609851694e-08
0.01	1e-05	0.616161616161616	1	0.005	0.05	1.56693438726567e-05
0.01	1e-05	0.616161616161616	2	0.005	0.05	1.60115638258262e-05
0.01	1e-05	0.616161616161616	3	0.005	0.05	7.85055211025493e-06
0.119888888888889	1e-05	0.616161616161616	1	0.005	0.05	1.36631948718713e-05
0.119888888888889	1e-05	0.616161616161616	2	0.005	0.05	3.30787174267804e-06
0.119888888888889	1e-05	0.616161616161616	3	0.005	0.05	2.00539599760406e-06
0.229777777777778	1e-05	0.616161616161616	1	0.005	0.0500000000000001	7.89933815291901e-06
0.229777777777778	1e-05	0.616161616161616	2	0.005	0.05	1.64434489557671e-07
0.229777777777778	1e-05	0.616161616161616	3	0.005	0.0500000000000001	2.20879344075093e-06
0.339666666666667	1e-05	0.616161616161616	1	0.005	0.05	9.34036818132928e-07
0.339666666666667	1e-05	0.616161616161616	2	0.005	0.05	4.90935496309728e-07
0.339666666666667	1e-05	0.616161616161616	3	0.005	0.05	1.95856852198205e-07
0.449555555555556	1e-05	0.616161616161616	1	0.005	0.05	7.46842016329283e-07
0.449555555555556	1e-05	0.616161616161616	2	0.005	0.05	1.05016876738996e-06
0.449555555555556	1e-05	0.616161616161616	3	0.005	0.0500000000000001	2.31034059391879e-07
0.559444444444444	1e-05	0.616161616161616	1	0.005	0.05	2.48104928695023e-07
0.559444444444444	1e-05	0.616161616161616	2	0.005	0.05	4.94549463124611e-07
0.559444444444444	1e-05	0.616161616161616	3	0.005	0.05	4.96270369229639e-07
0.669333333333333	1e-05	0.616161616161616	1	0.005	0.05	2.93223879289871e-07
0.669333333333333	1e-05	0.616161616161616	2	0.005	0.05	2.15716796692846e-07
0.669333333333333	1e-05	0.616161616161616	3	0.005	0.05	2.84049591836743e-07
0.779222222222222	1e-05	0.616161616161616	1	0.005	0.05	1.82183650475788e-07
0.779222222222222	1e-05	0.616161616161616	2	0.005	0.05	5.14239173069417e-07
0.779222222222222	1e-05	0.616161616161616	3	0.005	0.05	1.13239148080885e-06
0.889111111111111	1e-05	0.616161616161616	1	0.005	0.05	9.28665158073678e-07
0.889111111111111	1e-05	0.616161616161616	2	0.005	0.05	7.90770626543279e-08
0.889111111111111	1e-05	0.616161616161616	3	0.005	0.05	2.79351549681434e-08
0.999	1e-05	0.616161616161616	1	0.005	0.0500000000000001	7.87848171239731e-07
0.999	1e-05	0.616161616161616	2	0.005	0.05	3.91499211632468e-08
0.999	1e-05	0.616161616161616	3	0.005	0.05	1.0652084054003e-06
0.01	1e-05	0.626262626262626	1	0.005	0.05	3.59026001074691e-05
0.01	1e-05	0.626262626262626	2	0.005	0.05	1.46657452153175e-05
0.01	1e-05	0.626262626262626	3	0.005	0.05	2.52074124263387e-05
0.119888888888889	1e-05	0.626262626262626	1	0.005	0.05	7.33911783545755e-06
0.119888888888889	1e-05	0.626262626262626	2	0.005	0.05	1.41324757757988e-06
0.119888888888889	1e-05	0.626262626262626	3	0.005	0.05	3.23002411082568e-06
0.229777777777778	1e-05	0.626262626262626	1	0.005	0.0500000000000001	3.24576556237379e-06
0.229777777777778	1e-05	0.626262626262626	2	0.005	0.0500000000000001	6.73741202546653e-07
0.229777777777778	1e-05	0.626262626262626	3	0.005	0.05	6.31987102032753e-07
0.339666666666667	1e-05	0.626262626262626	1	0.005	0.05	9.29304472179214e-07
0.339666666666667	1e-05	0.626262626262626	2	0.005	0.05	9.52305932756398e-07
0.339666666666667	1e-05	0.626262626262626	3	0.005	0.05	4.23658580338092e-07
0.449555555555556	1e-05	0.626262626262626	1	0.005	0.05	4.59397015209576e-07
0.449555555555556	1e-05	0.626262626262626	2	0.005	0.05	4.42592461207875e-07
0.449555555555556	1e-05	0.626262626262626	3	0.005	0.05	2.68188758837005e-07
0.559444444444444	1e-05	0.626262626262626	1	0.005	0.05	6.39403693981936e-07
0.559444444444444	1e-05	0.626262626262626	2	0.005	0.05	6.24082660024269e-08
0.559444444444444	1e-05	0.626262626262626	3	0.005	0.05	5.10014059790326e-07
0.669333333333333	1e-05	0.626262626262626	1	0.005	0.05	3.7069034438744e-07
0.669333333333333	1e-05	0.626262626262626	2	0.005	0.05	6.67454244073602e-08
0.669333333333333	1e-05	0.626262626262626	3	0.005	0.05	1.03686383929173e-07
0.779222222222222	1e-05	0.626262626262626	1	0.005	0.05	9.24537229917535e-08
0.779222222222222	1e-05	0.626262626262626	2	0.005	0.05	9.1865665901741e-07
0.779222222222222	1e-05	0.626262626262626	3	0.005	0.05	2.6160891741516e-07
0.889111111111111	1e-05	0.626262626262626	1	0.005	0.05	1.49564142724253e-06
0.889111111111111	1e-05	0.626262626262626	2	0.005	0.05	1.99651477397753e-07
0.889111111111111	1e-05	0.626262626262626	3	0.005	0.05	6.18873829452249e-07
0.999	1e-05	0.626262626262626	1	0.005	0.05	3.40066897825954e-07
0.999	1e-05	0.626262626262626	2	0.005	0.0500000000000001	4.66786988918458e-07
0.999	1e-05	0.626262626262626	3	0.005	0.05	2.55536992828949e-07
0.01	1e-05	0.636363636363636	1	0.005	0.0500000000000001	5.94077111670366e-05
0.01	1e-05	0.636363636363636	2	0.005	0.0500000000000002	2.67451039078e-05
0.01	1e-05	0.636363636363636	3	0.005	0.0500000000000002	4.34055488425528e-05
0.119888888888889	1e-05	0.636363636363636	1	0.005	0.05	1.39357832987818e-06
0.119888888888889	1e-05	0.636363636363636	2	0.005	0.05	2.33170024683528e-06
0.119888888888889	1e-05	0.636363636363636	3	0.005	0.05	1.09317800958525e-05
0.229777777777778	1e-05	0.636363636363636	1	0.005	0.05	3.64363936829189e-06
0.229777777777778	1e-05	0.636363636363636	2	0.005	0.05	7.44492293172103e-07
0.229777777777778	1e-05	0.636363636363636	3	0.005	0.05	1.60619573682141e-07
0.339666666666667	1e-05	0.636363636363636	1	0.005	0.05	1.55652162335891e-06
0.339666666666667	1e-05	0.636363636363636	2	0.005	0.05	2.29931380006601e-06
0.339666666666667	1e-05	0.636363636363636	3	0.005	0.05	1.40293026013634e-06
0.449555555555556	1e-05	0.636363636363636	1	0.005	0.05	8.90125688765281e-07
0.449555555555556	1e-05	0.636363636363636	2	0.005	0.05	5.7635003819094e-07
0.449555555555556	1e-05	0.636363636363636	3	0.005	0.05	1.16985918347325e-07
0.559444444444444	1e-05	0.636363636363636	1	0.005	0.05	7.27727543755515e-07
0.559444444444444	1e-05	0.636363636363636	2	0.005	0.05	5.20079617939061e-07
0.559444444444444	1e-05	0.636363636363636	3	0.005	0.05	1.21518920076306e-06
0.669333333333333	1e-05	0.636363636363636	1	0.005	0.05	7.11286129677778e-07
0.669333333333333	1e-05	0.636363636363636	2	0.005	0.05	2.10426669098465e-07
0.669333333333333	1e-05	0.636363636363636	3	0.005	0.05	1.70195711424021e-07
0.779222222222222	1e-05	0.636363636363636	1	0.005	0.05	9.27514384466198e-08
0.779222222222222	1e-05	0.636363636363636	2	0.005	0.05	6.79541761683767e-07
0.779222222222222	1e-05	0.636363636363636	3	0.005	0.05	1.3485110616439e-06
0.889111111111111	1e-05	0.636363636363636	1	0.005	0.05	2.00484832776444e-06
0.889111111111111	1e-05	0.636363636363636	2	0.005	0.05	1.38073922992588e-07
0.889111111111111	1e-05	0.636363636363636	3	0.005	0.05	4.55814304261385e-07
0.999	1e-05	0.636363636363636	1	0.005	0.05	3.64736144509594e-07
0.999	1e-05	0.636363636363636	2	0.005	0.05	4.09389409880267e-07
0.999	1e-05	0.636363636363636	3	0.005	0.05	1.14124938839977e-07
0.01	1e-05	0.646464646464647	1	0.005	0.0500000000000002	2.80651151842842e-05
0.01	1e-05	0.646464646464647	2	0.005	0.0500000000000001	2.02741335525972e-05
0.01	1e-05	0.646464646464647	3	0.005	0.05	1.3177410250882e-05
0.119888888888889	1e-05	0.646464646464647	1	0.005	0.05	3.78772626216257e-07
0.119888888888889	1e-05	0.646464646464647	2	0.005	0.05	8.4045346239098e-07
0.119888888888889	1e-05	0.646464646464647	3	0.005	0.05	3.52516953319805e-06
0.229777777777778	1e-05	0.646464646464647	1	0.005	0.0500000000000001	1.19547024563145e-06
0.229777777777778	1e-05	0.646464646464647	2	0.005	0.0500000000000001	9.21041778863697e-07
0.229777777777778	1e-05	0.646464646464647	3	0.005	0.0500000000000001	1.87841168695276e-06
0.339666666666667	1e-05	0.646464646464647	1	0.005	0.05	5.80802333635225e-07
0.339666666666667	1e-05	0.646464646464647	2	0.005	0.05	1.35278014854413e-06
0.339666666666667	1e-05	0.646464646464647	3	0.005	0.0500000000000001	2.32897711461697e-07
0.449555555555556	1e-05	0.646464646464647	1	0.005	0.05	1.40654402023174e-07
0.449555555555556	1e-05	0.646464646464647	2	0.005	0.05	4.52009966261772e-07
0.449555555555556	1e-05	0.646464646464647	3	0.005	0.05	1.40613773409458e-06
0.559444444444444	1e-05	0.646464646464647	1	0.005	0.05	3.66502949999336e-07
0.559444444444444	1e-05	0.646464646464647	2	0.005	0.05	6.85516915152359e-07
0.559444444444444	1e-05	0.646464646464647	3	0.005	0.05	6.89849063051101e-07
0.669333333333333	1e-05	0.646464646464647	1	0.005	0.05	2.27804210057323e-07
0.669333333333333	1e-05	0.646464646464647	2	0.005	0.05	3.47202587119231e-07
0.669333333333333	1e-05	0.646464646464647	3	0.005	0.05	7.10316437303888e-07
0.779222222222222	1e-05	0.646464646464647	1	0.005	0.05	3.21687723906586e-07
0.779222222222222	1e-05	0.646464646464647	2	0.005	0.0500000000000001	2.47509946489029e-08
0.779222222222222	1e-05	0.646464646464647	3	0.005	0.05	5.86481766865432e-07
0.889111111111111	1e-05	0.646464646464647	1	0.005	0.05	2.73973317207213e-07
0.889111111111111	1e-05	0.646464646464647	2	0.005	0.05	9.22332822533387e-08
0.889111111111111	1e-05	0.646464646464647	3	0.005	0.05	5.02528714040894e-07
0.999	1e-05	0.646464646464647	1	0.005	0.0500000000000001	2.33587845514727e-07
0.999	1e-05	0.646464646464647	2	0.005	0.05	1.781942550628e-07
0.999	1e-05	0.646464646464647	3	0.005	0.05	5.80070935121107e-07
0.01	1e-05	0.656565656565657	1	0.005	0.0500000000000002	5.80560080054147e-05
0.01	1e-05	0.656565656565657	2	0.005	0.0500000000000002	6.77758344092485e-05
0.01	1e-05	0.656565656565657	3	0.005	0.0500000000000001	7.0399202348133e-06
0.119888888888889	1e-05	0.656565656565657	1	0.005	0.05	1.18868975665694e-06
0.119888888888889	1e-05	0.656565656565657	2	0.005	0.05	8.12435706100649e-07
0.119888888888889	1e-05	0.656565656565657	3	0.005	0.05	4.5655129534756e-06
0.229777777777778	1e-05	0.656565656565657	1	0.005	0.05	8.46473619148247e-07
0.229777777777778	1e-05	0.656565656565657	2	0.005	0.05	1.25432443519889e-06
0.229777777777778	1e-05	0.656565656565657	3	0.005	0.05	4.42822619791927e-08
0.339666666666667	1e-05	0.656565656565657	1	0.005	0.05	9.16917985526253e-07
0.339666666666667	1e-05	0.656565656565657	2	0.005	0.05	1.3748663556177e-06
0.339666666666667	1e-05	0.656565656565657	3	0.005	0.05	1.36498746332197e-06
0.449555555555556	1e-05	0.656565656565657	1	0.005	0.05	1.34439378753965e-07
0.449555555555556	1e-05	0.656565656565657	2	0.005	0.05	2.85520230058745e-07
0.449555555555556	1e-05	0.656565656565657	3	0.005	0.05	1.44525138471469e-07
0.559444444444444	1e-05	0.656565656565657	1	0.005	0.05	2.86231481945261e-07
0.559444444444444	1e-05	0.656565656565657	2	0.005	0.05	1.99722137137655e-06
0.559444444444444	1e-05	0.656565656565657	3	0.005	0.05	1.16169173590457e-06
0.669333333333333	1e-05	0.656565656565657	1	0.005	0.05	1.40482040226107e-07
0.669333333333333	1e-05	0.656565656565657	2	0.005	0.05	6.31098549463167e-07
0.669333333333333	1e-05	0.656565656565657	3	0.005	0.05	5.97286079239207e-07
0.779222222222222	1e-05	0.656565656565657	1	0.005	0.0500000000000001	6.01204762220206e-07
0.779222222222222	1e-05	0.656565656565657	2	0.005	0.05	1.37646466685602e-07
0.779222222222222	1e-05	0.656565656565657	3	0.005	0.05	2.17899684178126e-07
0.889111111111111	1e-05	0.656565656565657	1	0.005	0.05	1.95768092911351e-06
0.889111111111111	1e-05	0.656565656565657	2	0.005	0.05	2.5808906992239e-07
0.889111111111111	1e-05	0.656565656565657	3	0.005	0.05	2.7332299362205e-07
0.999	1e-05	0.656565656565657	1	0.005	0.05	2.8974322211245e-07
0.999	1e-05	0.656565656565657	2	0.005	0.05	7.574513410801e-07
0.999	1e-05	0.656565656565657	3	0.005	0.05	1.75680743227951e-06
0.01	1e-05	0.666666666666667	1	0.005	0.0500000000000002	6.08787805244429e-06
0.01	1e-05	0.666666666666667	2	0.005	0.0500000000000002	1.56060801441526e-05
0.01	1e-05	0.666666666666667	3	0.005	0.05	2.85465279839545e-05
0.119888888888889	1e-05	0.666666666666667	1	0.005	0.05	3.01890047696017e-06
0.119888888888889	1e-05	0.666666666666667	2	0.005	0.0500000000000002	1.47408736311921e-06
0.119888888888889	1e-05	0.666666666666667	3	0.005	0.05	4.57297526774395e-06
0.229777777777778	1e-05	0.666666666666667	1	0.005	0.0500000000000001	1.10367049170102e-06
0.229777777777778	1e-05	0.666666666666667	2	0.005	0.0500000000000001	7.86533518853015e-07
0.229777777777778	1e-05	0.666666666666667	3	0.005	0.0500000000000001	5.49073734103726e-07
0.339666666666667	1e-05	0.666666666666667	1	0.005	0.05	2.86395576512692e-06
0.339666666666667	1e-05	0.666666666666667	2	0.005	0.05	1.03193414773663e-06
0.339666666666667	1e-05	0.666666666666667	3	0.005	0.05	7.10111146332506e-06
0.449555555555556	1e-05	0.666666666666667	1	0.005	0.05	5.55795066434159e-07
0.449555555555556	1e-05	0.666666666666667	2	0.005	0.05	8.02438795928187e-07
0.449555555555556	1e-05	0.666666666666667	3	0.005	0.05	6.67680964223463e-07
0.559444444444444	1e-05	0.666666666666667	1	0.005	0.05	4.80686024845889e-07
0.559444444444444	1e-05	0.666666666666667	2	0.005	0.05	1.22134162770215e-07
0.559444444444444	1e-05	0.666666666666667	3	0.005	0.05	3.66410617195585e-07
0.669333333333333	1e-05	0.666666666666667	1	0.005	0.05	4.6851465154605e-07
[truncated: 4,001 more rows]
