# Supplementary material for: Transmissible cancers and the evolution of sex under the Red Queen hypothesis
Source: PLoS Biol. 2020 Nov 19;18(11):e3000916. doi: 10.1371/journal.pbio.3000916 (PMC7676742; doi:10.1371/journal.pbio.3000916)
Supplement: S1 Source Code — (ZIP) [file pbio.3000916.s010.zip › SimulationCode/READ_ME]

last update: September 1st, 2020

#### System Requirements ####

Simulations are run using R (tested on version 3.4.4)


#### Installation guide ####

Install R: https://www.r-project.org/

In R, install the package ggplot2, cowplot, grid, gridExtra, plyr with command lines:

install.packages("ggplot2") 
install.packages("cowplot") 
install.packages("grid") 
install.packages("gridExtra") 
install.packages("plyr") 

Overall installation time is short: < 10 min


#### Demo and instructions for use ####

Each file (.R) in folder 'CodeR' correspond to the code to run the main analysis presented in the manuscript.

The command line (in Linux) is for instance:

Rscript SingleSimulation_Run_Plot.R

Plots will be stored in the folder "Graphes". 

Here, the code leads to graphs with a lower resolution than in the paper (instructions to increase resolution are given in the R scripts). This explains why the graphs do not exactly reflects the figures of the manuscript.


#### R scripts

SingleSimulation_Run_Plot.R         
    Run and plot a time series showing changes in frequencies with the three-locus population genetic model

SensitivityAnalysis_Run.R 
    Run a sensitivity analysis with the three-locus population genetic model

SensitivityAnalysis_Plot.R 
    Plot a sensitivity analysis that has been ran with SensitivityAnalysis_Run.R

DemographyModel_Run_Plot.R
    Run and plot a sensitivity analysis using the analytical derivation of the epidemiological model
    /!\ to perform a comparison with the conditions that allow the evolution of sex, the R script SensitivityAnalysis_Plot.R must be run beforehand

FunctionsPopulationGeneticModel.R
    Functions used when running the population genetic model; this code must remained untouched
